# Supplementary material for: Transcriptome-Wide Study Revealed That N6-Methyladenosine Participates in Regulation Meat Production in Goats
Source: Foods. 2023 Mar 9;12(6):1159. doi: 10.3390/foods12061159 (PMC10048064; doi:10.3390/foods12061159)
Supplement: Supplementary file 1 [file foods-12-01159-s001.zip]

Archive with 17 entries (17 files):
- Table S1-3. Summary of basal diets, sequence data and read alignment statistics.pdf
- Table S10. KEGG analysis of unique genes associated with m6A peaks in DA.xlsx
- Table S11. GO analysis of differentially methylated genes.xlsx
- Table S12. The top ten significantly enriched biological processes of GO analysis for the upregulated DMGs.xlsx
- Table S13. The top ten significantly enriched biological processes of GO analysis for the downregulated DMGs.xlsx
- Table S14. KEGG analysis of differentially methylated genes.xlsx
- Table S15. Differetially expressed genes in RNA-Seq.xlsx
- Table S16. Differetially expressed genes in GO analysis.xlsx
- Table S17. KEGG pathway analysis of up-regulated DEGs.xlsx
- Table S18. KEGG pathway analysis of down-regulated DEGs.xlsx
- Table S19. Compared with DA, the genes with significant changes in both m6A level and mRNA transcriptome abundance in NBY.xlsx
- Table S4. Differentially methylated genes in NBY vs DA groups.xlsx
- Table S5. Gene ontology analysis of common genes associated with m6A peaks in NBY and DA.xlsx
- Table S6. Gene ontology analysis of unique genes associated with m6A peaks in NBY.xlsx
- Table S7. Gene ontology analysis of unique genes associated with m6A peaks in DA.xlsx
- Table S8. KEGG analysis of common genes associated with m6A peaks in NBY and DA.xlsx
- Table S9. KEGG analysis of unique genes associated with m6A peaks in NBY.xlsx
