# Supplementary material for: Transcriptome-Wide Study Revealed That N6-Methyladenosine Participates in Regulation Meat Production in Goats
Source: Foods. 2023 Mar 9;12(6):1159. doi: 10.3390/foods12061159 (PMC10048064; doi:10.3390/foods12061159)
Supplement: Supplementary file 1 [file foods-12-01159-s001.zip › Table S10. KEGG analysis of unique genes associated with m6A peaks in DA.xlsx]

## Sheet: Sheet1
KEGG analysis of common genes associated with m6A peaks in DA
pathway_id	pathway_name	Genes	S gene number	TS gene number	B gene number	TB gene number	pvalue
4975	Fat digestion and absorption	ENSCHIG00000010320;ENSCHIG00000020870;ENSCHIG00000027239;ENSCHIG00000022600;ENSCHIG00000021348;ENSCHIG00000013261;ENSCHIG00000014858;ENSCHIG00000024104;ENSCHIG00000026941	9	470	21	5627	2.16603e-05
5322	Systemic lupus erythematosus	ENSCHIG00000016214;ENSCHIG00000011570;ENSCHIG00000011222;ENSCHIG00000013722;ENSCHIG00000008842;ENSCHIG00000012570;ENSCHIG00000023479;ENSCHIG00000005720;ENSCHIG00000010572;ENSCHIG00000010556;ENSCHIG00000007552;ENSCHIG00000009676;ENSCHIG00000017414;ENSCHIG00000008320;ENSCHIG00000011039;ENSCHIG00000013343;ENSCHIG00000021630;ENSCHIG00000021411;ENSCHIG00000016536;ENSCHIG00000009284	20	470	89	5627	3.11403e-05
5150	Staphylococcus aureus infection	ENSCHIG00000010572;ENSCHIG00000012570;ENSCHIG00000013343;ENSCHIG00000023479;ENSCHIG00000008320;ENSCHIG00000017414;ENSCHIG00000016214;ENSCHIG00000020774;ENSCHIG00000021630;ENSCHIG00000011222	10	470	39	5627	0.00104
3320	PPAR signaling pathway	ENSCHIG00000015877;ENSCHIG00000020870;ENSCHIG00000021254;ENSCHIG00000004184;ENSCHIG00000016543;ENSCHIG00000024702;ENSCHIG00000013780;ENSCHIG00000027144;ENSCHIG00000015289;ENSCHIG00000026626;ENSCHIG00000024060;ENSCHIG00000021348	12	470	58	5627	0.00255192
561	Glycerolipid metabolism	ENSCHIG00000014858;ENSCHIG00000010140;ENSCHIG00000027223;ENSCHIG00000023107;ENSCHIG00000026941;ENSCHIG00000026251;ENSCHIG00000015709;ENSCHIG00000010320;ENSCHIG00000005900;ENSCHIG00000022600	10	470	47	5627	0.00462441
5146	Amoebiasis	ENSCHIG00000014629;ENSCHIG00000000495;ENSCHIG00000011392;ENSCHIG00000006621;ENSCHIG00000013633;ENSCHIG00000022125;ENSCHIG00000020501;ENSCHIG00000015975;ENSCHIG00000023493;ENSCHIG00000026168;ENSCHIG00000025890;ENSCHIG00000005705;ENSCHIG00000011086	13	470	74	5627	0.00754488
4920	Adipocytokine signaling pathway	ENSCHIG00000025145;ENSCHIG00000024702;ENSCHIG00000004184;ENSCHIG00000010157;ENSCHIG00000019616;ENSCHIG00000021835;ENSCHIG00000023341;ENSCHIG00000026626;ENSCHIG00000024921;ENSCHIG00000020870;ENSCHIG00000020477	11	470	58	5627	0.00759307
4610	Complement and coagulation cascades	ENSCHIG00000019946;ENSCHIG00000008320;ENSCHIG00000008429;ENSCHIG00000016536;ENSCHIG00000020774;ENSCHIG00000020633;ENSCHIG00000023479;ENSCHIG00000017414;ENSCHIG00000012570;ENSCHIG00000021630;ENSCHIG00000011222	11	470	60	5627	0.00982428
4371	Apelin signaling pathway	ENSCHIG00000014910;ENSCHIG00000010363;ENSCHIG00000024947;ENSCHIG00000023341;ENSCHIG00000020815;ENSCHIG00000024481;ENSCHIG00000008115;ENSCHIG00000025145;ENSCHIG00000023493;ENSCHIG00000019988;ENSCHIG00000010532;ENSCHIG00000007229;ENSCHIG00000011392;ENSCHIG00000018029;ENSCHIG00000007818;ENSCHIG00000014685;ENSCHIG00000015146;ENSCHIG00000024060	18	470	124	5627	0.0140488
4022	cGMP-PKG signaling pathway	ENSCHIG00000024947;ENSCHIG00000020246;ENSCHIG00000017389;ENSCHIG00000020027;ENSCHIG00000014803;ENSCHIG00000010363;ENSCHIG00000025145;ENSCHIG00000013173;ENSCHIG00000024777;ENSCHIG00000024481;ENSCHIG00000016254;ENSCHIG00000027094;ENSCHIG00000015400;ENSCHIG00000011392;ENSCHIG00000007818;ENSCHIG00000008115;ENSCHIG00000023493;ENSCHIG00000020881;ENSCHIG00000010182	19	470	142	5627	0.0262307
10	Glycolysis / Gluconeogenesis	ENSCHIG00000024053;ENSCHIG00000023008;ENSCHIG00000004184;ENSCHIG00000005900;ENSCHIG00000009710;ENSCHIG00000024702;ENSCHIG00000025518;ENSCHIG00000013476;ENSCHIG00000027223	9	470	53	5627	0.0296948
5222	Small cell lung cancer	ENSCHIG00000026168;ENSCHIG00000011086;ENSCHIG00000006945;ENSCHIG00000022125;ENSCHIG00000025890;ENSCHIG00000025000;ENSCHIG00000013633;ENSCHIG00000005705;ENSCHIG00000010157;ENSCHIG00000000495;ENSCHIG00000015227;ENSCHIG00000025145	12	470	79	5627	0.0297231
4210	Apoptosis	ENSCHIG00000020211;ENSCHIG00000026002;ENSCHIG00000024921;ENSCHIG00000011066;ENSCHIG00000015400;ENSCHIG00000011742;ENSCHIG00000010157;ENSCHIG00000013316;ENSCHIG00000016294;ENSCHIG00000007818;ENSCHIG00000025145;ENSCHIG00000018025;ENSCHIG00000005705;ENSCHIG00000025000;ENSCHIG00000021504;ENSCHIG00000017936;ENSCHIG00000013360	17	470	125	5627	0.029876
4152	AMPK signaling pathway	ENSCHIG00000021254;ENSCHIG00000025432;ENSCHIG00000019616;ENSCHIG00000005705;ENSCHIG00000025145;ENSCHIG00000023341;ENSCHIG00000004184;ENSCHIG00000021835;ENSCHIG00000020815;ENSCHIG00000017334;ENSCHIG00000026626;ENSCHIG00000015877;ENSCHIG00000020870;ENSCHIG00000024702;ENSCHIG00000026415	15	470	109	5627	0.0363413
4978	Mineral absorption	ENSCHIG00000012282;ENSCHIG00000021497;ENSCHIG00000027094;ENSCHIG00000011959;ENSCHIG00000020739;ENSCHIG00000011934	6	470	31	5627	0.0402318
5034	Alcoholism	ENSCHIG00000011570;ENSCHIG00000027251;ENSCHIG00000010532;ENSCHIG00000009284;ENSCHIG00000013689;ENSCHIG00000010556;ENSCHIG00000005720;ENSCHIG00000017883;ENSCHIG00000013722;ENSCHIG00000007229;ENSCHIG00000008842;ENSCHIG00000024481;ENSCHIG00000021411;ENSCHIG00000011039;ENSCHIG00000009676;ENSCHIG00000007552;ENSCHIG00000021835	17	470	130	5627	0.0414899
5145	Toxoplasmosis	ENSCHIG00000010572;ENSCHIG00000011086;ENSCHIG00000024481;ENSCHIG00000025145;ENSCHIG00000015400;ENSCHIG00000024947;ENSCHIG00000000495;ENSCHIG00000010157;ENSCHIG00000016214;ENSCHIG00000025890;ENSCHIG00000013633;ENSCHIG00000013343;ENSCHIG00000017883	13	470	94	5627	0.0475367
4611	Platelet activation	ENSCHIG00000023493;ENSCHIG00000019198;ENSCHIG00000025145;ENSCHIG00000000527;ENSCHIG00000015965;ENSCHIG00000013173;ENSCHIG00000024481;ENSCHIG00000005705;ENSCHIG00000007818;ENSCHIG00000024947;ENSCHIG00000011392;ENSCHIG00000010964;ENSCHIG00000008115;ENSCHIG00000013316	14	470	104	5627	0.0494836
2010	ABC transporters	ENSCHIG00000021072;ENSCHIG00000023422;ENSCHIG00000020280;ENSCHIG00000026906;ENSCHIG00000015177;ENSCHIG00000021983;ENSCHIG00000024104	7	470	41	5627	0.0508387
620	Pyruvate metabolism	ENSCHIG00000013476;ENSCHIG00000022836;ENSCHIG00000027223;ENSCHIG00000024053;ENSCHIG00000024702;ENSCHIG00000004184	6	470	33	5627	0.052614
260	Glycine, serine and threonine metabolism	ENSCHIG00000013438;ENSCHIG00000023008;ENSCHIG00000018423;ENSCHIG00000009917;ENSCHIG00000026057;ENSCHIG00000024053	6	470	33	5627	0.052614
4726	Serotonergic synapse	ENSCHIG00000011392;ENSCHIG00000013689;ENSCHIG00000007818;ENSCHIG00000010532;ENSCHIG00000017883;ENSCHIG00000019198;ENSCHIG00000000527;ENSCHIG00000023493;ENSCHIG00000024481;ENSCHIG00000026432;ENSCHIG00000007229	11	470	78	5627	0.0579153
1524	Platinum drug resistance	ENSCHIG00000005705;ENSCHIG00000025000;ENSCHIG00000008471;ENSCHIG00000025145;ENSCHIG00000015112;ENSCHIG00000015669;ENSCHIG00000026740;ENSCHIG00000015400;ENSCHIG00000012768;ENSCHIG00000026143	10	470	69	5627	0.0589318
4931	Insulin resistance	ENSCHIG00000010964;ENSCHIG00000018428;ENSCHIG00000010157;ENSCHIG00000023341;ENSCHIG00000024702;ENSCHIG00000020870;ENSCHIG00000015239;ENSCHIG00000025952;ENSCHIG00000005705;ENSCHIG00000004184;ENSCHIG00000025145;ENSCHIG00000016543;ENSCHIG00000027144	13	470	98	5627	0.062778
4640	Hematopoietic cell lineage	ENSCHIG00000008429;ENSCHIG00000026731;ENSCHIG00000013343;ENSCHIG00000015151;ENSCHIG00000016214;ENSCHIG00000006308;ENSCHIG00000015227;ENSCHIG00000008779;ENSCHIG00000020870;ENSCHIG00000010572	10	470	70	5627	0.0638801
4062	Chemokine signaling pathway	ENSCHIG00000015400;ENSCHIG00000017060;ENSCHIG00000025145;ENSCHIG00000020074;ENSCHIG00000010157;ENSCHIG00000023493;ENSCHIG00000022178;ENSCHIG00000021915;ENSCHIG00000008797;ENSCHIG00000005705;ENSCHIG00000010532;ENSCHIG00000024947;ENSCHIG00000024481;ENSCHIG00000016281;ENSCHIG00000010964;ENSCHIG00000013173;ENSCHIG00000018403;ENSCHIG00000025704;ENSCHIG00000007229	19	470	158	5627	0.0662979
3440	Homologous recombination	ENSCHIG00000021669;ENSCHIG00000026740;ENSCHIG00000021676;ENSCHIG00000019605;ENSCHIG00000026747;ENSCHIG00000015197	6	470	35	5627	0.0670778
5200	Pathways in cancer	ENSCHIG00000015400;ENSCHIG00000026731;ENSCHIG00000025890;ENSCHIG00000015037;ENSCHIG00000013633;ENSCHIG00000011392;ENSCHIG00000005705;ENSCHIG00000018029;ENSCHIG00000011086;ENSCHIG00000015227;ENSCHIG00000007229;ENSCHIG00000010768;ENSCHIG00000026143;ENSCHIG00000012562;ENSCHIG00000022125;ENSCHIG00000026950;ENSCHIG00000026836;ENSCHIG00000012768;ENSCHIG00000023493;ENSCHIG00000016083;ENSCHIG00000025000;…	45	470	433	5627	0.0690417
20	Citrate cycle (TCA cycle)	ENSCHIG00000018336;ENSCHIG00000024053;ENSCHIG00000024702;ENSCHIG00000023185;ENSCHIG00000004184	5	470	27	5627	0.0694324
1040	Biosynthesis of unsaturated fatty acids	ENSCHIG00000023596;ENSCHIG00000020365;ENSCHIG00000009640;ENSCHIG00000015407;ENSCHIG00000021254	5	470	27	5627	0.0694324
980	Metabolism of xenobiotics by cytochrome P450	ENSCHIG00000025518;ENSCHIG00000026143;ENSCHIG00000015112;ENSCHIG00000015669;ENSCHIG00000008471;ENSCHIG00000012768;ENSCHIG00000021082	7	470	45	5627	0.0772786
520	Amino sugar and nucleotide sugar metabolism	ENSCHIG00000011265;ENSCHIG00000004957;ENSCHIG00000021810;ENSCHIG00000026080;ENSCHIG00000008339;ENSCHIG00000025952;ENSCHIG00000017697	7	470	45	5627	0.0772786
4921	Oxytocin signaling pathway	ENSCHIG00000024947;ENSCHIG00000007318;ENSCHIG00000012323;ENSCHIG00000011392;ENSCHIG00000021835;ENSCHIG00000023493;ENSCHIG00000013316;ENSCHIG00000013173;ENSCHIG00000023341;ENSCHIG00000014803;ENSCHIG00000019198;ENSCHIG00000024481;ENSCHIG00000008115;ENSCHIG00000017883;ENSCHIG00000007818;ENSCHIG00000020246	16	470	131	5627	0.0779023
4145	Phagosome	ENSCHIG00000023775;ENSCHIG00000013343;ENSCHIG00000010572;ENSCHIG00000016214;ENSCHIG00000015672;ENSCHIG00000020195;ENSCHIG00000020870;ENSCHIG00000021983;ENSCHIG00000022809;ENSCHIG00000023479;ENSCHIG00000021644;ENSCHIG00000022178;ENSCHIG00000013316;ENSCHIG00000008320;ENSCHIG00000018025;ENSCHIG00000010637	16	470	131	5627	0.0779023
4510	Focal adhesion	ENSCHIG00000015227;ENSCHIG00000024855;ENSCHIG00000025890;ENSCHIG00000019988;ENSCHIG00000025145;ENSCHIG00000015400;ENSCHIG00000021915;ENSCHIG00000026168;ENSCHIG00000005705;ENSCHIG00000026950;ENSCHIG00000025001;ENSCHIG00000008115;ENSCHIG00000022125;ENSCHIG00000013173;ENSCHIG00000011086;ENSCHIG00000014910;ENSCHIG00000000495;ENSCHIG00000013633;ENSCHIG00000013316;ENSCHIG00000021055	20	470	172	5627	0.0799227
4728	Dopaminergic synapse	ENSCHIG00000013689;ENSCHIG00000007229;ENSCHIG00000024481;ENSCHIG00000007818;ENSCHIG00000025145;ENSCHIG00000017883;ENSCHIG00000014803;ENSCHIG00000010532;ENSCHIG00000027251;ENSCHIG00000011392;ENSCHIG00000025432;ENSCHIG00000019020;ENSCHIG00000023493	13	470	102	5627	0.0809748
4512	ECM-receptor interaction	ENSCHIG00000013633;ENSCHIG00000026168;ENSCHIG00000015227;ENSCHIG00000011086;ENSCHIG00000014910;ENSCHIG00000025890;ENSCHIG00000000495;ENSCHIG00000022125;ENSCHIG00000020870	9	470	64	5627	0.0826572
3450	Non-homologous end-joining	ENSCHIG00000012853;ENSCHIG00000021669;ENSCHIG00000022903	3	470	13	5627	0.0882702
4672	Intestinal immune network for IgA production	ENSCHIG00000016214;ENSCHIG00000012562;ENSCHIG00000010572;ENSCHIG00000013343;ENSCHIG00000019003	5	470	29	5627	0.0892333
4520	Adherens junction	ENSCHIG00000010768;ENSCHIG00000016083;ENSCHIG00000016281;ENSCHIG00000000143;ENSCHIG00000013316;ENSCHIG00000010086;ENSCHIG00000019949;ENSCHIG00000018029;ENSCHIG00000010789	9	470	65	5627	0.089244
4964	Proximal tubule bicarbonate reclamation	ENSCHIG00000024702;ENSCHIG00000004184;ENSCHIG00000000278;ENSCHIG00000027094	4	470	21	5627	0.092376
330	Arginine and proline metabolism	ENSCHIG00000027223;ENSCHIG00000013261;ENSCHIG00000009917;ENSCHIG00000026349;ENSCHIG00000000112;ENSCHIG00000016380	6	470	38	5627	0.0926854
4923	Regulation of lipolysis in adipocytes	ENSCHIG00000000527;ENSCHIG00000010182;ENSCHIG00000005705;ENSCHIG00000024060;ENSCHIG00000025145;ENSCHIG00000020815;ENSCHIG00000024481	7	470	47	5627	0.0930221
4020	Calcium signaling pathway	ENSCHIG00000020881;ENSCHIG00000008115;ENSCHIG00000017746;ENSCHIG00000023493;ENSCHIG00000012504;ENSCHIG00000013969;ENSCHIG00000007818;ENSCHIG00000006621;ENSCHIG00000021982;ENSCHIG00000011392;ENSCHIG00000025100;ENSCHIG00000026818;ENSCHIG00000024041;ENSCHIG00000024064;ENSCHIG00000007318;ENSCHIG00000014803;ENSCHIG00000017389	17	470	145	5627	0.0950524
4725	Cholinergic synapse	ENSCHIG00000011392;ENSCHIG00000023493;ENSCHIG00000007229;ENSCHIG00000010532;ENSCHIG00000024481;ENSCHIG00000022278;ENSCHIG00000017883;ENSCHIG00000007818;ENSCHIG00000025145;ENSCHIG00000024947;ENSCHIG00000005705;ENSCHIG00000014613	12	470	95	5627	0.0959975
5204	Chemical carcinogenesis	ENSCHIG00000026143;ENSCHIG00000015112;ENSCHIG00000025518;ENSCHIG00000021082;ENSCHIG00000008471;ENSCHIG00000015669;ENSCHIG00000012768	7	470	48	5627	0.101517
360	Phenylalanine metabolism	ENSCHIG00000013261;ENSCHIG00000013375;ENSCHIG00000013689	3	470	14	5627	0.105668
4924	Renin secretion	ENSCHIG00000017746;ENSCHIG00000007818;ENSCHIG00000023493;ENSCHIG00000011392;ENSCHIG00000024481;ENSCHIG00000014803;ENSCHIG00000024041;ENSCHIG00000010182	8	470	58	5627	0.107217
982	Drug metabolism - cytochrome P450	ENSCHIG00000026143;ENSCHIG00000015112;ENSCHIG00000012768;ENSCHIG00000025518;ENSCHIG00000015669;ENSCHIG00000008471	6	470	40	5627	0.112298
4979	Cholesterol metabolism	ENSCHIG00000024104;ENSCHIG00000020870;ENSCHIG00000017362;ENSCHIG00000020881;ENSCHIG00000012367;ENSCHIG00000021348	6	470	40	5627	0.112298
4612	Antigen processing and presentation	ENSCHIG00000016214;ENSCHIG00000010572;ENSCHIG00000009697;ENSCHIG00000014130;ENSCHIG00000013343;ENSCHIG00000021983;ENSCHIG00000018922;ENSCHIG00000023664	8	470	59	5627	0.115527
5310	Asthma	ENSCHIG00000013343;ENSCHIG00000010572;ENSCHIG00000016214	3	470	15	5627	0.124277
4060	Cytokine-cytokine receptor interaction	ENSCHIG00000021504;ENSCHIG00000025704;ENSCHIG00000012562;ENSCHIG00000011742;ENSCHIG00000019003;ENSCHIG00000019616;ENSCHIG00000020991;ENSCHIG00000017060;ENSCHIG00000018403;ENSCHIG00000006313;ENSCHIG00000019718;ENSCHIG00000022964;ENSCHIG00000008797;ENSCHIG00000016294;ENSCHIG00000020477;ENSCHIG00000025784;ENSCHIG00000026731;ENSCHIG00000024999;ENSCHIG00000020074;ENSCHIG00000019080	20	470	183	5627	0.127757
4922	Glucagon signaling pathway	ENSCHIG00000024702;ENSCHIG00000007818;ENSCHIG00000023341;ENSCHIG00000004184;ENSCHIG00000023008;ENSCHIG00000025145;ENSCHIG00000014803;ENSCHIG00000013476;ENSCHIG00000011392;ENSCHIG00000023493	10	470	80	5627	0.127809
480	Glutathione metabolism	ENSCHIG00000012768;ENSCHIG00000018336;ENSCHIG00000015669;ENSCHIG00000015112;ENSCHIG00000008471;ENSCHIG00000026143;ENSCHIG00000022755	7	470	51	5627	0.129416
5340	Primary immunodeficiency	ENSCHIG00000009697;ENSCHIG00000021983;ENSCHIG00000013860;ENSCHIG00000022485	4	470	24	5627	0.135157
5142	Chagas disease (American trypanosomiasis)	ENSCHIG00000017414;ENSCHIG00000011392;ENSCHIG00000024481;ENSCHIG00000025145;ENSCHIG00000010157;ENSCHIG00000011222;ENSCHIG00000005705;ENSCHIG00000006621;ENSCHIG00000017883;ENSCHIG00000023493;ENSCHIG00000008320	11	470	91	5627	0.135357
4216	Ferroptosis	ENSCHIG00000020881;ENSCHIG00000018813;ENSCHIG00000021497;ENSCHIG00000017772;ENSCHIG00000025000	5	470	33	5627	0.136464
5164	Influenza A	ENSCHIG00000022746;ENSCHIG00000011066;ENSCHIG00000020991;ENSCHIG00000021504;ENSCHIG00000013316;ENSCHIG00000025145;ENSCHIG00000013343;ENSCHIG00000010157;ENSCHIG00000005705;ENSCHIG00000016214;ENSCHIG00000023123;ENSCHIG00000023778;ENSCHIG00000016294;ENSCHIG00000014313;ENSCHIG00000010572	15	470	133	5627	0.141769
4623	Cytosolic DNA-sensing pathway	ENSCHIG00000000352;ENSCHIG00000010157;ENSCHIG00000023123;ENSCHIG00000022746;ENSCHIG00000020991;ENSCHIG00000022431	6	470	43	5627	0.145288
5416	Viral myocarditis	ENSCHIG00000016214;ENSCHIG00000013316;ENSCHIG00000013343;ENSCHIG00000021214;ENSCHIG00000010572;ENSCHIG00000014532;ENSCHIG00000017894	7	470	53	5627	0.149933
5213	Endometrial cancer	ENSCHIG00000016083;ENSCHIG00000015400;ENSCHIG00000025145;ENSCHIG00000025000;ENSCHIG00000005705;ENSCHIG00000018029;ENSCHIG00000010768	7	470	53	5627	0.149933
5133	Pertussis	ENSCHIG00000017414;ENSCHIG00000011222;ENSCHIG00000012570;ENSCHIG00000023123;ENSCHIG00000024481;ENSCHIG00000023479;ENSCHIG00000021630;ENSCHIG00000008320	8	470	63	5627	0.152056
4972	Pancreatic secretion	ENSCHIG00000027239;ENSCHIG00000011174;ENSCHIG00000017389;ENSCHIG00000011392;ENSCHIG00000007818;ENSCHIG00000023493;ENSCHIG00000027094;ENSCHIG00000014720	8	470	64	5627	0.16197
565	Ether lipid metabolism	ENSCHIG00000027239;ENSCHIG00000022600;ENSCHIG00000026941;ENSCHIG00000020000;ENSCHIG00000019198	5	470	35	5627	0.163493
4919	Thyroid hormone signaling pathway	ENSCHIG00000027094;ENSCHIG00000005705;ENSCHIG00000015400;ENSCHIG00000024777;ENSCHIG00000025100;ENSCHIG00000014249;ENSCHIG00000025145;ENSCHIG00000009165;ENSCHIG00000012504;ENSCHIG00000013316;ENSCHIG00000025000;ENSCHIG00000023493	12	470	105	5627	0.164161
340	Histidine metabolism	ENSCHIG00000027223;ENSCHIG00000010303;ENSCHIG00000000112	3	470	17	5627	0.164587
670	One carbon pool by folate	ENSCHIG00000000324;ENSCHIG00000013438;ENSCHIG00000019159	3	470	17	5627	0.164587
512	Mucin type O-glycan biosynthesis	ENSCHIG00000021799;ENSCHIG00000005588;ENSCHIG00000010541;ENSCHIG00000024703	4	470	26	5627	0.167365
350	Tyrosine metabolism	ENSCHIG00000013261;ENSCHIG00000025518;ENSCHIG00000013689;ENSCHIG00000012774	4	470	26	5627	0.167365
4950	Maturity onset diabetes of the young	ENSCHIG00000017334;ENSCHIG00000012775	2	470	9	5627	0.169648
53	Ascorbate and aldarate metabolism	ENSCHIG00000021543;ENSCHIG00000027223	2	470	9	5627	0.169648
5140	Leishmaniasis	ENSCHIG00000008320;ENSCHIG00000016214;ENSCHIG00000022178;ENSCHIG00000010572;ENSCHIG00000019949;ENSCHIG00000013343;ENSCHIG00000010157	7	470	55	5627	0.171868
4926	Relaxin signaling pathway	ENSCHIG00000022125;ENSCHIG00000005705;ENSCHIG00000024481;ENSCHIG00000026168;ENSCHIG00000010157;ENSCHIG00000017883;ENSCHIG00000007229;ENSCHIG00000010532;ENSCHIG00000025145;ENSCHIG00000023493;ENSCHIG00000006621;ENSCHIG00000010964	12	470	106	5627	0.172068
62	Fatty acid elongation	ENSCHIG00000009640;ENSCHIG00000023596;ENSCHIG00000015407;ENSCHIG00000020365	4	470	27	5627	0.184397
410	beta-Alanine metabolism	ENSCHIG00000000112;ENSCHIG00000023512;ENSCHIG00000027223;ENSCHIG00000013780	4	470	27	5627	0.184397
5169	Epstein-Barr virus infection	ENSCHIG00000025145;ENSCHIG00000020211;ENSCHIG00000010157;ENSCHIG00000025000;ENSCHIG00000013343;ENSCHIG00000023778;ENSCHIG00000016214;ENSCHIG00000026950;ENSCHIG00000018922;ENSCHIG00000017457;ENSCHIG00000006945;ENSCHIG00000024921;ENSCHIG00000020459;ENSCHIG00000022746;ENSCHIG00000005705;ENSCHIG00000024309;ENSCHIG00000021983;ENSCHIG00000010572	18	470	173	5627	0.19428
4151	PI3K-Akt signaling pathway	ENSCHIG00000015400;ENSCHIG00000026740;ENSCHIG00000000495;ENSCHIG00000007229;ENSCHIG00000015227;ENSCHIG00000005705;ENSCHIG00000026950;ENSCHIG00000023444;ENSCHIG00000014910;ENSCHIG00000025432;ENSCHIG00000011086;ENSCHIG00000026168;ENSCHIG00000024947;ENSCHIG00000022125;ENSCHIG00000010532;ENSCHIG00000006945;ENSCHIG00000004184;ENSCHIG00000013969;ENSCHIG00000019080;ENSCHIG00000013633;ENSCHIG00000025145;…	27	470	272	5627	0.195514
4071	Sphingolipid signaling pathway	ENSCHIG00000024921;ENSCHIG00000011392;ENSCHIG00000010182;ENSCHIG00000025145;ENSCHIG00000025000;ENSCHIG00000025432;ENSCHIG00000010964;ENSCHIG00000020891;ENSCHIG00000013173;ENSCHIG00000023493;ENSCHIG00000005705;ENSCHIG00000024481	12	470	109	5627	0.19687
4666	Fc gamma R-mediated phagocytosis	ENSCHIG00000021915;ENSCHIG00000016281;ENSCHIG00000022178;ENSCHIG00000022796;ENSCHIG00000005705;ENSCHIG00000026941;ENSCHIG00000022600;ENSCHIG00000025145;ENSCHIG00000022485	9	470	78	5627	0.200943
4724	Glutamatergic synapse	ENSCHIG00000010532;ENSCHIG00000024481;ENSCHIG00000019198;ENSCHIG00000007818;ENSCHIG00000023493;ENSCHIG00000007229;ENSCHIG00000011392;ENSCHIG00000017883;ENSCHIG00000014803;ENSCHIG00000021730	10	470	89	5627	0.206626
4730	Long-term depression	ENSCHIG00000024481;ENSCHIG00000011392;ENSCHIG00000019198;ENSCHIG00000017883;ENSCHIG00000007818;ENSCHIG00000023493	6	470	48	5627	0.20856
4742	Taste transduction	ENSCHIG00000010567;ENSCHIG00000017746;ENSCHIG00000024041;ENSCHIG00000007818	4	470	29	5627	0.22
5134	Legionellosis	ENSCHIG00000020991;ENSCHIG00000010087;ENSCHIG00000010157;ENSCHIG00000008320;ENSCHIG00000023123;ENSCHIG00000016843	6	470	49	5627	0.222254
400	Phenylalanine, tyrosine and tryptophan biosynthesis	ENSCHIG00000013261	1	470	3	5627	0.230268
471	D-Glutamine and D-glutamate metabolism	ENSCHIG00000000278	1	470	3	5627	0.230268
52	Galactose metabolism	ENSCHIG00000021810;ENSCHIG00000004957;ENSCHIG00000016331	3	470	20	5627	0.230759
640	Propanoate metabolism	ENSCHIG00000013476;ENSCHIG00000024053;ENSCHIG00000023512;ENSCHIG00000013780	4	470	30	5627	0.238443
5152	Tuberculosis	ENSCHIG00000021644;ENSCHIG00000014130;ENSCHIG00000024921;ENSCHIG00000014803;ENSCHIG00000023775;ENSCHIG00000010637;ENSCHIG00000010572;ENSCHIG00000020991;ENSCHIG00000008320;ENSCHIG00000016214;ENSCHIG00000015400;ENSCHIG00000009697;ENSCHIG00000025145;ENSCHIG00000013343	14	470	136	5627	0.243671
4370	VEGF signaling pathway	ENSCHIG00000015400;ENSCHIG00000025145;ENSCHIG00000014803;ENSCHIG00000019198;ENSCHIG00000005705;ENSCHIG00000015975	6	470	51	5627	0.250479
4140	Autophagy - animal	ENSCHIG00000011066;ENSCHIG00000017993;ENSCHIG00000016843;ENSCHIG00000021835;ENSCHIG00000002285;ENSCHIG00000026415;ENSCHIG00000026473;ENSCHIG00000015400;ENSCHIG00000005705;ENSCHIG00000018813;ENSCHIG00000020721;ENSCHIG00000025145	12	470	115	5627	0.250849
3060	Protein export	ENSCHIG00000006407;ENSCHIG00000006738;ENSCHIG00000019717	3	470	21	5627	0.253823
564	Glycerophospholipid metabolism	ENSCHIG00000019198;ENSCHIG00000026251;ENSCHIG00000026941;ENSCHIG00000015709;ENSCHIG00000022600;ENSCHIG00000012296;ENSCHIG00000027239;ENSCHIG00000014858;ENSCHIG00000010140	9	470	83	5627	0.254808
4925	Aldosterone synthesis and secretion	ENSCHIG00000017362;ENSCHIG00000011392;ENSCHIG00000025751;ENSCHIG00000023493;ENSCHIG00000007818;ENSCHIG00000007318;ENSCHIG00000017389;ENSCHIG00000027094;ENSCHIG00000020815	9	470	83	5627	0.254808
4662	B cell receptor signaling pathway	ENSCHIG00000010157;ENSCHIG00000005705;ENSCHIG00000025145;ENSCHIG00000019949;ENSCHIG00000020978;ENSCHIG00000014803;ENSCHIG00000021915	7	470	62	5627	0.257958
5225	Hepatocellular carcinoma	ENSCHIG00000015669;ENSCHIG00000026143;ENSCHIG00000010729;ENSCHIG00000011609;ENSCHIG00000010768;ENSCHIG00000025000;ENSCHIG00000012768;ENSCHIG00000005705;ENSCHIG00000015037;ENSCHIG00000013316;ENSCHIG00000025145;ENSCHIG00000021009;ENSCHIG00000015400;ENSCHIG00000008471;ENSCHIG00000015112	15	470	149	5627	0.260736
4660	T cell receptor signaling pathway	ENSCHIG00000005705;ENSCHIG00000025145;ENSCHIG00000013860;ENSCHIG00000021915;ENSCHIG00000019949;ENSCHIG00000020978;ENSCHIG00000010157;ENSCHIG00000014803;ENSCHIG00000022485	9	470	84	5627	0.266118
5162	Measles	ENSCHIG00000023778;ENSCHIG00000015400;ENSCHIG00000006945;ENSCHIG00000025145;ENSCHIG00000010157;ENSCHIG00000024921;ENSCHIG00000026950;ENSCHIG00000011066;ENSCHIG00000025000;ENSCHIG00000005705;ENSCHIG00000022746	11	470	106	5627	0.269379
5143	African trypanosomiasis	ENSCHIG00000011392;ENSCHIG00000020991;ENSCHIG00000023493;ENSCHIG00000021348	4	470	32	5627	0.276297
860	Porphyrin and chlorophyll metabolism	ENSCHIG00000015939;ENSCHIG00000000534;ENSCHIG00000019345	3	470	22	5627	0.277191
500	Starch and sucrose metabolism	ENSCHIG00000016331;ENSCHIG00000021810;ENSCHIG00000025872	3	470	22	5627	0.277191
4720	Long-term potentiation	ENSCHIG00000013673;ENSCHIG00000015239;ENSCHIG00000023493;ENSCHIG00000007818;ENSCHIG00000014803;ENSCHIG00000011392	6	470	53	5627	0.279639
590	Arachidonic acid metabolism	ENSCHIG00000000527;ENSCHIG00000011304;ENSCHIG00000027239;ENSCHIG00000019198;ENSCHIG00000022755	5	470	43	5627	0.287971
380	Tryptophan metabolism	ENSCHIG00000027223;ENSCHIG00000013689;ENSCHIG00000024053;ENSCHIG00000025032	4	470	33	5627	0.295584
603	Glycosphingolipid biosynthesis - globo and isoglobo series	ENSCHIG00000021799;ENSCHIG00000026860	2	470	13	5627	0.296971
5032	Morphine addiction	ENSCHIG00000024481;ENSCHIG00000017746;ENSCHIG00000024041;ENSCHIG00000010532;ENSCHIG00000017883;ENSCHIG00000010182;ENSCHIG00000007229	7	470	65	5627	0.298179
5321	Inflammatory bowel disease (IBD)	ENSCHIG00000010572;ENSCHIG00000016214;ENSCHIG00000019718;ENSCHIG00000020991;ENSCHIG00000013343	5	470	44	5627	0.30474
983	Drug metabolism - other enzymes	ENSCHIG00000026143;ENSCHIG00000015669;ENSCHIG00000012768;ENSCHIG00000008471;ENSCHIG00000005780;ENSCHIG00000015112	6	470	55	5627	0.309519
4933	AGE-RAGE signaling pathway in diabetic complications	ENSCHIG00000025100;ENSCHIG00000010964;ENSCHIG00000026168;ENSCHIG00000005705;ENSCHIG00000019946;ENSCHIG00000023493;ENSCHIG00000025145;ENSCHIG00000012504;ENSCHIG00000022125	9	470	88	5627	0.312742
563	Glycosylphosphatidylinositol (GPI)-anchor biosynthesis	ENSCHIG00000021336;ENSCHIG00000018932;ENSCHIG00000024810	3	470	24	5627	0.324411
5020	Prion diseases	ENSCHIG00000017414;ENSCHIG00000016536;ENSCHIG00000011222	3	470	24	5627	0.324411
5218	Melanoma	ENSCHIG00000005705;ENSCHIG00000018029;ENSCHIG00000025145;ENSCHIG00000015400;ENSCHIG00000025000;ENSCHIG00000026836	6	470	56	5627	0.324662
4914	Progesterone-mediated oocyte maturation	ENSCHIG00000015239;ENSCHIG00000025145;ENSCHIG00000006945;ENSCHIG00000005705;ENSCHIG00000022851;ENSCHIG00000024481;ENSCHIG00000017337;ENSCHIG00000023676	8	470	78	5627	0.325567
450	Selenocompound metabolism	ENSCHIG00000000324;ENSCHIG00000021009	2	470	14	5627	0.328854
5216	Thyroid cancer	ENSCHIG00000018029;ENSCHIG00000015877;ENSCHIG00000010768;ENSCHIG00000025000	4	470	35	5627	0.334586
3022	Basal transcription factors	ENSCHIG00000022980;ENSCHIG00000012326;ENSCHIG00000020027;ENSCHIG00000023767	4	470	35	5627	0.334586
5100	Bacterial invasion of epithelial cells	ENSCHIG00000018029;ENSCHIG00000008131;ENSCHIG00000018297;ENSCHIG00000013316;ENSCHIG00000016083;ENSCHIG00000016281;ENSCHIG00000005705	7	470	68	5627	0.33962
4261	Adrenergic signaling in cardiomyocytes	ENSCHIG00000024481;ENSCHIG00000017389;ENSCHIG00000025432;ENSCHIG00000021214;ENSCHIG00000024947;ENSCHIG00000019988;ENSCHIG00000025145;ENSCHIG00000027094;ENSCHIG00000011392;ENSCHIG00000015146;ENSCHIG00000013673;ENSCHIG00000023493	12	470	124	5627	0.340063
4270	Vascular smooth muscle contraction	ENSCHIG00000016844;ENSCHIG00000013173;ENSCHIG00000019198;ENSCHIG00000007818;ENSCHIG00000008115;ENSCHIG00000016254;ENSCHIG00000011392;ENSCHIG00000012323;ENSCHIG00000023493;ENSCHIG00000027239	10	470	102	5627	0.346003
5163	Human cytomegalovirus infection	ENSCHIG00000017883;ENSCHIG00000007229;ENSCHIG00000024921;ENSCHIG00000025145;ENSCHIG00000023493;ENSCHIG00000010532;ENSCHIG00000005705;ENSCHIG00000014803;ENSCHIG00000010157;ENSCHIG00000018922;ENSCHIG00000024481;ENSCHIG00000024064;ENSCHIG00000022746;ENSCHIG00000007818;ENSCHIG00000025000;ENSCHIG00000011392;ENSCHIG00000021983;ENSCHIG00000013173	18	470	193	5627	0.346536
140	Steroid hormone biosynthesis	ENSCHIG00000021082;ENSCHIG00000004358;ENSCHIG00000017839	3	470	25	5627	0.348067
5132	Salmonella infection	ENSCHIG00000013316;ENSCHIG00000013173;ENSCHIG00000021055;ENSCHIG00000026294;ENSCHIG00000023123;ENSCHIG00000020991;ENSCHIG00000016281	7	470	69	5627	0.353611
591	Linoleic acid metabolism	ENSCHIG00000019198;ENSCHIG00000027239	2	470	15	5627	0.360328
592	alpha-Linolenic acid metabolism	ENSCHIG00000027239;ENSCHIG00000019198	2	470	15	5627	0.360328
40	Pentose and glucuronate interconversions	ENSCHIG00000021810;ENSCHIG00000005900	2	470	15	5627	0.360328
5166	Human T-cell leukemia virus 1 infection	ENSCHIG00000025000;ENSCHIG00000005705;ENSCHIG00000023583;ENSCHIG00000023676;ENSCHIG00000013343;ENSCHIG00000016214;ENSCHIG00000013860;ENSCHIG00000010572;ENSCHIG00000016057;ENSCHIG00000006945;ENSCHIG00000018922;ENSCHIG00000026950;ENSCHIG00000012562;ENSCHIG00000014803;ENSCHIG00000010157;ENSCHIG00000025145;ENSCHIG00000012367;ENSCHIG00000020881	18	470	195	5627	0.363246
5412	Arrhythmogenic right ventricular cardiomyopathy (ARVC)	ENSCHIG00000016083;ENSCHIG00000020827;ENSCHIG00000010768;ENSCHIG00000015227;ENSCHIG00000013316;ENSCHIG00000014532	6	470	59	5627	0.370585
4974	Protein digestion and absorption	ENSCHIG00000026168;ENSCHIG00000011174;ENSCHIG00000022125;ENSCHIG00000017772;ENSCHIG00000027094	5	470	48	5627	0.372859
4110	Cell cycle	ENSCHIG00000017476;ENSCHIG00000006945;ENSCHIG00000025000;ENSCHIG00000022851;ENSCHIG00000023583;ENSCHIG00000023767;ENSCHIG00000016057;ENSCHIG00000023676;ENSCHIG00000024178;ENSCHIG00000026950;ENSCHIG00000016864	11	470	116	5627	0.375767
4530	Tight junction	ENSCHIG00000023341;ENSCHIG00000010964;ENSCHIG00000026784;ENSCHIG00000016281;ENSCHIG00000012323;ENSCHIG00000024777;ENSCHIG00000009916;ENSCHIG00000013316;ENSCHIG00000018025;ENSCHIG00000019988;ENSCHIG00000008779;ENSCHIG00000013173;ENSCHIG00000019705	13	470	139	5627	0.376777
4971	Gastric acid secretion	ENSCHIG00000027094;ENSCHIG00000024481;ENSCHIG00000023493;ENSCHIG00000008115;ENSCHIG00000011392;ENSCHIG00000007818	6	470	60	5627	0.385973
5170	Human immunodeficiency virus 1 infection	ENSCHIG00000005705;ENSCHIG00000007818;ENSCHIG00000025145;ENSCHIG00000024921;ENSCHIG00000010157;ENSCHIG00000014803;ENSCHIG00000010532;ENSCHIG00000021983;ENSCHIG00000015400;ENSCHIG00000018922;ENSCHIG00000017883;ENSCHIG00000007229;ENSCHIG00000022746;ENSCHIG00000011392;ENSCHIG00000020477;ENSCHIG00000024481	16	470	175	5627	0.390141
4211	Longevity regulating pathway	ENSCHIG00000025000;ENSCHIG00000026626;ENSCHIG00000026415;ENSCHIG00000021835;ENSCHIG00000015877;ENSCHIG00000023341;ENSCHIG00000025145;ENSCHIG00000005705	8	470	83	5627	0.390531
220	Arginine biosynthesis	ENSCHIG00000013261;ENSCHIG00000000278	2	470	16	5627	0.391237
600	Sphingolipid metabolism	ENSCHIG00000012398;ENSCHIG00000026941;ENSCHIG00000020891;ENSCHIG00000022600	4	470	38	5627	0.39335
4360	Axon guidance	ENSCHIG00000013173;ENSCHIG00000017301;ENSCHIG00000021120;ENSCHIG00000012534;ENSCHIG00000017686;ENSCHIG00000023904;ENSCHIG00000010964;ENSCHIG00000005705;ENSCHIG00000017144;ENSCHIG00000012230;ENSCHIG00000014803;ENSCHIG00000021949;ENSCHIG00000005276;ENSCHIG00000024481;ENSCHIG00000020049	15	470	164	5627	0.395486
4146	Peroxisome	ENSCHIG00000022569;ENSCHIG00000018043;ENSCHIG00000023422;ENSCHIG00000025587;ENSCHIG00000016543;ENSCHIG00000018336;ENSCHIG00000013347	7	470	72	5627	0.395844
5418	Fluid shear stress and atherosclerosis	ENSCHIG00000010964;ENSCHIG00000015669;ENSCHIG00000013447;ENSCHIG00000026143;ENSCHIG00000015112;ENSCHIG00000025145;ENSCHIG00000022178;ENSCHIG00000008471;ENSCHIG00000012768;ENSCHIG00000013316;ENSCHIG00000025000;ENSCHIG00000005705	12	470	130	5627	0.402666
3420	Nucleotide excision repair	ENSCHIG00000022980;ENSCHIG00000012326;ENSCHIG00000012709;ENSCHIG00000023767	4	470	39	5627	0.412811
270	Cysteine and methionine metabolism	ENSCHIG00000013261;ENSCHIG00000000324;ENSCHIG00000027101;ENSCHIG00000013476	4	470	39	5627	0.412811
4130	SNARE interactions in vesicular transport	ENSCHIG00000015965;ENSCHIG00000026215;ENSCHIG00000025904	3	470	28	5627	0.418211
4136	Autophagy - other	ENSCHIG00000026473;ENSCHIG00000020721;ENSCHIG00000018813	3	470	28	5627	0.418211
5230	Central carbon metabolism in cancer	ENSCHIG00000005705;ENSCHIG00000025145;ENSCHIG00000023008;ENSCHIG00000025871;ENSCHIG00000025000	5	470	51	5627	0.424075
4961	Endocrine and other factor-regulated calcium reabsorption	ENSCHIG00000018297;ENSCHIG00000023493;ENSCHIG00000027094;ENSCHIG00000011392	4	470	40	5627	0.432136
4380	Osteoclast differentiation	ENSCHIG00000010157;ENSCHIG00000014803;ENSCHIG00000012593;ENSCHIG00000022178;ENSCHIG00000015877;ENSCHIG00000025145;ENSCHIG00000026731;ENSCHIG00000013860;ENSCHIG00000005705	9	470	98	5627	0.434526
4650	Natural killer cell mediated cytotoxicity	ENSCHIG00000014803;ENSCHIG00000016294;ENSCHIG00000019949;ENSCHIG00000005705;ENSCHIG00000021504;ENSCHIG00000024763;ENSCHIG00000003259;ENSCHIG00000013860;ENSCHIG00000021915	9	470	98	5627	0.434526
1523	Antifolate resistance	ENSCHIG00000013438;ENSCHIG00000019159;ENSCHIG00000020848	3	470	29	5627	0.441082
5332	Graft-versus-host disease	ENSCHIG00000010572;ENSCHIG00000016214;ENSCHIG00000013343	3	470	29	5627	0.441082
250	Alanine, aspartate and glutamate metabolism	ENSCHIG00000000278;ENSCHIG00000013261;ENSCHIG00000025952	3	470	29	5627	0.441082
51	Fructose and mannose metabolism	ENSCHIG00000011265;ENSCHIG00000017697;ENSCHIG00000008339	3	470	29	5627	0.441082
4215	Apoptosis - multiple species	ENSCHIG00000020211;ENSCHIG00000019080;ENSCHIG00000026381	3	470	29	5627	0.441082
4217	Necroptosis	ENSCHIG00000021504;ENSCHIG00000019198;ENSCHIG00000008842;ENSCHIG00000020881;ENSCHIG00000023123;ENSCHIG00000024921;ENSCHIG00000011039;ENSCHIG00000021411;ENSCHIG00000016294;ENSCHIG00000000278;ENSCHIG00000019391	11	470	122	5627	0.441866
4260	Cardiac muscle contraction	ENSCHIG00000016010;ENSCHIG00000019988;ENSCHIG00000026106;ENSCHIG00000021214;ENSCHIG00000027094;ENSCHIG00000015146	6	470	64	5627	0.447297
4621	NOD-like receptor signaling pathway	ENSCHIG00000020991;ENSCHIG00000007818;ENSCHIG00000023493;ENSCHIG00000022746;ENSCHIG00000023428;ENSCHIG00000020881;ENSCHIG00000023778;ENSCHIG00000026473;ENSCHIG00000023123;ENSCHIG00000010157;ENSCHIG00000013447	11	470	123	5627	0.452873
4070	Phosphatidylinositol signaling system	ENSCHIG00000011431;ENSCHIG00000005705;ENSCHIG00000025100;ENSCHIG00000012504;ENSCHIG00000023493;ENSCHIG00000007818;ENSCHIG00000018419;ENSCHIG00000025932	8	470	88	5627	0.45587
740	Riboflavin metabolism	ENSCHIG00000017023	1	470	7	5627	0.457133
4973	Carbohydrate digestion and absorption	ENSCHIG00000025145;ENSCHIG00000005705;ENSCHIG00000027094	3	470	30	5627	0.463597
4960	Aldosterone-regulated sodium reabsorption	ENSCHIG00000027094;ENSCHIG00000005705;ENSCHIG00000004358	3	470	30	5627	0.463597
4218	Cellular senescence	ENSCHIG00000005705;ENSCHIG00000014803;ENSCHIG00000020881;ENSCHIG00000024158;ENSCHIG00000021669;ENSCHIG00000024777;ENSCHIG00000025145;ENSCHIG00000015875;ENSCHIG00000007818;ENSCHIG00000006945;ENSCHIG00000025000;ENSCHIG00000023583;ENSCHIG00000026950	13	470	148	5627	0.467544
5014	Amyotrophic lateral sclerosis (ALS)	ENSCHIG00000020477;ENSCHIG00000015400;ENSCHIG00000014803;ENSCHIG00000025000	4	470	42	5627	0.470222
562	Inositol phosphate metabolism	ENSCHIG00000021543;ENSCHIG00000011431;ENSCHIG00000018419;ENSCHIG00000023493;ENSCHIG00000025100;ENSCHIG00000012504	6	470	66	5627	0.477519
4713	Circadian entrainment	ENSCHIG00000007818;ENSCHIG00000024481;ENSCHIG00000011392;ENSCHIG00000023493;ENSCHIG00000007229;ENSCHIG00000017883;ENSCHIG00000010532	7	470	78	5627	0.479849
830	Retinol metabolism	ENSCHIG00000025518;ENSCHIG00000025587;ENSCHIG00000007516	3	470	31	5627	0.485708
5320	Autoimmune thyroid disease	ENSCHIG00000016214;ENSCHIG00000010572;ENSCHIG00000013343	3	470	31	5627	0.485708
5330	Allograft rejection	ENSCHIG00000010572;ENSCHIG00000016214;ENSCHIG00000013343	3	470	31	5627	0.485708
5202	Transcriptional misregulation in cancer	ENSCHIG00000025000;ENSCHIG00000000814;ENSCHIG00000026731;ENSCHIG00000024739;ENSCHIG00000015312;ENSCHIG00000013584;ENSCHIG00000007552;ENSCHIG00000019080;ENSCHIG00000011570;ENSCHIG00000005720;ENSCHIG00000009676;ENSCHIG00000015877;ENSCHIG00000018361	13	470	150	5627	0.487598
4915	Estrogen signaling pathway	ENSCHIG00000025145;ENSCHIG00000005705;ENSCHIG00000023493;ENSCHIG00000023628;ENSCHIG00000017883;ENSCHIG00000011683;ENSCHIG00000024481;ENSCHIG00000011392;ENSCHIG00000007818	9	470	103	5627	0.495307
72	Synthesis and degradation of ketone bodies	ENSCHIG00000019185	1	470	8	5627	0.502533
650	Butanoate metabolism	ENSCHIG00000019185;ENSCHIG00000021620	2	470	20	5627	0.507081
534	Glycosaminoglycan biosynthesis - heparan sulfate / heparin	ENSCHIG00000021909;ENSCHIG00000013043	2	470	20	5627	0.507081
4064	NF-kappa B signaling pathway	ENSCHIG00000025704;ENSCHIG00000024921;ENSCHIG00000010157;ENSCHIG00000023985;ENSCHIG00000020978;ENSCHIG00000013860;ENSCHIG00000018403	7	470	80	5627	0.507234
5215	Prostate cancer	ENSCHIG00000025145;ENSCHIG00000006945;ENSCHIG00000010157;ENSCHIG00000025000;ENSCHIG00000005705;ENSCHIG00000010768;ENSCHIG00000015400	7	470	80	5627	0.507234
5323	Rheumatoid arthritis	ENSCHIG00000016214;ENSCHIG00000013343;ENSCHIG00000019003;ENSCHIG00000020991;ENSCHIG00000022809;ENSCHIG00000010572	6	470	68	5627	0.507242
4670	Leukocyte transendothelial migration	ENSCHIG00000005705;ENSCHIG00000024481;ENSCHIG00000016083;ENSCHIG00000019988;ENSCHIG00000021915;ENSCHIG00000013173;ENSCHIG00000013316;ENSCHIG00000022178	8	470	92	5627	0.507247
4910	Insulin signaling pathway	ENSCHIG00000010964;ENSCHIG00000025145;ENSCHIG00000008131;ENSCHIG00000015400;ENSCHIG00000024702;ENSCHIG00000004184;ENSCHIG00000005705;ENSCHIG00000020815;ENSCHIG00000023341;ENSCHIG00000025667	10	470	117	5627	0.518589
4658	Th1 and Th2 cell differentiation	ENSCHIG00000010572;ENSCHIG00000013343;ENSCHIG00000010157;ENSCHIG00000016214;ENSCHIG00000014803;ENSCHIG00000013860	6	470	69	5627	0.521873
280	Valine, leucine and isoleucine degradation	ENSCHIG00000027223;ENSCHIG00000013780;ENSCHIG00000023512;ENSCHIG00000024053	4	470	45	5627	0.525448
601	Glycosphingolipid biosynthesis - lacto and neolacto series	ENSCHIG00000007874;ENSCHIG00000012632	2	470	21	5627	0.53374
515	Mannose type O-glycan biosynthesis	ENSCHIG00000024383;ENSCHIG00000015609	2	470	21	5627	0.53374
5220	Chronic myeloid leukemia	ENSCHIG00000025145;ENSCHIG00000015400;ENSCHIG00000005705;ENSCHIG00000008131;ENSCHIG00000010157;ENSCHIG00000025000	6	470	70	5627	0.536331
5219	Bladder cancer	ENSCHIG00000025000;ENSCHIG00000002285;ENSCHIG00000018029	3	470	34	5627	0.549213
790	Folate biosynthesis	ENSCHIG00000025544;ENSCHIG00000010473	2	470	22	5627	0.559395
4622	RIG-I-like receptor signaling pathway	ENSCHIG00000010157;ENSCHIG00000022746;ENSCHIG00000024921;ENSCHIG00000017011	4	470	47	5627	0.560678
5160	Hepatitis C	ENSCHIG00000005705;ENSCHIG00000015400;ENSCHIG00000022746;ENSCHIG00000025000;ENSCHIG00000006945;ENSCHIG00000025145;ENSCHIG00000023778;ENSCHIG00000010157;ENSCHIG00000011066;ENSCHIG00000024921	10	470	121	5627	0.562789
3015	mRNA surveillance pathway	ENSCHIG00000016418;ENSCHIG00000014313;ENSCHIG00000025432;ENSCHIG00000015833;ENSCHIG00000023714;ENSCHIG00000026784	6	470	72	5627	0.56467
4115	p53 signaling pathway	ENSCHIG00000025000;ENSCHIG00000023583;ENSCHIG00000004699;ENSCHIG00000026950;ENSCHIG00000007693;ENSCHIG00000006945	6	470	72	5627	0.56467
71	Fatty acid degradation	ENSCHIG00000025518;ENSCHIG00000027223;ENSCHIG00000013780	3	470	35	5627	0.569334
5221	Acute myeloid leukemia	ENSCHIG00000010768;ENSCHIG00000015400;ENSCHIG00000005705;ENSCHIG00000026731;ENSCHIG00000025145	5	470	60	5627	0.5702
4740	Olfactory transduction	ENSCHIG00000024041;ENSCHIG00000016148;ENSCHIG00000017746;ENSCHIG00000020246	4	470	48	5627	0.577752
910	Nitrogen metabolism	ENSCHIG00000000278	1	470	10	5627	0.58228
4918	Thyroid hormone synthesis	ENSCHIG00000023493;ENSCHIG00000027094;ENSCHIG00000011392;ENSCHIG00000022755;ENSCHIG00000007818	5	470	61	5627	0.585274
4010	MAPK signaling pathway	ENSCHIG00000024921;ENSCHIG00000015239;ENSCHIG00000013969;ENSCHIG00000004209;ENSCHIG00000025000;ENSCHIG00000019080;ENSCHIG00000024557;ENSCHIG00000027087;ENSCHIG00000023444;ENSCHIG00000015975;ENSCHIG00000020649;ENSCHIG00000026731;ENSCHIG00000023552;ENSCHIG00000020432;ENSCHIG00000021055;ENSCHIG00000026836;ENSCHIG00000025145;ENSCHIG00000014803;ENSCHIG00000019198;ENSCHIG00000013625	20	470	246	5627	0.586393
4723	Retrograde endocannabinoid signaling	ENSCHIG00000000025;ENSCHIG00000025751;ENSCHIG00000007818;ENSCHIG00000011392;ENSCHIG00000017883;ENSCHIG00000024481;ENSCHIG00000010532;ENSCHIG00000007229;ENSCHIG00000023493	9	470	111	5627	0.588216
4940	Type I diabetes mellitus	ENSCHIG00000010572;ENSCHIG00000016214;ENSCHIG00000013343	3	470	36	5627	0.588893
5030	Cocaine addiction	ENSCHIG00000013689;ENSCHIG00000027251;ENSCHIG00000024481	3	470	36	5627	0.588893
4015	Rap1 signaling pathway	ENSCHIG00000010964;ENSCHIG00000026836;ENSCHIG00000025145;ENSCHIG00000018029;ENSCHIG00000024481;ENSCHIG00000019080;ENSCHIG00000023493;ENSCHIG00000024073;ENSCHIG00000013316;ENSCHIG00000017883;ENSCHIG00000026731;ENSCHIG00000005705;ENSCHIG00000011392;ENSCHIG00000023444	14	470	173	5627	0.591166
4540	Gap junction	ENSCHIG00000024481;ENSCHIG00000020195;ENSCHIG00000011392;ENSCHIG00000018025;ENSCHIG00000007818;ENSCHIG00000023493	6	470	74	5627	0.592158
4114	Oocyte meiosis	ENSCHIG00000022851;ENSCHIG00000006945;ENSCHIG00000007818;ENSCHIG00000017337;ENSCHIG00000023676;ENSCHIG00000015239;ENSCHIG00000014803;ENSCHIG00000025432	8	470	99	5627	0.592894
5168	Herpes simplex virus 1 infection	ENSCHIG00000021983;ENSCHIG00000018922;ENSCHIG00000021599;ENSCHIG00000005705;ENSCHIG00000008320;ENSCHIG00000011952;ENSCHIG00000022746;ENSCHIG00000011066;ENSCHIG00000015301;ENSCHIG00000025000;ENSCHIG00000010572;ENSCHIG00000024921;ENSCHIG00000010157;ENSCHIG00000015400;ENSCHIG00000021111;ENSCHIG00000015012;ENSCHIG00000016214;ENSCHIG00000025145;ENSCHIG00000013764;ENSCHIG00000014130;ENSCHIG00000023090;…	24	470	296	5627	0.594352
230	Purine metabolism	ENSCHIG00000026374;ENSCHIG00000011975;ENSCHIG00000024041;ENSCHIG00000009006;ENSCHIG00000017457;ENSCHIG00000019159;ENSCHIG00000010567;ENSCHIG00000009939;ENSCHIG00000017746	9	470	112	5627	0.599279
5203	Viral carcinogenesis	ENSCHIG00000006945;ENSCHIG00000024921;ENSCHIG00000010157;ENSCHIG00000026950;ENSCHIG00000025000;ENSCHIG00000015400;ENSCHIG00000008320;ENSCHIG00000017630;ENSCHIG00000020881;ENSCHIG00000013722;ENSCHIG00000010556;ENSCHIG00000009284;ENSCHIG00000005705;ENSCHIG00000012326	14	470	175	5627	0.608937
5217	Basal cell carcinoma	ENSCHIG00000025000;ENSCHIG00000015037;ENSCHIG00000010768;ENSCHIG00000017723	4	470	50	5627	0.610738
5231	Choline metabolism in cancer	ENSCHIG00000026941;ENSCHIG00000016281;ENSCHIG00000019198;ENSCHIG00000005705;ENSCHIG00000025145;ENSCHIG00000022600;ENSCHIG00000023337	7	470	88	5627	0.610877
4810	Regulation of actin cytoskeleton	ENSCHIG00000010086;ENSCHIG00000013316;ENSCHIG00000008115;ENSCHIG00000021915;ENSCHIG00000023909;ENSCHIG00000013173;ENSCHIG00000016281;ENSCHIG00000015227;ENSCHIG00000019988;ENSCHIG00000005705;ENSCHIG00000021865;ENSCHIG00000012574;ENSCHIG00000023444;ENSCHIG00000026836	14	470	176	5627	0.61769
4068	FoxO signaling pathway	ENSCHIG00000006945;ENSCHIG00000005705;ENSCHIG00000022851;ENSCHIG00000016843;ENSCHIG00000004184;ENSCHIG00000024702;ENSCHIG00000025145;ENSCHIG00000020211;ENSCHIG00000023341	9	470	114	5627	0.620965
4024	cAMP signaling pathway	ENSCHIG00000017389;ENSCHIG00000013173;ENSCHIG00000010746;ENSCHIG00000005705;ENSCHIG00000010157;ENSCHIG00000020815;ENSCHIG00000010182;ENSCHIG00000015400;ENSCHIG00000021915;ENSCHIG00000025145;ENSCHIG00000027251;ENSCHIG00000027094;ENSCHIG00000024481	13	470	164	5627	0.621433
4930	Type II diabetes mellitus	ENSCHIG00000026626;ENSCHIG00000005705;ENSCHIG00000010964	3	470	38	5627	0.62626
5226	Gastric cancer	ENSCHIG00000015037;ENSCHIG00000026836;ENSCHIG00000005705;ENSCHIG00000016083;ENSCHIG00000006945;ENSCHIG00000010768;ENSCHIG00000018029;ENSCHIG00000025000;ENSCHIG00000025145	9	470	116	5627	0.642028
4970	Salivary secretion	ENSCHIG00000023493;ENSCHIG00000017389;ENSCHIG00000007818;ENSCHIG00000011392;ENSCHIG00000027094	5	470	65	5627	0.642571
5010	Alzheimer disease	ENSCHIG00000023373;ENSCHIG00000014803;ENSCHIG00000022046;ENSCHIG00000016010;ENSCHIG00000026106;ENSCHIG00000019602;ENSCHIG00000019839;ENSCHIG00000023493;ENSCHIG00000011392;ENSCHIG00000026432;ENSCHIG00000015400;ENSCHIG00000007818	12	470	154	5627	0.643934
4310	Wnt signaling pathway	ENSCHIG00000014803;ENSCHIG00000024678;ENSCHIG00000023493;ENSCHIG00000010768;ENSCHIG00000015037;ENSCHIG00000025000;ENSCHIG00000019903;ENSCHIG00000013173;ENSCHIG00000026950;ENSCHIG00000011757	10	470	129	5627	0.645665
5167	Kaposi sarcoma-associated herpesvirus infection	ENSCHIG00000007818;ENSCHIG00000007229;ENSCHIG00000014803;ENSCHIG00000025000;ENSCHIG00000024947;ENSCHIG00000024921;ENSCHIG00000010157;ENSCHIG00000008320;ENSCHIG00000005705;ENSCHIG00000022746;ENSCHIG00000010532;ENSCHIG00000025145	12	470	155	5627	0.652909
5210	Colorectal cancer	ENSCHIG00000025145;ENSCHIG00000025000;ENSCHIG00000015400;ENSCHIG00000005705;ENSCHIG00000020211;ENSCHIG00000010768	6	470	80	5627	0.668761
4911	Insulin secretion	ENSCHIG00000027094;ENSCHIG00000011392;ENSCHIG00000007818;ENSCHIG00000016254;ENSCHIG00000023493	5	470	67	5627	0.669298
5212	Pancreatic cancer	ENSCHIG00000025000;ENSCHIG00000005705;ENSCHIG00000025145;ENSCHIG00000015400;ENSCHIG00000026747	5	470	67	5627	0.669298
4514	Cell adhesion molecules (CAMs)	ENSCHIG00000006308;ENSCHIG00000020049;ENSCHIG00000009836;ENSCHIG00000025944;ENSCHIG00000016214;ENSCHIG00000022485;ENSCHIG00000013343;ENSCHIG00000010572;ENSCHIG00000018029	9	470	119	5627	0.672378
4916	Melanogenesis	ENSCHIG00000015037;ENSCHIG00000024481;ENSCHIG00000017883;ENSCHIG00000011392;ENSCHIG00000023493;ENSCHIG00000010768	6	470	81	5627	0.680603
4932	Non-alcoholic fatty liver disease (NAFLD)	ENSCHIG00000013191;ENSCHIG00000016010;ENSCHIG00000020211;ENSCHIG00000019616;ENSCHIG00000023341;ENSCHIG00000026106;ENSCHIG00000005705;ENSCHIG00000011066;ENSCHIG00000025145;ENSCHIG00000026626	10	470	133	5627	0.683705
4664	Fc epsilon RI signaling pathway	ENSCHIG00000025145;ENSCHIG00000021915;ENSCHIG00000019198;ENSCHIG00000005705	4	470	55	5627	0.685928
4927	Cortisol synthesis and secretion	ENSCHIG00000011392;ENSCHIG00000023493;ENSCHIG00000007818;ENSCHIG00000017362	4	470	55	5627	0.685928
5165	Human papillomavirus infection	ENSCHIG00000011086;ENSCHIG00000025432;ENSCHIG00000010964;ENSCHIG00000006945;ENSCHIG00000014910;ENSCHIG00000022809;ENSCHIG00000015400;ENSCHIG00000025890;ENSCHIG00000000495;ENSCHIG00000013633;ENSCHIG00000010768;ENSCHIG00000005705;ENSCHIG00000015227;ENSCHIG00000022746;ENSCHIG00000022125;ENSCHIG00000026950;ENSCHIG00000025000;ENSCHIG00000024921;ENSCHIG00000015037;ENSCHIG00000026168;ENSCHIG00000025145	21	470	273	5627	0.689793
630	Glyoxylate and dicarboxylate metabolism	ENSCHIG00000013438;ENSCHIG00000024053	2	470	28	5627	0.691827
4659	Th17 cell differentiation	ENSCHIG00000013343;ENSCHIG00000010157;ENSCHIG00000013860;ENSCHIG00000010572;ENSCHIG00000014803;ENSCHIG00000016214	6	470	82	5627	0.692167
5410	Hypertrophic cardiomyopathy (HCM)	ENSCHIG00000013316;ENSCHIG00000015227;ENSCHIG00000019988;ENSCHIG00000023341;ENSCHIG00000014532	5	470	69	5627	0.694682
4630	Jak-STAT signaling pathway	ENSCHIG00000005705;ENSCHIG00000011742;ENSCHIG00000019949;ENSCHIG00000025145;ENSCHIG00000012562;ENSCHIG00000019616;ENSCHIG00000026950;ENSCHIG00000025784	8	470	109	5627	0.701054
533	Glycosaminoglycan biosynthesis - keratan sulfate	ENSCHIG00000021799	1	470	14	5627	0.705529
604	Glycosphingolipid biosynthesis - ganglio series	ENSCHIG00000021799	1	470	14	5627	0.705529
730	Thiamine metabolism	ENSCHIG00000026374	1	470	14	5627	0.705529
3020	RNA polymerase	ENSCHIG00000022431;ENSCHIG00000000352	2	470	29	5627	0.710401
4668	TNF signaling pathway	ENSCHIG00000019391;ENSCHIG00000020477;ENSCHIG00000005705;ENSCHIG00000025145;ENSCHIG00000024921;ENSCHIG00000013191;ENSCHIG00000010157	7	470	97	5627	0.712019
4213	Longevity regulating pathway - multiple species	ENSCHIG00000025145;ENSCHIG00000026415;ENSCHIG00000005705;ENSCHIG00000023341	4	470	57	5627	0.712977
1521	EGFR tyrosine kinase inhibitor resistance	ENSCHIG00000015400;ENSCHIG00000005705;ENSCHIG00000020211;ENSCHIG00000013969;ENSCHIG00000025145	5	470	71	5627	0.7187
4137	Mitophagy - animal	ENSCHIG00000022746;ENSCHIG00000017429;ENSCHIG00000016843;ENSCHIG00000025000	4	470	58	5627	0.725847
770	Pantothenate and CoA biosynthesis	ENSCHIG00000017726	1	470	15	5627	0.730187
4977	Vitamin digestion and absorption	ENSCHIG00000021348	1	470	15	5627	0.730187
4727	GABAergic synapse	ENSCHIG00000007229;ENSCHIG00000010532;ENSCHIG00000024481;ENSCHIG00000017883	4	470	59	5627	0.738283
3018	RNA degradation	ENSCHIG00000023271;ENSCHIG00000023714;ENSCHIG00000026257;ENSCHIG00000019100;ENSCHIG00000019192	5	470	73	5627	0.741347
3030	DNA replication	ENSCHIG00000012709;ENSCHIG00000017476	2	470	31	5627	0.744742
1522	Endocrine resistance	ENSCHIG00000011683;ENSCHIG00000025000;ENSCHIG00000008507;ENSCHIG00000025145;ENSCHIG00000005705;ENSCHIG00000015400	6	470	87	5627	0.745765
4750	Inflammatory mediator regulation of TRP channels	ENSCHIG00000005705;ENSCHIG00000007818;ENSCHIG00000016844;ENSCHIG00000019198;ENSCHIG00000023493;ENSCHIG00000011392	6	470	87	5627	0.745765
5223	Non-small cell lung cancer	ENSCHIG00000025000;ENSCHIG00000015400;ENSCHIG00000005705;ENSCHIG00000025145	4	470	60	5627	0.750289
3460	Fanconi anemia pathway	ENSCHIG00000026740;ENSCHIG00000015197;ENSCHIG00000026747	3	470	46	5627	0.751671
100	Steroid biosynthesis	ENSCHIG00000008956	1	470	16	5627	0.752783
4072	Phospholipase D signaling pathway	ENSCHIG00000005705;ENSCHIG00000022600;ENSCHIG00000023493;ENSCHIG00000025145;ENSCHIG00000014858;ENSCHIG00000026941;ENSCHIG00000024947;ENSCHIG00000018297;ENSCHIG00000019198	9	470	128	5627	0.753721
4390	Hippo signaling pathway	ENSCHIG00000018361;ENSCHIG00000018029;ENSCHIG00000026836;ENSCHIG00000016083;ENSCHIG00000010768;ENSCHIG00000026950;ENSCHIG00000013316;ENSCHIG00000015037;ENSCHIG00000010964	9	470	128	5627	0.753721
4934	Cushing syndrome	ENSCHIG00000006945;ENSCHIG00000013584;ENSCHIG00000017362;ENSCHIG00000011392;ENSCHIG00000024481;ENSCHIG00000007818;ENSCHIG00000023493;ENSCHIG00000015037;ENSCHIG00000010768	9	470	128	5627	0.753721
5016	Huntington disease	ENSCHIG00000021643;ENSCHIG00000011392;ENSCHIG00000022046;ENSCHIG00000014685;ENSCHIG00000023493;ENSCHIG00000023373;ENSCHIG00000016010;ENSCHIG00000020881;ENSCHIG00000025000;ENSCHIG00000011401;ENSCHIG00000015877;ENSCHIG00000026106	12	470	168	5627	0.757615
4625	C-type lectin receptor signaling pathway	ENSCHIG00000005705;ENSCHIG00000014803;ENSCHIG00000023123;ENSCHIG00000007818;ENSCHIG00000010157;ENSCHIG00000025145	6	470	89	5627	0.765223
4012	ErbB signaling pathway	ENSCHIG00000008131;ENSCHIG00000013969;ENSCHIG00000015400;ENSCHIG00000025145;ENSCHIG00000005705	5	470	76	5627	0.772765
4620	Toll-like receptor signaling pathway	ENSCHIG00000025145;ENSCHIG00000005705;ENSCHIG00000014910;ENSCHIG00000022746;ENSCHIG00000010157	5	470	76	5627	0.772765
4120	Ubiquitin mediated proteolysis	ENSCHIG00000026740;ENSCHIG00000023946;ENSCHIG00000023009;ENSCHIG00000023784;ENSCHIG00000025487;ENSCHIG00000023676;ENSCHIG00000008131;ENSCHIG00000013191	8	470	117	5627	0.772984
5211	Renal cell carcinoma	ENSCHIG00000025145;ENSCHIG00000023784;ENSCHIG00000005705;ENSCHIG00000015400	4	470	62	5627	0.773028
4614	Renin-angiotensin system	ENSCHIG00000011174	1	470	17	5627	0.773491
5205	Proteoglycans in cancer	ENSCHIG00000005705;ENSCHIG00000025145;ENSCHIG00000013969;ENSCHIG00000007818;ENSCHIG00000008131;ENSCHIG00000013173;ENSCHIG00000013316;ENSCHIG00000025000;ENSCHIG00000021055;ENSCHIG00000019949;ENSCHIG00000018030;ENSCHIG00000010086	12	470	171	5627	0.778431
5224	Breast cancer	ENSCHIG00000010768;ENSCHIG00000026836;ENSCHIG00000025000;ENSCHIG00000011683;ENSCHIG00000025145;ENSCHIG00000005705;ENSCHIG00000026740;ENSCHIG00000015037	8	470	118	5627	0.781024
4714	Thermogenesis	ENSCHIG00000000025;ENSCHIG00000026106;ENSCHIG00000020815;ENSCHIG00000013316;ENSCHIG00000010729;ENSCHIG00000015877;ENSCHIG00000025871;ENSCHIG00000011609;ENSCHIG00000015239;ENSCHIG00000022046;ENSCHIG00000026415;ENSCHIG00000023373;ENSCHIG00000024060;ENSCHIG00000023341;ENSCHIG00000016010	15	470	212	5627	0.788361
4014	Ras signaling pathway	ENSCHIG00000023444;ENSCHIG00000019080;ENSCHIG00000007229;ENSCHIG00000027087;ENSCHIG00000027239;ENSCHIG00000005705;ENSCHIG00000019198;ENSCHIG00000026731;ENSCHIG00000025145;ENSCHIG00000015400;ENSCHIG00000022746;ENSCHIG00000026836;ENSCHIG00000010532	13	470	186	5627	0.79013
4722	Neurotrophin signaling pathway	ENSCHIG00000005705;ENSCHIG00000025145;ENSCHIG00000015239;ENSCHIG00000015400;ENSCHIG00000019080;ENSCHIG00000025000;ENSCHIG00000010157	7	470	106	5627	0.793967
5012	Parkinson disease	ENSCHIG00000016010;ENSCHIG00000020881;ENSCHIG00000026106;ENSCHIG00000000025;ENSCHIG00000023373;ENSCHIG00000021778;ENSCHIG00000022046;ENSCHIG00000024481	8	470	120	5627	0.796477
4913	Ovarian steroidogenesis	ENSCHIG00000019198;ENSCHIG00000017362	2	470	35	5627	0.803034
4657	IL-17 signaling pathway	ENSCHIG00000024921;ENSCHIG00000022746;ENSCHIG00000010157;ENSCHIG00000006313	4	470	65	5627	0.804047
3013	RNA transport	ENSCHIG00000023714;ENSCHIG00000023148;ENSCHIG00000015301;ENSCHIG00000011066;ENSCHIG00000021564;ENSCHIG00000015663;ENSCHIG00000017894;ENSCHIG00000010087;ENSCHIG00000005292	9	470	135	5627	0.806509
4928	Parathyroid hormone synthesis, secretion and action	ENSCHIG00000024481;ENSCHIG00000011392;ENSCHIG00000023493;ENSCHIG00000010363;ENSCHIG00000019903;ENSCHIG00000007818	6	470	94	5627	0.809003
30	Pentose phosphate pathway	ENSCHIG00000021864	1	470	19	5627	0.809858
5031	Amphetamine addiction	ENSCHIG00000013689;ENSCHIG00000027251;ENSCHIG00000014803	3	470	51	5627	0.81132
5214	Glioma	ENSCHIG00000025000;ENSCHIG00000007318;ENSCHIG00000025145;ENSCHIG00000005705	4	470	67	5627	0.822753
3430	Mismatch repair	ENSCHIG00000012709	1	470	20	5627	0.825793
514	Other types of O-glycan biosynthesis	ENSCHIG00000024383	1	470	21	5627	0.840396
4966	Collecting duct acid secretion	ENSCHIG00000022809	1	470	21	5627	0.840396
310	Lysine degradation	ENSCHIG00000024053;ENSCHIG00000027223;ENSCHIG00000025032	3	470	54	5627	0.840953
4144	Endocytosis	ENSCHIG00000019020;ENSCHIG00000018297;ENSCHIG00000009043;ENSCHIG00000010964;ENSCHIG00000016281;ENSCHIG00000023444;ENSCHIG00000022796;ENSCHIG00000021865;ENSCHIG00000017794;ENSCHIG00000025291;ENSCHIG00000013191;ENSCHIG00000027185;ENSCHIG00000012075;ENSCHIG00000008498;ENSCHIG00000008131	15	470	224	5627	0.851223
5414	Dilated cardiomyopathy (DCM)	ENSCHIG00000015227;ENSCHIG00000013316;ENSCHIG00000014532;ENSCHIG00000019988	4	470	72	5627	0.863136
4550	Signaling pathways regulating pluripotency of stem cells	ENSCHIG00000018361;ENSCHIG00000005705;ENSCHIG00000015037;ENSCHIG00000017751;ENSCHIG00000025145;ENSCHIG00000023444	6	470	102	5627	0.865477
4340	Hedgehog signaling pathway	ENSCHIG00000006678;ENSCHIG00000017723	2	470	41	5627	0.868394
3050	Proteasome	ENSCHIG00000024309;ENSCHIG00000023664	2	470	41	5627	0.868394
4721	Synaptic vesicle cycle	ENSCHIG00000022809;ENSCHIG00000018297;ENSCHIG00000025904	3	470	58	5627	0.87415
5161	Hepatitis B	ENSCHIG00000010157;ENSCHIG00000025000;ENSCHIG00000005705;ENSCHIG00000020881;ENSCHIG00000025145;ENSCHIG00000006945;ENSCHIG00000022746;ENSCHIG00000015400	8	470	134	5627	0.882541
5144	Malaria	ENSCHIG00000020870;ENSCHIG00000020991	2	470	43	5627	0.88532
5206	MicroRNAs in cancer	ENSCHIG00000013969;ENSCHIG00000026740;ENSCHIG00000023662;ENSCHIG00000000814;ENSCHIG00000020459;ENSCHIG00000023552;ENSCHIG00000025000;ENSCHIG00000004699;ENSCHIG00000020211	9	470	149	5627	0.885968
4330	Notch signaling pathway	ENSCHIG00000015037;ENSCHIG00000019602	2	470	44	5627	0.893007
4912	GnRH signaling pathway	ENSCHIG00000023493;ENSCHIG00000019198;ENSCHIG00000007818;ENSCHIG00000011392	4	470	78	5627	0.900974
4917	Prolactin signaling pathway	ENSCHIG00000005705;ENSCHIG00000025145;ENSCHIG00000011683	3	470	62	5627	0.901068
4142	Lysosome	ENSCHIG00000017023;ENSCHIG00000016331;ENSCHIG00000023275;ENSCHIG00000026002;ENSCHIG00000018237;ENSCHIG00000026860	6	470	109	5627	0.902844
240	Pyrimidine metabolism	ENSCHIG00000011975;ENSCHIG00000017457	2	470	47	5627	0.913288
760	Nicotinate and nicotinamide metabolism	ENSCHIG00000011975	1	470	29	5627	0.920819
4150	mTOR signaling pathway	ENSCHIG00000025145;ENSCHIG00000022809;ENSCHIG00000015037;ENSCHIG00000005705;ENSCHIG00000015239;ENSCHIG00000017772;ENSCHIG00000026415	7	470	130	5627	0.926711
3410	Base excision repair	ENSCHIG00000022673	1	470	30	5627	0.927467
4976	Bile secretion	ENSCHIG00000026969;ENSCHIG00000027094	2	470	50	5627	0.929923
4066	HIF-1 signaling pathway	ENSCHIG00000021497;ENSCHIG00000023784;ENSCHIG00000005705;ENSCHIG00000025145	4	470	86	5627	0.936952
4710	Circadian rhythm	ENSCHIG00000023341	1	470	32	5627	0.939138
190	Oxidative phosphorylation	ENSCHIG00000022809;ENSCHIG00000023373;ENSCHIG00000000025;ENSCHIG00000026106;ENSCHIG00000022046;ENSCHIG00000016010	6	470	122	5627	0.949042
4080	Neuroactive ligand-receptor interaction	ENSCHIG00000012367;ENSCHIG00000008320;ENSCHIG00000021982;ENSCHIG00000010182;ENSCHIG00000026818;ENSCHIG00000021730;ENSCHIG00000024064;ENSCHIG00000019616	8	470	162	5627	0.966998
3040	Spliceosome	ENSCHIG00000013765;ENSCHIG00000024014;ENSCHIG00000018642;ENSCHIG00000011858;ENSCHIG00000014074	5	470	114	5627	0.967292
4350	TGF-beta signaling pathway	ENSCHIG00000018361;ENSCHIG00000016855;ENSCHIG00000018030	3	470	82	5627	0.972556
4141	Protein processing in endoplasmic reticulum	ENSCHIG00000011066;ENSCHIG00000024737;ENSCHIG00000023946;ENSCHIG00000014470;ENSCHIG00000004836;ENSCHIG00000021526;ENSCHIG00000025487	7	470	153	5627	0.976704
970	Aminoacyl-tRNA biosynthesis	ENSCHIG00000024636	1	470	43	5627	0.976838
3008	Ribosome biogenesis in eukaryotes	ENSCHIG00000019192;ENSCHIG00000022619	2	470	66	5627	0.978349
3010	Ribosome	ENSCHIG00000014444;ENSCHIG00000025540;ENSCHIG00000016405;ENSCHIG00000019558;ENSCHIG00000020464;ENSCHIG00000023561	6	470	140	5627	0.980656
510	N-Glycan biosynthesis	ENSCHIG00000022790	1	470	47	5627	0.983707
