# Supplementary material for: Transcriptome-Wide Study Revealed That N6-Methyladenosine Participates in Regulation Meat Production in Goats
Source: Foods. 2023 Mar 9;12(6):1159. doi: 10.3390/foods12061159 (PMC10048064; doi:10.3390/foods12061159)
Supplement: Supplementary file 1 [file foods-12-01159-s001.zip › Table S11. GO analysis of differentially methylated genes.xlsx]

## Sheet: p=0.01差异基因
Biological process of GO analysis for DMGs
GO	_PATTERN_	_RANK_	GiniIndex	Category	CategoryID	Description	LogP	#NAME?	Enrichment	Z-score	#TotalGeneInLibrary	#GeneInGO	#GeneInHitList	#GeneInGOAndHitList	%InGO	STDV %InGO	GeneID	Hits	Log(q-value)	EvidenceCutoff	GROUP_ID	FirstInGroupByEnrichment	FirstInGroupByLogP	BestLogPInGroup	BestEnrichmentInGroup
GO:0097435	M1	1	0	GO Biological Processes	19	supramolecular fiber organization	-3.93659	3.93659	3.65883	4.88868	28162	716	129	12	9.30233	2.5574	348|2195|4624|4763|7046|7840|10142|23242|26585|136319|442721|100506658	APOE|FAT1|MYH6|NF1|TGFBR1|ALMS1|AKAP9|COBL|GREM1|MTPN|LMOD2|OCLN	-0.703896	0	6	1	1	-3.93659	5.3771
GO:0030029	M1	1	0	GO Biological Processes	19	actin filament-based process	-3.52434	3.52434	3.2994	4.45848	28162	794	129	12	9.30233	2.5574	1824|2195|4624|4763|6640|7046|7840|10142|23242|85360|136319|442721	DSC2|FAT1|MYH6|NF1|SNTA1|TGFBR1|ALMS1|AKAP9|COBL|SYDE1|MTPN|LMOD2	-0.369043	0	6	0	0	-3.93659	5.3771
GO:0008015	M1	1	0	GO Biological Processes	19	blood circulation	-4.48208	4.48208	4.54813	5.58314	28162	528	129	11	8.52713	2.45897	348|1268|1824|4624|5443|6640|9732|10142|30845|80005|100506658	APOE|CNR1|DSC2|MYH6|POMC|SNTA1|DOCK4|AKAP9|EHD3|DOCK5|OCLN	-0.716842	0	3	1	1	-4.48208	11.9078
GO:0003013	M1	1	0	GO Biological Processes	19	circulatory system process	-3.91719	3.91719	3.9303	4.96761	28162	611	129	11	8.52713	2.45897	348|1268|1824|4624|5443|6640|9732|10142|30845|80005|100506658	APOE|CNR1|DSC2|MYH6|POMC|SNTA1|DOCK4|AKAP9|EHD3|DOCK5|OCLN	-0.703896	0	3	0	0	-4.48208	11.9078
GO:0003012	M1	1	0	GO Biological Processes	19	muscle system process	-4.32789	4.32789	4.81921	5.55899	28162	453	129	10	7.75194	2.35445	1145|1824|4624|6640|9732|10142|30845|80005|136319|442721	CHRNE|DSC2|MYH6|SNTA1|DOCK4|AKAP9|EHD3|DOCK5|MTPN|LMOD2	-0.716842	0	3	0	0	-4.48208	11.9078
GO:0043087	M1	1	0	GO Biological Processes	19	regulation of GTPase activity	-4.06725	4.06725	4.48275	5.25929	28162	487	129	10	7.75194	2.35445	4649|4763|7107|9732|26130|28964|57522|64786|80005|85360	MYO9A|NF1|GPR137B|DOCK4|GAPVD1|GIT1|SRGAP1|TBC1D15|DOCK5|SYDE1	-0.703896	0	5	1	1	-4.06725	7.44239
GO:0007264	M1	1	0	GO Biological Processes	19	small GTPase mediated signal transduction	-3.9593	3.9593	4.34881	5.1357	28162	502	129	10	7.75194	2.35445	348|4649|4763|9046|9732|55667|57522|57646|80005|85360	APOE|MYO9A|NF1|DOK2|DOCK4|DENND4C|SRGAP1|USP28|DOCK5|SYDE1	-0.703896	0	5	0	0	-4.06725	7.44239
GO:0044057	M1	1	0	GO Biological Processes	19	regulation of system process	-3.38713	3.38713	3.68767	4.48335	28162	592	129	10	7.75194	2.35445	348|1824|4624|5443|6640|9732|10142|30845|80005|136319	APOE|DSC2|MYH6|POMC|SNTA1|DOCK4|AKAP9|EHD3|DOCK5|MTPN	-0.306464	0	3	0	0	-4.48208	11.9078
GO:0005975	M1	1	0	GO Biological Processes	19	carbohydrate metabolic process	-3.23155	3.23155	3.52113	4.30603	28162	620	129	10	7.75194	2.35445	2526|2592|3425|4938|5443|8021|8790|8871|28964|51809	FUT4|GALT|IDUA|OAS1|POMC|NUP214|FPGT|SYNJ2|GIT1|GALNT7	-0.194348	0	7	1	1	-3.23155	4.3662
GO:0045596	M1	1	0	GO Biological Processes	19	negative regulation of cell differentiation	-2.99507	2.99507	3.27793	4.03577	28162	666	129	10	7.75194	2.35445	4763|4772|4773|4776|7046|7107|26585|51564|55198|84959	NF1|NFATC1|NFATC2|NFATC4|TGFBR1|GPR137B|GREM1|HDAC7|APPL2|UBASH3B	-0.172414	0	4	0	0	-4.13752	36.385
GO:0034330	M1	1	0	GO Biological Processes	19	cell junction organization	-2.82936	2.82936	3.11427	3.84543	28162	701	129	10	7.75194	2.35445	348|1005|4649|4776|5864|6640|7046|26585|56123|100506658	APOE|CDH7|MYO9A|NFATC4|RAB3A|SNTA1|TGFBR1|GREM1|PCDHB13|OCLN	-0.145134	0	16	1	1	-2.82936	3.11427
GO:0032989	M1	1	0	GO Biological Processes	19	cellular component morphogenesis	-2.54985	2.54985	2.85	3.52149	28162	766	129	10	7.75194	2.35445	348|4624|4649|4684|4776|5864|9046|23242|91624|442721	APOE|MYH6|MYO9A|NCAM1|NFATC4|RAB3A|DOK2|COBL|NEXN|LMOD2	-0.0880625	0	22	1	1	-2.54985	3.01414
GO:0051345	M1	1	0	GO Biological Processes	19	positive regulation of hydrolase activity	-2.49792	2.49792	2.80244	3.46077	28162	779	129	10	7.75194	2.35445	4649|4763|5864|9732|26130|28964|57522|64786|80005|85360	MYO9A|NF1|RAB3A|DOCK4|GAPVD1|GIT1|SRGAP1|TBC1D15|DOCK5|SYDE1	-0.0780182	0	5	0	0	-4.06725	7.44239
GO:0006936	M1	1	0	GO Biological Processes	19	muscle contraction	-4.43229	4.43229	5.58179	5.868	28162	352	129	9	6.97674	2.24299	1145|1824|4624|6640|9732|10142|30845|80005|442721	CHRNE|DSC2|MYH6|SNTA1|DOCK4|AKAP9|EHD3|DOCK5|LMOD2	-0.716842	0	3	0	0	-4.48208	11.9078
GO:0043547	M1	1	0	GO Biological Processes	19	positive regulation of GTPase activity	-3.91816	3.91816	4.78051	5.23741	28162	411	129	9	6.97674	2.24299	4649|4763|9732|26130|28964|57522|64786|80005|85360	MYO9A|NF1|DOCK4|GAPVD1|GIT1|SRGAP1|TBC1D15|DOCK5|SYDE1	-0.703896	0	5	0	0	-4.06725	7.44239
GO:0007507	M1	1	0	GO Biological Processes	19	heart development	-2.96745	2.96745	3.5338	4.09347	28162	556	129	9	6.97674	2.24299	4522|4624|4763|4772|4776|7046|26585|29072|65009	MTHFD1|MYH6|NF1|NFATC1|NFATC4|TGFBR1|GREM1|SETD2|NDRG4	-0.172414	0	10	0	0	-3.10135	14.554
GO:0120031	M1	1	0	GO Biological Processes	19	plasma membrane bounded cell projection assembly	-2.66337	2.66337	3.1896	3.72743	28162	616	129	9	6.97674	2.24299	6738|7046|7840|10142|23242|30845|64786|84131|100506658	RO60|TGFBR1|ALMS1|AKAP9|COBL|EHD3|TBC1D15|CEP78|OCLN	-0.0929798	0	13	0	0	-2.92117	9.35615
GO:0030031	M1	1	0	GO Biological Processes	19	cell projection assembly	-2.5981	2.5981	3.11872	3.64845	28162	630	129	9	6.97674	2.24299	6738|7046|7840|10142|23242|30845|64786|84131|100506658	RO60|TGFBR1|ALMS1|AKAP9|COBL|EHD3|TBC1D15|CEP78|OCLN	-0.0880625	0	13	0	0	-2.92117	9.35615
GO:0048729	M1	1	0	GO Biological Processes	19	tissue morphogenesis	-2.56168	2.56168	3.07961	3.6043	28162	638	129	9	6.97674	2.24299	4522|4624|4649|4776|7046|23242|26585|29072|65009	MTHFD1|MYH6|MYO9A|NFATC4|TGFBR1|COBL|GREM1|SETD2|NDRG4	-0.0880625	0	10	0	0	-3.10135	14.554
GO:0031344	M1	1	0	GO Biological Processes	19	regulation of cell projection organization	-2.48632	2.48632	2.99968	3.51272	28162	655	129	9	6.97674	2.24299	348|1268|4649|4776|7046|23242|64786|65009|100506658	APOE|CNR1|MYO9A|NFATC4|TGFBR1|COBL|TBC1D15|NDRG4|OCLN	-0.0713836	0	9	0	0	-3.11517	5.70745
GO:0009611	M1	1	0	GO Biological Processes	19	response to wounding	-2.4733	2.4733	2.986	3.49687	28162	658	129	9	6.97674	2.24299	348|1543|4763|5864|7046|28964|30845|84959|100506658	APOE|CYP1A1|NF1|RAB3A|TGFBR1|GIT1|EHD3|UBASH3B|OCLN	-0.0681243	0	23	1	1	-2.4733	7.277
GO:0030036	M1	1	0	GO Biological Processes	19	actin cytoskeleton organization	-2.31523	2.31523	2.82298	3.30348	28162	696	129	9	6.97674	2.24299	2195|4624|4763|7046|7840|23242|85360|136319|442721	FAT1|MYH6|NF1|TGFBR1|ALMS1|COBL|SYDE1|MTPN|LMOD2	-0.00600149	0	6	0	0	-3.93659	5.3771
GO:0043254	M1	1	0	GO Biological Processes	19	regulation of protein-containing complex assembly	-2.95882	2.95882	3.89839	4.19499	28162	448	129	8	6.20155	2.1235	348|5864|10142|10333|23379|136319|442721|100506658	APOE|RAB3A|AKAP9|TLR6|ICE1|MTPN|LMOD2|OCLN	-0.172414	0	6	0	0	-3.93659	5.3771
GO:0001667	M1	1	0	GO Biological Processes	19	ameboidal-type cell migration	-2.79258	2.79258	3.66908	3.98399	28162	476	129	8	6.20155	2.1235	348|4763|7046|26585|51564|55198|80005|85360	APOE|NF1|TGFBR1|GREM1|HDAC7|APPL2|DOCK5|SYDE1	-0.129531	0	17	1	1	-2.79258	12.1283
GO:0051493	M1	1	0	GO Biological Processes	19	regulation of cytoskeleton organization	-2.59137	2.59137	3.40445	3.72836	28162	513	129	8	6.20155	2.1235	7046|7840|10142|85360|91624|136319|442721|100506658	TGFBR1|ALMS1|AKAP9|SYDE1|NEXN|MTPN|LMOD2|OCLN	-0.0880625	0	6	0	0	-3.93659	5.3771
GO:0048871	M1	1	0	GO Biological Processes	19	multicellular organismal homeostasis	-2.57589	2.57589	3.38465	3.70867	28162	516	129	8	6.20155	2.1235	1268|4763|4858|7107|7840|55198|84959|100506658	CNR1|NF1|NOVA2|GPR137B|ALMS1|APPL2|UBASH3B|OCLN	-0.0880625	0	20	1	1	-2.57589	5.10667
GO:0061061	M1	1	0	GO Biological Processes	19	muscle structure development	-2.14875	2.14875	2.86778	3.16108	28162	609	129	8	6.20155	2.1235	4624|4772|4773|4776|7046|26585|136319|442721	MYH6|NFATC1|NFATC2|NFATC4|TGFBR1|GREM1|MTPN|LMOD2	0	0	1	0	0	-4.60764	28.4752
GO:0120035	M1	1	0	GO Biological Processes	19	regulation of plasma membrane bounded cell projection organization	-2.03355	2.03355	2.73743	3.01125	28162	638	129	8	6.20155	2.1235	348|1268|4776|7046|23242|64786|65009|100506658	APOE|CNR1|NFATC4|TGFBR1|COBL|TBC1D15|NDRG4|OCLN	0	0	9	0	0	-3.11517	5.70745
GO:0048812	M1	1	0	GO Biological Processes	19	neuron projection morphogenesis	-2.00685	2.00685	2.70772	2.97633	28162	645	129	8	6.20155	2.1235	348|4649|4684|4776|5864|9046|23242|91624	APOE|MYO9A|NCAM1|NFATC4|RAB3A|DOK2|COBL|NEXN	0	0	22	0	0	-2.54985	3.01414
GO:1903522	M1	1	0	GO Biological Processes	19	regulation of blood circulation	-3.39817	3.39817	5.25145	4.94528	28162	291	129	7	5.42636	1.99455	1824|4624|6640|9732|10142|30845|80005	DSC2|MYH6|SNTA1|DOCK4|AKAP9|EHD3|DOCK5	-0.306464	0	3	0	0	-4.48208	11.9078
GO:0032386	M1	1	0	GO Biological Processes	19	regulation of intracellular transport	-2.92779	2.92779	4.3662	4.29875	28162	350	129	7	5.42636	1.99455	8021|10657|23379|29072|55677|65009|79628	NUP214|KHDRBS1|ICE1|SETD2|IWS1|NDRG4|SH3TC2	-0.172414	0	2	0	0	-4.58556	50.3792
GO:0042692	M1	1	0	GO Biological Processes	19	muscle cell differentiation	-2.83033	2.83033	4.19827	4.16623	28162	364	129	7	5.42636	1.99455	4624|4772|4773|4776|26585|136319|442721	MYH6|NFATC1|NFATC2|NFATC4|GREM1|MTPN|LMOD2	-0.145134	0	1	0	0	-4.60764	28.4752
GO:1902903	M1	1	0	GO Biological Processes	19	regulation of supramolecular fiber organization	-2.78998	2.78998	4.13019	4.11146	28162	370	129	7	5.42636	1.99455	348|7046|7840|10142|136319|442721|100506658	APOE|TGFBR1|ALMS1|AKAP9|MTPN|LMOD2|OCLN	-0.129531	0	6	0	0	-3.93659	5.3771
GO:0048568	M1	1	0	GO Biological Processes	19	embryonic organ development	-2.51724	2.51724	3.69123	3.74214	28162	414	129	7	5.42636	1.99455	3221|4522|7046|23242|29072|57448|65009	HOXC4|MTHFD1|TGFBR1|COBL|SETD2|BIRC6|NDRG4	-0.083845	0	10	0	0	-3.10135	14.554
GO:0044282	M1	1	0	GO Biological Processes	19	small molecule catabolic process	-2.40523	2.40523	3.52113	3.59058	28162	434	129	7	5.42636	1.99455	348|1268|1543|2526|2592|8871|259307	APOE|CNR1|CYP1A1|FUT4|GALT|SYNJ2|IL4I1	-0.027674	0	14	0	0	-2.9146	8.64594
GO:0031667	M1	1	0	GO Biological Processes	19	response to nutrient levels	-2.31517	2.31517	3.3884	3.4686	28162	451	129	7	5.42636	1.99455	348|1268|1543|1824|5443|27327|55198	APOE|CNR1|CYP1A1|DSC2|POMC|TNRC6A|APPL2	-0.00600149	0	14	0	0	-2.9146	8.64594
GO:0009991	M1	1	0	GO Biological Processes	19	response to extracellular stimulus	-2.18575	2.18575	3.20371	3.29288	28162	477	129	7	5.42636	1.99455	348|1268|1543|1824|5443|27327|55198	APOE|CNR1|CYP1A1|DSC2|POMC|TNRC6A|APPL2	0	0	14	0	0	-2.9146	8.64594
GO:0061564	M1	1	0	GO Biological Processes	19	axon development	-2.04766	2.04766	3.01414	3.1045	28162	507	129	7	5.42636	1.99455	348|1268|4684|5864|9046|23242|91624	APOE|CNR1|NCAM1|RAB3A|DOK2|COBL|NEXN	0	0	22	0	0	-2.54985	3.01414
GO:0007611	M1	1	0	GO Biological Processes	19	learning or memory	-3.11517	3.11517	5.57387	4.77628	28162	235	129	6	4.65116	1.85414	348|1268|4763|4776|28964|65009	APOE|CNR1|NF1|NFATC4|GIT1|NDRG4	-0.172414	0	9	1	1	-3.11517	5.70745
GO:0090257	M1	1	0	GO Biological Processes	19	regulation of muscle system process	-3.03988	3.03988	5.39037	4.66271	28162	243	129	6	4.65116	1.85414	1824|9732|10142|30845|80005|136319	DSC2|DOCK4|AKAP9|EHD3|DOCK5|MTPN	-0.172414	0	3	0	0	-4.48208	11.9078
GO:0050890	M1	1	0	GO Biological Processes	19	cognition	-2.75781	2.75781	4.74587	4.24227	28162	276	129	6	4.65116	1.85414	348|1268|4763|4776|28964|65009	APOE|CNR1|NF1|NFATC4|GIT1|NDRG4	-0.111226	0	9	0	0	-3.11517	5.70745
GO:0060562	M1	1	0	GO Biological Processes	19	epithelial tube morphogenesis	-2.51384	2.51384	4.23903	3.88367	28162	309	129	6	4.65116	1.85414	4522|4776|23242|26585|29072|65009	MTHFD1|NFATC4|COBL|GREM1|SETD2|NDRG4	-0.083845	0	10	0	0	-3.10135	14.554
GO:0009416	M1	1	0	GO Biological Processes	19	response to light stimulus	-2.43956	2.43956	4.09331	3.77514	28162	320	129	6	4.65116	1.85414	4763|4776|6738|51426|57646|65009	NF1|NFATC4|RO60|POLK|USP28|NDRG4	-0.0439315	0	24	1	1	-2.43956	7.35877
GO:1903311	M1	1	0	GO Biological Processes	19	regulation of mRNA metabolic process	-2.3495	2.3495	3.92174	3.64383	28162	334	129	6	4.65116	1.85414	4858|8021|10657|10898|27327|55677	NOVA2|NUP214|KHDRBS1|CPSF4|TNRC6A|IWS1	-0.0153873	0	2	0	0	-4.58556	50.3792
GO:0006913	M1	1	0	GO Biological Processes	19	nucleocytoplasmic transport	-2.31234	2.31234	3.85253	3.58971	28162	340	129	6	4.65116	1.85414	8021|10657|10898|29072|55198|55677	NUP214|KHDRBS1|CPSF4|SETD2|APPL2|IWS1	-0.00600149	0	2	0	0	-4.58556	50.3792
GO:0051169	M1	1	0	GO Biological Processes	19	nuclear transport	-2.29407	2.29407	3.81884	3.56312	28162	343	129	6	4.65116	1.85414	8021|10657|10898|29072|55198|55677	NUP214|KHDRBS1|CPSF4|SETD2|APPL2|IWS1	-0.00231674	0	2	0	0	-4.58556	50.3792
GO:0031346	M1	1	0	GO Biological Processes	19	positive regulation of cell projection organization	-2.28803	2.28803	3.80773	3.55432	28162	344	129	6	4.65116	1.85414	348|1268|7046|23242|65009|100506658	APOE|CNR1|TGFBR1|COBL|NDRG4|OCLN	-0.00231674	0	9	0	0	-3.11517	5.70745
GO:0010631	M1	1	0	GO Biological Processes	19	epithelial cell migration	-2.19995	2.19995	3.64864	3.42616	28162	359	129	6	4.65116	1.85414	348|4763|7046|26585|51564|80005	APOE|NF1|TGFBR1|GREM1|HDAC7|DOCK5	0	0	17	0	0	-2.79258	12.1283
GO:0090132	M1	1	0	GO Biological Processes	19	epithelium migration	-2.18289	2.18289	3.6184	3.40135	28162	362	129	6	4.65116	1.85414	348|4763|7046|26585|51564|80005	APOE|NF1|TGFBR1|GREM1|HDAC7|DOCK5	0	0	17	0	0	-2.79258	12.1283
GO:0090130	M1	1	0	GO Biological Processes	19	tissue migration	-2.15487	2.15487	3.5691	3.36059	28162	367	129	6	4.65116	1.85414	348|4763|7046|26585|51564|80005	APOE|NF1|TGFBR1|GREM1|HDAC7|DOCK5	0	0	17	0	0	-2.79258	12.1283
GO:0060537	M1	1	0	GO Biological Processes	19	muscle tissue development	-2.12734	2.12734	3.52113	3.32052	28162	372	129	6	4.65116	1.85414	4624|4763|7046|26585|65009|136319	MYH6|NF1|TGFBR1|GREM1|NDRG4|MTPN	0	0	17	0	0	-2.79258	12.1283
GO:0032970	M1	1	0	GO Biological Processes	19	regulation of actin filament-based process	-2.03205	2.03205	3.35862	3.18178	28162	390	129	6	4.65116	1.85414	1824|7046|7840|10142|136319|442721	DSC2|TGFBR1|ALMS1|AKAP9|MTPN|LMOD2	0	0	6	0	0	-3.93659	5.3771
GO:0060048	M1	1	0	GO Biological Processes	19	cardiac muscle contraction	-3.39584	3.39584	8.08556	5.59805	28162	135	129	5	3.87597	1.69946	1824|4624|6640|10142|30845	DSC2|MYH6|SNTA1|AKAP9|EHD3	-0.306464	0	3	0	0	-4.48208	11.9078
GO:0006405	M1	1	0	GO Biological Processes	19	RNA export from nucleus	-3.29551	3.29551	7.68697	5.41906	28162	142	129	5	3.87597	1.69946	8021|10657|10898|29072|55677	NUP214|KHDRBS1|CPSF4|SETD2|IWS1	-0.237119	0	2	0	0	-4.58556	50.3792
GO:0006937	M1	1	0	GO Biological Processes	19	regulation of muscle contraction	-3.04911	3.04911	6.77982	4.98912	28162	161	129	5	3.87597	1.69946	1824|9732|10142|30845|80005	DSC2|DOCK4|AKAP9|EHD3|DOCK5	-0.172414	0	3	0	0	-4.48208	11.9078
GO:0007156	M1	1	0	GO Biological Processes	19	homophilic cell adhesion via plasma membrane adhesion molecules	-2.95511	2.95511	6.45888	4.82843	28162	169	129	5	3.87597	1.69946	1005|1824|2195|56123|91624	CDH7|DSC2|FAT1|PCDHB13|NEXN	-0.172414	0	12	1	1	-2.95511	6.45888
GO:0140056	M1	1	0	GO Biological Processes	19	organelle localization by membrane tethering	-2.92117	2.92117	6.34622	4.77083	28162	172	129	5	3.87597	1.69946	5864|7840|10142|65009|84131	RAB3A|ALMS1|AKAP9|NDRG4|CEP78	-0.172414	0	13	1	1	-2.92117	9.35615
GO:0006941	M1	1	0	GO Biological Processes	19	striated muscle contraction	-2.87697	2.87697	6.20199	4.69612	28162	176	129	5	3.87597	1.69946	1824|4624|6640|10142|30845	DSC2|MYH6|SNTA1|AKAP9|EHD3	-0.161	0	3	0	0	-4.48208	11.9078
GO:0051260	M1	1	0	GO Biological Processes	19	protein homooligomerization	-2.86609	2.86609	6.16695	4.67781	28162	177	129	5	3.87597	1.69946	30845|55198|92610|115207|286133	EHD3|APPL2|TIFA|KCTD12|SCARA5	-0.159889	0	15	1	1	-2.86609	6.16695
GO:0022406	M1	1	0	GO Biological Processes	19	membrane docking	-2.82331	2.82331	6.03067	4.60593	28162	181	129	5	3.87597	1.69946	5864|7840|10142|65009|84131	RAB3A|ALMS1|AKAP9|NDRG4|CEP78	-0.145134	0	13	0	0	-2.92117	9.35615
GO:0050657	M1	1	0	GO Biological Processes	19	nucleic acid transport	-2.65301	2.65301	5.51288	4.32286	28162	198	129	5	3.87597	1.69946	8021|10657|10898|29072|55677	NUP214|KHDRBS1|CPSF4|SETD2|IWS1	-0.0929798	0	2	0	0	-4.58556	50.3792
GO:0050658	M1	1	0	GO Biological Processes	19	RNA transport	-2.65301	2.65301	5.51288	4.32286	28162	198	129	5	3.87597	1.69946	8021|10657|10898|29072|55677	NUP214|KHDRBS1|CPSF4|SETD2|IWS1	-0.0929798	0	2	0	0	-4.58556	50.3792
GO:0051168	M1	1	0	GO Biological Processes	19	nuclear export	-2.62474	2.62474	5.4306	4.2763	28162	201	129	5	3.87597	1.69946	8021|10657|10898|29072|55677	NUP214|KHDRBS1|CPSF4|SETD2|IWS1	-0.0913926	0	2	0	0	-4.58556	50.3792
GO:0051236	M1	1	0	GO Biological Processes	19	establishment of RNA localization	-2.62474	2.62474	5.4306	4.2763	28162	201	129	5	3.87597	1.69946	8021|10657|10898|29072|55677	NUP214|KHDRBS1|CPSF4|SETD2|IWS1	-0.0913926	0	2	0	0	-4.58556	50.3792
GO:1902905	M1	1	0	GO Biological Processes	19	positive regulation of supramolecular fiber organization	-2.60616	2.60616	5.3771	4.24578	28162	203	129	5	3.87597	1.69946	348|7046|10142|442721|100506658	APOE|TGFBR1|AKAP9|LMOD2|OCLN	-0.0880625	0	6	0	0	-3.93659	5.3771
GO:0048705	M1	1	0	GO Biological Processes	19	skeletal system morphogenesis	-2.51642	2.51642	5.12465	4.099	28162	213	129	5	3.87597	1.69946	3221|4522|7046|26585|29072	HOXC4|MTHFD1|TGFBR1|GREM1|SETD2	-0.083845	0	10	0	0	-3.10135	14.554
GO:0051259	M1	1	0	GO Biological Processes	19	protein complex oligomerization	-2.38277	2.38277	4.7666	3.88233	28162	229	129	5	3.87597	1.69946	30845|55198|92610|115207|286133	EHD3|APPL2|TIFA|KCTD12|SCARA5	-0.027674	0	15	0	0	-2.86609	6.16695
GO:0042593	M1	1	0	GO Biological Processes	19	glucose homeostasis	-2.36685	2.36685	4.72533	3.85666	28162	231	129	5	3.87597	1.69946	1268|4938|5443|55088|55198	CNR1|OAS1|POMC|CCDC186|APPL2	-0.0160359	0	14	0	0	-2.9146	8.64594
GO:0033500	M1	1	0	GO Biological Processes	19	carbohydrate homeostasis	-2.35896	2.35896	4.70496	3.84393	28162	232	129	5	3.87597	1.69946	1268|4938|5443|55088|55198	CNR1|OAS1|POMC|CCDC186|APPL2	-0.0153873	0	14	0	0	-2.9146	8.64594
GO:0006403	M1	1	0	GO Biological Processes	19	RNA localization	-2.33551	2.33551	4.6449	3.80619	28162	235	129	5	3.87597	1.69946	8021|10657|10898|29072|55677	NUP214|KHDRBS1|CPSF4|SETD2|IWS1	-0.0090699	0	2	0	0	-4.58556	50.3792
GO:0003018	M1	1	0	GO Biological Processes	19	vascular process in circulatory system	-2.2599	2.2599	4.45531	3.68485	28162	245	129	5	3.87597	1.69946	348|6640|9732|80005|100506658	APOE|SNTA1|DOCK4|DOCK5|OCLN	0	0	21	0	0	-2.55535	10.7366
GO:0008016	M1	1	0	GO Biological Processes	19	regulation of heart contraction	-2.25255	2.25255	4.4372	3.67307	28162	246	129	5	3.87597	1.69946	1824|4624|6640|10142|30845	DSC2|MYH6|SNTA1|AKAP9|EHD3	0	0	3	0	0	-4.48208	11.9078
GO:0019318	M1	1	0	GO Biological Processes	19	hexose metabolic process	-2.22349	2.22349	4.3662	3.62659	28162	250	129	5	3.87597	1.69946	2526|2592|4938|5443|8790	FUT4|GALT|OAS1|POMC|FPGT	0	0	7	0	0	-3.23155	4.3662
GO:0015931	M1	1	0	GO Biological Processes	19	nucleobase-containing compound transport	-2.20207	2.20207	4.31443	3.59237	28162	253	129	5	3.87597	1.69946	8021|10657|10898|29072|55677	NUP214|KHDRBS1|CPSF4|SETD2|IWS1	0	0	2	0	0	-4.58556	50.3792
GO:0031334	M1	1	0	GO Biological Processes	19	positive regulation of protein-containing complex assembly	-2.18795	2.18795	4.28059	3.56985	28162	255	129	5	3.87597	1.69946	10142|10333|23379|442721|100506658	AKAP9|TLR6|ICE1|LMOD2|OCLN	0	0	6	0	0	-3.93659	5.3771
GO:0030258	M1	1	0	GO Biological Processes	19	lipid modification	-2.08629	2.08629	4.04278	3.40798	28162	270	129	5	3.87597	1.69946	348|1268|1543|8871|55198	APOE|CNR1|CYP1A1|SYNJ2|APPL2	0	0	14	0	0	-2.9146	8.64594
GO:0051146	M1	1	0	GO Biological Processes	19	striated muscle cell differentiation	-2.07976	2.07976	4.02786	3.3976	28162	271	129	5	3.87597	1.69946	4624|4773|26585|136319|442721	MYH6|NFATC2|GREM1|MTPN|LMOD2	0	0	1	0	0	-4.60764	28.4752
GO:0015850	M1	1	0	GO Biological Processes	19	organic hydroxy compound transport	-2.07976	2.07976	4.02786	3.3976	28162	271	129	5	3.87597	1.69946	348|1268|5443|5864|57655	APOE|CNR1|POMC|RAB3A|GRAMD1A	0	0	18	0	0	-2.68399	11.9078
GO:0005996	M1	1	0	GO Biological Processes	19	monosaccharide metabolic process	-2.07327	2.07327	4.01305	3.38728	28162	272	129	5	3.87597	1.69946	2526|2592|4938|5443|8790	FUT4|GALT|OAS1|POMC|FPGT	0	0	7	0	0	-3.23155	4.3662
GO:0098742	M1	1	0	GO Biological Processes	19	cell-cell adhesion via plasma-membrane adhesion molecules	-2.05395	2.05395	3.96927	3.3566	28162	275	129	5	3.87597	1.69946	1005|1824|2195|56123|91624	CDH7|DSC2|FAT1|PCDHB13|NEXN	0	0	12	0	0	-2.95511	6.45888
GO:0048562	M1	1	0	GO Biological Processes	19	embryonic organ morphogenesis	-2.04121	2.04121	3.94062	3.33639	28162	277	129	5	3.87597	1.69946	3221|4522|7046|29072|65009	HOXC4|MTHFD1|TGFBR1|SETD2|NDRG4	0	0	10	0	0	-3.10135	14.554
GO:0060047	M1	1	0	GO Biological Processes	19	heart contraction	-2.02233	2.02233	3.89839	3.30642	28162	280	129	5	3.87597	1.69946	1824|4624|6640|10142|30845	DSC2|MYH6|SNTA1|AKAP9|EHD3	0	0	3	0	0	-4.48208	11.9078
GO:0043542	M1	1	0	GO Biological Processes	19	endothelial cell migration	-2.02233	2.02233	3.89839	3.30642	28162	280	129	5	3.87597	1.69946	348|4763|7046|26585|51564	APOE|NF1|TGFBR1|GREM1|HDAC7	0	0	17	0	0	-2.79258	12.1283
WP3414	M1	1	0	WikiPathways	27	Initiation of transcription and translation elongation at the HIV-1 LTR	-4.60764	4.60764	23.6011	9.33186	28162	37	129	4	3.10078	1.52616	4772|4773|4776|51564	NFATC1|NFATC2|NFATC4|HDAC7	-0.716842	0	1	1	1	-4.60764	28.4752
GO:0046850	M1	1	0	GO Biological Processes	19	regulation of bone remodeling	-4.05124	4.05124	17.1224	7.81735	28162	51	129	4	3.10078	1.52616	4763|7107|26585|84959	NF1|GPR137B|GREM1|UBASH3B	-0.703896	0	4	0	0	-4.13752	36.385
GO:0034103	M1	1	0	GO Biological Processes	19	regulation of tissue remodeling	-3.15668	3.15668	10.0372	5.7269	28162	87	129	4	3.10078	1.52616	4763|7107|26585|84959	NF1|GPR137B|GREM1|UBASH3B	-0.172414	0	4	0	0	-4.13752	36.385
GO:0046849	M1	1	0	GO Biological Processes	19	bone remodeling	-3.11956	3.11956	9.81169	5.64799	28162	89	129	4	3.10078	1.52616	4763|7107|26585|84959	NF1|GPR137B|GREM1|UBASH3B	-0.172414	0	4	0	0	-4.13752	36.385
GO:0048704	M1	1	0	GO Biological Processes	19	embryonic skeletal system morphogenesis	-3.10135	3.10135	9.70267	5.60946	28162	90	129	4	3.10078	1.52616	3221|4522|7046|29072	HOXC4|MTHFD1|TGFBR1|SETD2	-0.172414	0	10	1	1	-3.10135	14.554
GO:0043473	M1	1	0	GO Biological Processes	19	pigmentation	-3.04801	3.04801	9.38968	5.4974	28162	93	129	4	3.10078	1.52616	1130|4763|5443|84343	LYST|NF1|POMC|HPS3	-0.172414	0	11	1	1	-3.04801	9.38968
GO:0002027	M1	1	0	GO Biological Processes	19	regulation of heart rate	-2.97978	2.97978	9.00248	5.35565	28162	97	129	4	3.10078	1.52616	1824|4624|6640|10142	DSC2|MYH6|SNTA1|AKAP9	-0.172414	0	3	0	0	-4.48208	11.9078
GO:0062014	M1	1	0	GO Biological Processes	19	negative regulation of small molecule metabolic process	-2.9146	2.9146	8.64594	5.22185	28162	101	129	4	3.10078	1.52616	348|1268|28964|55198	APOE|CNR1|GIT1|APPL2	-0.172414	0	14	1	1	-2.9146	8.64594
GO:0046822	M1	1	0	GO Biological Processes	19	regulation of nucleocytoplasmic transport	-2.88308	2.88308	8.47806	5.15769	28162	103	129	4	3.10078	1.52616	8021|10657|29072|55677	NUP214|KHDRBS1|SETD2|IWS1	-0.161	0	2	0	0	-4.58556	50.3792
GO:0006406	M1	1	0	GO Biological Processes	19	mRNA export from nucleus	-2.73507	2.73507	7.72779	4.86113	28162	113	129	4	3.10078	1.52616	8021|10898|29072|55677	NUP214|CPSF4|SETD2|IWS1	-0.111226	0	2	0	0	-4.58556	50.3792
GO:0071427	M1	1	0	GO Biological Processes	19	mRNA-containing ribonucleoprotein complex export from nucleus	-2.73507	2.73507	7.72779	4.86113	28162	113	129	4	3.10078	1.52616	8021|10898|29072|55677	NUP214|CPSF4|SETD2|IWS1	-0.111226	0	2	0	0	-4.58556	50.3792
GO:0001838	M1	1	0	GO Biological Processes	19	embryonic epithelial tube formation	-2.72109	2.72109	7.66	4.83348	28162	114	129	4	3.10078	1.52616	4522|23242|26585|29072	MTHFD1|COBL|GREM1|SETD2	-0.109856	0	10	0	0	-3.10135	14.554
GO:0048706	M1	1	0	GO Biological Processes	19	embryonic skeletal system development	-2.67993	2.67993	7.46359	4.75251	28162	117	129	4	3.10078	1.52616	3221|4522|7046|29072	HOXC4|MTHFD1|TGFBR1|SETD2	-0.0986666	0	10	0	0	-3.10135	14.554
GO:0070252	M1	1	0	GO Biological Processes	19	actin-mediated cell contraction	-2.63995	2.63995	7.277	4.67436	28162	120	129	4	3.10078	1.52616	1824|4624|6640|10142	DSC2|MYH6|SNTA1|AKAP9	-0.0929798	0	3	0	0	-4.48208	11.9078
R-HSA-9007101	M1	1	0	Reactome Gene Sets	6	Rab regulation of trafficking	-2.58836	2.58836	7.04226	4.57426	28162	124	129	4	3.10078	1.52616	5864|26130|55667|64786	RAB3A|GAPVD1|DENND4C|TBC1D15	-0.0880625	0	19	1	1	-2.58836	7.277
GO:0072175	M1	1	0	GO Biological Processes	19	epithelial tube formation	-2.57576	2.57576	6.98592	4.54993	28162	125	129	4	3.10078	1.52616	4522|23242|26585|29072	MTHFD1|COBL|GREM1|SETD2	-0.0880625	0	10	0	0	-3.10135	14.554
GO:0035296	M1	1	0	GO Biological Processes	19	regulation of tube diameter	-2.55089	2.55089	6.87591	4.50205	28162	127	129	4	3.10078	1.52616	348|6640|9732|80005	APOE|SNTA1|DOCK4|DOCK5	-0.0880625	0	21	0	0	-2.55535	10.7366
GO:0097746	M1	1	0	GO Biological Processes	19	blood vessel diameter maintenance	-2.55089	2.55089	6.87591	4.50205	28162	127	129	4	3.10078	1.52616	348|6640|9732|80005	APOE|SNTA1|DOCK4|DOCK5	-0.0880625	0	21	0	0	-2.55535	10.7366
GO:0035150	M1	1	0	GO Biological Processes	19	regulation of tube size	-2.53863	2.53863	6.82219	4.4785	28162	128	129	4	3.10078	1.52616	348|6640|9732|80005	APOE|SNTA1|DOCK4|DOCK5	-0.0843213	0	21	0	0	-2.55535	10.7366
GO:0071426	M1	1	0	GO Biological Processes	19	ribonucleoprotein complex export from nucleus	-2.51442	2.51442	6.71723	4.43215	28162	130	129	4	3.10078	1.52616	8021|10898|29072|55677	NUP214|CPSF4|SETD2|IWS1	-0.083845	0	2	0	0	-4.58556	50.3792
GO:0071166	M1	1	0	GO Biological Processes	19	ribonucleoprotein complex localization	-2.50247	2.50247	6.66596	4.40934	28162	131	129	4	3.10078	1.52616	8021|10898|29072|55677	NUP214|CPSF4|SETD2|IWS1	-0.0780182	0	2	0	0	-4.58556	50.3792
GO:0001508	M1	1	0	GO Biological Processes	19	action potential	-2.4557	2.4557	6.46845	4.32043	28162	135	129	4	3.10078	1.52616	1268|1824|6640|10142	CNR1|DSC2|SNTA1|AKAP9	-0.0553202	0	3	0	0	-4.48208	11.9078
GO:0050684	M1	1	0	GO Biological Processes	19	regulation of mRNA processing	-2.41048	2.41048	6.2823	4.23504	28162	139	129	4	3.10078	1.52616	4858|10657|10898|55677	NOVA2|KHDRBS1|CPSF4|IWS1	-0.027674	0	2	0	0	-4.58556	50.3792
GO:0016331	M1	1	0	GO Biological Processes	19	morphogenesis of embryonic epithelium	-2.39941	2.39941	6.23743	4.21422	28162	140	129	4	3.10078	1.52616	4522|23242|26585|29072	MTHFD1|COBL|GREM1|SETD2	-0.027674	0	10	0	0	-3.10135	14.554
GO:0035148	M1	1	0	GO Biological Processes	19	tube formation	-2.39941	2.39941	6.23743	4.21422	28162	140	129	4	3.10078	1.52616	4522|23242|26585|29072	MTHFD1|COBL|GREM1|SETD2	-0.027674	0	10	0	0	-3.10135	14.554
WP2380	M1	1	0	WikiPathways	27	Brain-Derived Neurotrophic Factor (BDNF) signaling pathway	-2.35602	2.35602	6.06417	4.1329	28162	144	129	4	3.10078	1.52616	1268|4684|4776|5864	CNR1|NCAM1|NFATC4|RAB3A	-0.0153873	0	18	0	0	-2.68399	11.9078
GO:0009411	M1	1	0	GO Biological Processes	19	response to UV	-2.32438	2.32438	5.94041	4.0739	28162	147	129	4	3.10078	1.52616	4776|6738|51426|57646	NFATC4|RO60|POLK|USP28	-0.00600149	0	24	0	0	-2.43956	7.35877
GO:0030048	M1	1	0	GO Biological Processes	19	actin filament-based movement	-2.29347	2.29347	5.8216	4.01651	28162	150	129	4	3.10078	1.52616	1824|4624|6640|10142	DSC2|MYH6|SNTA1|AKAP9	-0.00231674	0	3	0	0	-4.48208	11.9078
GO:0051028	M1	1	0	GO Biological Processes	19	mRNA transport	-2.27326	2.27326	5.745	3.97911	28162	152	129	4	3.10078	1.52616	8021|10898|29072|55677	NUP214|CPSF4|SETD2|IWS1	0	0	2	0	0	-4.58556	50.3792
GO:0010976	M1	1	0	GO Biological Processes	19	positive regulation of neuron projection development	-2.26327	2.26327	5.70745	3.96065	28162	153	129	4	3.10078	1.52616	348|1268|23242|65009	APOE|CNR1|COBL|NDRG4	0	0	9	0	0	-3.11517	5.70745
WP4666	M1	1	0	WikiPathways	27	Hepatitis B infection	-2.25336	2.25336	5.67039	3.94236	28162	154	129	4	3.10078	1.52616	4772|4773|4776|7046	NFATC1|NFATC2|NFATC4|TGFBR1	0	0	1	0	0	-4.60764	28.4752
WP4673	M1	1	0	WikiPathways	27	Genes involved in male infertility	-2.24352	2.24352	5.63381	3.92423	28162	155	129	4	3.10078	1.52616	1543|4438|4522|27030	CYP1A1|MSH4|MTHFD1|MLH3	0	0	8	0	0	-3.15213	17.235
GO:1903034	M1	1	0	GO Biological Processes	19	regulation of response to wounding	-2.15816	2.15816	5.32464	3.76784	28162	164	129	4	3.10078	1.52616	348|28964|84959|100506658	APOE|GIT1|UBASH3B|OCLN	0	0	23	0	0	-2.4733	7.277
GO:0055001	M1	1	0	GO Biological Processes	19	muscle cell development	-2.12196	2.12196	5.19786	3.70198	28162	168	129	4	3.10078	1.52616	4624|4773|4776|442721	MYH6|NFATC2|NFATC4|LMOD2	0	0	1	0	0	-4.60764	28.4752
GO:0001659	M1	1	0	GO Biological Processes	19	temperature homeostasis	-2.09547	2.09547	5.10667	3.65395	28162	171	129	4	3.10078	1.52616	1268|4858|7840|55198	CNR1|NOVA2|ALMS1|APPL2	0	0	20	0	0	-2.57589	5.10667
GO:0048771	M1	1	0	GO Biological Processes	19	tissue remodeling	-2.05252	2.05252	4.96159	3.57635	28162	176	129	4	3.10078	1.52616	4763|7107|26585|84959	NF1|GPR137B|GREM1|UBASH3B	0	0	4	0	0	-4.13752	36.385
GO:0043534	M1	1	0	GO Biological Processes	19	blood vessel endothelial cell migration	-2.05252	2.05252	4.96159	3.57635	28162	176	129	4	3.10078	1.52616	348|4763|26585|51564	APOE|NF1|GREM1|HDAC7	0	0	17	0	0	-2.79258	12.1283
hsa05161	M1	1	0	KEGG Pathway	24	Hepatitis B	-2.04411	2.04411	4.93356	3.56118	28162	177	129	4	3.10078	1.52616	4772|4773|4776|7046	NFATC1|NFATC2|NFATC4|TGFBR1	0	0	1	0	0	-4.60764	28.4752
GO:0099504	M1	1	0	GO Biological Processes	19	synaptic vesicle cycle	-2.03575	2.03575	4.90584	3.54613	28162	178	129	4	3.10078	1.52616	1268|5864|8871|28964	CNR1|RAB3A|SYNJ2|GIT1	0	0	18	0	0	-2.68399	11.9078
GO:0046831	M1	1	0	GO Biological Processes	19	regulation of RNA export from nucleus	-4.58556	4.58556	50.3792	12.0801	28162	13	129	3	2.32558	1.32697	10657|29072|55677	KHDRBS1|SETD2|IWS1	-0.716842	0	2	1	1	-4.58556	50.3792
GO:0032239	M1	1	0	GO Biological Processes	19	regulation of nucleobase-containing compound transport	-4.29811	4.29811	40.9331	10.8385	28162	16	129	3	2.32558	1.32697	10657|29072|55677	KHDRBS1|SETD2|IWS1	-0.716842	0	2	0	0	-4.58556	50.3792
GO:0046851	M1	1	0	GO Biological Processes	19	negative regulation of bone remodeling	-4.13752	4.13752	36.385	10.187	28162	18	129	3	2.32558	1.32697	7107|26585|84959	GPR137B|GREM1|UBASH3B	-0.703896	0	4	1	1	-4.13752	36.385
GO:0034104	M1	1	0	GO Biological Processes	19	negative regulation of tissue remodeling	-3.99522	3.99522	32.7465	9.63424	28162	20	129	3	2.32558	1.32697	7107|26585|84959	GPR137B|GREM1|UBASH3B	-0.703896	0	4	0	0	-4.13752	36.385
WP4585	M1	1	0	WikiPathways	27	Cancer immunotherapy by PD-1 blockade	-3.80827	3.80827	28.4752	8.94201	28162	23	129	3	2.32558	1.32697	4772|4773|4776	NFATC1|NFATC2|NFATC4	-0.624939	0	1	0	0	-4.60764	28.4752
GO:0006298	M1	1	0	GO Biological Processes	19	mismatch repair	-3.15213	3.15213	17.235	6.79344	28162	38	129	3	2.32558	1.32697	4438|27030|29072	MSH4|MLH3|SETD2	-0.172414	0	8	1	1	-3.15213	17.235
GO:0033173	M1	1	0	GO Biological Processes	19	calcineurin-NFAT signaling cascade	-3.05486	3.05486	15.9739	6.50872	28162	41	129	3	2.32558	1.32697	4772|4773|4776	NFATC1|NFATC2|NFATC4	-0.172414	0	1	0	0	-4.60764	28.4752
GO:0045124	M1	1	0	GO Biological Processes	19	regulation of bone resorption	-2.96494	2.96494	14.8848	6.25255	28162	44	129	3	2.32558	1.32697	4763|7107|84959	NF1|GPR137B|UBASH3B	-0.172414	0	4	0	0	-4.13752	36.385
GO:0048701	M1	1	0	GO Biological Processes	19	embryonic cranial skeleton morphogenesis	-2.93642	2.93642	14.554	6.17268	28162	45	129	3	2.32558	1.32697	4522|7046|29072	MTHFD1|TGFBR1|SETD2	-0.172414	0	10	0	0	-3.10135	14.554
GO:0097720	M1	1	0	GO Biological Processes	19	calcineurin-mediated signaling	-2.90858	2.90858	14.2376	6.09531	28162	46	129	3	2.32558	1.32697	4772|4773|4776	NFATC1|NFATC2|NFATC4	-0.172414	0	1	0	0	-4.60764	28.4752
WP1591	M1	1	0	WikiPathways	27	Heart Development	-2.90858	2.90858	14.2376	6.09531	28162	46	129	3	2.32558	1.32697	4772|4773|4776	NFATC1|NFATC2|NFATC4	-0.172414	0	1	0	0	-4.60764	28.4752
GO:0048016	M1	1	0	GO Biological Processes	19	inositol phosphate-mediated signaling	-2.73028	2.73028	12.3572	5.61396	28162	53	129	3	2.32558	1.32697	4772|4773|4776	NFATC1|NFATC2|NFATC4	-0.111226	0	1	0	0	-4.60764	28.4752
M113	M1	1	0	Canonical Pathways	11	PID NFAT 3PATHWAY	-2.73028	2.73028	12.3572	5.61396	28162	53	129	3	2.32558	1.32697	4772|4773|8021	NFATC1|NFATC2|NUP214	-0.111226	0	1	0	0	-4.60764	28.4752
GO:0030199	M1	1	0	GO Biological Processes	19	collagen fibril organization	-2.7069	2.7069	12.1283	5.5526	28162	54	129	3	2.32558	1.32697	4763|7046|26585	NF1|TGFBR1|GREM1	-0.10336	0	17	0	0	-2.79258	12.1283
GO:0098900	M1	1	0	GO Biological Processes	19	regulation of action potential	-2.68399	2.68399	11.9078	5.49283	28162	55	129	3	2.32558	1.32697	1268|1824|10142	CNR1|DSC2|AKAP9	-0.0986666	0	3	0	0	-4.48208	11.9078
GO:2000300	M1	1	0	GO Biological Processes	19	regulation of synaptic vesicle exocytosis	-2.68399	2.68399	11.9078	5.49283	28162	55	129	3	2.32558	1.32697	1268|5864|28964	CNR1|RAB3A|GIT1	-0.0986666	0	18	1	1	-2.68399	11.9078
WP2795	M1	1	0	WikiPathways	27	Cardiac Hypertrophic Response	-2.63948	2.63948	11.49	5.37781	28162	57	129	3	2.32558	1.32697	4773|7046|51564	NFATC2|TGFBR1|HDAC7	-0.0929798	0	1	0	0	-4.60764	28.4752
GO:0045143	M1	1	0	GO Biological Processes	19	homologous chromosome segregation	-2.57581	2.57581	10.9155	5.21562	28162	60	129	3	2.32558	1.32697	1060|4438|27030	CENPC|MSH4|MLH3	-0.0880625	0	8	0	0	-3.15213	17.235
GO:0019229	M1	1	0	GO Biological Processes	19	regulation of vasoconstriction	-2.55535	2.55535	10.7366	5.16409	28162	61	129	3	2.32558	1.32697	6640|9732|80005	SNTA1|DOCK4|DOCK5	-0.0880625	0	21	1	1	-2.55535	10.7366
GO:0045453	M1	1	0	GO Biological Processes	19	bone resorption	-2.53525	2.53525	10.5634	5.11374	28162	62	129	3	2.32558	1.32697	4763|7107|84959	NF1|GPR137B|UBASH3B	-0.0843213	0	4	0	0	-4.13752	36.385
GO:1904888	M1	1	0	GO Biological Processes	19	cranial skeletal system development	-2.47702	2.47702	10.0758	4.96933	28162	65	129	3	2.32558	1.32697	4522|7046|29072	MTHFD1|TGFBR1|SETD2	-0.0681243	0	10	0	0	-3.10135	14.554
GO:0051145	M1	1	0	GO Biological Processes	19	smooth muscle cell differentiation	-2.3862	2.3862	9.35615	4.74841	28162	70	129	3	2.32558	1.32697	4772|4773|4776	NFATC1|NFATC2|NFATC4	-0.027674	0	1	0	0	-4.60764	28.4752
R-HSA-380259	M1	1	0	Reactome Gene Sets	6	Loss of Nlp from mitotic centrosomes	-2.3862	2.3862	9.35615	4.74841	28162	70	129	3	2.32558	1.32697	7840|10142|84131	ALMS1|AKAP9|CEP78	-0.027674	0	13	0	0	-2.92117	9.35615
R-HSA-380284	M1	1	0	Reactome Gene Sets	6	Loss of proteins required for interphase microtubule organization from the centrosome	-2.3862	2.3862	9.35615	4.74841	28162	70	129	3	2.32558	1.32697	7840|10142|84131	ALMS1|AKAP9|CEP78	-0.027674	0	13	0	0	-2.92117	9.35615
GO:0048844	M1	1	0	GO Biological Processes	19	artery morphogenesis	-2.3862	2.3862	9.35615	4.74841	28162	70	129	3	2.32558	1.32697	348|4763|7046	APOE|NF1|TGFBR1	-0.027674	0	17	0	0	-2.79258	12.1283
GO:0086003	M1	1	0	GO Biological Processes	19	cardiac muscle cell contraction	-2.35185	2.35185	9.09625	4.66615	28162	72	129	3	2.32558	1.32697	1824|6640|10142	DSC2|SNTA1|AKAP9	-0.0153873	0	3	0	0	-4.48208	11.9078
R-HSA-8854518	M1	1	0	Reactome Gene Sets	6	AURKA Activation by TPX2	-2.33506	2.33506	8.97165	4.62621	28162	73	129	3	2.32558	1.32697	7840|10142|84131	ALMS1|AKAP9|CEP78	-0.0090699	0	13	0	0	-2.92117	9.35615
WP4216	M1	1	0	WikiPathways	27	Chromosomal and microsatellite instability in colorectal cancer	-2.31853	2.31853	8.85041	4.58703	28162	74	129	3	2.32558	1.32697	7046|51426|55770	TGFBR1|POLK|EXOC2	-0.00600149	0	25	1	1	-2.31853	8.85041
GO:0055117	M1	1	0	GO Biological Processes	19	regulation of cardiac muscle contraction	-2.30224	2.30224	8.7324	4.54859	28162	75	129	3	2.32558	1.32697	1824|10142|30845	DSC2|AKAP9|EHD3	-0.00231674	0	3	0	0	-4.48208	11.9078
GO:0086001	M1	1	0	GO Biological Processes	19	cardiac muscle cell action potential	-2.28619	2.28619	8.6175	4.51085	28162	76	129	3	2.32558	1.32697	1824|6640|10142	DSC2|SNTA1|AKAP9	-0.00231674	0	3	0	0	-4.48208	11.9078
GO:0001937	M1	1	0	GO Biological Processes	19	negative regulation of endothelial cell proliferation	-2.28619	2.28619	8.6175	4.51085	28162	76	129	3	2.32558	1.32697	348|4763|7046	APOE|NF1|TGFBR1	-0.00231674	0	17	0	0	-2.79258	12.1283
GO:0042310	M1	1	0	GO Biological Processes	19	vasoconstriction	-2.2394	2.2394	8.29026	4.40168	28162	79	129	3	2.32558	1.32697	6640|9732|80005	SNTA1|DOCK4|DOCK5	0	0	21	0	0	-2.55535	10.7366
GO:0014910	M1	1	0	GO Biological Processes	19	regulation of smooth muscle cell migration	-2.20928	2.20928	8.08556	4.33206	28162	81	129	3	2.32558	1.32697	9732|65009|80005	DOCK4|NDRG4|DOCK5	0	0	21	0	0	-2.55535	10.7366
GO:0001843	M1	1	0	GO Biological Processes	19	neural tube closure	-2.19453	2.19453	7.98695	4.29814	28162	82	129	3	2.32558	1.32697	4522|23242|29072	MTHFD1|COBL|SETD2	0	0	10	0	0	-3.10135	14.554
R-HSA-380270	M1	1	0	Reactome Gene Sets	6	Recruitment of mitotic centrosome proteins and complexes	-2.19453	2.19453	7.98695	4.29814	28162	82	129	3	2.32558	1.32697	7840|10142|84131	ALMS1|AKAP9|CEP78	0	0	13	0	0	-2.92117	9.35615
R-HSA-380287	M1	1	0	Reactome Gene Sets	6	Centrosome maturation	-2.19453	2.19453	7.98695	4.29814	28162	82	129	3	2.32558	1.32697	7840|10142|84131	ALMS1|AKAP9|CEP78	0	0	13	0	0	-2.92117	9.35615
GO:0060606	M1	1	0	GO Biological Processes	19	tube closure	-2.17998	2.17998	7.89073	4.26479	28162	83	129	3	2.32558	1.32697	4522|23242|29072	MTHFD1|COBL|SETD2	0	0	10	0	0	-3.10135	14.554
GO:0046928	M1	1	0	GO Biological Processes	19	regulation of neurotransmitter secretion	-2.15145	2.15145	7.70506	4.19973	28162	85	129	3	2.32558	1.32697	1268|5864|28964	CNR1|RAB3A|GIT1	0	0	18	0	0	-2.68399	11.9078
R-HSA-9013404	M1	1	0	Reactome Gene Sets	6	RAC2 GTPase cycle	-2.11003	2.11003	7.44239	4.10601	28162	88	129	3	2.32558	1.32697	9732|28964|85360	DOCK4|GIT1|SYDE1	0	0	5	0	0	-4.06725	7.44239
GO:0014020	M1	1	0	GO Biological Processes	19	primary neural tube formation	-2.11003	2.11003	7.44239	4.10601	28162	88	129	3	2.32558	1.32697	4522|23242|29072	MTHFD1|COBL|SETD2	0	0	10	0	0	-3.10135	14.554
R-HSA-2565942	M1	1	0	Reactome Gene Sets	6	Regulation of PLK1 Activity at G2/M Transition	-2.11003	2.11003	7.44239	4.10601	28162	88	129	3	2.32558	1.32697	7840|10142|84131	ALMS1|AKAP9|CEP78	0	0	13	0	0	-2.92117	9.35615
GO:0014909	M1	1	0	GO Biological Processes	19	smooth muscle cell migration	-2.11003	2.11003	7.44239	4.10601	28162	88	129	3	2.32558	1.32697	9732|65009|80005	DOCK4|NDRG4|DOCK5	0	0	21	0	0	-2.55535	10.7366
GO:0045132	M1	1	0	GO Biological Processes	19	meiotic chromosome segregation	-2.09658	2.09658	7.35877	4.07575	28162	89	129	3	2.32558	1.32697	1060|4438|27030	CENPC|MSH4|MLH3	0	0	8	0	0	-3.15213	17.235
GO:0034644	M1	1	0	GO Biological Processes	19	cellular response to UV	-2.09658	2.09658	7.35877	4.07575	28162	89	129	3	2.32558	1.32697	4776|51426|57646	NFATC4|POLK|USP28	0	0	24	0	0	-2.43956	7.35877
R-HSA-8876198	M1	1	0	Reactome Gene Sets	6	RAB GEFs exchange GTP for GDP on RABs	-2.08329	2.08329	7.277	4.04595	28162	90	129	3	2.32558	1.32697	5864|26130|55667	RAB3A|GAPVD1|DENND4C	0	0	19	0	0	-2.58836	7.277
GO:1903035	M1	1	0	GO Biological Processes	19	negative regulation of response to wounding	-2.08329	2.08329	7.277	4.04595	28162	90	129	3	2.32558	1.32697	348|28964|84959	APOE|GIT1|UBASH3B	0	0	23	0	0	-2.4733	7.277
GO:0032465	M1	1	0	GO Biological Processes	19	regulation of cytokinesis	-2.08329	2.08329	7.277	4.04595	28162	90	129	3	2.32558	1.32697	28964|29072|57448	GIT1|SETD2|BIRC6	0	0	26	1	1	-2.08329	7.277
GO:0006942	M1	1	0	GO Biological Processes	19	regulation of striated muscle contraction	-2.07016	2.07016	7.19704	4.01661	28162	91	129	3	2.32558	1.32697	1824|10142|30845	DSC2|AKAP9|EHD3	0	0	3	0	0	-4.48208	11.9078
R-HSA-380320	M1	1	0	Reactome Gene Sets	6	Recruitment of NuMA to mitotic centrosomes	-2.03174	2.03174	6.96734	3.93118	28162	94	129	3	2.32558	1.32697	7840|10142|84131	ALMS1|AKAP9|CEP78	0	0	13	0	0	-2.92117	9.35615
GO:0097711	M1	1	0	GO Biological Processes	19	ciliary basal body-plasma membrane docking	-2.01923	2.01923	6.894	3.90354	28162	95	129	3	2.32558	1.32697	7840|10142|84131	ALMS1|AKAP9|CEP78	0	0	13	0	0	-2.92117	9.35615
GO:0060840	M1	1	0	GO Biological Processes	19	artery development	-2.01923	2.01923	6.894	3.90354	28162	95	129	3	2.32558	1.32697	348|4763|7046	APOE|NF1|TGFBR1	0	0	17	0	0	-2.79258	12.1283
GO:0001841	M1	1	0	GO Biological Processes	19	neural tube formation	-2.00688	2.00688	6.82219	3.87629	28162	96	129	3	2.32558	1.32697	4522|23242|29072	MTHFD1|COBL|SETD2	0	0	10	0	0	-3.10135	14.554
							超分子纤维组织
							肌动蛋白filament-based过程
							血液循环
							循环系统流程
							肌肉系统进程
							GTPase活性的调节
							小GTPase介导信号转导
							系统过程调节
							碳水化合物代谢过程
							细胞分化的负调控
							组织细胞结
							细胞组分形态发生
							正调控水解酶活性
							肌肉收缩
							GTPase活性的正调控
							心发展
							质膜包围的细胞投影组装
							细胞投影装置
							组织形态发生
							细胞投射组织的调节
							应对受伤
							肌动蛋白细胞骨架组织
							含蛋白质复合物组装的调控
							ameboidal-type细胞迁移
							细胞骨架组织的调控
							多细胞生物的体内平衡
							肌肉结构发展
							质膜包围的细胞投影组织的调节
							投射神经元形态发生
							调节血液循环
							细胞内运输的调节
							肌细胞分化
