# Supplementary material for: Transcriptome-Wide Study Revealed That N6-Methyladenosine Participates in Regulation Meat Production in Goats
Source: Foods. 2023 Mar 9;12(6):1159. doi: 10.3390/foods12061159 (PMC10048064; doi:10.3390/foods12061159)
Supplement: Supplementary file 1 [file foods-12-01159-s001.zip › Table S12. The top ten significantly enriched biological processes of GO analysis for the upregulated DMGs.xlsx]

## Sheet: 数据库GO
Biological processes of GO analysis for the up-regulated DMGs
GO	_PATTERN_	_RANK_	Category	CategoryID	Description	PARENT_GO	LogP	Enrichment	Z-score	#TotalGeneInLibrary	#GeneInGO	#GeneInHitList	#GeneInGOAndHitList	%InGO	STDV %InGO	GeneID	Hits	Log(q-value)	EvidenceCutoff	GROUP_ID	FirstInGroupByEnrichment	FirstInGroupByLogP	BestLogPInGroup	BestEnrichmentInGroup
GO:0048704	M1	1	GO Biological Processes	19	embryonic skeletal system morphogenesis		-3.51127	22.8959	7.94417	28162	90	41	3	7.31707	4.06702	3221|4522|29072	HOXC4|MTHFD1|SETD2	0	0	1	1	1	-3.51127	22.8959
GO:0048706	M1	1	GO Biological Processes	19	embryonic skeletal system development		-3.17787	17.6123	6.87534	28162	117	41	3	7.31707	4.06702	3221|4522|29072	HOXC4|MTHFD1|SETD2	0	0	1	0	0	-3.51127	22.8959
GO:0048562	M1	1	GO Biological Processes	19	embryonic organ morphogenesis		-3.15704	9.91882	5.6959	28162	277	41	4	9.7561	4.63399	3221|4522|29072|65009	HOXC4|MTHFD1|SETD2|NDRG4	0	0	1	0	0	-3.51127	22.8959
GO:0051056	M1	1	GO Biological Processes	19	regulation of small GTPase mediated signal transduction		-2.92463	8.58598	5.21119	28162	320	41	4	9.7561	4.63399	348|4649|55667|85360	APOE|MYO9A|DENND4C|SYDE1	0	0	2	1	1	-2.92463	8.58598
GO:0140056	M1	1	GO Biological Processes	19	organelle localization by membrane tethering		-2.69628	11.9804	5.51547	28162	172	41	3	7.31707	4.06702	5864|7840|65009	RAB3A|ALMS1|NDRG4	0	0	3	1	1	-2.69628	11.9804
GO:0048729	M1	1	GO Biological Processes	19	tissue morphogenesis		-2.64903	5.38306	4.27595	28162	638	41	5	12.1951	5.11047	4522|4624|4649|29072|65009	MTHFD1|MYH6|MYO9A|SETD2|NDRG4	0	0	1	0	0	-3.51127	22.8959
GO:0022406	M1	1	GO Biological Processes	19	membrane docking		-2.63338	11.3847	5.35184	28162	181	41	3	7.31707	4.06702	5864|7840|65009	RAB3A|ALMS1|NDRG4	0	0	3	0	0	-2.69628	11.9804
GO:0048568	M1	1	GO Biological Processes	19	embryonic organ development		-2.51804	6.6365	4.41158	28162	414	41	4	9.7561	4.63399	3221|4522|29072|65009	HOXC4|MTHFD1|SETD2|NDRG4	0	0	1	0	0	-3.51127	22.8959
GO:0048705	M1	1	GO Biological Processes	19	skeletal system morphogenesis		-2.43415	9.67434	4.85226	28162	213	41	3	7.31707	4.06702	3221|4522|29072	HOXC4|MTHFD1|SETD2	0	0	1	0	0	-3.51127	22.8959
GO:0016570	M1	1	GO Biological Processes	19	histone modification		-2.38559	6.09204	4.16251	28162	451	41	4	9.7561	4.63399	27005|29072|51564|55677	USP21|SETD2|HDAC7|IWS1	0	0	5	1	1	-2.38559	6.09204
GO:0016569	M1	1	GO Biological Processes	19	covalent chromatin modification		-2.34195	5.92136	4.08151	28162	464	41	4	9.7561	4.63399	27005|29072|51564|55677	USP21|SETD2|HDAC7|IWS1	0	0	5	0	0	-2.38559	6.09204
GO:0032989	M1	1	GO Biological Processes	19	cellular component morphogenesis		-2.30996	4.48354	3.73243	28162	766	41	5	12.1951	5.11047	348|4624|4649|5864|91624	APOE|MYH6|MYO9A|RAB3A|NEXN	0	0	6	1	1	-2.30996	7.60382
GO:0001667	M1	1	GO Biological Processes	19	ameboidal-type cell migration		-2.30289	5.77208	4.00942	28162	476	41	4	9.7561	4.63399	348|51564|55198|85360	APOE|HDAC7|APPL2|SYDE1	0	0	2	0	0	-2.92463	8.58598
GO:0007264	M1	1	GO Biological Processes	19	small GTPase mediated signal transduction		-2.22199	5.47313	3.86134	28162	502	41	4	9.7561	4.63399	348|4649|55667|85360	APOE|MYO9A|DENND4C|SYDE1	0	0	2	0	0	-2.92463	8.58598
GO:0060627	M1	1	GO Biological Processes	19	regulation of vesicle-mediated transport		-2.17457	5.30408	3.77524	28162	518	41	4	9.7561	4.63399	348|5864|55198|65009	APOE|RAB3A|APPL2|NDRG4	0	0	3	0	0	-2.69628	11.9804
GO:0015850	M1	1	GO Biological Processes	19	organic hydroxy compound transport		-2.14431	7.60382	4.17108	28162	271	41	3	7.31707	4.06702	348|5864|57655	APOE|RAB3A|GRAMD1A	0	0	6	0	0	-2.30996	7.60382
GO:0002009	M1	1	GO Biological Processes	19	morphogenesis of an epithelium		-2.1232	5.12596	3.68255	28162	536	41	4	9.7561	4.63399	4522|4649|29072|65009	MTHFD1|MYO9A|SETD2|NDRG4	0	0	1	0	0	-3.51127	22.8959
GO:0007507	M1	1	GO Biological Processes	19	heart development		-2.06843	4.94157	3.58431	28162	556	41	4	9.7561	4.63399	4522|4624|29072|65009	MTHFD1|MYH6|SETD2|NDRG4	0	0	1	0	0	-3.51127	22.8959
GO:0048598	M1	1	GO Biological Processes	19	embryonic morphogenesis		-2.03405	4.82867	3.52294	28162	569	41	4	9.7561	4.63399	3221|4522|29072|65009	HOXC4|MTHFD1|SETD2|NDRG4	0	0	1	0	0	-3.51127	22.8959
GO:0043009	M1	1	GO Biological Processes	19	chordate embryonic development		-2.01849	4.77828	3.49524	28162	575	41	4	9.7561	4.63399	3221|4522|4624|29072	HOXC4|MTHFD1|MYH6|SETD2	0	0	1	0	0	-3.51127	22.8959
