# Supplementary material for: Transcriptome-Wide Study Revealed That N6-Methyladenosine Participates in Regulation Meat Production in Goats
Source: Foods. 2023 Mar 9;12(6):1159. doi: 10.3390/foods12061159 (PMC10048064; doi:10.3390/foods12061159)
Supplement: Supplementary file 1 [file foods-12-01159-s001.zip › Table S13. The top ten significantly enriched biological processes of GO analysis for the downregulated DMGs.xlsx]

## Sheet: GO数据库
Biological processes of GO analysis for the down-regulated DMGs
GO	_PATTERN_	_RANK_	Category	CategoryID	Description	PARENT_GO	LogP	Enrichment	Z-score	#TotalGeneInLibrary	#GeneInGO	#GeneInHitList	#GeneInGOAndHitList	%InGO	STDV %InGO	GeneID	Hits	Log(q-value)	EvidenceCutoff	GROUP_ID	FirstInGroupByEnrichment	FirstInGroupByLogP	BestLogPInGroup	BestEnrichmentInGroup	Biological Processes of GO analysis for the up-regulated DMGs
GO:0090257	M1	1	GO Biological Processes	19	regulation of muscle system process		-3.93372	7.9018	6.04963	28162	243	88	6	6.81818	2.68694	1824|9732|10142|30845|80005|136319	DSC2|DOCK4|AKAP9|EHD3|DOCK5|MTPN	0	0	1	1	1	-3.93372	17.4558
GO:0005975	M1	1	GO Biological Processes	19	carbohydrate metabolic process		-3.85514	4.64549	5.13887	28162	620	88	9	10.2273	3.23006	2526|2592|3425|5443|8021|8790|8871|28964|51809	FUT4|GALT|IDUA|POMC|NUP214|FPGT|SYNJ2|GIT1|GALNT7	0	0	2	1	1	-3.85514	6.49792
GO:0006937	M1	1	GO Biological Processes	19	regulation of muscle contraction		-3.81433	9.93859	6.36808	28162	161	88	5	5.68182	2.46774	1824|9732|10142|30845|80005	DSC2|DOCK4|AKAP9|EHD3|DOCK5	0	0	1	0	0	-3.93372	17.4558
GO:0008015	M1	1	GO Biological Processes	19	blood circulation		-3.60161	4.84883	4.99847	28162	528	88	8	9.09091	3.06454	1268|1824|5443|9732|10142|30845|80005|100506658	CNR1|DSC2|POMC|DOCK4|AKAP9|EHD3|DOCK5|OCLN	0	0	1	0	0	-3.93372	17.4558
GO:0043547	M1	1	GO Biological Processes	19	positive regulation of GTPase activity		-3.51127	5.45051	5.08867	28162	411	88	7	7.95455	2.88448	4763|9732|26130|28964|57522|64786|80005	NF1|DOCK4|GAPVD1|GIT1|SRGAP1|TBC1D15|DOCK5	0	0	3	1	1	-3.51127	6.91941
GO:0097435	M1	1	GO Biological Processes	19	supramolecular fiber organization		-3.39461	4.02263	4.58686	28162	716	88	9	10.2273	3.23006	2195|4763|7046|10142|23242|26585|136319|442721|100506658	FAT1|NF1|TGFBR1|AKAP9|COBL|GREM1|MTPN|LMOD2|OCLN	0	0	4	1	1	-3.39461	9.05725
GO:0003012	M1	1	GO Biological Processes	19	muscle system process		-3.2591	4.94516	4.73933	28162	453	88	7	7.95455	2.88448	1824|9732|10142|30845|80005|136319|442721	DSC2|DOCK4|AKAP9|EHD3|DOCK5|MTPN|LMOD2	0	0	1	0	0	-3.93372	17.4558
GO:0046850	M1	1	GO Biological Processes	19	regulation of bone remodeling		-3.25897	18.8249	7.13323	28162	51	88	3	3.40909	1.9344	4763|26585|84959	NF1|GREM1|UBASH3B	0	0	5	1	1	-3.25897	18.8249
GO:0030199	M1	1	GO Biological Processes	19	collagen fibril organization		-3.18597	17.779	6.90975	28162	54	88	3	3.40909	1.9344	4763|7046|26585	NF1|TGFBR1|GREM1	0	0	5	0	0	-3.25897	18.8249
GO:0003013	M1	1	GO Biological Processes	19	circulatory system process		-3.18211	4.19015	4.46351	28162	611	88	8	9.09091	3.06454	1268|1824|5443|9732|10142|30845|80005|100506658	CNR1|DSC2|POMC|DOCK4|AKAP9|EHD3|DOCK5|OCLN	0	0	1	0	0	-3.93372	17.4558
GO:0098900	M1	1	GO Biological Processes	19	regulation of action potential		-3.16259	17.4558	6.83921	28162	55	88	3	3.40909	1.9344	1268|1824|10142	CNR1|DSC2|AKAP9	0	0	1	0	0	-3.93372	17.4558
GO:0006936	M1	1	GO Biological Processes	19	muscle contraction		-3.07712	5.45493	4.70896	28162	352	88	6	6.81818	2.68694	1824|9732|10142|30845|80005|442721	DSC2|DOCK4|AKAP9|EHD3|DOCK5|LMOD2	0	0	1	0	0	-3.93372	17.4558
GO:0043087	M1	1	GO Biological Processes	19	regulation of GTPase activity		-3.07464	4.59992	4.48669	28162	487	88	7	7.95455	2.88448	4763|9732|26130|28964|57522|64786|80005	NF1|DOCK4|GAPVD1|GIT1|SRGAP1|TBC1D15|DOCK5	0	0	3	0	0	-3.51127	6.91941
GO:0055117	M1	1	GO Biological Processes	19	regulation of cardiac muscle contraction		-2.77154	12.8009	5.72937	28162	75	88	3	3.40909	1.9344	1824|10142|30845	DSC2|AKAP9|EHD3	0	0	1	0	0	-3.93372	17.4558
GO:0007156	M1	1	GO Biological Processes	19	homophilic cell adhesion via plasma membrane adhesion molecules		-2.70502	7.5745	4.79949	28162	169	88	4	4.54545	2.22047	1005|1824|2195|56123	CDH7|DSC2|FAT1|PCDHB13	0	0	7	1	1	-2.70502	7.5745
GO:1903522	M1	1	GO Biological Processes	19	regulation of blood circulation		-2.65424	5.49867	4.31885	28162	291	88	5	5.68182	2.46774	1824|9732|10142|30845|80005	DSC2|DOCK4|AKAP9|EHD3|DOCK5	0	0	1	0	0	-3.93372	17.4558
GO:0051260	M1	1	GO Biological Processes	19	protein homooligomerization		-2.63216	7.23215	4.65667	28162	177	88	4	4.54545	2.22047	30845|92610|115207|286133	EHD3|TIFA|KCTD12|SCARA5	0	0	8	1	1	-2.63216	7.23215
GO:0051258	M1	1	GO Biological Processes	19	protein polymerization		-2.62861	5.42411	4.27667	28162	295	88	5	5.68182	2.46774	10142|23242|136319|442721|100506658	AKAP9|COBL|MTPN|LMOD2|OCLN	0	0	4	0	0	-3.39461	9.05725
GO:0044282	M1	1	GO Biological Processes	19	small molecule catabolic process		-2.61597	4.42428	4.02502	28162	434	88	6	6.81818	2.68694	1268|1543|2526|2592|8871|259307	CNR1|CYP1A1|FUT4|GALT|SYNJ2|IL4I1	0	0	2	0	0	-3.85514	6.49792
GO:0044057	M1	1	GO Biological Processes	19	regulation of system process		-2.59176	3.78405	3.83295	28162	592	88	7	7.95455	2.88448	1824|5443|9732|10142|30845|80005|136319	DSC2|POMC|DOCK4|AKAP9|EHD3|DOCK5|MTPN	0	0	1	0	0	-3.93372	17.4558
GO:0034103	M1	1	GO Biological Processes	19	regulation of tissue remodeling		-2.58741	11.0353	5.24858	28162	87	88	3	3.40909	1.9344	4763|26585|84959	NF1|GREM1|UBASH3B	0	0	5	0	0	-3.25897	18.8249
GO:0046849	M1	1	GO Biological Processes	19	bone remodeling		-2.5594	10.7873	5.17757	28162	89	88	3	3.40909	1.9344	4763|26585|84959	NF1|GREM1|UBASH3B	0	0	5	0	0	-3.25897	18.8249
GO:0034644	M1	1	GO Biological Processes	19	cellular response to UV		-2.5594	10.7873	5.17757	28162	89	88	3	3.40909	1.9344	4776|51426|57646	NFATC4|POLK|USP28	0	0	9	1	1	-2.5594	10.7873
GO:0006942	M1	1	GO Biological Processes	19	regulation of striated muscle contraction		-2.53207	10.5502	5.10878	28162	91	88	3	3.40909	1.9344	1824|10142|30845	DSC2|AKAP9|EHD3	0	0	1	0	0	-3.93372	17.4558
GO:0043473	M1	1	GO Biological Processes	19	pigmentation		-2.50538	10.3233	5.0421	28162	93	88	3	3.40909	1.9344	1130|4763|5443	LYST|NF1|POMC	0	0	10	1	1	-2.50538	10.3233
GO:0120031	M1	1	GO Biological Processes	19	plasma membrane bounded cell projection assembly		-2.49636	3.63662	3.70444	28162	616	88	7	7.95455	2.88448	7046|10142|23242|30845|64786|84131|100506658	TGFBR1|AKAP9|COBL|EHD3|TBC1D15|CEP78|OCLN	0	0	4	0	0	-3.39461	9.05725
GO:0030029	M1	1	GO Biological Processes	19	actin filament-based process		-2.46737	3.22441	3.55973	28162	794	88	8	9.09091	3.06454	1824|2195|4763|7046|10142|23242|136319|442721	DSC2|FAT1|NF1|TGFBR1|AKAP9|COBL|MTPN|LMOD2	0	0	4	0	0	-3.39461	9.05725
GO:0016052	M1	1	GO Biological Processes	19	carbohydrate catabolic process		-2.46514	6.49792	4.33548	28162	197	88	4	4.54545	2.22047	2526|2592|8021|28964	FUT4|GALT|NUP214|GIT1	0	0	2	0	0	-3.85514	6.49792
GO:0030031	M1	1	GO Biological Processes	19	cell projection assembly		-2.44288	3.55581	3.63239	28162	630	88	7	7.95455	2.88448	7046|10142|23242|30845|64786|84131|100506658	TGFBR1|AKAP9|COBL|EHD3|TBC1D15|CEP78|OCLN	0	0	4	0	0	-3.39461	9.05725
GO:1902905	M1	1	GO Biological Processes	19	positive regulation of supramolecular fiber organization		-2.41876	6.30587	4.24773	28162	203	88	4	4.54545	2.22047	7046|10142|442721|100506658	TGFBR1|AKAP9|LMOD2|OCLN	0	0	4	0	0	-3.39461	9.05725
GO:0120032	M1	1	GO Biological Processes	19	regulation of plasma membrane bounded cell projection assembly		-2.35204	6.03816	4.12252	28162	212	88	4	4.54545	2.22047	7046|23242|64786|100506658	TGFBR1|COBL|TBC1D15|OCLN	0	0	4	0	0	-3.39461	9.05725
GO:0120034	M1	1	GO Biological Processes	19	positive regulation of plasma membrane bounded cell projection assembly		-2.3458	9.05725	4.65307	28162	106	88	3	3.40909	1.9344	7046|23242|100506658	TGFBR1|COBL|OCLN	0	0	4	0	0	-3.39461	9.05725
GO:0009611	M1	1	GO Biological Processes	19	response to wounding		-2.34039	3.4045	3.49424	28162	658	88	7	7.95455	2.88448	1543|4763|7046|28964|30845|84959|100506658	CYP1A1|NF1|TGFBR1|GIT1|EHD3|UBASH3B|OCLN	0	0	5	0	0	-3.25897	18.8249
GO:0060491	M1	1	GO Biological Processes	19	regulation of cell projection assembly		-2.33766	5.98173	4.09567	28162	214	88	4	4.54545	2.22047	7046|23242|64786|100506658	TGFBR1|COBL|TBC1D15|OCLN	0	0	4	0	0	-3.39461	9.05725
GO:0006493	M1	1	GO Biological Processes	19	protein O-linked glycosylation		-2.33442	8.9726	4.62594	28162	107	88	3	3.40909	1.9344	10329|51809|283464	RXYLT1|GALNT7|GXYLT1	0	0	11	1	1	-2.33442	8.9726
GO:0007264	M1	1	GO Biological Processes	19	small GTPase mediated signal transduction		-2.30746	3.82497	3.57564	28162	502	88	6	6.81818	2.68694	4763|9046|9732|57522|57646|80005	NF1|DOK2|DOCK4|SRGAP1|USP28|DOCK5	0	0	3	0	0	-3.51127	6.91941
GO:0051495	M1	1	GO Biological Processes	19	positive regulation of cytoskeleton organization		-2.29541	5.8186	4.01713	28162	220	88	4	4.54545	2.22047	7046|10142|442721|100506658	TGFBR1|AKAP9|LMOD2|OCLN	0	0	4	0	0	-3.39461	9.05725
GO:0032271	M1	1	GO Biological Processes	19	regulation of protein polymerization		-2.2612	5.68929	3.95387	28162	225	88	4	4.54545	2.22047	10142|136319|442721|100506658	AKAP9|MTPN|LMOD2|OCLN	0	0	4	0	0	-3.39461	9.05725
GO:0042692	M1	1	GO Biological Processes	19	muscle cell differentiation		-2.24196	4.39592	3.65102	28162	364	88	5	5.68182	2.46774	4772|4776|26585|136319|442721	NFATC1|NFATC4|GREM1|MTPN|LMOD2	0	0	12	1	1	-2.24196	4.39592
GO:0051259	M1	1	GO Biological Processes	19	protein complex oligomerization		-2.23447	5.58992	3.9046	28162	229	88	4	4.54545	2.22047	30845|92610|115207|286133	EHD3|TIFA|KCTD12|SCARA5	0	0	8	0	0	-2.63216	7.23215
GO:1902903	M1	1	GO Biological Processes	19	regulation of supramolecular fiber organization		-2.21256	4.32463	3.60411	28162	370	88	5	5.68182	2.46774	7046|10142|136319|442721|100506658	TGFBR1|AKAP9|MTPN|LMOD2|OCLN	0	0	4	0	0	-3.39461	9.05725
GO:0044089	M1	1	GO Biological Processes	19	positive regulation of cellular component biogenesis		-2.19915	3.62975	3.41854	28162	529	88	6	6.81818	2.68694	7046|10142|23242|23379|442721|100506658	TGFBR1|AKAP9|COBL|ICE1|LMOD2|OCLN	0	0	4	0	0	-3.39461	9.05725
GO:0007611	M1	1	GO Biological Processes	19	learning or memory		-2.19536	5.4472	3.83284	28162	235	88	4	4.54545	2.22047	1268|4763|4776|28964	CNR1|NF1|NFATC4|GIT1	0	0	13	1	1	-2.19536	5.4472
GO:0032970	M1	1	GO Biological Processes	19	regulation of actin filament-based process		-2.11861	4.10286	3.45465	28162	390	88	5	5.68182	2.46774	1824|7046|10142|136319|442721	DSC2|TGFBR1|AKAP9|MTPN|LMOD2	0	0	4	0	0	-3.39461	9.05725
GO:0019318	M1	1	GO Biological Processes	19	hexose metabolic process		-2.10248	5.12036	3.66373	28162	250	88	4	4.54545	2.22047	2526|2592|5443|8790	FUT4|GALT|POMC|FPGT	0	0	2	0	0	-3.85514	6.49792
GO:0006486	M1	1	GO Biological Processes	19	protein glycosylation		-2.08468	5.05965	3.63153	28162	253	88	4	4.54545	2.22047	2526|10329|51809|283464	FUT4|RXYLT1|GALNT7|GXYLT1	0	0	11	0	0	-2.33442	8.9726
GO:0043413	M1	1	GO Biological Processes	19	macromolecule glycosylation		-2.08468	5.05965	3.63153	28162	253	88	4	4.54545	2.22047	2526|10329|51809|283464	FUT4|RXYLT1|GALNT7|GXYLT1	0	0	11	0	0	-2.33442	8.9726
GO:0032273	M1	1	GO Biological Processes	19	positive regulation of protein polymerization		-2.08275	7.27324	4.04465	28162	132	88	3	3.40909	1.9344	10142|442721|100506658	AKAP9|LMOD2|OCLN	0	0	4	0	0	-3.39461	9.05725
GO:0031334	M1	1	GO Biological Processes	19	positive regulation of protein-containing complex assembly		-2.07296	5.01996	3.61035	28162	255	88	4	4.54545	2.22047	10142|23379|442721|100506658	AKAP9|ICE1|LMOD2|OCLN	0	0	4	0	0	-3.39461	9.05725
GO:0001508	M1	1	GO Biological Processes	19	action potential		-2.05615	7.11162	3.98518	28162	135	88	3	3.40909	1.9344	1268|1824|10142	CNR1|DSC2|AKAP9	0	0	1	0	0	-3.93372	17.4558
GO:0060048	M1	1	GO Biological Processes	19	cardiac muscle contraction		-2.05615	7.11162	3.98518	28162	135	88	3	3.40909	1.9344	1824|10142|30845	DSC2|AKAP9|EHD3	0	0	1	0	0	-3.93372	17.4558
GO:0071482	M1	1	GO Biological Processes	19	cellular response to light stimulus		-2.05615	7.11162	3.98518	28162	135	88	3	3.40909	1.9344	4776|51426|57646	NFATC4|POLK|USP28	0	0	9	0	0	-2.5594	10.7873
GO:0042326	M1	1	GO Biological Processes	19	negative regulation of phosphorylation		-2.03899	3.92185	3.32842	28162	408	88	5	5.68182	2.46774	4763|26585|28964|84959|100506658	NF1|GREM1|GIT1|UBASH3B|OCLN	0	0	5	0	0	-3.25897	18.8249
GO:0001889	M1	1	GO Biological Processes	19	liver development		-2.03021	6.95702	3.9275	28162	138	88	3	3.40909	1.9344	1543|4763|23242	CYP1A1|NF1|COBL	0	0	14	1	1	-2.03021	6.95702
GO:0050684	M1	1	GO Biological Processes	19	regulation of mRNA processing		-2.0217	6.90697	3.90866	28162	139	88	3	3.40909	1.9344	4858|10657|10898	NOVA2|KHDRBS1|CPSF4	0	0	15	1	1	-2.0217	6.90697
GO:0061008	M1	1	GO Biological Processes	19	hepaticobiliary system development		-2.01326	6.85763	3.89	28162	140	88	3	3.40909	1.9344	1543|4763|23242	CYP1A1|NF1|COBL	0	0	14	0	0	-2.03021	6.95702
GO:0070085	M1	1	GO Biological Processes	19	glycosylation		-2.01035	4.81237	3.49767	28162	266	88	4	4.54545	2.22047	2526|10329|51809|283464	FUT4|RXYLT1|GALNT7|GXYLT1	0	0	11	0	0	-2.33442	8.9726
