# Supplementary material for: Transcriptome-Wide Study Revealed That N6-Methyladenosine Participates in Regulation Meat Production in Goats
Source: Foods. 2023 Mar 9;12(6):1159. doi: 10.3390/foods12061159 (PMC10048064; doi:10.3390/foods12061159)
Supplement: Supplementary file 1 [file foods-12-01159-s001.zip › Table S14. KEGG analysis of differentially methylated genes.xlsx]

## Sheet: 微生信kegg完整数据
KEGG analysis of differentially methylated genes (DMGs)
#Term	Database	ID	Input number	Background number	P-Value	Corrected P-Value	Input	Hyperlink
Metabolic pathways	KEGG PATHWAY	hsa01100	12	1433	0.00288738	0.0587819	GALT|CYP1A1|MTHFD1|TKTL2|IL4I1|FPGT|FUT4|RXYLT1|SYNJ2|ALDH18A1|GALNT7|IDUA	http://www.genome.jp/kegg-bin/show_pathway?hsa01100/hsa:5832%09red/hsa:259307%09red/hsa:8790%09red/hsa:3425%09red/hsa:2526%09red/hsa:8871%09red/hsa:4522%09red/hsa:2592%09red/hsa:51809%09red/hsa:10329%09red/hsa:84076%09red/hsa:1543%09red
Herpes simplex virus 1 infection	KEGG PATHWAY	hsa05168	6	492	0.00612024	0.0850006	ZNF180|OAS1|ZNF26|ZNF596|ZNF792|ZFP90	http://www.genome.jp/kegg-bin/show_pathway?hsa05168/hsa:146198%09red/hsa:126375%09red/hsa:7733%09red/hsa:169270%09red/hsa:4938%09red/hsa:7574%09red
Th17 cell differentiation	KEGG PATHWAY	hsa04659	4	107	0.0005023	0.0214105	NFATC1|NFATC2|TGFBR1|TIFA	http://www.genome.jp/kegg-bin/show_pathway?hsa04659/hsa:7046%09red/hsa:50616%09red/hsa:4772%09red/hsa:4773%09red
Cellular senescence	KEGG PATHWAY	hsa04218	4	160	0.00213269	0.0519462	NFATC1|NFATC2|NFATC4|TGFBR1	http://www.genome.jp/kegg-bin/show_pathway?hsa04218/hsa:7046%09red/hsa:4776%09red/hsa:4772%09red/hsa:4773%09red
Hepatitis B	KEGG PATHWAY	hsa05161	4	163	0.00227741	0.0544921	NFATC1|NFATC2|NFATC4|TGFBR1	http://www.genome.jp/kegg-bin/show_pathway?hsa05161/hsa:7046%09red/hsa:4776%09red/hsa:4772%09red/hsa:4773%09red
cGMP-PKG signaling pathway	KEGG PATHWAY	hsa04022	4	167	0.00248072	0.0551796	NFATC1|NFATC2|NFATC4|MYH6	http://www.genome.jp/kegg-bin/show_pathway?hsa04022/hsa:4776%09red/hsa:4624%09red/hsa:4772%09red/hsa:4773%09red
Human T-cell leukemia virus 1 infection	KEGG PATHWAY	hsa05166	4	219	0.00635316	0.0850006	NFATC1|NFATC2|NFATC4|TGFBR1	http://www.genome.jp/kegg-bin/show_pathway?hsa05166/hsa:7046%09red/hsa:4776%09red/hsa:4772%09red/hsa:4773%09red
C-type lectin receptor signaling pathway	KEGG PATHWAY	hsa04625	3	104	0.00532143	0.0780476	NFATC1|NFATC2|NFATC4	http://www.genome.jp/kegg-bin/show_pathway?hsa04625/hsa:4776%09red/hsa:4772%09red/hsa:4773%09red
Osteoclast differentiation	KEGG PATHWAY	hsa04380	3	128	0.00927529	0.104558	NFATC1|NFATC2|TGFBR1	http://www.genome.jp/kegg-bin/show_pathway?hsa04380/hsa:7046%09red/hsa:4772%09red/hsa:4773%09red
Cell adhesion molecules (CAMs)	KEGG PATHWAY	hsa04514	3	146	0.0131184	0.118073	OCLN|ICAM3|NCAM1	http://www.genome.jp/kegg-bin/show_pathway?hsa04514/hsa:3385%09red/hsa:4684%09red/hsa:100506658%09red
Oxytocin signaling pathway	KEGG PATHWAY	hsa04921	3	153	0.0148233	0.118073	NFATC1|NFATC2|NFATC4	http://www.genome.jp/kegg-bin/show_pathway?hsa04921/hsa:4776%09red/hsa:4772%09red/hsa:4773%09red
Wnt signaling pathway	KEGG PATHWAY	hsa04310	3	160	0.016648	0.118073	NFATC1|NFATC2|NFATC4	http://www.genome.jp/kegg-bin/show_pathway?hsa04310/hsa:4776%09red/hsa:4772%09red/hsa:4773%09red
Axon guidance	KEGG PATHWAY	hsa04360	3	181	0.022846	0.118073	SRGAP1|NFATC2|NFATC4	http://www.genome.jp/kegg-bin/show_pathway?hsa04360/hsa:4776%09red/hsa:57522%09red/hsa:4773%09red
Kaposi sarcoma-associated herpesvirus infection	KEGG PATHWAY	hsa05167	3	186	0.0244825	0.118073	NFATC1|NFATC2|NFATC4	http://www.genome.jp/kegg-bin/show_pathway?hsa05167/hsa:4776%09red/hsa:4772%09red/hsa:4773%09red
Human immunodeficiency virus 1 infection	KEGG PATHWAY	hsa05170	3	212	0.033986	0.118547	NFATC1|NFATC2|NFATC4	http://www.genome.jp/kegg-bin/show_pathway?hsa05170/hsa:4776%09red/hsa:4772%09red/hsa:4773%09red
Human cytomegalovirus infection	KEGG PATHWAY	hsa05163	3	225	0.0393565	0.11995	NFATC1|NFATC2|NFATC4	http://www.genome.jp/kegg-bin/show_pathway?hsa05163/hsa:4776%09red/hsa:4772%09red/hsa:4773%09red
Endocytosis	KEGG PATHWAY	hsa04144	3	244	0.0479316	0.121127	TGFBR1|EHD3|GIT1	http://www.genome.jp/kegg-bin/show_pathway?hsa04144/hsa:7046%09red/hsa:30845%09red/hsa:28964%09red
MAPK signaling pathway	KEGG PATHWAY	hsa04010	3	295	0.0750007	0.13927	NFATC1|TGFBR1|NF1	http://www.genome.jp/kegg-bin/show_pathway?hsa04010/hsa:7046%09red/hsa:4763%09red/hsa:4772%09red
Neuroactive ligand-receptor interaction	KEGG PATHWAY	hsa04080	3	338	0.101994	0.162475	CNR1|CHRNE|POMC	http://www.genome.jp/kegg-bin/show_pathway?hsa04080/hsa:1268%09red/hsa:5443%09red/hsa:1145%09red
Mannose type O-glycan biosynthesis	KEGG PATHWAY	hsa00515	2	23	0.00304152	0.0591854	FUT4|RXYLT1	http://www.genome.jp/kegg-bin/show_pathway?hsa00515/hsa:10329%09red/hsa:2526%09red
Tryptophan metabolism	KEGG PATHWAY	hsa00380	2	42	0.00920959	0.104558	CYP1A1|IL4I1	http://www.genome.jp/kegg-bin/show_pathway?hsa00380/hsa:259307%09red/hsa:1543%09red
Amino sugar and nucleotide sugar metabolism	KEGG PATHWAY	hsa00520	2	48	0.0117744	0.118073	GALT|FPGT	http://www.genome.jp/kegg-bin/show_pathway?hsa00520/hsa:8790%09red/hsa:2592%09red
Inflammatory bowel disease (IBD)	KEGG PATHWAY	hsa05321	2	65	0.0204986	0.118073	NFATC1|TIFA	http://www.genome.jp/kegg-bin/show_pathway?hsa05321/hsa:50616%09red/hsa:4772%09red
Pancreatic cancer	KEGG PATHWAY	hsa05212	2	75	0.0265599	0.118073	TGFBR1|POLK	http://www.genome.jp/kegg-bin/show_pathway?hsa05212/hsa:7046%09red/hsa:51426%09red
Biosynthesis of amino acids	KEGG PATHWAY	hsa01230	2	75	0.0265599	0.118073	ALDH18A1|TKTL2	http://www.genome.jp/kegg-bin/show_pathway?hsa01230/hsa:5832%09red/hsa:84076%09red
Chronic myeloid leukemia	KEGG PATHWAY	hsa05220	2	76	0.0272013	0.118073	TGFBR1|POLK	http://www.genome.jp/kegg-bin/show_pathway?hsa05220/hsa:7046%09red/hsa:51426%09red
B cell receptor signaling pathway	KEGG PATHWAY	hsa04662	2	82	0.0311792	0.118073	NFATC1|NFATC2	http://www.genome.jp/kegg-bin/show_pathway?hsa04662/hsa:4772%09red/hsa:4773%09red
Colorectal cancer	KEGG PATHWAY	hsa05210	2	86	0.0339508	0.118547	TGFBR1|POLK	http://www.genome.jp/kegg-bin/show_pathway?hsa05210/hsa:7046%09red/hsa:51426%09red
PD-L1 expression and PD-1 checkpoint pathway in cancer	KEGG PATHWAY	hsa05235	2	89	0.0360902	0.118646	NFATC1|NFATC2	http://www.genome.jp/kegg-bin/show_pathway?hsa05235/hsa:4772%09red/hsa:4773%09red
Th1 and Th2 cell differentiation	KEGG PATHWAY	hsa04658	2	92	0.0382804	0.118646	NFATC1|NFATC2	http://www.genome.jp/kegg-bin/show_pathway?hsa04658/hsa:4772%09red/hsa:4773%09red
TGF-beta signaling pathway	KEGG PATHWAY	hsa04350	2	94	0.0397681	0.11995	TGFBR1|GREM1	http://www.genome.jp/kegg-bin/show_pathway?hsa04350/hsa:7046%09red/hsa:26585%09red
AGE-RAGE signaling pathway in diabetic complications	KEGG PATHWAY	hsa04933	2	100	0.04436	0.121127	NFATC1|TGFBR1	http://www.genome.jp/kegg-bin/show_pathway?hsa04933/hsa:7046%09red/hsa:4772%09red
Chagas disease (American trypanosomiasis)	KEGG PATHWAY	hsa05142	2	103	0.0467262	0.121127	TGFBR1|TLR6	http://www.genome.jp/kegg-bin/show_pathway?hsa05142/hsa:7046%09red/hsa:10333%09red
T cell receptor signaling pathway	KEGG PATHWAY	hsa04660	2	103	0.0467262	0.121127	NFATC1|NFATC2	http://www.genome.jp/kegg-bin/show_pathway?hsa04660/hsa:4772%09red/hsa:4773%09red
Yersinia infection	KEGG PATHWAY	hsa05135	2	121	0.0618384	0.131258	NFATC1|NFATC2	http://www.genome.jp/kegg-bin/show_pathway?hsa05135/hsa:4772%09red/hsa:4773%09red
Natural killer cell mediated cytotoxicity	KEGG PATHWAY	hsa04650	2	131	0.0708554	0.137282	NFATC1|NFATC2	http://www.genome.jp/kegg-bin/show_pathway?hsa04650/hsa:4772%09red/hsa:4773%09red
Gastric cancer	KEGG PATHWAY	hsa05226	2	149	0.0880638	0.151093	TGFBR1|POLK	http://www.genome.jp/kegg-bin/show_pathway?hsa05226/hsa:7046%09red/hsa:51426%09red
Hepatitis C	KEGG PATHWAY	hsa05160	2	155	0.0940514	0.156066	OAS1|OCLN	http://www.genome.jp/kegg-bin/show_pathway?hsa05160/hsa:4938%09red/hsa:100506658%09red
Influenza A	KEGG PATHWAY	hsa05164	2	167	0.106362	0.165426	OAS1|CPSF4	http://www.genome.jp/kegg-bin/show_pathway?hsa05164/hsa:4938%09red/hsa:10898%09red
Hepatocellular carcinoma	KEGG PATHWAY	hsa05225	2	168	0.107407	0.166481	TGFBR1|POLK	http://www.genome.jp/kegg-bin/show_pathway?hsa05225/hsa:7046%09red/hsa:51426%09red
Epstein-Barr virus infection	KEGG PATHWAY	hsa05169	2	201	0.14328	0.198611	OAS1|POLK	http://www.genome.jp/kegg-bin/show_pathway?hsa05169/hsa:4938%09red/hsa:51426%09red
Rap1 signaling pathway	KEGG PATHWAY	hsa04015	2	210	0.153461	0.20702	CNR1|DOCK4	http://www.genome.jp/kegg-bin/show_pathway?hsa04015/hsa:1268%09red/hsa:9732%09red
cAMP signaling pathway	KEGG PATHWAY	hsa04024	2	214	0.15803	0.210707	NFATC1|POMC	http://www.genome.jp/kegg-bin/show_pathway?hsa04024/hsa:5443%09red/hsa:4772%09red
Ras signaling pathway	KEGG PATHWAY	hsa04014	2	232	0.178889	0.22976	EXOC2|NF1	http://www.genome.jp/kegg-bin/show_pathway?hsa04014/hsa:55770%09red/hsa:4763%09red
Cytokine-cytokine receptor interaction	KEGG PATHWAY	hsa04060	2	294	0.253067	0.295028	TGFBR1|TIFA	http://www.genome.jp/kegg-bin/show_pathway?hsa04060/hsa:7046%09red/hsa:50616%09red
Pathways in cancer	KEGG PATHWAY	hsa05200	2	530	0.521906	0.533243	TGFBR1|POLK	http://www.genome.jp/kegg-bin/show_pathway?hsa05200/hsa:7046%09red/hsa:51426%09red
Phenylalanine, tyrosine and tryptophan biosynthesis	KEGG PATHWAY	hsa00400	1	5	0.0194991	0.118073	IL4I1	http://www.genome.jp/kegg-bin/show_pathway?hsa00400/hsa:259307%09red
Phenylalanine metabolism	KEGG PATHWAY	hsa00360	1	17	0.0573724	0.126628	IL4I1	http://www.genome.jp/kegg-bin/show_pathway?hsa00360/hsa:259307%09red
Glycosaminoglycan degradation	KEGG PATHWAY	hsa00531	1	19	0.063542	0.131258	IDUA	http://www.genome.jp/kegg-bin/show_pathway?hsa00531/hsa:3425%09red
One carbon pool by folate	KEGG PATHWAY	hsa00670	1	20	0.0666117	0.132834	MTHFD1	http://www.genome.jp/kegg-bin/show_pathway?hsa00670/hsa:4522%09red
Other types of O-glycan biosynthesis	KEGG PATHWAY	hsa00514	1	22	0.0727212	0.13815	GXYLT1	http://www.genome.jp/kegg-bin/show_pathway?hsa00514/hsa:283464%09red
Mismatch repair	KEGG PATHWAY	hsa03430	1	23	0.0757611	0.13927	MLH3	http://www.genome.jp/kegg-bin/show_pathway?hsa03430/hsa:27030%09red
Vitamin digestion and absorption	KEGG PATHWAY	hsa04977	1	24	0.0787911	0.141223	SLC19A2	http://www.genome.jp/kegg-bin/show_pathway?hsa04977/hsa:10560%09red
Glycosaminoglycan biosynthesis - heparan sulfate / heparin	KEGG PATHWAY	hsa00534	1	24	0.0787911	0.141223	HS3ST2	http://www.genome.jp/kegg-bin/show_pathway?hsa00534/hsa:9956%09red
Glycosphingolipid biosynthesis - lacto and neolacto series	KEGG PATHWAY	hsa00601	1	27	0.087822	0.151058	FUT4	http://www.genome.jp/kegg-bin/show_pathway?hsa00601/hsa:2526%09red
Pentose phosphate pathway	KEGG PATHWAY	hsa00030	1	30	0.0967651	0.158069	TKTL2	http://www.genome.jp/kegg-bin/show_pathway?hsa00030/hsa:84076%09red
Galactose metabolism	KEGG PATHWAY	hsa00052	1	31	0.0997268	0.16041	GALT	http://www.genome.jp/kegg-bin/show_pathway?hsa00052/hsa:2592%09red
Mucin type O-glycan biosynthesis	KEGG PATHWAY	hsa00512	1	31	0.0997268	0.16041	GALNT7	http://www.genome.jp/kegg-bin/show_pathway?hsa00512/hsa:51809%09red
Fructose and mannose metabolism	KEGG PATHWAY	hsa00051	1	33	0.105621	0.16446	FPGT	http://www.genome.jp/kegg-bin/show_pathway?hsa00051/hsa:8790%09red
Apoptosis - multiple species	KEGG PATHWAY	hsa04215	1	33	0.105621	0.16446	BIRC6	http://www.genome.jp/kegg-bin/show_pathway?hsa04215/hsa:57448%09red
Prion diseases	KEGG PATHWAY	hsa05020	1	35	0.111477	0.169894	NCAM1	http://www.genome.jp/kegg-bin/show_pathway?hsa05020/hsa:4684%09red
Alanine, aspartate and glutamate metabolism	KEGG PATHWAY	hsa00250	1	36	0.114391	0.171839	IL4I1	http://www.genome.jp/kegg-bin/show_pathway?hsa00250/hsa:259307%09red
Tyrosine metabolism	KEGG PATHWAY	hsa00350	1	36	0.114391	0.171839	IL4I1	http://www.genome.jp/kegg-bin/show_pathway?hsa00350/hsa:259307%09red
Thyroid cancer	KEGG PATHWAY	hsa05216	1	37	0.117295	0.174663	POLK	http://www.genome.jp/kegg-bin/show_pathway?hsa05216/hsa:51426%09red
Carbohydrate digestion and absorption	KEGG PATHWAY	hsa04973	1	44	0.137363	0.192958	TAS1R3	http://www.genome.jp/kegg-bin/show_pathway?hsa04973/hsa:83756%09red
Valine, leucine and isoleucine degradation	KEGG PATHWAY	hsa00280	1	48	0.148626	0.203744	IL4I1	http://www.genome.jp/kegg-bin/show_pathway?hsa00280/hsa:259307%09red
Cysteine and methionine metabolism	KEGG PATHWAY	hsa00270	1	49	0.151419	0.205099	IL4I1	http://www.genome.jp/kegg-bin/show_pathway?hsa00270/hsa:259307%09red
Ovarian steroidogenesis	KEGG PATHWAY	hsa04913	1	49	0.151419	0.205099	CYP1A1	http://www.genome.jp/kegg-bin/show_pathway?hsa04913/hsa:1543%09red
Cholesterol metabolism	KEGG PATHWAY	hsa04979	1	50	0.154202	0.20702	APOE	http://www.genome.jp/kegg-bin/show_pathway?hsa04979/hsa:348%09red
Arginine and proline metabolism	KEGG PATHWAY	hsa00330	1	50	0.154202	0.20702	ALDH18A1	http://www.genome.jp/kegg-bin/show_pathway?hsa00330/hsa:5832%09red
Fanconi anemia pathway	KEGG PATHWAY	hsa03460	1	54	0.165247	0.216937	POLK	http://www.genome.jp/kegg-bin/show_pathway?hsa03460/hsa:51426%09red
Pathogenic Escherichia coli infection	KEGG PATHWAY	hsa05130	1	55	0.167986	0.219897	OCLN	http://www.genome.jp/kegg-bin/show_pathway?hsa05130/hsa:100506658%09red
Endometrial cancer	KEGG PATHWAY	hsa05213	1	58	0.176149	0.228174	POLK	http://www.genome.jp/kegg-bin/show_pathway?hsa05213/hsa:51426%09red
VEGF signaling pathway	KEGG PATHWAY	hsa04370	1	59	0.178852	0.22976	NFATC2	http://www.genome.jp/kegg-bin/show_pathway?hsa04370/hsa:4773%09red
Lysine degradation	KEGG PATHWAY	hsa00310	1	59	0.178852	0.22976	SETD2	http://www.genome.jp/kegg-bin/show_pathway?hsa00310/hsa:29072%09red
Steroid hormone biosynthesis	KEGG PATHWAY	hsa00140	1	60	0.181547	0.23208	CYP1A1	http://www.genome.jp/kegg-bin/show_pathway?hsa00140/hsa:1543%09red
Viral myocarditis	KEGG PATHWAY	hsa05416	1	60	0.181547	0.23208	MYH6	http://www.genome.jp/kegg-bin/show_pathway?hsa05416/hsa:4624%09red
Basal cell carcinoma	KEGG PATHWAY	hsa05217	1	63	0.189578	0.238546	POLK	http://www.genome.jp/kegg-bin/show_pathway?hsa05217/hsa:51426%09red
Cortisol synthesis and secretion	KEGG PATHWAY	hsa04927	1	65	0.194888	0.243209	POMC	http://www.genome.jp/kegg-bin/show_pathway?hsa04927/hsa:5443%09red
Mitophagy - animal	KEGG PATHWAY	hsa04137	1	65	0.194888	0.243209	TBC1D15	http://www.genome.jp/kegg-bin/show_pathway?hsa04137/hsa:64786%09red
Non-small cell lung cancer	KEGG PATHWAY	hsa05223	1	66	0.19753	0.244937	POLK	http://www.genome.jp/kegg-bin/show_pathway?hsa05223/hsa:51426%09red
Aminoacyl-tRNA biosynthesis	KEGG PATHWAY	hsa00970	1	66	0.19753	0.244937	YARS2	http://www.genome.jp/kegg-bin/show_pathway?hsa00970/hsa:51067%09red
Retinol metabolism	KEGG PATHWAY	hsa00830	1	67	0.200164	0.246857	CYP1A1	http://www.genome.jp/kegg-bin/show_pathway?hsa00830/hsa:1543%09red
Adipocytokine signaling pathway	KEGG PATHWAY	hsa04920	1	69	0.205406	0.252408	POMC	http://www.genome.jp/kegg-bin/show_pathway?hsa04920/hsa:5443%09red
Prolactin signaling pathway	KEGG PATHWAY	hsa04917	1	70	0.208014	0.254467	GALT	http://www.genome.jp/kegg-bin/show_pathway?hsa04917/hsa:2592%09red
Epithelial cell signaling in Helicobacter pylori infection	KEGG PATHWAY	hsa05120	1	70	0.208014	0.254467	GIT1	http://www.genome.jp/kegg-bin/show_pathway?hsa05120/hsa:28964%09red
Adherens junction	KEGG PATHWAY	hsa04520	1	72	0.213204	0.258581	TGFBR1	http://www.genome.jp/kegg-bin/show_pathway?hsa04520/hsa:7046%09red
Melanoma	KEGG PATHWAY	hsa05218	1	72	0.213204	0.258581	POLK	http://www.genome.jp/kegg-bin/show_pathway?hsa05218/hsa:51426%09red
Inositol phosphate metabolism	KEGG PATHWAY	hsa00562	1	74	0.218361	0.262649	SYNJ2	http://www.genome.jp/kegg-bin/show_pathway?hsa00562/hsa:8871%09red
Glioma	KEGG PATHWAY	hsa05214	1	75	0.220927	0.265034	POLK	http://www.genome.jp/kegg-bin/show_pathway?hsa05214/hsa:51426%09red
Metabolism of xenobiotics by cytochrome P450	KEGG PATHWAY	hsa00980	1	76	0.223484	0.266929	CYP1A1	http://www.genome.jp/kegg-bin/show_pathway?hsa00980/hsa:1543%09red
Synaptic vesicle cycle	KEGG PATHWAY	hsa04721	1	78	0.228574	0.272055	RAB3A	http://www.genome.jp/kegg-bin/show_pathway?hsa04721/hsa:5864%09red
EGFR tyrosine kinase inhibitor resistance	KEGG PATHWAY	hsa01521	1	79	0.231107	0.274113	NF1	http://www.genome.jp/kegg-bin/show_pathway?hsa01521/hsa:4763%09red
Chemical carcinogenesis	KEGG PATHWAY	hsa05204	1	82	0.238655	0.28111	CYP1A1	http://www.genome.jp/kegg-bin/show_pathway?hsa05204/hsa:1543%09red
Taste transduction	KEGG PATHWAY	hsa04742	1	83	0.241155	0.283565	TAS1R3	http://www.genome.jp/kegg-bin/show_pathway?hsa04742/hsa:83756%09red
Cardiac muscle contraction	KEGG PATHWAY	hsa04260	1	86	0.248605	0.290594	MYH6	http://www.genome.jp/kegg-bin/show_pathway?hsa04260/hsa:4624%09red
Insulin secretion	KEGG PATHWAY	hsa04911	1	86	0.248605	0.290594	RAB3A	http://www.genome.jp/kegg-bin/show_pathway?hsa04911/hsa:5864%09red
Hypertrophic cardiomyopathy (HCM)	KEGG PATHWAY	hsa05410	1	90	0.258426	0.298976	MYH6	http://www.genome.jp/kegg-bin/show_pathway?hsa05410/hsa:4624%09red
mRNA surveillance pathway	KEGG PATHWAY	hsa03015	1	91	0.260861	0.300519	CPSF4	http://www.genome.jp/kegg-bin/show_pathway?hsa03015/hsa:10898%09red
Small cell lung cancer	KEGG PATHWAY	hsa05222	1	93	0.265708	0.304816	POLK	http://www.genome.jp/kegg-bin/show_pathway?hsa05222/hsa:51426%09red
Dilated cardiomyopathy (DCM)	KEGG PATHWAY	hsa05414	1	96	0.272919	0.311256	MYH6	http://www.genome.jp/kegg-bin/show_pathway?hsa05414/hsa:4624%09red
Aldosterone synthesis and secretion	KEGG PATHWAY	hsa04925	1	98	0.277688	0.314329	POMC	http://www.genome.jp/kegg-bin/show_pathway?hsa04925/hsa:5443%09red
Phosphatidylinositol signaling system	KEGG PATHWAY	hsa04070	1	99	0.28006	0.315965	SYNJ2	http://www.genome.jp/kegg-bin/show_pathway?hsa04070/hsa:8871%09red
Melanogenesis	KEGG PATHWAY	hsa04916	1	101	0.284782	0.319968	POMC	http://www.genome.jp/kegg-bin/show_pathway?hsa04916/hsa:5443%09red
Toll-like receptor signaling pathway	KEGG PATHWAY	hsa04620	1	104	0.291807	0.325983	TLR6	http://www.genome.jp/kegg-bin/show_pathway?hsa04620/hsa:10333%09red
Leukocyte transendothelial migration	KEGG PATHWAY	hsa04670	1	112	0.310208	0.343445	OCLN	http://www.genome.jp/kegg-bin/show_pathway?hsa04670/hsa:100506658%09red
Carbon metabolism	KEGG PATHWAY	hsa01200	1	117	0.321467	0.353329	TKTL2	http://www.genome.jp/kegg-bin/show_pathway?hsa01200/hsa:84076%09red
Thyroid hormone signaling pathway	KEGG PATHWAY	hsa04919	1	119	0.325919	0.357646	MYH6	http://www.genome.jp/kegg-bin/show_pathway?hsa04919/hsa:4624%09red
Lysosome	KEGG PATHWAY	hsa04142	1	123	0.334737	0.364973	IDUA	http://www.genome.jp/kegg-bin/show_pathway?hsa04142/hsa:3425%09red
Relaxin signaling pathway	KEGG PATHWAY	hsa04926	1	130	0.349894	0.379075	TGFBR1	http://www.genome.jp/kegg-bin/show_pathway?hsa04926/hsa:7046%09red
FoxO signaling pathway	KEGG PATHWAY	hsa04068	1	132	0.354161	0.382786	TGFBR1	http://www.genome.jp/kegg-bin/show_pathway?hsa04068/hsa:7046%09red
Systemic lupus erythematosus	KEGG PATHWAY	hsa05322	1	133	0.356284	0.384471	RO60	http://www.genome.jp/kegg-bin/show_pathway?hsa05322/hsa:6738%09red
Ubiquitin mediated proteolysis	KEGG PATHWAY	hsa04120	1	137	0.364708	0.391702	BIRC6	http://www.genome.jp/kegg-bin/show_pathway?hsa04120/hsa:57448%09red
Apelin signaling pathway	KEGG PATHWAY	hsa04371	1	137	0.364708	0.391702	TGFBR1	http://www.genome.jp/kegg-bin/show_pathway?hsa04371/hsa:7046%09red
Measles	KEGG PATHWAY	hsa05162	1	138	0.366797	0.393017	OAS1	http://www.genome.jp/kegg-bin/show_pathway?hsa05162/hsa:4938%09red
Estrogen signaling pathway	KEGG PATHWAY	hsa04915	1	138	0.366797	0.393017	POMC	http://www.genome.jp/kegg-bin/show_pathway?hsa04915/hsa:5443%09red
Breast cancer	KEGG PATHWAY	hsa05224	1	147	0.385292	0.410256	POLK	http://www.genome.jp/kegg-bin/show_pathway?hsa05224/hsa:51426%09red
Retrograde endocannabinoid signaling	KEGG PATHWAY	hsa04723	1	148	0.387313	0.412087	CNR1	http://www.genome.jp/kegg-bin/show_pathway?hsa04723/hsa:1268%09red
Adrenergic signaling in cardiomyocytes	KEGG PATHWAY	hsa04261	1	149	0.389328	0.413585	MYH6	http://www.genome.jp/kegg-bin/show_pathway?hsa04261/hsa:4624%09red
Phagosome	KEGG PATHWAY	hsa04145	1	152	0.395334	0.418661	TLR6	http://www.genome.jp/kegg-bin/show_pathway?hsa04145/hsa:10333%09red
Hippo signaling pathway	KEGG PATHWAY	hsa04390	1	154	0.399305	0.422211	TGFBR1	http://www.genome.jp/kegg-bin/show_pathway?hsa04390/hsa:7046%09red
Cushing syndrome	KEGG PATHWAY	hsa04934	1	155	0.401281	0.423972	POMC	http://www.genome.jp/kegg-bin/show_pathway?hsa04934/hsa:5443%09red
Necroptosis	KEGG PATHWAY	hsa04217	1	162	0.414933	0.436367	USP21	http://www.genome.jp/kegg-bin/show_pathway?hsa04217/hsa:27005%09red
Jak-STAT signaling pathway	KEGG PATHWAY	hsa04630	1	162	0.414933	0.436367	TIFA	http://www.genome.jp/kegg-bin/show_pathway?hsa04630/hsa:50616%09red
RNA transport	KEGG PATHWAY	hsa03013	1	165	0.420688	0.441399	NUP214	http://www.genome.jp/kegg-bin/show_pathway?hsa03013/hsa:8021%09red
Tight junction	KEGG PATHWAY	hsa04530	1	170	0.430157	0.449604	OCLN	http://www.genome.jp/kegg-bin/show_pathway?hsa04530/hsa:100506658%09red
Alzheimer disease	KEGG PATHWAY	hsa05010	1	171	0.432032	0.451219	APOE	http://www.genome.jp/kegg-bin/show_pathway?hsa05010/hsa:348%09red
NOD-like receptor signaling pathway	KEGG PATHWAY	hsa04621	1	178	0.444988	0.462624	OAS1	http://www.genome.jp/kegg-bin/show_pathway?hsa04621/hsa:4938%09red
Tuberculosis	KEGG PATHWAY	hsa05152	1	179	0.446814	0.46417	TLR6	http://www.genome.jp/kegg-bin/show_pathway?hsa05152/hsa:10333%09red
Alcoholism	KEGG PATHWAY	hsa05034	1	180	0.448635	0.465706	HDAC7	http://www.genome.jp/kegg-bin/show_pathway?hsa05034/hsa:9734%09red
Transcriptional misregulation in cancer	KEGG PATHWAY	hsa05202	1	186	0.459435	0.47547	POLK	http://www.genome.jp/kegg-bin/show_pathway?hsa05202/hsa:51426%09red
Viral carcinogenesis	KEGG PATHWAY	hsa05203	1	201	0.485527	0.499818	HDAC7	http://www.genome.jp/kegg-bin/show_pathway?hsa05203/hsa:9734%09red
Regulation of actin cytoskeleton	KEGG PATHWAY	hsa04810	1	214	0.507126	0.519699	GIT1	http://www.genome.jp/kegg-bin/show_pathway?hsa04810/hsa:28964%09red
Thermogenesis	KEGG PATHWAY	hsa04714	1	231	0.534018	0.544802	CNR1	http://www.genome.jp/kegg-bin/show_pathway?hsa04714/hsa:1268%09red
