# Supplementary material for: Transcriptome-Wide Study Revealed That N6-Methyladenosine Participates in Regulation Meat Production in Goats
Source: Foods. 2023 Mar 9;12(6):1159. doi: 10.3390/foods12061159 (PMC10048064; doi:10.3390/foods12061159)
Supplement: Supplementary file 1 [file foods-12-01159-s001.zip › Table S15. Differetially expressed genes in RNA-Seq.xlsx]

## Sheet: Sheet1
Differetially expressed genes in RNA-seq
Chr	start	end	strand	gene_id	gene_name	transcript_id	GO	KEGG	KO_ENTRY	EC	Description	FPKM.NBY1_input	FPKM.NBY2_input	FPKM.NBY3_input	FPKM.DA1_input	FPKM.DA2_input	FPKM.DA3_input	fc	log2(fc)	pval	qval	regulation	significant
chr10	41638265	41640162	+	ENSCHIG00000016675		ENSCHIT00000024211	GO:0016020(membrane);GO:0016021(integral component of membrane)	NA	NA	NA		0	0	0	106.75	108.806	95.8057	-inf	-inf	6.89515e-159	7.51916e-155	down	yes
chr5	42524160	42524495	+	ENSCHIG00000007903		ENSCHIT00000010854	NA	NA	NA	NA	cytochrome b-c1 complex subunit 7 pseudogene [Source:NCBI gene;Acc:102184502]	340.498	166.286	232.947	32.5287	42.9826	27.3565	7.19107	2.84621	6.77162e-16	3.69222e-12	up	yes
chr5	72303927	72312671	+	ENSCHIG00000016700	HMOX1	ENSCHIT00000024267;ENSCHIT00000024261	GO:0002246(wound healing involved in inflammatory response);GO:0004392(heme oxygenase (decyclizing) activity);GO:0005198(structural molecule activity);GO:0005634(nucleus);GO:0005783(endoplasmic reticulum);GO:0006788(heme oxidation);GO:0006879(cellular iron ion homeostasis);GO:0006979(response to oxidative stress);GO:0016020(membrane);GO:0016021(integral component of membrane);GO:0016239(positive …	00860(Porphyrin and chlorophyll metabolism);04066(HIF-1 signaling pathway);04216(Ferroptosis);04978(Mineral absorption);05200(Pathways in cancer);05206(MicroRNAs in cancer);05225(Hepatocellular carcinoma);05418(Fluid shear stress and atherosclerosis);05418(Fluid shear stress and atherosclerosis)	K00510	EC:1.14.14.18	heme oxygenase 1 [Source:NCBI gene;Acc:100860951]	7.0631	8.69715	10.0783	1.60235	1.64392	1.71367	5.20945	2.38113	7.9374e-13	2.88524e-09	up	yes
chr16	52473191	52507072	-	ENSCHIG00000018527		ENSCHIT00000027370	GO:0016020(membrane);GO:0016021(integral component of membrane)	NA	K16778	NA	podoplanin [Source:NCBI gene;Acc:102176715]	6.47557	2.4696	5.84939	0.492274	0.440543	0.484607	10.4376	3.38372	4.00034e-12	1.09059e-08	up	yes
chr10	99045560	99045831	-	ENSCHIG00000019787		ENSCHIT00000029323	NA	NA	NA	NA		39.3411	28.5788	27.7965	79.8757	94.4665	124.453	0.320342	-1.64232	8.81817e-12	1.92324e-08	down	yes
chr14	69338893	69342782	+	ENSCHIG00000013686	MYC	ENSCHIT00000019366	GO:0003677(DNA binding);GO:0003700(DNA-binding transcription factor activity);GO:0005634(nucleus);GO:0005654(nucleoplasm);GO:0006355(regulation of transcription, DNA-templated);GO:0042025(host cell nucleus);GO:0046983(protein dimerization activity)	04010(MAPK signaling pathway);04012(ErbB signaling pathway);04110(Cell cycle);04151(PI3K-Akt signaling pathway);04218(Cellular senescence);04310(Wnt signaling pathway);04350(TGF-beta signaling pathway);04390(Hippo signaling pathway);04550(Signaling pathways regulating pluripotency of stem cells);04630(Jak-STAT signaling pathway);04919(Thyroid hormone signaling pathway);05160(Hepatitis C);05161(He…	K04377	NA	MYC proto-oncogene, bHLH transcription factor [Source:NCBI gene;Acc:102171262]	10.7096	13.0084	10.2653	1.05506	1.14002	2.81666	6.78075	2.76144	1.43099e-10	2.60083e-07	up	yes
chr4	64315495	64340906	+	ENSCHIG00000017336		ENSCHIT00000025373	GO:0005634(nucleus);GO:0005737(cytoplasm);GO:0014706(striated muscle tissue development);GO:0030517(negative regulation of axon extension);GO:0042692(muscle cell differentiation);GO:0043403(skeletal muscle tissue regeneration);GO:0048671(negative regulation of collateral sprouting)	NA	NA	NA	interferon related developmental regulator 1 [Source:NCBI gene;Acc:102186180]	17.5871	31.6907	18.2662	3.07906	3.251	4.89251	6.01858	2.58942	2.30249e-10	3.58695e-07	up	yes
chr14	24325521	24335985	-	ENSCHIG00000024017	ABRA	ENSCHIT00000036399	GO:0003779(actin binding);GO:0005886(plasma membrane);GO:0006606(protein import into nucleus);GO:0015629(actin cytoskeleton);GO:0030016(myofibril);GO:0035025(positive regulation of Rho protein signal transduction);GO:0045893(positive regulation of transcription, DNA-templated);GO:0045944(positive regulation of transcription by RNA polymerase II);GO:0051091(positive regulation of DNA-binding trans…	NA	NA	NA	actin binding Rho activating protein [Source:NCBI gene;Acc:102190710]	110.439	218.456	151.521	28.975	28.4893	28.536	5.58621	2.48187	2.6635e-10	3.63069e-07	up	yes
chr10	99046025	99051363	-	ENSCHIG00000019753		ENSCHIT00000029274	NA	NA	NA	NA	neuronal regeneration related protein [Source:NCBI gene;Acc:102185569]	33.7128	22.4889	21.9076	60.4011	77.1995	103.849	0.323501	-1.62816	4.93535e-10	5.98e-07	down	yes
chr8	24994420	25002070	+	ENSCHIG00000013839	PLIN2	ENSCHIT00000019605	GO:0005634(nucleus);GO:0005737(cytoplasm);GO:0005811(lipid droplet);GO:0005829(cytosol);GO:0005886(plasma membrane);GO:0015909(long-chain fatty acid transport);GO:0019915(lipid storage)	03320(PPAR signaling pathway)	K17284	NA	perilipin 2 [Source:NCBI gene;Acc:100861245]	22.6182	36.492	8.70886	1.05242	1.66526	3.08127	11.6951	3.54783	6.71206e-10	7.3195e-07	up	yes
chr9	75679113	75703102	+	ENSCHIG00000013493	AKAP12	ENSCHIT00000019049	GO:0005829(cytosol);GO:0005886(plasma membrane);GO:0006605(protein targeting);GO:0007165(signal transduction);GO:0007193(adenylate cyclase-inhibiting G protein-coupled receptor signaling pathway);GO:0008179(adenylate cyclase binding);GO:0010738(regulation of protein kinase A signaling);GO:0010739(positive regulation of protein kinase A signaling);GO:0016020(membrane);GO:0050804(modulation of chem…	NA	K16528	NA	A-kinase anchoring protein 12 [Source:NCBI gene;Acc:102172157]	18.0973	8.30988	11.4409	1.90766	2.26395	3.5169	4.92269	2.29945	7.41014e-10	7.34614e-07	up	yes
chr3	54522925	54531572	+	ENSCHIG00000015815	DNAJB4	ENSCHIT00000022823	GO:0001671(ATPase activator activity);GO:0005654(nucleoplasm);GO:0005829(cytosol);GO:0005886(plasma membrane);GO:0006457(protein folding);GO:0032781(positive regulation of ATPase activity);GO:0051082(unfolded protein binding);GO:0051087(chaperone binding)	NA	K09510	NA	DnaJ heat shock protein family (Hsp40) member B4 [Source:NCBI gene;Acc:102175354]	37.9826	61.8759	59.5649	11.6872	11.7054	8.80781	4.95098	2.30771	8.55145e-10	7.77113e-07	up	yes
chr13	10918459	10999452	+	ENSCHIG00000023423	PFKFB3	ENSCHIT00000035408;ENSCHIT00000035419;ENSCHIT00000035429;ENSCHIT00000035400	GO:0003824(catalytic activity);GO:0003873(6-phosphofructo-2-kinase activity);GO:0004331(fructose-2,6-bisphosphate 2-phosphatase activity);GO:0005524(ATP binding);GO:0005654(nucleoplasm);GO:0006000(fructose metabolic process);GO:0006003(fructose 2,6-bisphosphate metabolic process);GO:0008152(metabolic process);GO:0016311(dephosphorylation);GO:0016787(hydrolase activity);GO:0046835(carbohydrate pho…	00051(Fructose and mannose metabolism);04066(HIF-1 signaling pathway);04152(AMPK signaling pathway);04152(AMPK signaling pathway)	K01103	3.1.3.46;EC:2.7.1.105	6-phosphofructo-2-kinase/fructose-2,6-biphosphatase 3 [Source:NCBI gene;Acc:102170613]	98.3784	14.1886	62.4867	221.298	365.035	301.023	0.197275	-2.34172	4.28265e-09	3.59249e-06	down	yes
chr27	29272883	29295011	-	ENSCHIG00000010953	KLKB1	ENSCHIT00000015204	GO:0004252(serine-type endopeptidase activity);GO:0005515(protein binding);GO:0005576(extracellular region);GO:0005615(extracellular space);GO:0006508(proteolysis);GO:0007596(blood coagulation);GO:0007599(hemostasis);GO:0008233(peptidase activity);GO:0008236(serine-type peptidase activity);GO:0016787(hydrolase activity);GO:0031639(plasminogen activation);GO:0051919(positive regulation of fibrinol…	04610(Complement and coagulation cascades)	K01324	EC:3.4.21.34	kallikrein B1 [Source:NCBI gene;Acc:102184030]	0.345062	0.022494	0.476757	0	0	0	inf	inf	5.45761e-09	4.25109e-06	up	yes
chr29	26312959	26343815	+	ENSCHIG00000019696	VWA5A	ENSCHIT00000029199	GO:0005654(nucleoplasm)	NA	NA	NA	von Willebrand factor A domain containing 5A [Source:NCBI gene;Acc:102173367]	33.4811	4.06254	10.8122	1.89221	1.14593	1.39191	10.9154	3.44829	8.6307e-09	6.27452e-06	up	yes
chr18	35896203	35899388	-	ENSCHIG00000014464	RRAD	ENSCHIT00000020630	GO:0000166(nucleotide binding);GO:0003924(GTPase activity);GO:0005525(GTP binding);GO:0007165(signal transduction);GO:0016020(membrane);GO:1901841(regulation of high voltage-gated calcium channel activity);GO:1901842(negative regulation of high voltage-gated calcium channel activity)	NA	K07845	NA	RRAD, Ras related glycolysis inhibitor and calcium channel regulator [Source:NCBI gene;Acc:102175153]	253.658	502.965	224.058	43.7889	59.0069	67.6857	5.75242	2.52417	9.67845e-09	6.59647e-06	up	yes
chr21	54767128	54787108	+	ENSCHIG00000016473	MAP1A	ENSCHIT00000023882;ENSCHIT00000023889	GO:0000226(microtubule cytoskeleton organization);GO:0005874(microtubule);GO:0008017(microtubule binding);GO:0008017(microtubule binding)	NA	K10429	NA	microtubule associated protein 1A [Source:NCBI gene;Acc:102181244]	5.50968	1.97136	3.56551	0.955952	0.700015	0.721398	4.64655	2.21616	1.1269e-08	7.22873e-06	up	yes
chr3	87064369	87086358	+	ENSCHIG00000027124	CSF1	ENSCHIT00000041539	GO:0001954(positive regulation of cell-matrix adhesion);GO:0002158(osteoclast proliferation);GO:0002376(immune system process);GO:0002931(response to ischemia);GO:0003006(developmental process involved in reproduction);GO:0005125(cytokine activity);GO:0005157(macrophage colony-stimulating factor receptor binding);GO:0005615(extracellular space);GO:0005886(plasma membrane);GO:0006954(inflammatory …	04010(MAPK signaling pathway);04014(Ras signaling pathway);04015(Rap1 signaling pathway);04060(Cytokine-cytokine receptor interaction);04151(PI3K-Akt signaling pathway);04380(Osteoclast differentiation);04640(Hematopoietic cell lineage);04668(TNF signaling pathway);05323(Rheumatoid arthritis)	K05453	NA	colony stimulating factor 1 [Source:NCBI gene;Acc:102185051]	9.15124	1.62845	7.00328	0.759796	0.776556	0.981365	7.06313	2.82031	1.38079e-08	8.36529e-06	up	yes
chr10	67822642	67837312	-	ENSCHIG00000017641	THBS1	ENSCHIT00000025929;ENSCHIT00000025949;ENSCHIT00000025968	GO:0000187(activation of MAPK activity);GO:0001786(phosphatidylserine binding);GO:0001937(negative regulation of endothelial cell proliferation);GO:0001953(negative regulation of cell-matrix adhesion);GO:0001968(fibronectin binding);GO:0002040(sprouting angiogenesis);GO:0002544(chronic inflammatory response);GO:0002581(negative regulation of antigen processing and presentation of peptide or polys…	04015(Rap1 signaling pathway);04115(p53 signaling pathway);04145(Phagosome);04151(PI3K-Akt signaling pathway);04350(TGF-beta signaling pathway);04510(Focal adhesion);04512(ECM-receptor interaction);05144(Malaria);05165(Human papillomavirus infection);05205(Proteoglycans in cancer);05206(MicroRNAs in cancer);05219(Bladder cancer);05219(Bladder cancer)	K16857	NA	thrombospondin 1 [Source:NCBI gene;Acc:100860971]	15.8718	7.18729	9.62467	0.840133	1.31138	3.03424	6.30261	2.65595	1.70095e-08	9.46505e-06	up	yes
chr8	88433921	88497670	+	ENSCHIG00000000579	SEMA4D	ENSCHIT00000000823;ENSCHIT00000000915;ENSCHIT00000001061	GO:0000122(negative regulation of transcription by RNA polymerase II);GO:0001934(positive regulation of protein phosphorylation);GO:0004888(transmembrane signaling receptor activity);GO:0005102(signaling receptor binding);GO:0005515(protein binding);GO:0005615(extracellular space);GO:0005887(integral component of plasma membrane);GO:0007162(negative regulation of cell adhesion);GO:0007275(multice…	04360(Axon guidance);04360(Axon guidance)	K06521	NA	semaphorin 4D [Source:NCBI gene;Acc:102188857]	3.60322	3.30658	4.03894	7.1044	9.63637	8.65827	0.431069	-1.21401	1.73591e-08	9.46505e-06	down	yes
chr19	15555558	15556951	-	ENSCHIG00000023567	CCL2	ENSCHIT00000035672	GO:0000165(MAPK cascade);GO:0002548(monocyte chemotaxis);GO:0005125(cytokine activity);GO:0005576(extracellular region);GO:0005615(extracellular space);GO:0006935(chemotaxis);GO:0006954(inflammatory response);GO:0006955(immune response);GO:0007010(cytoskeleton organization);GO:0008009(chemokine activity);GO:0008360(regulation of cell shape);GO:0019221(cytokine-mediated signaling pathway);GO:00316…	04060(Cytokine-cytokine receptor interaction);04062(Chemokine signaling pathway);04621(NOD-like receptor signaling pathway);04657(IL-17 signaling pathway);04668(TNF signaling pathway);04933(AGE-RAGE signaling pathway in diabetic complications);05142(Chagas disease (American trypanosomiasis));05144(Malaria);05163(Human cytomegalovirus infection);05164(Influenza A);05168(Herpes simplex virus 1 infe…	K14624	NA	C-C motif chemokine 2 [Source:NCBI gene;Acc:102175889]	17.7862	33.962	2.04861	0.60743	0.761454	0.396814	30.4677	4.92921	1.83724e-08	9.54055e-06	up	yes
chr7	60659810	60662134	-	ENSCHIG00000022705	EGR1	ENSCHIT00000034185	GO:0000122(negative regulation of transcription by RNA polymerase II);GO:0000790(nuclear chromatin);GO:0000976(transcription regulatory region sequence-specific DNA binding);GO:0000977(RNA polymerase II regulatory region sequence-specific DNA binding);GO:0000981(DNA-binding transcription factor activity, RNA polymerase II-specific);GO:0001228(DNA-binding transcription activator activity, RNA poly…	04371(Apelin signaling pathway);04912(GnRH signaling pathway);04928(Parathyroid hormone synthesis, secretion and action);04933(AGE-RAGE signaling pathway in diabetic complications);05020(Prion diseases);05166(Human T-cell leukemia virus 1 infection)	K09203	NA	early growth response 1 [Source:NCBI gene;Acc:102188309]	62.8264	34.2003	37.4031	6.69393	1.49565	8.21865	8.19283	3.03436	2.63673e-08	1.30698e-05	up	yes
chr6	37858170	37903004	+	ENSCHIG00000012343	NCAPG	ENSCHIT00000017291	GO:0000779(condensed chromosome, centromeric region);GO:0000793(condensed chromosome);GO:0000796(condensin complex);GO:0005694(chromosome);GO:0005737(cytoplasm);GO:0007049(cell cycle);GO:0007076(mitotic chromosome condensation);GO:0030261(chromosome condensation);GO:0051301(cell division)	NA	K06678	NA	non-SMC condensin I complex subunit G [Source:NCBI gene;Acc:102176682]	0.973322	0	4.11407	0	0	0	inf	inf	3.06395e-08	1.45271e-05	up	yes
chr24	33383900	33418129	+	ENSCHIG00000021287		ENSCHIT00000031857	GO:0005319(lipid transporter activity);GO:0006869(lipid transport);GO:0016020(membrane);GO:0016021(integral component of membrane)	04142(Lysosome);04979(Cholesterol metabolism)	K12385	NA	NPC intracellular cholesterol transporter 1 [Source:NCBI gene;Acc:102189363]	10.4361	13.4367	19.5912	3.04441	3.90486	3.93956	3.99162	1.99697	3.30883e-08	1.50345e-05	up	yes
chr2	46768025	46837181	-	ENSCHIG00000013439	AOX1	ENSCHIT00000019142	GO:0004031(aldehyde oxidase activity);GO:0005506(iron ion binding);GO:0005737(cytoplasm);GO:0005829(cytosol);GO:0009055(electron transfer activity);GO:0016491(oxidoreductase activity);GO:0017144(drug metabolic process);GO:0022900(electron transport chain);GO:0042802(identical protein binding);GO:0042803(protein homodimerization activity);GO:0043546(molybdopterin cofactor binding);GO:0046872(metal…	00280(Valine, leucine and isoleucine degradation);00350(Tyrosine metabolism);00380(Tryptophan metabolism);00750(Vitamin B6 metabolism);00760(Nicotinate and nicotinamide metabolism);00830(Retinol metabolism);00982(Drug metabolism - cytochrome P450);04630(Jak-STAT signaling pathway)	K00157	EC:1.2.3.1	aldehyde oxidase 1 [Source:NCBI gene;Acc:102187632]	64.6509	6.11257	40.7965	2.82995	2.64992	4.99614	10.6491	3.41266	4.5337e-08	1.9776e-05	up	yes
chr19	48287269	48296467	-	ENSCHIG00000011800	DDX5	ENSCHIT00000016532;ENSCHIT00000016540	GO:0000122(negative regulation of transcription by RNA polymerase II);GO:0000166(nucleotide binding);GO:0000380(alternative mRNA splicing, via spliceosome);GO:0000381(regulation of alternative mRNA splicing, via spliceosome);GO:0000956(nuclear-transcribed mRNA catabolic process);GO:0001837(epithelial to mesenchymal transition);GO:0003676(nucleic acid binding);GO:0003724(RNA helicase activity);GO:…	03040(Spliceosome);05202(Transcriptional misregulation in cancer);05205(Proteoglycans in cancer);05205(Proteoglycans in cancer)	K12823	EC:3.6.4.13	DEAD-box helicase 5 [Source:NCBI gene;Acc:102181158]	28.5344	17.9547	27.1833	6.5176	7.20678	8.18894	3.36199	1.74932	4.87087e-08	2.04296e-05	up	yes
chr9	15955076	16019241	-	ENSCHIG00000020334	HSF2	ENSCHIT00000030212;ENSCHIT00000030222;ENSCHIT00000030193	GO:0000977(RNA polymerase II regulatory region sequence-specific DNA binding);GO:0000978(RNA polymerase II cis-regulatory region sequence-specific DNA binding);GO:0001162(RNA polymerase II intronic transcription regulatory region sequence-specific DNA binding);GO:0001228(DNA-binding transcription activator activity, RNA polymerase II-specific);GO:0003677(DNA binding);GO:0003700(DNA-binding transc…	NA	K09415	NA	heat shock transcription factor 2 [Source:NCBI gene;Acc:102189037]	2.07729	3.00562	3.22843	0.688855	0.717214	0.757863	3.84085	1.94143	5.79981e-08	2.34248e-05	up	yes
chr18	22202637	22251223	+	ENSCHIG00000019555	MYLK3	ENSCHIT00000028971	GO:0000166(nucleotide binding);GO:0002528(regulation of vascular permeability involved in acute inflammatory response);GO:0004672(protein kinase activity);GO:0004683(calmodulin-dependent protein kinase activity);GO:0004687(myosin light chain kinase activity);GO:0005524(ATP binding);GO:0005737(cytoplasm);GO:0006468(protein phosphorylation);GO:0015629(actin cytoskeleton);GO:0045214(sarcomere organi…	04020(Calcium signaling pathway);04022(cGMP-PKG signaling pathway);04270(Vascular smooth muscle contraction);04371(Apelin signaling pathway);04510(Focal adhesion);04611(Platelet activation);04810(Regulation of actin cytoskeleton);04921(Oxytocin signaling pathway);04971(Gastric acid secretion)	K00907	EC:2.7.11.18	myosin light chain kinase 3 [Source:NCBI gene;Acc:102181980]	0.504837	0.303036	0.367702	2.29002	1.63564	0.68021	0.255234	-1.97011	6.45874e-08	2.51545e-05	down	yes
chr25	37326191	37330418	-	ENSCHIG00000009096	AZGP1	ENSCHIT00000012503	GO:0001580(detection of chemical stimulus involved in sensory perception of bitter taste);GO:0005615(extracellular space);GO:0007155(cell adhesion)	NA	NA	NA	alpha-2-glycoprotein 1, zinc-binding [Source:NCBI gene;Acc:102168230]	11.4833	0.637227	8.10192	0.289264	0.295953	0.431528	19.8894	4.31393	7.20186e-08	2.70815e-05	up	yes
chr11	2102677	2119452	-	ENSCHIG00000022540	GPAT2	ENSCHIT00000033874	GO:0003841(1-acylglycerol-3-phosphate O-acyltransferase activity);GO:0004366(glycerol-3-phosphate O-acyltransferase activity);GO:0005739(mitochondrion);GO:0006072(glycerol-3-phosphate metabolic process);GO:0006654(phosphatidic acid biosynthetic process);GO:0008374(O-acyltransferase activity);GO:0016746(transferase activity, transferring acyl groups);GO:0019432(triglyceride biosynthetic process);G…	00561(Glycerolipid metabolism);00564(Glycerophospholipid metabolism)	K00629	EC:2.3.1.15	glycerol-3-phosphate acyltransferase 2, mitochondrial [Source:NCBI gene;Acc:102175409]	0.763212	0	0.386965	0	0	0	inf	inf	8.7634e-08	3.18549e-05	up	yes
chr22	56680681	56745606	-	ENSCHIG00000015877	PPARG	ENSCHIT00000022965;ENSCHIT00000022984	GO:0000122(negative regulation of transcription by RNA polymerase II);GO:0000976(transcription regulatory region sequence-specific DNA binding);GO:0003677(DNA binding);GO:0003690(double-stranded DNA binding);GO:0003700(DNA-binding transcription factor activity);GO:0003707(steroid hormone receptor activity);GO:0004879(nuclear receptor activity);GO:0005634(nucleus);GO:0005654(nucleoplasm);GO:000573…	03320(PPAR signaling pathway);04152(AMPK signaling pathway);04211(Longevity regulating pathway);04380(Osteoclast differentiation);04714(Thermogenesis);05016(Huntington disease);05200(Pathways in cancer);05202(Transcriptional misregulation in cancer);05216(Thyroid cancer);05216(Thyroid cancer)	K08530	NA	peroxisome proliferator activated receptor gamma [Source:NCBI gene;Acc:100861309]	18.3366	1.84802	10.2012	0.744882	1.31246	1.05262	9.77049	3.28843	9.43462e-08	3.31886e-05	up	yes
chr10	5893483	5895465	-	ENSCHIG00000008185	FLRT2	ENSCHIT00000011265	GO:0003007(heart morphogenesis);GO:0005104(fibroblast growth factor receptor binding);GO:0005515(protein binding);GO:0005615(extracellular space);GO:0005887(integral component of plasma membrane);GO:0005911(cell-cell junction);GO:0005925(focal adhesion);GO:0007411(axon guidance);GO:0008543(fibroblast growth factor receptor signaling pathway);GO:0016020(membrane);GO:0016021(integral component of m…	NA	K16362	NA	fibronectin leucine rich transmembrane protein 2 [Source:NCBI gene;Acc:102182044]	13.2453	25.7871	12.4672	2.83381	3.66608	4.32811	4.75615	2.24979	1.03733e-07	3.53078e-05	up	yes
chr8	99947032	100039245	+	ENSCHIG00000021059	MUSK	ENSCHIT00000031406	GO:0001934(positive regulation of protein phosphorylation);GO:0004672(protein kinase activity);GO:0004713(protein tyrosine kinase activity);GO:0004714(transmembrane receptor protein tyrosine kinase activity);GO:0005515(protein binding);GO:0005524(ATP binding);GO:0005886(plasma membrane);GO:0006468(protein phosphorylation);GO:0007528(neuromuscular junction development);GO:0016020(membrane);GO:0016…	NA	K05129	EC:2.7.10.1	muscle associated receptor tyrosine kinase [Source:NCBI gene;Acc:102188220]	1.25278	1.02148	1.67008	0.216631	0.227792	0.172947	6.38893	2.67558	1.06846e-07	3.53078e-05	up	yes
chr25	2318095	2319553	+	ENSCHIG00000018287	TNFRSF12A	ENSCHIT00000026973	GO:0001726(ruffle);GO:0005515(protein binding);GO:0005886(plasma membrane);GO:0006931(substrate-dependent cell migration, cell attachment to substrate);GO:0007155(cell adhesion);GO:0009986(cell surface);GO:0016020(membrane);GO:0016021(integral component of membrane);GO:0043065(positive regulation of apoptotic process);GO:0045765(regulation of angiogenesis);GO:0045773(positive regulation of axon e…	04060(Cytokine-cytokine receptor interaction)	K05149	NA	TNF receptor superfamily member 12A [Source:NCBI gene;Acc:102177022]	17.2077	87.0824	34.2119	3.91611	3.13909	7.42208	9.56685	3.25804	1.35437e-07	4.34394e-05	up	yes
chr9	57174897	57178956	-	ENSCHIG00000024990	CCN2	ENSCHIT00000037986	GO:0001502(cartilage condensation);GO:0001503(ossification);GO:0001525(angiogenesis);GO:0001894(tissue homeostasis);GO:0005178(integrin binding);GO:0005515(protein binding);GO:0005520(insulin-like growth factor binding);GO:0005576(extracellular region);GO:0007160(cell-matrix adhesion);GO:0007229(integrin-mediated signaling pathway);GO:0008022(protein C-terminus binding);GO:0008201(heparin binding…	04371(Apelin signaling pathway);04390(Hippo signaling pathway)	K06827	NA	cellular communication network factor 2 [Source:NCBI gene;Acc:102191048]	26.7167	9.85423	11.8856	1.50398	1.71121	4.61917	6.18513	2.6288	1.42407e-07	4.437e-05	up	yes
chr2	129715195	129742812	-	ENSCHIG00000019342	SLC40A1	ENSCHIT00000028666	GO:0005381(iron ion transmembrane transporter activity);GO:0005654(nucleoplasm);GO:0005829(cytosol);GO:0005886(plasma membrane);GO:0006811(ion transport);GO:0006879(cellular iron ion homeostasis);GO:0016020(membrane);GO:0016021(integral component of membrane);GO:0016323(basolateral plasma membrane);GO:0017046(peptide hormone binding);GO:0034755(iron ion transmembrane transport)	04216(Ferroptosis);04978(Mineral absorption)	K14685	NA	solute carrier family 40 member 1 [Source:NCBI gene;Acc:102182451]	10.6624	3.41162	7.91707	1.72676	1.47132	2.06572	4.17781	2.06275	2.95189e-07	8.94177e-05	up	yes
chr21	20373023	20389141	-	ENSCHIG00000024060	PLIN1	ENSCHIT00000036496	GO:0005811(lipid droplet);GO:0005829(cytosol);GO:0006629(lipid metabolic process);GO:0016042(lipid catabolic process)	03320(PPAR signaling pathway);04371(Apelin signaling pathway);04714(Thermogenesis);04923(Regulation of lipolysis in adipocytes)	K08768	NA	perilipin 1 [Source:NCBI gene;Acc:102190552]	68.7389	2.20997	52.0621	1.24188	1.80597	3.17336	19.7729	4.30545	3.12925e-07	9.22283e-05	up	yes
chr10	56399668	56422844	-	ENSCHIG00000004709	CA12	ENSCHIT00000006581;ENSCHIT00000006650	GO:0004089(carbonate dehydratase activity);GO:0008270(zinc ion binding);GO:0016020(membrane);GO:0016021(integral component of membrane);GO:0016829(lyase activity);GO:0046872(metal ion binding);GO:0055064(chloride ion homeostasis);GO:0055064(chloride ion homeostasis)	00910(Nitrogen metabolism);00910(Nitrogen metabolism)	K01672	EC:4.2.1.1	carbonic anhydrase 12 [Source:NCBI gene;Acc:102171159]	1.92493	8.41563	5.59987	0.366726	0.548204	0.0505939	16.5096	4.04524	3.43897e-07	9.86894e-05	up	yes
chr16	77416931	77541893	+	ENSCHIG00000012775	NR5A2	ENSCHIT00000017934;ENSCHIT00000017942;ENSCHIT00000017939	GO:0000976(transcription regulatory region sequence-specific DNA binding);GO:0000978(RNA polymerase II cis-regulatory region sequence-specific DNA binding);GO:0001228(DNA-binding transcription activator activity, RNA polymerase II-specific);GO:0003677(DNA binding);GO:0003682(chromatin binding);GO:0003700(DNA-binding transcription factor activity);GO:0003707(steroid hormone receptor activity);GO:0…	04950(Maturity onset diabetes of the young);04950(Maturity onset diabetes of the young)	K08027	NA	nuclear receptor subfamily 5 group A member 2 [Source:NCBI gene;Acc:102174500]	9.09265	0.0192337	5.57051	0.0532223	0.0238323	0.0760787	95.8799	6.58316	4.7053e-07	0.000131567	up	yes
chr17	58282528	58283137	+	ENSCHIG00000016648		ENSCHIT00000024176	GO:0003735(structural constituent of ribosome);GO:0005840(ribosome);GO:0006412(translation)	NA	NA	NA	40S ribosomal protein S8 pseudogene [Source:NCBI gene;Acc:102176718]	3.37816	2.26344	0	0	0	0	inf	inf	4.83103e-07	0.000131706	up	yes
chr3	71541420	71551408	-	ENSCHIG00000019946	F3	ENSCHIT00000029574	GO:0001938(positive regulation of endothelial cell proliferation);GO:0002020(protease binding);GO:0002541(activation of plasma proteins involved in acute inflammatory response);GO:0004252(serine-type endopeptidase activity);GO:0005515(protein binding);GO:0005543(phospholipid binding);GO:0005615(extracellular space);GO:0006919(activation of cysteine-type endopeptidase activity involved in apoptoti…	04610(Complement and coagulation cascades);04933(AGE-RAGE signaling pathway in diabetic complications)	K03901	NA	coagulation factor III, tissue factor [Source:NCBI gene;Acc:102178131]	6.29749	1.77689	5.1951	0.617585	0.696091	0.504968	7.29636	2.86718	5.10302e-07	0.000135728	up	yes
chr8	103910900	103983398	-	ENSCHIG00000020744	TNC	ENSCHIT00000031143;ENSCHIT00000031062;ENSCHIT00000031168;ENSCHIT00000031045;ENSCHIT00000031188;ENSCHIT00000031083	GO:0005515(protein binding);GO:0005576(extracellular region);GO:0005604(basement membrane);GO:0005614(interstitial matrix);GO:0007155(cell adhesion);GO:0007528(neuromuscular junction development);GO:0008284(positive regulation of cell population proliferation);GO:0009611(response to wounding);GO:0010628(positive regulation of gene expression);GO:0014012(peripheral nervous system axon regeneration…	04151(PI3K-Akt signaling pathway);04510(Focal adhesion);04512(ECM-receptor interaction);05165(Human papillomavirus infection);05206(MicroRNAs in cancer);05206(MicroRNAs in cancer)	K06252	NA	tenascin C [Source:NCBI gene;Acc:102179198]	2.3087	0.732247	0.66179	0.18952	0.260575	0.14485	6.22366	2.63776	6.02448e-07	0.000156421	up	yes
chr15	39992337	39996498	+	ENSCHIG00000022711	ADM	ENSCHIT00000034192;ENSCHIT00000034194	GO:0001570(vasculogenesis);GO:0001843(neural tube closure);GO:0002031(G protein-coupled receptor internalization);GO:0003073(regulation of systemic arterial blood pressure);GO:0005179(hormone activity);GO:0005576(extracellular region);GO:0005615(extracellular space);GO:0005737(cytoplasm);GO:0007189(adenylate cyclase-activating G protein-coupled receptor signaling pathway);GO:0007507(heart develop…	04080(Neuroactive ligand-receptor interaction);04270(Vascular smooth muscle contraction);04270(Vascular smooth muscle contraction)	K12333	NA	adrenomedullin [Source:NCBI gene;Acc:102178091]	13.2199	2.24964	33.608	1.41805	1.92538	1.24131	10.7045	3.42015	6.99272e-07	0.000177339	up	yes
chr9	74333196	74343114	+	ENSCHIG00000018826		ENSCHIT00000027852	NA	04650(Natural killer cell mediated cytotoxicity)	K07986	NA	NKG2D ligand 1 [Source:NCBI gene;Acc:102177708]	15.3235	6.22102	5.57041	1.36852	1.89982	1.51609	5.66731	2.50267	7.41162e-07	0.00018369	up	yes
chr17	8470762	8482074	+	ENSCHIG00000010501	PLA2G1B	ENSCHIT00000014508	GO:0002227(innate immune response in mucosa);GO:0004623(phospholipase A2 activity);GO:0005102(signaling receptor binding);GO:0005509(calcium ion binding);GO:0005576(extracellular region);GO:0005615(extracellular space);GO:0006629(lipid metabolic process);GO:0006633(fatty acid biosynthetic process);GO:0006644(phospholipid metabolic process);GO:0008284(positive regulation of cell population prolife…	00564(Glycerophospholipid metabolism);00565(Ether lipid metabolism);00590(Arachidonic acid metabolism);00591(Linoleic acid metabolism);00592(alpha-Linolenic acid metabolism);04014(Ras signaling pathway);04270(Vascular smooth muscle contraction);04972(Pancreatic secretion);04975(Fat digestion and absorption)	K01047	EC:3.1.1.4	phospholipase A2 group IB [Source:NCBI gene;Acc:102172088]	0.228475	0	0.166538	0	0	0	inf	inf	8.58385e-07	0.000207298	up	yes
chr2	14910220	14917991	-	ENSCHIG00000019083	FNDC5	ENSCHIT00000028249;ENSCHIT00000028243	GO:0005515(protein binding);GO:0005576(extracellular region);GO:0005783(endoplasmic reticulum);GO:0005886(plasma membrane);GO:0014850(response to muscle activity);GO:0016020(membrane);GO:0016021(integral component of membrane);GO:0090336(positive regulation of brown fat cell differentiation);GO:0090336(positive regulation of brown fat cell differentiation)	NA	NA	NA	fibronectin type III domain containing 5 [Source:HGNC Symbol;Acc:HGNC:20240]	2.99452	1.45263	1.61729	4.08638	6.25851	11.5695	0.276734	-1.85343	8.74433e-07	0.000207298	down	yes
chr19	21418541	21433627	-	ENSCHIG00000010508	TRARG1	ENSCHIT00000014513	GO:0005886(plasma membrane);GO:0016020(membrane);GO:0016021(integral component of membrane);GO:0030659(cytoplasmic vesicle membrane);GO:0032869(cellular response to insulin stimulus);GO:0044381(glucose import in response to insulin stimulus);GO:0048471(perinuclear region of cytoplasm);GO:0072659(protein localization to plasma membrane);GO:0099500(vesicle fusion to plasma membrane);GO:0099638(endo…	NA	NA	NA	trafficking regulator of GLUT4 (SLC2A4) 1 [Source:NCBI gene;Acc:102174059]	17.2796	0.453211	15.51	0.418897	0.699832	0.656254	18.7286	4.22717	9.60589e-07	0.000222877	up	yes
chr22	12357186	12362657	-	ENSCHIG00000012180	XIRP1	ENSCHIT00000017004	GO:0001725(stress fiber);GO:0003779(actin binding);GO:0005925(focal adhesion);GO:0007015(actin filament organization);GO:0030036(actin cytoskeleton organization);GO:0030054(cell junction);GO:0032091(negative regulation of protein binding);GO:0051015(actin filament binding)	NA	NA	NA	xin actin binding repeat containing 1 [Source:NCBI gene;Acc:102187007]	239.309	1590.02	624.46	70.7692	103.101	131.068	8.04683	3.00842	9.85153e-07	0.000223814	up	yes
chr4	47819442	47827827	+	ENSCHIG00000008525	STEAP4	ENSCHIT00000011729	GO:0005654(nucleoplasm);GO:0005768(endosome);GO:0005886(plasma membrane);GO:0008823(cupric reductase activity);GO:0009055(electron transfer activity);GO:0010008(endosome membrane);GO:0015677(copper ion import);GO:0016020(membrane);GO:0016021(integral component of membrane);GO:0020037(heme binding);GO:0022900(electron transport chain);GO:0045444(fat cell differentiation);GO:0052851(ferric-chelate …	NA	K19876	EC:1.16.1.-	STEAP4 metalloreductase [Source:NCBI gene;Acc:102176935]	2.88937	1.14833	1.25645	0.183979	0.287293	0.472056	5.6122	2.48857	1.1364e-06	0.000252907	up	yes
chr5	72551746	72557317	+	ENSCHIG00000024340		ENSCHIT00000036948;ENSCHIT00000036942	GO:0005576(extracellular region);GO:0006869(lipid transport);GO:0008289(lipid binding);GO:0042157(lipoprotein metabolic process);GO:0042157(lipoprotein metabolic process)	NA	K14480	NA	apolipoprotein L6 [Source:NCBI gene;Acc:102170588]	5.73352	0.192815	4.54122	0.208025	0.07164	0.074576	29.5492	4.88505	1.23156e-06	0.000263756	up	yes
chr10	89070020	89120120	+	ENSCHIG00000012679	CILP	ENSCHIT00000017790;ENSCHIT00000017803	GO:0005576(extracellular region);GO:0005615(extracellular space);GO:0010629(negative regulation of gene expression);GO:0043569(negative regulation of insulin-like growth factor receptor signaling pathway);GO:0060392(negative regulation of SMAD protein signal transduction);GO:0062023(collagen-containing extracellular matrix);GO:0071560(cellular response to transforming growth factor beta stimulus)…	NA	NA	NA	cartilage intermediate layer protein [Source:NCBI gene;Acc:102183602]	25.0438	12.0441	21.4544	61.4996	54.5044	27.9422	0.406696	-1.29798	1.23352e-06	0.000263756	down	yes
chr18	51780001	51796711	+	ENSCHIG00000020815	LIPE	ENSCHIT00000030954	GO:0004771(sterol esterase activity);GO:0004806(triglyceride lipase activity);GO:0005811(lipid droplet);GO:0005829(cytosol);GO:0005886(plasma membrane);GO:0005901(caveola);GO:0006629(lipid metabolic process);GO:0008202(steroid metabolic process);GO:0008203(cholesterol metabolic process);GO:0016020(membrane);GO:0016042(lipid catabolic process);GO:0016298(lipase activity);GO:0016787(hydrolase activ…	04024(cAMP signaling pathway);04152(AMPK signaling pathway);04371(Apelin signaling pathway);04714(Thermogenesis);04910(Insulin signaling pathway);04923(Regulation of lipolysis in adipocytes);04925(Aldosterone synthesis and secretion)	K07188	EC:3.1.1.79	lipase E, hormone sensitive type [Source:NCBI gene;Acc:100860801]	35.1582	1.7007	21.907	1.35631	1.38265	2.23241	11.8209	3.56326	1.35661e-06	0.000284497	up	yes
chr15	31943639	31950757	-	ENSCHIG00000003722		ENSCHIT00000005016	GO:0003956(NAD(P)+-protein-arginine ADP-ribosyltransferase activity);GO:0006471(protein ADP-ribosylation);GO:0016740(transferase activity);GO:0016757(transferase activity, transferring glycosyl groups)	NA	K19977	EC:2.4.2.31	ecto-ADP-ribosyltransferase 5 [Source:NCBI gene;Acc:102169116]	5.6666	5.00905	5.73679	9.44523	12.0562	10.491	0.51301	-0.962941	1.4154e-06	0.000291226	down	no
chr23	6181632	6190416	+	ENSCHIG00000011883	EDN1	ENSCHIT00000016585	GO:0000122(negative regulation of transcription by RNA polymerase II);GO:0001501(skeletal system development);GO:0001516(prostaglandin biosynthetic process);GO:0001569(branching involved in blood vessel morphogenesis);GO:0001666(response to hypoxia);GO:0001701(in utero embryonic development);GO:0003100(regulation of systemic arterial blood pressure by endothelin);GO:0005102(signaling receptor bin…	04024(cAMP signaling pathway);04066(HIF-1 signaling pathway);04080(Neuroactive ligand-receptor interaction);04270(Vascular smooth muscle contraction);04668(TNF signaling pathway);04916(Melanogenesis);04924(Renin secretion);04926(Relaxin signaling pathway);04933(AGE-RAGE signaling pathway in diabetic complications);05200(Pathways in cancer);05410(Hypertrophic cardiomyopathy (HCM));05418(Fluid shea…	K16366	NA	endothelin 1 [Source:NCBI gene;Acc:102175912]	0.584388	0.203394	0.50944	0.051955	0.050385	0.042989	8.92611	3.15803	1.47606e-06	0.000298082	up	yes
chr7	93412284	93418645	-	ENSCHIG00000023643	ANGPTL4	ENSCHIT00000035804	GO:0001525(angiogenesis);GO:0004857(enzyme inhibitor activity);GO:0005576(extracellular region);GO:0005615(extracellular space);GO:0006629(lipid metabolic process);GO:0042802(identical protein binding);GO:0043066(negative regulation of apoptotic process);GO:0043335(protein unfolding);GO:0051005(negative regulation of lipoprotein lipase activity);GO:0070328(triglyceride homeostasis);GO:2000352(neg…	03320(PPAR signaling pathway);04979(Cholesterol metabolism)	K08767	NA	angiopoietin like 4 [Source:NCBI gene;Acc:100860916]	8.89469	4.28169	7.86059	10.1587	24.2878	16.2681	0.414811	-1.26947	1.55797e-06	0.000304087	down	yes
chr10	93375137	93381300	+	ENSCHIG00000002096	F2RL2	ENSCHIT00000002943	GO:0004930(G protein-coupled receptor activity);GO:0005886(plasma membrane);GO:0007165(signal transduction);GO:0007186(G protein-coupled receptor signaling pathway);GO:0007596(blood coagulation);GO:0015057(thrombin-activated receptor activity);GO:0016020(membrane);GO:0016021(integral component of membrane);GO:0016324(apical plasma membrane);GO:0032991(protein-containing complex);GO:0070493(thromb…	04080(Neuroactive ligand-receptor interaction);04610(Complement and coagulation cascades)	K04235	NA	coagulation factor II thrombin receptor like 2 [Source:NCBI gene;Acc:102171427]	10.8934	2.77913	19.1363	1.37838	1.40141	2.05699	6.78319	2.76196	1.56156e-06	0.000304087	up	yes
chr29	44772198	44774519	-	ENSCHIG00000006635	CD248	ENSCHIT00000008807	GO:0005509(calcium ion binding);GO:0005737(cytoplasm);GO:0008284(positive regulation of cell population proliferation);GO:0016020(membrane);GO:0016021(integral component of membrane);GO:0016477(cell migration);GO:0048535(lymph node development);GO:0050840(extracellular matrix binding);GO:0060033(anatomical structure regression);GO:2000353(positive regulation of endothelial cell apoptotic process)	NA	K06706	NA	CD248 molecule [Source:NCBI gene;Acc:102177697]	5.726	3.22514	2.9644	0.791594	0.93965	1.20447	4.05883	2.02106	1.75796e-06	0.000333062	up	yes
chr5	33399454	33409510	+	ENSCHIG00000010302	SLC38A2	ENSCHIT00000014220	GO:0003333(amino acid transmembrane transport);GO:0005295(neutral amino acid:sodium symporter activity);GO:0005737(cytoplasm);GO:0005886(plasma membrane);GO:0006865(amino acid transport);GO:0006868(glutamine transport);GO:0010628(positive regulation of gene expression);GO:0015171(amino acid transmembrane transporter activity);GO:0015186(L-glutamine transmembrane transporter activity);GO:0015804(n…	04724(Glutamatergic synapse);04727(GABAergic synapse);04974(Protein digestion and absorption)	K14207	NA	solute carrier family 38 member 2 [Source:NCBI gene;Acc:102191114]	9.15901	12.1283	10.6755	2.24226	3.16818	3.64406	3.53005	1.81969	1.77144e-06	0.000333062	up	yes
chr5	25402426	25422564	+	ENSCHIG00000014497	ITGA5	ENSCHIT00000020763;ENSCHIT00000020750;ENSCHIT00000020781	GO:0005178(integrin binding);GO:0005783(endoplasmic reticulum);GO:0005794(Golgi apparatus);GO:0005886(plasma membrane);GO:0005911(cell-cell junction);GO:0005925(focal adhesion);GO:0007044(cell-substrate junction assembly);GO:0007155(cell adhesion);GO:0007157(heterophilic cell-cell adhesion via plasma membrane cell adhesion molecules);GO:0007159(leukocyte cell-cell adhesion);GO:0007229(integrin-me…	04145(Phagosome);04151(PI3K-Akt signaling pathway);04510(Focal adhesion);04512(ECM-receptor interaction);04640(Hematopoietic cell lineage);04810(Regulation of actin cytoskeleton);05100(Bacterial invasion of epithelial cells);05133(Pertussis);05165(Human papillomavirus infection);05168(Herpes simplex virus 1 infection);05205(Proteoglycans in cancer);05206(MicroRNAs in cancer);05410(Hypertrophic ca…	K06484	NA	integrin subunit alpha 5 [Source:NCBI gene;Acc:102176587]	12.131	4.30662	9.50818	2.0183	2.75972	2.38485	3.62226	1.85689	1.86706e-06	0.00034509	up	yes
chr26	19247081	19313611	+	ENSCHIG00000020572	GPAM	ENSCHIT00000030654;ENSCHIT00000030673;ENSCHIT00000030683	GO:0004366(glycerol-3-phosphate O-acyltransferase activity);GO:0005739(mitochondrion);GO:0005741(mitochondrial outer membrane);GO:0005886(plasma membrane);GO:0006629(lipid metabolic process);GO:0006631(fatty acid metabolic process);GO:0006637(acyl-CoA metabolic process);GO:0006641(triglyceride metabolic process);GO:0006650(glycerophospholipid metabolic process);GO:0006655(phosphatidylglycerol bio…	00561(Glycerolipid metabolism);00564(Glycerophospholipid metabolism);00564(Glycerophospholipid metabolism)	K00629	EC:2.3.1.15	glycerol-3-phosphate acyltransferase, mitochondrial [Source:NCBI gene;Acc:102176386]	5.97477	1.44024	6.38926	0.609152	0.635416	1.15706	5.74789	2.52303	1.93073e-06	0.00035091	up	yes
chr13	73145815	73167126	-	ENSCHIG00000018365	SDC4	ENSCHIT00000027110;ENSCHIT00000027117	GO:0001843(neural tube closure);GO:0009986(cell surface);GO:0010762(regulation of fibroblast migration);GO:0016020(membrane);GO:0016021(integral component of membrane);GO:0042060(wound healing);GO:0042130(negative regulation of T cell proliferation);GO:0042802(identical protein binding);GO:0060122(inner ear receptor cell stereocilium organization);GO:0070053(thrombospondin receptor activity);GO:1…	04512(ECM-receptor interaction);04514(Cell adhesion molecules (CAMs));05205(Proteoglycans in cancer);05418(Fluid shear stress and atherosclerosis);05418(Fluid shear stress and atherosclerosis)	K16338	NA	syndecan 4 [Source:NCBI gene;Acc:102186321]	83.4262	142.736	122.582	38.5633	27.5753	29.3683	3.6515	1.86849	2.04211e-06	0.000365068	up	yes
chr14	37205127	37212946	+	ENSCHIG00000020448	CCN3	ENSCHIT00000030373	GO:0001525(angiogenesis);GO:0002062(chondrocyte differentiation);GO:0005112(Notch binding);GO:0005178(integrin binding);GO:0005515(protein binding);GO:0005520(insulin-like growth factor binding);GO:0005576(extracellular region);GO:0005737(cytoplasm);GO:0005921(gap junction);GO:0010761(fibroblast migration);GO:0010832(negative regulation of myotube differentiation);GO:0014909(smooth muscle cell mi…	NA	NA	NA	cellular communication network factor 3 [Source:NCBI gene;Acc:102181319]	48.3685	5.42881	38.7864	4.60397	5.00403	3.11021	7.27963	2.86386	2.23367e-06	0.000392873	up	yes
chr17	1988794	2006461	+	ENSCHIG00000014176	LIF	ENSCHIT00000020187	GO:0001974(blood vessel remodeling);GO:0005102(signaling receptor binding);GO:0005125(cytokine activity);GO:0005146(leukemia inhibitory factor receptor binding);GO:0005576(extracellular region);GO:0005829(cytosol);GO:0006955(immune response);GO:0007165(signal transduction);GO:0007260(tyrosine phosphorylation of STAT protein);GO:0007566(embryo implantation);GO:0008083(growth factor activity);GO:00…	04060(Cytokine-cytokine receptor interaction);04550(Signaling pathways regulating pluripotency of stem cells);04630(Jak-STAT signaling pathway);04668(TNF signaling pathway)	K05419	NA	LIF interleukin 6 family cytokine [Source:NCBI gene;Acc:102188524]	0.344982	0.300191	0.20684	0.031912	0.028794	0.041529	8.33387	3.05899	2.32665e-06	0.000402732	up	yes
chr18	25392663	25395311	-	ENSCHIG00000020804		ENSCHIT00000030944	GO:0046872(metal ion binding)	04978(Mineral absorption)	K14739	NA	metallothionein-1A [Source:NCBI gene;Acc:102188618]	6.14388	10.2546	2.34252	0.848328	1.01558	1.03928	6.45534	2.69049	2.51052e-06	0.000417077	up	yes
chr5	92090568	92107627	-	ENSCHIG00000015112	MGST1	ENSCHIT00000021651	GO:0004364(glutathione transferase activity);GO:0004602(glutathione peroxidase activity);GO:0005739(mitochondrion);GO:0016020(membrane);GO:0016021(integral component of membrane);GO:0055114(oxidation-reduction process);GO:0071449(cellular response to lipid hydroperoxide);GO:0098869(cellular oxidant detoxification)	00480(Glutathione metabolism);00980(Metabolism of xenobiotics by cytochrome P450);00982(Drug metabolism - cytochrome P450);00983(Drug metabolism - other enzymes);01524(Platinum drug resistance);05200(Pathways in cancer);05204(Chemical carcinogenesis);05225(Hepatocellular carcinoma);05418(Fluid shear stress and atherosclerosis)	K00799	EC:2.5.1.18	microsomal glutathione S-transferase 1 [Source:NCBI gene;Acc:108636034]	11.133	0.966054	5.71342	0.814598	0.712609	0.713712	7.94875	2.99073	2.54336e-06	0.000417077	up	yes
chr19	26704016	26710473	-	ENSCHIG00000016569	ASGR1	ENSCHIT00000024045	GO:0016020(membrane);GO:0016021(integral component of membrane);GO:0031668(cellular response to extracellular stimulus)	04918(Thyroid hormone synthesis)	K10063	NA	asialoglycoprotein receptor 1 [Source:NCBI gene;Acc:102181334]	2.99182	0.147017	2.01436	0.061072	0.08746	0.187588	15.3314	3.93842	2.55376e-06	0.000417077	up	yes
chr13	41210702	41212438	-	ENSCHIG00000010975	THBD	ENSCHIT00000015223	GO:0004888(transmembrane signaling receptor activity);GO:0005509(calcium ion binding);GO:0005887(integral component of plasma membrane);GO:0007565(female pregnancy);GO:0007596(blood coagulation);GO:0007599(hemostasis);GO:0009986(cell surface);GO:0016020(membrane);GO:0016021(integral component of membrane);GO:0030195(negative regulation of blood coagulation)	04610(Complement and coagulation cascades);04933(AGE-RAGE signaling pathway in diabetic complications);05418(Fluid shear stress and atherosclerosis)	K03907	NA	thrombomodulin [Source:NCBI gene;Acc:102182609]	11.0597	5.5106	8.64905	1.7866	2.45952	2.93747	3.51069	1.81176	2.56251e-06	0.000417077	up	yes
chr4	27665917	27682282	-	ENSCHIG00000019616	LEP	ENSCHIT00000029077;ENSCHIT00000029093	GO:0000122(negative regulation of transcription by RNA polymerase II);GO:0001525(angiogenesis);GO:0001890(placenta development);GO:0001932(regulation of protein phosphorylation);GO:0001934(positive regulation of protein phosphorylation);GO:0001936(regulation of endothelial cell proliferation);GO:0002021(response to dietary excess);GO:0005179(hormone activity);GO:0005576(extracellular region);GO:0…	04060(Cytokine-cytokine receptor interaction);04080(Neuroactive ligand-receptor interaction);04152(AMPK signaling pathway);04630(Jak-STAT signaling pathway);04920(Adipocytokine signaling pathway);04932(Non-alcoholic fatty liver disease (NAFLD));04932(Non-alcoholic fatty liver disease (NAFLD))	K05424	NA	leptin [Source:NCBI gene;Acc:100860794]	8.47616	0.18743	9.702	0.217089	0.346448	0.35248	20.0494	4.32549	2.65991e-06	0.000426564	up	yes
chr2	20732302	20736009	+	ENSCHIG00000022804		ENSCHIT00000034345	NA	NA	NA	NA		8.5623	10.8871	11.071	32.8589	16.5699	23.0438	0.421131	-1.24766	3.09033e-06	0.000486838	down	yes
chr7	88702864	88819722	+	ENSCHIG00000006955		ENSCHIT00000009458	GO:0000166(nucleotide binding);GO:0000723(telomere maintenance);GO:0005524(ATP binding);GO:0005634(nucleus);GO:0006281(DNA repair);GO:0006974(cellular response to DNA damage stimulus);GO:0016787(hydrolase activity);GO:0016887(ATPase activity);GO:0030870(Mre11 complex);GO:0046872(metal ion binding)	03440(Homologous recombination);03450(Non-homologous end-joining);04218(Cellular senescence)	K10866	EC:3.6.-.-	RAD50 double strand break repair protein [Source:NCBI gene;Acc:102187760]	1.0214	1.24144	1.05869	0.259463	0.269888	0.362046	3.72619	1.8977	3.12505e-06	0.000486838	up	yes
chr14	80158862	80222537	-	ENSCHIG00000018848	ADGRB1	ENSCHIT00000027955	GO:0004888(transmembrane signaling receptor activity);GO:0004930(G protein-coupled receptor activity);GO:0005615(extracellular space);GO:0005886(plasma membrane);GO:0007166(cell surface receptor signaling pathway);GO:0007186(G protein-coupled receptor signaling pathway);GO:0010596(negative regulation of endothelial cell migration);GO:0016020(membrane);GO:0016021(integral component of membrane);GO…	04115(p53 signaling pathway)	K04596	NA	adhesion G protein-coupled receptor B1 [Source:NCBI gene;Acc:102184424]	1.2938	0.134194	0.789175	0.088802	0.0486421	0.0453896	12.1267	3.60011	3.19563e-06	0.000490822	up	yes
chr14	37370685	37375203	+	ENSCHIG00000008262	FABP4	ENSCHIT00000011491	GO:0001816(cytokine production);GO:0005324(long-chain fatty acid transporter activity);GO:0005504(fatty acid binding);GO:0005634(nucleus);GO:0005737(cytoplasm);GO:0006469(negative regulation of protein kinase activity);GO:0008289(lipid binding);GO:0009617(response to bacterium);GO:0015909(long-chain fatty acid transport);GO:0036041(long-chain fatty acid binding);GO:0042632(cholesterol homeostasis…	03320(PPAR signaling pathway);04923(Regulation of lipolysis in adipocytes)	K08753	NA	adipocyte fatty acid-binding protein [Source:NCBI gene;Acc:100861279]	701.512	29.0113	623.244	11.6019	46.7539	30.7665	15.19	3.92505	3.28462e-06	0.000497482	up	yes
chr11	80424640	80426115	-	ENSCHIG00000012986	KCNS3	ENSCHIT00000018251	GO:0005216(ion channel activity);GO:0005244(voltage-gated ion channel activity);GO:0005249(voltage-gated potassium channel activity);GO:0005267(potassium channel activity);GO:0005515(protein binding);GO:0005794(Golgi apparatus);GO:0005829(cytosol);GO:0005886(plasma membrane);GO:0006811(ion transport);GO:0006813(potassium ion transport);GO:0008076(voltage-gated potassium channel complex);GO:001602…	NA	K04933	NA	potassium voltage-gated channel modifier subfamily S member 3 [Source:NCBI gene;Acc:102177724]	15.006	10.3935	16.8019	33.4875	21.4121	28.6598	0.505047	-0.985509	3.39798e-06	0.000507603	down	no
chr22	23046669	23068251	+	ENSCHIG00000011708	IL5RA	ENSCHIT00000016312	GO:0002437(inflammatory response to antigenic stimulus);GO:0004896(cytokine receptor activity);GO:0005515(protein binding);GO:0016020(membrane);GO:0019221(cytokine-mediated signaling pathway);GO:0032674(regulation of interleukin-5 production);GO:0071310(cellular response to organic substance)	04060(Cytokine-cytokine receptor interaction);04630(Jak-STAT signaling pathway);04640(Hematopoietic cell lineage);05200(Pathways in cancer)	K05067	NA	interleukin 5 receptor subunit alpha [Source:NCBI gene;Acc:102190466]	0.991551	1.2574	1.20618	1.445	4.43668	5.71126	0.298037	-1.74644	3.5115e-06	0.000517472	down	yes
chr21	7444142	7514590	+	ENSCHIG00000016623		ENSCHIT00000024131	NA	NA	NA	NA	family with sequence similarity 169 member B [Source:NCBI gene;Acc:102182346]	1.73564	0.024783	1.66869	0	0	0.033901	101.151	6.66036	3.79836e-06	0.000552282	up	yes
chr5	10060911	10063355	+	ENSCHIG00000021667	MYF6	ENSCHIT00000032370	GO:0001228(DNA-binding transcription activator activity, RNA polymerase II-specific);GO:0001756(somitogenesis);GO:0003677(DNA binding);GO:0005634(nucleus);GO:0006355(regulation of transcription, DNA-templated);GO:0007275(multicellular organism development);GO:0007517(muscle organ development);GO:0007519(skeletal muscle tissue development);GO:0030154(cell differentiation);GO:0035914(skeletal muscl…	NA	K18485	NA	myogenic factor 6 [Source:NCBI gene;Acc:100861258]	224.818	335.322	294.265	66.4576	88.5882	103.098	3.3098	1.72674	4.3864e-06	0.00062939	up	yes
chr27	29296824	29312793	-	ENSCHIG00000021304	CYP4V2	ENSCHIT00000031746	GO:0004497(monooxygenase activity);GO:0005506(iron ion binding);GO:0005789(endoplasmic reticulum membrane);GO:0010430(fatty acid omega-oxidation);GO:0016020(membrane);GO:0016021(integral component of membrane);GO:0016491(oxidoreductase activity);GO:0016705(oxidoreductase activity, acting on paired donors, with incorporation or reduction of molecular oxygen);GO:0020037(heme binding);GO:0046872(met…	NA	K07427	EC:1.14.14.79	cytochrome P450 4V2 [Source:NCBI gene;Acc:102188826]	4.29165	0.176591	2.0582	0.190015	0.132402	0.167681	13.3166	3.73515	4.56334e-06	0.000646275	up	yes
chr1	80090897	80106385	-	ENSCHIG00000026626	ADIPOQ	ENSCHIT00000040679	GO:0001934(positive regulation of protein phosphorylation);GO:0005102(signaling receptor binding);GO:0005179(hormone activity);GO:0005515(protein binding);GO:0005576(extracellular region);GO:0005615(extracellular space);GO:0005783(endoplasmic reticulum);GO:0006006(glucose metabolic process);GO:0006635(fatty acid beta-oxidation);GO:0007165(signal transduction);GO:0009617(response to bacterium);GO:…	03320(PPAR signaling pathway);04152(AMPK signaling pathway);04211(Longevity regulating pathway);04920(Adipocytokine signaling pathway);04930(Type II diabetes mellitus);04932(Non-alcoholic fatty liver disease (NAFLD))	K07296	NA	adiponectin, C1Q and collagen domain containing [Source:NCBI gene;Acc:102173125]	201.61	5.30934	109.675	4.77711	7.17046	9.74546	14.5943	3.86733	4.73254e-06	0.000661646	up	yes
chr4	17970904	18018532	+	ENSCHIG00000024394	ATP6V0A4	ENSCHIT00000037044	GO:0000220(vacuolar proton-transporting V-type ATPase, V0 domain);GO:0001503(ossification);GO:0005768(endosome);GO:0005886(plasma membrane);GO:0005903(brush border);GO:0006811(ion transport);GO:0006885(regulation of pH);GO:0007588(excretion);GO:0007605(sensory perception of sound);GO:0015078(proton transmembrane transporter activity);GO:0016020(membrane);GO:0016021(integral component of membrane)…	00190(Oxidative phosphorylation);04142(Lysosome);04145(Phagosome);04721(Synaptic vesicle cycle);04966(Collecting duct acid secretion);05152(Tuberculosis);05165(Human papillomavirus infection);05323(Rheumatoid arthritis)	K02154	NA	ATPase H+ transporting V0 subunit a4 [Source:NCBI gene;Acc:102171404]	0.497772	0.056602	0.231865	0.020819	0	0.007391	27.8709	4.80069	4.95178e-06	0.000683534	up	yes
chr5	95264410	95286883	-	ENSCHIG00000025956	EMP1	ENSCHIT00000039584;ENSCHIT00000039592	GO:0005886(plasma membrane);GO:0008219(cell death);GO:0016020(membrane);GO:0016021(integral component of membrane);GO:0032060(bleb assembly);GO:0032060(bleb assembly)	NA	NA	NA	epithelial membrane protein 1 [Source:NCBI gene;Acc:108636055]	50.5276	16.9508	41.4892	7.73686	13.019	7.77876	3.81879	1.93311	5.02715e-06	0.000685264	up	yes
chr7	96663301	96667007	+	ENSCHIG00000023424		ENSCHIT00000035403	GO:0006457(protein folding);GO:0051082(unfolded protein binding)	04141(Protein processing in endoplasmic reticulum);05164(Influenza A)	K09507	NA	DnaJ heat shock protein family (Hsp40) member B1 [Source:NCBI gene;Acc:102172345]	35.607	34.1814	96.8776	10.5833	11.5023	18.0607	4.15147	2.05362	5.2879e-06	0.000711908	up	yes
chr25	33854614	33856929	-	ENSCHIG00000010803	CCL24	ENSCHIT00000014960	GO:0001938(positive regulation of endothelial cell proliferation);GO:0005125(cytokine activity);GO:0005576(extracellular region);GO:0005615(extracellular space);GO:0006935(chemotaxis);GO:0006955(immune response);GO:0007010(cytoskeleton organization);GO:0007165(signal transduction);GO:0008009(chemokine activity);GO:0008360(regulation of cell shape);GO:0030335(positive regulation of cell migration)…	04060(Cytokine-cytokine receptor interaction);04062(Chemokine signaling pathway)	K21097	NA	C-C motif chemokine ligand 24 [Source:NCBI gene;Acc:102173628]	4.29726	0.839486	3.36824	0.231865	0.250871	0.21976	12.1068	3.59775	5.99174e-06	0.000796828	up	yes
chr18	52937673	52954593	-	ENSCHIG00000018353	PLAUR	ENSCHIT00000027085	GO:0001934(positive regulation of protein phosphorylation);GO:0005102(signaling receptor binding);GO:0005886(plasma membrane);GO:0005887(integral component of plasma membrane);GO:0009986(cell surface);GO:0019899(enzyme binding);GO:0019904(protein domain specific binding);GO:0030162(regulation of proteolysis);GO:0030377(urokinase plasminogen activator receptor activity);GO:0034112(positive regulat…	04610(Complement and coagulation cascades);05205(Proteoglycans in cancer)	K03985	NA	plasminogen activator, urokinase receptor [Source:NCBI gene;Acc:102186624]	0.796762	0.260569	0.447319	0.038168	0.086945	0.092304	6.92057	2.79089	6.18626e-06	0.000812785	up	yes
chr1	153935710	154524661	-	ENSCHIG00000022282	TBC1D5	ENSCHIT00000033445;ENSCHIT00000033411;ENSCHIT00000033471;ENSCHIT00000033477;ENSCHIT00000033426;ENSCHIT00000033499;ENSCHIT00000033484	GO:0002092(positive regulation of receptor internalization);GO:0005776(autophagosome);GO:0005794(Golgi apparatus);GO:0005829(cytosol);GO:0006914(autophagy);GO:0010008(endosome membrane);GO:0016236(macroautophagy);GO:0030122(AP-2 adaptor complex);GO:0030904(retromer complex);GO:0035612(AP-2 adaptor complex binding);GO:0042147(retrograde transport, endosome to Golgi);GO:0042594(response to starvati…	NA	K18469	NA	TBC1 domain family member 5 [Source:NCBI gene;Acc:102183553]	1.8071	1.07919	1.39708	2.15149	2.86991	3.30157	0.514646	-0.958349	7.50118e-06	0.000973814	down	no
chr21	7347269	7358423	-	ENSCHIG00000022156	PGPEP1L	ENSCHIT00000033204	GO:0006508(proteolysis);GO:0008233(peptidase activity);GO:0008234(cysteine-type peptidase activity);GO:0016787(hydrolase activity)	NA	NA	NA	pyroglutamyl-peptidase I like [Source:NCBI gene;Acc:102182070]	5.15913	1.46243	3.79229	0.168083	0.624009	0.45335	8.36156	3.06377	8.38005e-06	0.00107511	up	yes
chr6	37213669	37221650	-	ENSCHIG00000014910	SPP1	ENSCHIT00000021314	GO:0001503(ossification);GO:0005178(integrin binding);GO:0005576(extracellular region);GO:0005615(extracellular space);GO:0005794(Golgi apparatus);GO:0006710(androgen catabolic process);GO:0007155(cell adhesion);GO:0033280(response to vitamin D);GO:0045893(positive regulation of transcription, DNA-templated);GO:0071394(cellular response to testosterone stimulus);GO:2000866(positive regulation of …	04151(PI3K-Akt signaling pathway);04371(Apelin signaling pathway);04510(Focal adhesion);04512(ECM-receptor interaction);04620(Toll-like receptor signaling pathway);05165(Human papillomavirus infection)	K06250	NA	secreted phosphoprotein 1 [Source:NCBI gene;Acc:100860805]	8.39291	0.240748	0.515708	0	0.071233	0.076565	61.9046	5.95197	8.56498e-06	0.00108317	up	yes
chr4	107210570	107363318	-	ENSCHIG00000013760		ENSCHIT00000019489	GO:0005515(protein binding)	04145(Phagosome);04962(Vasopressin-regulated water reabsorption);05132(Salmonella infection)	K10415	NA	dynein cytoplasmic 1 intermediate chain 1 [Source:NCBI gene;Acc:102183933]	3.46153	0.8418	1.95219	0.420901	0.165262	0.135236	8.67137	3.11626	8.64153e-06	0.00108317	up	yes
chr18	26966612	26991056	+	ENSCHIG00000020062	ADGRG1	ENSCHIT00000029759	GO:0001525(angiogenesis);GO:0004888(transmembrane signaling receptor activity);GO:0004930(G protein-coupled receptor activity);GO:0005518(collagen binding);GO:0005576(extracellular region);GO:0005886(plasma membrane);GO:0007155(cell adhesion);GO:0007165(signal transduction);GO:0007166(cell surface receptor signaling pathway);GO:0007186(G protein-coupled receptor signaling pathway);GO:0007266(Rho …	NA	K08450	NA	adhesion G protein-coupled receptor G1 [Source:NCBI gene;Acc:102171366]	11.046	5.13653	6.19609	2.20515	2.6152	2.39361	3.10212	1.63325	9.25679e-06	0.00114711	up	yes
chr1	70404588	70471952	-	ENSCHIG00000027016	TFRC	ENSCHIT00000041332;ENSCHIT00000041341	GO:0001934(positive regulation of protein phosphorylation);GO:0003725(double-stranded RNA binding);GO:0004998(transferrin receptor activity);GO:0005576(extracellular region);GO:0005768(endosome);GO:0005769(early endosome);GO:0005886(plasma membrane);GO:0005887(integral component of plasma membrane);GO:0005905(clathrin-coated pit);GO:0006826(iron ion transport);GO:0006879(cellular iron ion homeost…	04066(HIF-1 signaling pathway);04144(Endocytosis);04145(Phagosome);04216(Ferroptosis);04640(Hematopoietic cell lineage);04640(Hematopoietic cell lineage)	K06503	NA	transferrin receptor [Source:NCBI gene;Acc:102172197]	1.46643	1.31172	1.4903	10.9283	7.11039	1.13715	0.222595	-2.16751	9.37599e-06	0.00114882	down	yes
chr7	97857058	97950812	-	ENSCHIG00000022384	NFIX	ENSCHIT00000033665;ENSCHIT00000033677;ENSCHIT00000033636;ENSCHIT00000033631;ENSCHIT00000033654;ENSCHIT00000033647;ENSCHIT00000033681	GO:0000122(negative regulation of transcription by RNA polymerase II);GO:0003677(DNA binding);GO:0003700(DNA-binding transcription factor activity);GO:0005634(nucleus);GO:0006260(DNA replication);GO:0006355(regulation of transcription, DNA-templated);GO:0045944(positive regulation of transcription by RNA polymerase II);GO:1990837(sequence-specific double-stranded DNA binding);GO:1990837(sequence-…	NA	K09171	NA	nuclear factor I X [Source:NCBI gene;Acc:102169276]	71.0566	74.8503	66.5794	129.988	134.342	141.887	0.523087	-0.934878	9.49466e-06	0.00115044	down	no
chr4	52482258	52915826	+	ENSCHIG00000017696	CREB5	ENSCHIT00000025980;ENSCHIT00000025953;ENSCHIT00000025943	GO:0003676(nucleic acid binding);GO:0003677(DNA binding);GO:0003700(DNA-binding transcription factor activity);GO:0005634(nucleus);GO:0006355(regulation of transcription, DNA-templated);GO:0045893(positive regulation of transcription, DNA-templated);GO:1990837(sequence-specific double-stranded DNA binding);GO:1990837(sequence-specific double-stranded DNA binding)	04022(cGMP-PKG signaling pathway);04024(cAMP signaling pathway);04151(PI3K-Akt signaling pathway);04152(AMPK signaling pathway);04211(Longevity regulating pathway);04261(Adrenergic signaling in cardiomyocytes);04668(TNF signaling pathway);04714(Thermogenesis);04725(Cholinergic synapse);04728(Dopaminergic synapse);04911(Insulin secretion);04915(Estrogen signaling pathway);04918(Thyroid hormone syn…	K09047	NA	cAMP responsive element binding protein 5 [Source:NCBI gene;Acc:102190378]	2.67879	1.10914	1.35196	0.209707	0.360505	0.478659	4.90041	2.2929	9.86505e-06	0.00118218	up	yes
chr7	107866396	107892997	-	ENSCHIG00000025952	GFPT2	ENSCHIT00000039643;ENSCHIT00000039646	GO:0004360(glutamine-fructose-6-phosphate transaminase (isomerizing) activity);GO:0006048(UDP-N-acetylglucosamine biosynthetic process);GO:0006541(glutamine metabolic process);GO:0016740(transferase activity);GO:0097367(carbohydrate derivative binding);GO:1901135(carbohydrate derivative metabolic process);GO:1901137(carbohydrate derivative biosynthetic process);GO:1990830(cellular response to leu…	00250(Alanine, aspartate and glutamate metabolism);00520(Amino sugar and nucleotide sugar metabolism);04931(Insulin resistance);04931(Insulin resistance)	K00820	EC:2.6.1.16	glutamine-fructose-6-phosphate transaminase 2 [Source:NCBI gene;Acc:102170134]	12.1061	3.2084	8.68429	1.93149	2.09401	2.02375	3.96723	1.98813	1.09877e-05	0.0013024	up	yes
chr11	103506765	103518363	-	ENSCHIG00000014858	AGPAT2	ENSCHIT00000021218	GO:0001819(positive regulation of cytokine production);GO:0003841(1-acylglycerol-3-phosphate O-acyltransferase activity);GO:0005783(endoplasmic reticulum);GO:0006629(lipid metabolic process);GO:0006654(phosphatidic acid biosynthetic process);GO:0008654(phospholipid biosynthetic process);GO:0016020(membrane);GO:0016021(integral component of membrane);GO:0016740(transferase activity);GO:0016746(tra…	00561(Glycerolipid metabolism);00564(Glycerophospholipid metabolism);04072(Phospholipase D signaling pathway);04975(Fat digestion and absorption)	K13509	EC:2.3.1.51	1-acylglycerol-3-phosphate O-acyltransferase 2 [Source:NCBI gene;Acc:102173200]	31.1808	11.2862	22.0461	5.65136	7.40761	5.08769	3.5551	1.82989	1.15543e-05	0.00135483	up	yes
chr21	33771996	33789805	+	ENSCHIG00000022151	CYP11A1	ENSCHIT00000033198	GO:0004497(monooxygenase activity);GO:0005506(iron ion binding);GO:0005739(mitochondrion);GO:0005743(mitochondrial inner membrane);GO:0006629(lipid metabolic process);GO:0006694(steroid biosynthetic process);GO:0006700(C21-steroid hormone biosynthetic process);GO:0008202(steroid metabolic process);GO:0008203(cholesterol metabolic process);GO:0008207(C21-steroid hormone metabolic process);GO:00083…	00140(Steroid hormone biosynthesis);04913(Ovarian steroidogenesis);04925(Aldosterone synthesis and secretion);04927(Cortisol synthesis and secretion);04934(Cushing syndrome)	K00498	EC:1.14.15.6	cholesterol side-chain cleavage enzyme, mitochondrial-like [Source:NCBI gene;Acc:102173131]	16.9711	0	0.499964	0	0.009976	0	1751.31	10.7742	1.33431e-05	0.00154794	up	yes
chr13	42912130	42931782	+	ENSCHIG00000021985		ENSCHIT00000032919	GO:0016491(oxidoreductase activity);GO:0055114(oxidation-reduction process)	NA	NA	NA	dihydrodiol dehydrogenase 3-like [Source:NCBI gene;Acc:102187932]	52.2969	23.3777	55.918	124.673	67.1261	82.6632	0.479456	-1.06053	1.46806e-05	0.00168518	down	yes
chr4	68384433	68392417	+	ENSCHIG00000013089	CAV2	ENSCHIT00000018423	GO:0000139(Golgi membrane);GO:0001937(negative regulation of endothelial cell proliferation);GO:0001938(positive regulation of endothelial cell proliferation);GO:0002080(acrosomal membrane);GO:0002095(caveolar macromolecular signaling complex);GO:0005794(Golgi apparatus);GO:0005886(plasma membrane);GO:0005887(integral component of plasma membrane);GO:0005901(caveola);GO:0005925(focal adhesion);GO…	04144(Endocytosis);04510(Focal adhesion);05100(Bacterial invasion of epithelial cells);05205(Proteoglycans in cancer);05418(Fluid shear stress and atherosclerosis)	K12958	NA	caveolin 2 [Source:NCBI gene;Acc:102176581]	8.06829	1.52544	5.74175	1.08325	1.14945	1.04372	4.68055	2.22668	1.49649e-05	0.00169992	up	yes
chr6	18462576	18588725	+	ENSCHIG00000026036	DKK2	ENSCHIT00000039698	GO:0005576(extracellular region);GO:0005615(extracellular space);GO:0007275(multicellular organism development);GO:0030178(negative regulation of Wnt signaling pathway);GO:0039706(co-receptor binding);GO:0090090(negative regulation of canonical Wnt signaling pathway);GO:0090263(positive regulation of canonical Wnt signaling pathway)	04310(Wnt signaling pathway)	K02165	NA	dickkopf WNT signaling pathway inhibitor 2 [Source:NCBI gene;Acc:102188662]	1.28898	0.569557	0.89936	3.45094	7.03295	1.41206	0.231835	-2.10883	1.52884e-05	0.00171877	down	yes
chr15	16005220	16165944	-	ENSCHIG00000001684	PRR5L	ENSCHIT00000002679	GO:0001933(negative regulation of protein phosphorylation);GO:0001934(positive regulation of protein phosphorylation);GO:0010762(regulation of fibroblast migration);GO:0014068(positive regulation of phosphatidylinositol 3-kinase signaling);GO:0031625(ubiquitin protein ligase binding);GO:0031932(TORC2 complex);GO:0034599(cellular response to oxidative stress);GO:0038203(TORC2 signaling);GO:0061014…	NA	NA	NA	proline rich 5 like [Source:NCBI gene;Acc:102172562]	0.778609	0.0501726	0.864232	0.0337857	0.0632329	0.0210214	14.3427	3.84224	1.60996e-05	0.00179149	up	yes
chr8	88502249	88509298	+	ENSCHIG00000003164		ENSCHIT00000004345	NA	NA	NA	NA		8.13021	9.49507	8.05126	16.7208	22.4731	19.2317	0.439474	-1.18615	1.63483e-05	0.00179534	down	yes
chr15	52472787	52479484	+	ENSCHIG00000013559	MCAM	ENSCHIT00000019175	GO:0001525(angiogenesis);GO:0003094(glomerular filtration);GO:0009897(external side of plasma membrane);GO:0016020(membrane);GO:0016021(integral component of membrane);GO:0061042(vascular wound healing)	NA	K06534	NA	melanoma cell adhesion molecule [Source:NCBI gene;Acc:102185676]	27.1595	5.56408	25.5526	3.47705	3.92437	5.65995	4.46172	2.1576	1.64634e-05	0.00179534	up	yes
chr7	97808713	97809387	-	ENSCHIG00000007994	IER2	ENSCHIT00000010988	GO:0000977(RNA polymerase II regulatory region sequence-specific DNA binding);GO:0001228(DNA-binding transcription activator activity, RNA polymerase II-specific);GO:0003677(DNA binding);GO:0005634(nucleus);GO:0005654(nucleoplasm);GO:0005737(cytoplasm);GO:0045944(positive regulation of transcription by RNA polymerase II);GO:0048870(cell motility)	NA	NA	NA	immediate early response 2 [Source:NCBI gene;Acc:102175474]	27.4275	15.8172	24.6667	7.72318	7.55228	7.57044	2.97259	1.57172	1.66602e-05	0.00179881	up	yes
chr21	7989060	8005231	-	ENSCHIG00000021973	ARRDC4	ENSCHIT00000032897	GO:0005768(endosome);GO:0005886(plasma membrane);GO:0015031(protein transport);GO:0016567(protein ubiquitination);GO:0043231(intracellular membrane-bounded organelle);GO:0051443(positive regulation of ubiquitin-protein transferase activity);GO:0140112(extracellular vesicle biogenesis);GO:1903561(extracellular vesicle);GO:1990756(ubiquitin ligase-substrate adaptor activity)	NA	NA	NA	arrestin domain containing 4 [Source:NCBI gene;Acc:102182634]	2.56582	0.954101	2.21136	3.30297	3.3861	4.58348	0.508427	-0.975886	1.695e-05	0.00181216	down	no
chr8	49107541	49127217	+	ENSCHIG00000020923	ANXA1	ENSCHIT00000031154	GO:0001533(cornified envelope);GO:0001780(neutrophil homeostasis);GO:0001891(phagocytic cup);GO:0002250(adaptive immune response);GO:0002548(monocyte chemotaxis);GO:0002685(regulation of leukocyte migration);GO:0004859(phospholipase inhibitor activity);GO:0005509(calcium ion binding);GO:0005544(calcium-dependent phospholipid binding);GO:0005576(extracellular region);GO:0005615(extracellular space…	NA	K17091	NA	annexin A1 [Source:NCBI gene;Acc:102172262]	32.6143	3.62223	19.3023	2.15569	3.91499	3.25308	5.95669	2.57451	1.81213e-05	0.00191722	up	yes
chr15	52748124	52753344	+	ENSCHIG00000025373	SLC37A4	ENSCHIT00000038591	GO:0001780(neutrophil homeostasis);GO:0001816(cytokine production);GO:0002318(myeloid progenitor cell differentiation);GO:0005977(glycogen metabolic process);GO:0006089(lactate metabolic process);GO:0006641(triglyceride metabolic process);GO:0006874(cellular calcium ion homeostasis);GO:0008202(steroid metabolic process);GO:0015760(glucose-6-phosphate transport);GO:0016020(membrane);GO:0016021(int…	04973(Carbohydrate digestion and absorption)	K08171	NA	solute carrier family 37 member 4 [Source:NCBI gene;Acc:102173104]	8.4479	14.2387	9.08668	37.1261	41.1754	14.6475	0.341835	-1.54863	1.82843e-05	0.00191722	down	yes
chr21	64998435	64998539	+	ENSCHIG00000006460		ENSCHIT00000008611	NA	NA	NA	NA		39.6236	0.342539	16.1044	0.663506	0.639129	0.363474	33.6536	5.07269	1.95812e-05	0.00203364	up	yes
chr10	35592309	35603222	-	ENSCHIG00000011567	LGALS3	ENSCHIT00000016127;ENSCHIT00000016129	GO:0001772(immunological synapse);GO:0002548(monocyte chemotaxis);GO:0005634(nucleus);GO:0005681(spliceosomal complex);GO:0005737(cytoplasm);GO:0005743(mitochondrial inner membrane);GO:0006397(mRNA processing);GO:0008380(RNA splicing);GO:0019863(IgE binding);GO:0019903(protein phosphatase binding);GO:0030246(carbohydrate binding);GO:0030593(neutrophil chemotaxis);GO:0030855(epithelial cell differ…	NA	K06831	NA	galectin 3 [Source:NCBI gene;Acc:102186125]	61.0975	8.1045	41.8519	6.00625	8.05645	7.17615	5.22881	2.38648	2.06325e-05	0.00212262	up	yes
chr4	87389796	87459957	-	ENSCHIG00000011447	ABCB4	ENSCHIT00000016063	GO:0000166(nucleotide binding);GO:0005524(ATP binding);GO:0005654(nucleoplasm);GO:0005737(cytoplasm);GO:0005829(cytosol);GO:0005886(plasma membrane);GO:0005925(focal adhesion);GO:0015629(actin cytoskeleton);GO:0016020(membrane);GO:0016021(integral component of membrane);GO:0016324(apical plasma membrane);GO:0016887(ATPase activity);GO:0032376(positive regulation of cholesterol transport);GO:00327…	02010(ABC transporters);04976(Bile secretion)	K05659	EC:7.6.2.2	ATP binding cassette subfamily B member 4 [Source:NCBI gene;Acc:102171298]	0.538451	0	0.473537	0	0.007036	0	143.83	7.16822	2.08516e-05	0.00212511	up	yes
chr29	40744471	40759375	-	ENSCHIG00000026956	FADS3	ENSCHIT00000041239	GO:0005783(endoplasmic reticulum);GO:0005789(endoplasmic reticulum membrane);GO:0006629(lipid metabolic process);GO:0006631(fatty acid metabolic process);GO:0006633(fatty acid biosynthetic process);GO:0006636(unsaturated fatty acid biosynthetic process);GO:0016020(membrane);GO:0016021(integral component of membrane);GO:0016491(oxidoreductase activity);GO:0055114(oxidation-reduction process)	NA	K10225	EC:1.14.19.-	fatty acid desaturase 3 [Source:NCBI gene;Acc:102171410]	13.7574	6.27797	9.65143	3.17005	3.44435	2.84173	3.13942	1.6505	2.20917e-05	0.00223064	up	yes
chr11	38094199	38165620	-	ENSCHIG00000021066	EFEMP1	ENSCHIT00000031415;ENSCHIT00000031431	GO:0005006(epidermal growth factor-activated receptor activity);GO:0005154(epidermal growth factor receptor binding);GO:0005509(calcium ion binding);GO:0005615(extracellular space);GO:0006355(regulation of transcription, DNA-templated);GO:0007173(epidermal growth factor receptor signaling pathway);GO:0018108(peptidyl-tyrosine phosphorylation);GO:0032331(negative regulation of chondrocyte differen…	NA	K18262	NA	EGF containing fibulin extracellular matrix protein 1 [Source:NCBI gene;Acc:102190700]	50.1579	3.46296	28.0706	2.63044	4.02307	4.68503	7.20475	2.84895	2.44456e-05	0.00244568	up	yes
chr3	99785408	99791330	+	ENSCHIG00000024032	CA14	ENSCHIT00000036426	GO:0004089(carbonate dehydratase activity);GO:0008270(zinc ion binding);GO:0016020(membrane);GO:0016021(integral component of membrane)	00910(Nitrogen metabolism)	K01672	EC:4.2.1.1	carbonic anhydrase 14 [Source:NCBI gene;Acc:102190368]	13.3057	16.5952	20.3289	46.2782	59.6608	19.831	0.399379	-1.32417	2.48935e-05	0.00246785	down	yes
chr26	36492171	36498154	+	ENSCHIG00000023599	RBP4	ENSCHIT00000035749	GO:0001654(eye development);GO:0005501(retinoid binding);GO:0005576(extracellular region);GO:0005615(extracellular space);GO:0006094(gluconeogenesis);GO:0016918(retinal binding);GO:0019841(retinol binding);GO:0030277(maintenance of gastrointestinal epithelium);GO:0032024(positive regulation of insulin secretion);GO:0032526(response to retinoic acid);GO:0034632(retinol transmembrane transporter ac…	NA	K18271	NA	retinol binding protein 4 [Source:NCBI gene;Acc:102184027]	104.697	5.57391	66.5439	7.39281	7.8628	6.73803	8.03935	3.00708	2.55835e-05	0.00250394	up	yes
chr2	28396090	28453520	-	ENSCHIG00000019381	SPEG	ENSCHIT00000028847	GO:0000166(nucleotide binding);GO:0004672(protein kinase activity);GO:0004674(protein serine/threonine kinase activity);GO:0005515(protein binding);GO:0005524(ATP binding);GO:0006468(protein phosphorylation)	NA	K08809	EC:2.7.11.1	striated muscle enriched protein kinase [Source:NCBI gene;Acc:102180356]	33.5363	45.0519	32.7408	64.3348	71.4205	101.876	0.468495	-1.09389	2.57167e-05	0.00250394	down	yes
chr13	53991054	54015202	-	ENSCHIG00000020363	SLCO4A1	ENSCHIT00000030216	GO:0005515(protein binding);GO:0005886(plasma membrane);GO:0006811(ion transport);GO:0016020(membrane);GO:0016021(integral component of membrane);GO:0022857(transmembrane transporter activity);GO:0055085(transmembrane transport)	NA	K14354	NA	solute carrier organic anion transporter family member 4A1 [Source:NCBI gene;Acc:102184535]	1.23584	0.356147	0.740757	0.115988	0.166878	0.074776	6.52256	2.70544	2.59799e-05	0.00250718	up	yes
chr25	3867440	3914390	-	ENSCHIG00000011770	PPL	ENSCHIT00000016415;ENSCHIT00000016424;ENSCHIT00000016467	GO:0005737(cytoplasm);GO:0005856(cytoskeleton);GO:0009612(response to mechanical stimulus);GO:0045104(intermediate filament cytoskeleton organization);GO:0045104(intermediate filament cytoskeleton organization)	NA	K10386	NA	periplakin [Source:NCBI gene;Acc:102168596]	5.87633	1.75266	5.0056	1.03169	1.10672	1.45744	3.51365	1.81297	2.66026e-05	0.00254475	up	yes
chr23	1595095	1603068	-	ENSCHIG00000026893		ENSCHIT00000041140	GO:0005615(extracellular space)	05146(Amoebiasis)	K13963	NA	serpin B6-like [Source:NCBI gene;Acc:108633473]	37.8095	35.6559	35.8499	14.6121	10.7539	14.2278	2.76092	1.46515	2.77582e-05	0.0026322	up	yes
chr18	57278996	57281376	+	ENSCHIG00000017188	ATF5	ENSCHIT00000025068	GO:0000976(transcription regulatory region sequence-specific DNA binding);GO:0000977(RNA polymerase II regulatory region sequence-specific DNA binding);GO:0001228(DNA-binding transcription activator activity, RNA polymerase II-specific);GO:0003682(chromatin binding);GO:0003700(DNA-binding transcription factor activity);GO:0005634(nucleus);GO:0005654(nucleoplasm);GO:0005667(transcription factor co…	NA	K09044	NA	activating transcription factor 5 [Source:NCBI gene;Acc:102187428]	19.334	3.70381	10.2269	2.07229	2.35261	2.51377	4.7941	2.26126	2.81771e-05	0.00264889	up	yes
chr24	37519346	37595943	-	ENSCHIG00000010140	LPIN2	ENSCHIT00000013970	GO:0008195(phosphatidate phosphatase activity);GO:0016311(dephosphorylation);GO:0016787(hydrolase activity)	00561(Glycerolipid metabolism);00564(Glycerophospholipid metabolism)	K15728	EC:3.1.3.4	lipin 2 [Source:NCBI gene;Acc:102173798]	3.98499	0.655591	1.78231	0.373282	0.39615	0.408433	5.453	2.44705	3.07089e-05	0.00285214	up	yes
chr9	88049283	88056432	+	ENSCHIG00000005334		ENSCHIT00000007118	NA	04650(Natural killer cell mediated cytotoxicity)	K07986	NA	NKG2D ligand 1-like [Source:NCBI gene;Acc:108636750]	0.550297	0.635545	0.29697	0.074341	0.118578	0.07798	5.47367	2.45251	3.08622e-05	0.00285214	up	yes
chr16	34821003	34856890	-	ENSCHIG00000014401	DPT	ENSCHIT00000020538	GO:0005576(extracellular region);GO:0008285(negative regulation of cell population proliferation);GO:0030199(collagen fibril organization)	NA	NA	NA	dermatopontin [Source:NCBI gene;Acc:102191261]	62.7158	9.96866	88.4715	8.42669	10.0855	10.9653	5.46709	2.45077	3.17081e-05	0.00290233	up	yes
chr16	25857875	25889043	+	ENSCHIG00000021163	DEGS1	ENSCHIT00000031554	GO:0005739(mitochondrion);GO:0005783(endoplasmic reticulum);GO:0005789(endoplasmic reticulum membrane);GO:0006629(lipid metabolic process);GO:0016020(membrane);GO:0016021(integral component of membrane);GO:0016491(oxidoreductase activity);GO:0030148(sphingolipid biosynthetic process);GO:0042284(sphingolipid delta-4 desaturase activity);GO:0043217(myelin maintenance);GO:0050251(retinol isomerase a…	00600(Sphingolipid metabolism);04071(Sphingolipid signaling pathway)	K04712	1.14.18.5;EC:1.14.19.17	delta 4-desaturase, sphingolipid 1 [Source:NCBI gene;Acc:102181802]	3.809	2.5303	2.63947	0.827707	1.10384	1.1833	2.88257	1.52736	3.19376e-05	0.00290233	up	yes
chr28	4137203	4139317	-	ENSCHIG00000000346	ADIRF	ENSCHIT00000000513	GO:0005634(nucleus);GO:0005654(nucleoplasm);GO:0005829(cytosol);GO:0045600(positive regulation of fat cell differentiation);GO:0045944(positive regulation of transcription by RNA polymerase II);GO:0071478(cellular response to radiation);GO:0072719(cellular response to cisplatin);GO:2001023(regulation of response to drug)	NA	K21408	NA	adipogenesis regulatory factor [Source:NCBI gene;Acc:102172601]	301.444	18.7782	268.842	22.7215	32.5723	19.4986	7.87598	2.97746	3.27535e-05	0.00295188	up	yes
chr16	72264768	72265052	-	ENSCHIG00000017271		ENSCHIT00000025221	NA	NA	NA	NA		12.1273	0.56091	9.47176	0.244241	0.373048	0.752751	16.1747	4.01567	3.38276e-05	0.00302369	up	yes
chr29	44417149	44422817	-	ENSCHIG00000022890	FOSL1	ENSCHIT00000034486	GO:0000977(RNA polymerase II regulatory region sequence-specific DNA binding);GO:0000978(RNA polymerase II cis-regulatory region sequence-specific DNA binding);GO:0001701(in utero embryonic development);GO:0003677(DNA binding);GO:0003700(DNA-binding transcription factor activity);GO:0005634(nucleus);GO:0005654(nucleoplasm);GO:0006355(regulation of transcription, DNA-templated);GO:0006357(regulati…	04310(Wnt signaling pathway);04380(Osteoclast differentiation);04657(IL-17 signaling pathway);05166(Human T-cell leukemia virus 1 infection)	K04502	NA	FOS like 1, AP-1 transcription factor subunit [Source:NCBI gene;Acc:102172040]	2.5644	3.16879	0.765602	0.023313	0.044686	0.378282	14.5621	3.86415	3.52913e-05	0.0031189	up	yes
chr3	99144787	99147253	-	ENSCHIG00000017689	TXNIP	ENSCHIT00000025955	GO:0000122(negative regulation of transcription by RNA polymerase II);GO:0004857(enzyme inhibitor activity);GO:0005737(cytoplasm);GO:0006606(protein import into nucleus);GO:0006979(response to oxidative stress);GO:0030216(keratinocyte differentiation);GO:0031625(ubiquitin protein ligase binding);GO:0043086(negative regulation of catalytic activity);GO:0048008(platelet-derived growth factor recept…	04621(NOD-like receptor signaling pathway)	K20910	NA	thioredoxin interacting protein [Source:NCBI gene;Acc:102183379]	241.491	87.2606	300.337	327.523	437.852	600.75	0.460491	-1.11875	3.59316e-05	0.0031189	down	yes
chr3	105983380	105989221	-	ENSCHIG00000009097	CRABP2	ENSCHIT00000012531	GO:0001972(retinoic acid binding);GO:0005634(nucleus);GO:0005654(nucleoplasm);GO:0005737(cytoplasm);GO:0005783(endoplasmic reticulum);GO:0005829(cytosol);GO:0008289(lipid binding);GO:0016918(retinal binding);GO:0030332(cyclin binding);GO:0035115(embryonic forelimb morphogenesis);GO:0042573(retinoic acid metabolic process);GO:0048385(regulation of retinoic acid receptor signaling pathway);GO:00486…	NA	K17289	NA	cellular retinoic acid binding protein 2 [Source:NCBI gene;Acc:102174348]	9.26975	0.921584	2.88427	0.496424	0.67689	0.486295	7.87873	2.97796	3.60956e-05	0.0031189	up	yes
chr5	99770935	99851863	+	ENSCHIG00000012243	SLC2A3	ENSCHIT00000017132;ENSCHIT00000017150	GO:0002080(acrosomal membrane);GO:0005355(glucose transmembrane transporter activity);GO:0005737(cytoplasm);GO:0005886(plasma membrane);GO:0008643(carbohydrate transport);GO:0016020(membrane);GO:0016021(integral component of membrane);GO:0022857(transmembrane transporter activity);GO:0033300(dehydroascorbic acid transmembrane transporter activity);GO:0055056(D-glucose transmembrane transporter ac…	NA	K08142	NA	solute carrier family 2 member 3 [Source:NCBI gene;Acc:100860892]	3.86744	3.27658	3.01065	1.26271	0.66899	1.27186	3.16981	1.6644	3.62778e-05	0.0031189	up	yes
chr18	56556726	56557939	+	ENSCHIG00000024945		ENSCHIT00000037914	GO:0006826(iron ion transport);GO:0006879(cellular iron ion homeostasis);GO:0008199(ferric iron binding);GO:0046872(metal ion binding)	04216(Ferroptosis);04217(Necroptosis);04978(Mineral absorption)	K13625	NA	ferritin light chain [Source:NCBI gene;Acc:102187344]	288.701	246.353	271.902	76.5686	87.4893	129.922	2.74494	1.45677	3.63228e-05	0.0031189	up	yes
chr13	44008641	44014448	+	ENSCHIG00000012325	KLF6	ENSCHIT00000017262;ENSCHIT00000017264	GO:0000978(RNA polymerase II cis-regulatory region sequence-specific DNA binding);GO:0001228(DNA-binding transcription activator activity, RNA polymerase II-specific);GO:0001650(fibrillar center);GO:0003676(nucleic acid binding);GO:0005654(nucleoplasm);GO:0005730(nucleolus);GO:0005829(cytosol);GO:0043231(intracellular membrane-bounded organelle);GO:0045944(positive regulation of transcription by …	NA	K09207	NA	Kruppel like factor 6 [Source:NCBI gene;Acc:102189494]	23.5407	7.91943	14.4377	2.50947	2.2185	6.20062	4.19979	2.07032	3.72379e-05	0.0031725	up	yes
chr28	4145437	4149806	-	ENSCHIG00000000377	SNCG	ENSCHIT00000000561;ENSCHIT00000000562	GO:0005737(cytoplasm);GO:0005813(centrosome);GO:0005819(spindle);GO:0007268(chemical synaptic transmission);GO:0008344(adult locomotory behavior);GO:0009306(protein secretion);GO:0014059(regulation of dopamine secretion);GO:0016604(nuclear body);GO:0030424(axon);GO:0043025(neuronal cell body);GO:0045202(synapse);GO:0046928(regulation of neurotransmitter secretion);GO:0050808(synapse organization)…	NA	NA	NA	synuclein gamma [Source:NCBI gene;Acc:102172328]	98.2662	1.87277	41.279	1.68069	4.23612	4.24509	13.9165	3.79872	3.90072e-05	0.00329747	up	yes
chr13	31010836	31019789	+	ENSCHIG00000020459	VIM	ENSCHIT00000030451;ENSCHIT00000030437	GO:0003725(double-stranded RNA binding);GO:0005200(structural constituent of cytoskeleton);GO:0005212(structural constituent of eye lens);GO:0005737(cytoplasm);GO:0005777(peroxisome);GO:0005829(cytosol);GO:0005844(polysome);GO:0005856(cytoskeleton);GO:0005882(intermediate filament);GO:0005886(plasma membrane);GO:0010628(positive regulation of gene expression);GO:0010977(negative regulation of neu…	05169(Epstein-Barr virus infection);05206(MicroRNAs in cancer);05206(MicroRNAs in cancer)	K07606	NA	vimentin [Source:NCBI gene;Acc:102182515]	311.902	51.5911	187.621	42.7575	43.5109	38.7807	4.40717	2.13985	4.18909e-05	0.003514	up	yes
chr18	63312343	63313311	+	ENSCHIG00000008352		ENSCHIT00000011492	GO:0016020(membrane);GO:0016021(integral component of membrane)	NA	NA	NA	myeloid associated differentiation marker [Source:NCBI gene;Acc:102170725]	27.3748	11.5571	17.9883	4.72401	5.54224	7.83284	3.14492	1.65302	4.32449e-05	0.00353517	up	yes
chr18	54608046	54636851	+	ENSCHIG00000018939	HIF3A	ENSCHIT00000028055;ENSCHIT00000028065	GO:0000790(nuclear chromatin);GO:0000978(RNA polymerase II cis-regulatory region sequence-specific DNA binding);GO:0000981(DNA-binding transcription factor activity, RNA polymerase II-specific);GO:0001666(response to hypoxia);GO:0003677(DNA binding);GO:0003700(DNA-binding transcription factor activity);GO:0005654(nucleoplasm);GO:0005829(cytosol);GO:0005886(plasma membrane);GO:0006355(regulation o…	NA	K09096	NA	hypoxia inducible factor 3 subunit alpha [Source:NCBI gene;Acc:102168854]	2.5324	0.175012	3.88914	0.125066	0.30391	0.140013	11.5934	3.53524	4.32969e-05	0.00353517	up	yes
chr5	100117426	100157735	+	ENSCHIG00000022916	RIMKLB	ENSCHIT00000034531;ENSCHIT00000034536;ENSCHIT00000034542	GO:0000166(nucleotide binding);GO:0005524(ATP binding);GO:0005737(cytoplasm);GO:0006464(cellular protein modification process);GO:0046872(metal ion binding);GO:0072590(N-acetyl-L-aspartate-L-glutamate ligase activity);GO:0072591(citrate-L-glutamate ligase activity);GO:0072591(citrate-L-glutamate ligase activity)	00250(Alanine, aspartate and glutamate metabolism);00250(Alanine, aspartate and glutamate metabolism)	K18310	6.3.2.41;EC:6.3.1.17	ribosomal modification protein rimK like family member B [Source:NCBI gene;Acc:102176861]	1.14901	0.197383	0.842684	0.0770921	0.158796	0.122582	6.10672	2.6104	4.34126e-05	0.00353517	up	yes
chr5	81149770	81224985	-	ENSCHIG00000015117	STK38L	ENSCHIT00000021677	GO:0000166(nucleotide binding);GO:0000287(magnesium ion binding);GO:0004672(protein kinase activity);GO:0004674(protein serine/threonine kinase activity);GO:0005524(ATP binding);GO:0005737(cytoplasm);GO:0005829(cytosol);GO:0006468(protein phosphorylation);GO:0015629(actin cytoskeleton);GO:0016301(kinase activity);GO:0016310(phosphorylation);GO:0016740(transferase activity);GO:0035556(intracellula…	NA	K08790	EC:2.7.11.1	serine/threonine kinase 38 like [Source:NCBI gene;Acc:102168894]	1.29792	1.28798	1.01081	0.293872	0.428211	0.367172	3.30199	1.72334	4.344e-05	0.00353517	up	yes
chr16	78220532	78251427	+	ENSCHIG00000021640		ENSCHIT00000032348	GO:0005515(protein binding)	NA	NA	NA	immunoglobulin like and fibronectin type III domain containing 1 [Source:NCBI gene;Acc:102176717]	110.351	69.213	54.4419	98.9812	194.943	204.218	0.469757	-1.09001	4.4698e-05	0.0036106	down	yes
chr22	16691454	16698393	+	ENSCHIG00000023951	CIDEC	ENSCHIT00000036284	GO:0006915(apoptotic process)	NA	NA	NA	cell death inducing DFFA like effector c [Source:NCBI gene;Acc:102183371]	114.878	3.4756	87.3311	3.70056	9.11484	6.27221	10.7758	3.42972	4.62112e-05	0.00370539	up	yes
chr19	39648517	39655957	+	ENSCHIG00000027251		ENSCHIT00000041764	GO:0004864(protein phosphatase inhibitor activity);GO:0005737(cytoplasm);GO:0007165(signal transduction);GO:0032515(negative regulation of phosphoprotein phosphatase activity)	04024(cAMP signaling pathway);04728(Dopaminergic synapse);05030(Cocaine addiction);05031(Amphetamine addiction);05034(Alcoholism)	K15494	NA	protein phosphatase 1 regulatory inhibitor subunit 1B [Source:NCBI gene;Acc:102180696]	20.4686	0.655108	20.2922	0.643503	1.02298	1.66453	12.4335	3.63615	4.90384e-05	0.00390338	up	yes
chr3	119544456	119599775	-	ENSCHIG00000021284	GPR161	ENSCHIT00000031727	GO:0004930(G protein-coupled receptor activity);GO:0005929(cilium);GO:0007165(signal transduction);GO:0007186(G protein-coupled receptor signaling pathway);GO:0007189(adenylate cyclase-activating G protein-coupled receptor signaling pathway);GO:0016020(membrane);GO:0016021(integral component of membrane);GO:0055037(recycling endosome);GO:1901621(negative regulation of smoothened signaling pathway…	04340(Hedgehog signaling pathway)	K08439	NA	G protein-coupled receptor 161 [Source:NCBI gene;Acc:102187999]	0.327826	0.170506	0.299993	2.36449	0.918546	0.348411	0.219837	-2.18549	5.0184e-05	0.00396563	down	yes
chr11	62243343	62257428	-	ENSCHIG00000022027	PELI1	ENSCHIT00000032980	GO:0000209(protein polyubiquitination);GO:0000778(condensed nuclear chromosome kinetochore);GO:0001819(positive regulation of cytokine production);GO:0004842(ubiquitin-protein transferase activity);GO:0005634(nucleus);GO:0008063(Toll signaling pathway);GO:0008592(regulation of Toll signaling pathway);GO:0016567(protein ubiquitination);GO:0016740(transferase activity);GO:0030890(positive regulatio…	NA	K11964	EC:2.3.2.27	pellino E3 ubiquitin protein ligase 1 [Source:NCBI gene;Acc:102177900]	5.23588	7.88343	4.43148	1.12976	1.65549	1.97825	3.68443	1.88144	5.24576e-05	0.00411547	up	yes
chr18	2959200	2971568	+	ENSCHIG00000023912	ST3GAL2	ENSCHIT00000036244	GO:0003836(beta-galactoside (CMP) alpha-2,3-sialyltransferase activity);GO:0005794(Golgi apparatus);GO:0006486(protein glycosylation);GO:0008373(sialyltransferase activity);GO:0009101(glycoprotein biosynthetic process);GO:0009247(glycolipid biosynthetic process);GO:0009312(oligosaccharide biosynthetic process);GO:0016020(membrane);GO:0016021(integral component of membrane);GO:0016740(transferase …	00512(Mucin type O-glycan biosynthesis);00533(Glycosaminoglycan biosynthesis - keratan sulfate);00603(Glycosphingolipid biosynthesis - globo and isoglobo series);00604(Glycosphingolipid biosynthesis - ganglio series)	K03368	EC:2.4.99.4	ST3 beta-galactoside alpha-2,3-sialyltransferase 2 [Source:NCBI gene;Acc:102174236]	27.5671	25.0268	20.4493	38.4419	44.9925	47.2817	0.558792	-0.839617	5.28764e-05	0.00411869	down	no
chr29	44297525	44300661	-	ENSCHIG00000013681	RNASEH2C	ENSCHIT00000019344	GO:0006401(RNA catabolic process);GO:0032299(ribonuclease H2 complex)	03030(DNA replication)	K10745	NA	ribonuclease H2 subunit C [Source:NCBI gene;Acc:102170032]	1.92023	1.19674	1.20931	2.74007	2.84111	2.928	0.508425	-0.975893	5.40302e-05	0.00417872	down	no
chr10	58255584	58348776	-	ENSCHIG00000010532	GNG2	ENSCHIT00000014543	GO:0003924(GTPase activity);GO:0005834(heterotrimeric G-protein complex);GO:0005886(plasma membrane);GO:0007165(signal transduction);GO:0007186(G protein-coupled receptor signaling pathway);GO:0016020(membrane);GO:0031681(G-protein beta-subunit binding)	04014(Ras signaling pathway);04062(Chemokine signaling pathway);04151(PI3K-Akt signaling pathway);04371(Apelin signaling pathway);04713(Circadian entrainment);04723(Retrograde endocannabinoid signaling);04724(Glutamatergic synapse);04725(Cholinergic synapse);04726(Serotonergic synapse);04727(GABAergic synapse);04728(Dopaminergic synapse);04926(Relaxin signaling pathway);05032(Morphine addiction);…	K07826	NA	G protein subunit gamma 2 [Source:NCBI gene;Acc:102189312]	6.70739	0.482645	3.87769	0.432604	0.64522	0.52777	6.89323	2.78518	5.46292e-05	0.00419529	up	yes
chr9	70916748	70942199	+	ENSCHIG00000014393	RAB32	ENSCHIT00000020534	GO:0000166(nucleotide binding);GO:0003924(GTPase activity);GO:0005525(GTP binding);GO:0005739(mitochondrion);GO:0005741(mitochondrial outer membrane);GO:0005769(early endosome);GO:0005783(endoplasmic reticulum);GO:0005794(Golgi apparatus);GO:0005802(trans-Golgi network);GO:0007005(mitochondrion organization);GO:0016020(membrane);GO:0016192(vesicle-mediated transport);GO:0019882(antigen processing…	NA	K07918	NA	RAB32, member RAS oncogene family [Source:NCBI gene;Acc:102185468]	5.32058	0.652098	1.88559	0.18247	0.394776	0.231702	9.71419	3.28009	5.5019e-05	0.00419568	up	yes
chr23	1577865	1613021	-	ENSCHIG00000016184	SERPINB9	ENSCHIT00000023395	GO:0002020(protease binding);GO:0002448(mast cell mediated immunity);GO:0004867(serine-type endopeptidase inhibitor activity);GO:0005615(extracellular space);GO:0005634(nucleus);GO:0005654(nucleoplasm);GO:0005737(cytoplasm);GO:0005794(Golgi apparatus);GO:0005829(cytosol);GO:0006915(apoptotic process);GO:0006955(immune response);GO:0009617(response to bacterium);GO:0010628(positive regulation of g…	05146(Amoebiasis)	K13963	NA	serpin B9 [Source:NCBI gene;Acc:102180906]	10.4397	5.63238	6.70894	1.71772	2.86388	2.58594	3.17835	1.66828	5.68053e-05	0.00430182	up	yes
chr20	34991781	35050806	+	ENSCHIG00000009529	DAB2	ENSCHIT00000013168;ENSCHIT00000013180;ENSCHIT00000013223;ENSCHIT00000013190	GO:0000122(negative regulation of transcription by RNA polymerase II);GO:0001650(fibrillar center);GO:0001934(positive regulation of protein phosphorylation);GO:0005515(protein binding);GO:0005886(plasma membrane);GO:0005905(clathrin-coated pit);GO:0006897(endocytosis);GO:0008022(protein C-terminus binding);GO:0010718(positive regulation of epithelial to mesenchymal transition);GO:0010862(positiv…	04144(Endocytosis);04144(Endocytosis)	K12475	NA	DAB adaptor protein 2 [Source:NCBI gene;Acc:102191558]	4.54893	1.30363	3.16653	0.552996	0.872426	1.06607	3.61995	1.85597	5.76589e-05	0.00433634	up	yes
chr11	2488086	2494362	+	ENSCHIG00000026035	ARID5A	ENSCHIT00000039702	GO:0000122(negative regulation of transcription by RNA polymerase II);GO:0003677(DNA binding);GO:0003714(transcription corepressor activity);GO:0005654(nucleoplasm);GO:0005730(nucleolus);GO:0008134(transcription factor binding);GO:0030331(estrogen receptor binding);GO:0042802(identical protein binding);GO:0043565(sequence-specific DNA binding);GO:0046965(retinoid X receptor binding);GO:0046966(th…	NA	NA	NA	AT-rich interaction domain 5A [Source:NCBI gene;Acc:102174482]	3.95602	11.3297	2.38878	0.298711	0.454455	1.62016	7.44715	2.89669	5.88327e-05	0.00436868	up	yes
chr12	1105612	1137837	+	ENSCHIG00000011038	RAB20	ENSCHIT00000015317	GO:0003924(GTPase activity);GO:0005525(GTP binding);GO:0005794(Golgi apparatus);GO:0043231(intracellular membrane-bounded organelle);GO:0045335(phagocytic vesicle);GO:0071346(cellular response to interferon-gamma);GO:0090383(phagosome acidification);GO:0090385(phagosome-lysosome fusion)	NA	K07911	NA	RAB20, member RAS oncogene family [Source:NCBI gene;Acc:102183802]	0.938157	0.261145	0.532196	0.102794	0.047321	0.061763	8.17215	3.03072	5.889e-05	0.00436868	up	yes
chr21	21392595	21499394	-	ENSCHIG00000010086	IQGAP1	ENSCHIT00000013893	GO:0001726(ruffle);GO:0001817(regulation of cytokine production);GO:0005078(MAP-kinase scaffold activity);GO:0005509(calcium ion binding);GO:0005515(protein binding);GO:0005516(calmodulin binding);GO:0005547(phosphatidylinositol-3,4,5-trisphosphate binding);GO:0005634(nucleus);GO:0005737(cytoplasm);GO:0005874(microtubule);GO:0005886(plasma membrane);GO:0005911(cell-cell junction);GO:0005925(focal…	04520(Adherens junction);04810(Regulation of actin cytoskeleton);05205(Proteoglycans in cancer)	K16848	NA	IQ motif containing GTPase activating protein 1 [Source:NCBI gene;Acc:102172668]	11.6467	4.14094	8.55453	2.23737	2.79372	2.97337	3.04108	1.60458	5.97763e-05	0.00440446	up	yes
chr1	45938828	45949946	+	ENSCHIG00000026427	NFKBIZ	ENSCHIT00000040344	GO:0005515(protein binding);GO:0005634(nucleus);GO:0006954(inflammatory response);GO:0016607(nuclear speck);GO:0036464(cytoplasmic ribonucleoprotein granule);GO:0050729(positive regulation of inflammatory response);GO:0050852(T cell receptor signaling pathway);GO:2000321(positive regulation of T-helper 17 cell differentiation)	05202(Transcriptional misregulation in cancer)	K14242	NA	NFKB inhibitor zeta [Source:NCBI gene;Acc:102186434]	2.79818	0.939021	1.9972	0.423645	0.531691	0.553888	3.79957	1.92584	6.06686e-05	0.00444021	up	yes
chr16	294830	332595	+	ENSCHIG00000010182	ADORA1	ENSCHIT00000014027	GO:0001609(G protein-coupled adenosine receptor activity);GO:0001973(G protein-coupled adenosine receptor signaling pathway);GO:0002686(negative regulation of leukocyte migration);GO:0003093(regulation of glomerular filtration);GO:0004930(G protein-coupled receptor activity);GO:0005886(plasma membrane);GO:0007165(signal transduction);GO:0007186(G protein-coupled receptor signaling pathway);GO:001…	04022(cGMP-PKG signaling pathway);04024(cAMP signaling pathway);04071(Sphingolipid signaling pathway);04080(Neuroactive ligand-receptor interaction);04923(Regulation of lipolysis in adipocytes);04924(Renin secretion);05032(Morphine addiction)	K04265	NA	adenosine A1 receptor [Source:NCBI gene;Acc:102181801]	1.63806	0.293241	1.01896	0.096125	0.147989	0.097097	8.64645	3.11211	6.24864e-05	0.00454276	up	yes
chr12	30726142	30727089	+	ENSCHIG00000008359	SPRY2	ENSCHIT00000011515	GO:0000132(establishment of mitotic spindle orientation);GO:0005634(nucleus);GO:0005737(cytoplasm);GO:0005829(cytosol);GO:0005856(cytoskeleton);GO:0007275(multicellular organism development);GO:0007605(sensory perception of sound);GO:0008285(negative regulation of cell population proliferation);GO:0009966(regulation of signal transduction);GO:0010628(positive regulation of gene expression);GO:001…	05206(MicroRNAs in cancer)	K17383	NA	sprouty RTK signaling antagonist 2 [Source:NCBI gene;Acc:102188779]	18.1689	10.3451	14.1467	4.96739	5.25261	4.866	2.82783	1.4997	6.57302e-05	0.00474694	up	yes
chr20	35475058	35517607	-	ENSCHIG00000009367	OSMR	ENSCHIT00000012925	GO:0004896(cytokine receptor activity);GO:0004924(oncostatin-M receptor activity);GO:0005515(protein binding);GO:0005900(oncostatin-M receptor complex);GO:0008284(positive regulation of cell population proliferation);GO:0016020(membrane);GO:0016021(integral component of membrane);GO:0016324(apical plasma membrane);GO:0019838(growth factor binding);GO:0034097(response to cytokine);GO:0038165(oncos…	04060(Cytokine-cytokine receptor interaction);04151(PI3K-Akt signaling pathway);04630(Jak-STAT signaling pathway)	K05057	NA	oncostatin M receptor [Source:NCBI gene;Acc:102184003]	3.98652	1.92871	1.52119	0.530789	0.464802	0.853051	4.02264	2.00814	6.71323e-05	0.0048163	up	yes
chr25	18067060	18134319	+	ENSCHIG00000023960	ACSM1	ENSCHIT00000036313	GO:0000166(nucleotide binding);GO:0003824(catalytic activity);GO:0003996(acyl-CoA ligase activity);GO:0005739(mitochondrion);GO:0005759(mitochondrial matrix);GO:0006633(fatty acid biosynthetic process);GO:0015645(fatty acid ligase activity);GO:0018858(benzoate-CoA ligase activity);GO:0047760(butyrate-CoA ligase activity);GO:0102391(decanoate-CoA ligase activity)	00650(Butanoate metabolism)	K01896	EC:6.2.1.2	acyl-CoA synthetase medium chain family member 1 [Source:NCBI gene;Acc:102182274]	6.15048	0.279153	2.13485	0.201264	0.434135	0.167935	10.6612	3.41429	6.7597e-05	0.00481794	up	yes
chr15	17194427	17287072	-	ENSCHIG00000021491	CD44	ENSCHIT00000032129;ENSCHIT00000032137;ENSCHIT00000032102;ENSCHIT00000032091	GO:0004896(cytokine receptor activity);GO:0005540(hyaluronic acid binding);GO:0005794(Golgi apparatus);GO:0005829(cytosol);GO:0005886(plasma membrane);GO:0005902(microvillus);GO:0007155(cell adhesion);GO:0009986(cell surface);GO:0016020(membrane);GO:0016021(integral component of membrane);GO:0016324(apical plasma membrane);GO:0016477(cell migration);GO:0019221(cytokine-mediated signaling pathway)…	04512(ECM-receptor interaction);04640(Hematopoietic cell lineage);05169(Epstein-Barr virus infection);05205(Proteoglycans in cancer);05206(MicroRNAs in cancer);05206(MicroRNAs in cancer)	K06256	NA	CD44 molecule (Indian blood group) [Source:NCBI gene;Acc:102182426]	4.42716	1.98909	2.46639	1.00085	0.998044	1.04294	2.92016	1.54605	6.91807e-05	0.00488944	up	yes
chr19	35007956	35009239	+	ENSCHIG00000010300		ENSCHIT00000014184	GO:0005242(inward rectifier potassium channel activity);GO:0005244(voltage-gated ion channel activity);GO:0005886(plasma membrane);GO:0006811(ion transport);GO:0006813(potassium ion transport);GO:0016020(membrane);GO:0016021(integral component of membrane);GO:0034220(ion transmembrane transport);GO:0034765(regulation of ion transmembrane transport);GO:0071805(potassium ion transmembrane transport)	04725(Cholinergic synapse);04921(Oxytocin signaling pathway)	K05005	NA	potassium inwardly rectifying channel subfamily J member 12 [Source:NCBI gene;Acc:102174425]	31.5568	24.884	20.1829	54.1923	43.5617	40.8291	0.552908	-0.854889	6.94968e-05	0.00488944	down	no
chr27	29008900	29129890	+	ENSCHIG00000017793	FAT1	ENSCHIT00000026122;ENSCHIT00000026222;ENSCHIT00000026141;ENSCHIT00000026169	GO:0005509(calcium ion binding);GO:0005634(nucleus);GO:0005886(plasma membrane);GO:0005911(cell-cell junction);GO:0007155(cell adhesion);GO:0007156(homophilic cell adhesion via plasma membrane adhesion molecules);GO:0016020(membrane);GO:0016021(integral component of membrane);GO:0048471(perinuclear region of cytoplasm);GO:0048471(perinuclear region of cytoplasm)	NA	K16506	NA	FAT atypical cadherin 1 [Source:NCBI gene;Acc:102189372]	0.839213	0.306064	0.714125	0.149535	0.212955	0.157997	3.57243	1.83691	6.99578e-05	0.00489032	up	yes
chr23	37689383	37693280	-	ENSCHIG00000023888	PIM1	ENSCHIT00000036202	GO:0000166(nucleotide binding);GO:0004672(protein kinase activity);GO:0004674(protein serine/threonine kinase activity);GO:0005524(ATP binding);GO:0005634(nucleus);GO:0005730(nucleolus);GO:0005737(cytoplasm);GO:0005829(cytosol);GO:0006468(protein phosphorylation);GO:0008134(transcription factor binding);GO:0016301(kinase activity);GO:0016310(phosphorylation);GO:0016740(transferase activity);GO:00…	04630(Jak-STAT signaling pathway);04933(AGE-RAGE signaling pathway in diabetic complications);05200(Pathways in cancer);05206(MicroRNAs in cancer);05221(Acute myeloid leukemia)	K04702	EC:2.7.11.1	Pim-1 proto-oncogene, serine/threonine kinase [Source:NCBI gene;Acc:102191659]	4.59612	28.1753	3.57873	1.27013	1.53114	2.15975	7.32715	2.87325	7.37705e-05	0.00512399	up	yes
chr19	61072312	61091254	+	ENSCHIG00000018158	SLC16A6	ENSCHIT00000026728;ENSCHIT00000026738	GO:0016020(membrane);GO:0016021(integral component of membrane);GO:0022857(transmembrane transporter activity);GO:0055085(transmembrane transport);GO:0055085(transmembrane transport)	NA	K08183	NA	solute carrier family 16 member 6 [Source:NCBI gene;Acc:102179811]	0.151221	0.464467	0.275225	5.19523	1.31819	0.331625	0.130154	-2.9417	7.63229e-05	0.00526773	down	yes
chr11	6801115	6838421	+	ENSCHIG00000013024	IL1R1	ENSCHIT00000018300;ENSCHIT00000018313	GO:0002020(protease binding);GO:0004908(interleukin-1 receptor activity);GO:0004909(interleukin-1, type I, activating receptor activity);GO:0005161(platelet-derived growth factor receptor binding);GO:0005515(protein binding);GO:0007165(signal transduction);GO:0009897(external side of plasma membrane);GO:0009986(cell surface);GO:0016020(membrane);GO:0019221(cytokine-mediated signaling pathway);GO:…	04010(MAPK signaling pathway);04060(Cytokine-cytokine receptor interaction);04064(NF-kappa B signaling pathway);04380(Osteoclast differentiation);04640(Hematopoietic cell lineage);04659(Th17 cell differentiation);04750(Inflammatory mediator regulation of TRP channels);05146(Amoebiasis);05163(Human cytomegalovirus infection);05166(Human T-cell leukemia virus 1 infection);05418(Fluid shear stress a…	K04386	NA	interleukin 1 receptor type 1 [Source:NCBI gene;Acc:102187231]	3.75742	1.07872	1.99288	0.432047	0.638314	0.496939	4.35719	2.1234	7.79361e-05	0.00534524	up	yes
chr25	33335414	33339596	+	ENSCHIG00000022708	ABHD11	ENSCHIT00000034182;ENSCHIT00000034187	NA	NA	K13703	NA	abhydrolase domain containing 11 [Source:NCBI gene;Acc:102170657]	4.01258	0.689062	2.988	0.516764	0.459362	0.597966	4.88512	2.2884	7.97838e-05	0.00543776	up	yes
chr6	110429989	110508683	+	ENSCHIG00000022582	CPEB2	ENSCHIT00000033963;ENSCHIT00000033955;ENSCHIT00000033939	GO:0003676(nucleic acid binding);GO:0003723(RNA binding);GO:0003730(mRNA 3'-UTR binding);GO:0005634(nucleus);GO:0005737(cytoplasm);GO:0006417(regulation of translation);GO:0032869(cellular response to insulin stimulus);GO:0045182(translation regulator activity);GO:0071456(cellular response to hypoxia);GO:2000766(negative regulation of cytoplasmic translation);GO:2000766(negative regulation of cyt…	04114(Oocyte meiosis);04914(Progesterone-mediated oocyte maturation);04914(Progesterone-mediated oocyte maturation)	K02602	NA	cytoplasmic polyadenylation element binding protein 2 [Source:NCBI gene;Acc:102169571]	5.87897	7.11604	6.17727	1.30578	2.7311	2.48392	2.94017	1.5559	8.17432e-05	0.0055367	up	yes
chr25	26990243	26992791	+	ENSCHIG00000009316	HSD3B7	ENSCHIT00000012857	GO:0003854(3-beta-hydroxy-delta5-steroid dehydrogenase activity);GO:0005811(lipid droplet);GO:0006694(steroid biosynthetic process);GO:0016491(oxidoreductase activity);GO:0016616(oxidoreductase activity, acting on the CH-OH group of donors, NAD or NADP as acceptor);GO:0035754(B cell chemotaxis);GO:0047016(cholest-5-ene-3-beta,7-alpha-diol 3-beta-dehydrogenase activity);GO:0055114(oxidation-reduct…	00120(Primary bile acid biosynthesis)	K12408	EC:1.1.1.181	hydroxy-delta-5-steroid dehydrogenase, 3 beta- and steroid delta-isomerase 7 [Source:NCBI gene;Acc:102170750]	16.1361	3.51886	14.9779	2.66338	2.45843	3.2553	4.13422	2.04762	8.43176e-05	0.00567582	up	yes
chr3	54460400	54490756	-	ENSCHIG00000013418		ENSCHIT00000018959;ENSCHIT00000018992;ENSCHIT00000018975;ENSCHIT00000019012;ENSCHIT00000018929	GO:0003676(nucleic acid binding);GO:0003723(RNA binding);GO:0005634(nucleus);GO:0006355(regulation of transcription, DNA-templated);GO:0006355(regulation of transcription, DNA-templated)	NA	K13210	NA	far upstream element binding protein 1 [Source:NCBI gene;Acc:102176843]	10.8569	12.1595	15.3096	5.50741	4.32666	4.39191	2.69409	1.4298	8.58766e-05	0.00571356	up	yes
chr15	35694964	35710393	-	ENSCHIG00000011357	APBB1	ENSCHIT00000015819	GO:0000122(negative regulation of transcription by RNA polymerase II);GO:0001540(amyloid-beta binding);GO:0003682(chromatin binding);GO:0005515(protein binding);GO:0005634(nucleus);GO:0005737(cytoplasm);GO:0005783(endoplasmic reticulum);GO:0005886(plasma membrane);GO:0006974(cellular response to DNA damage stimulus);GO:0030027(lamellipodium);GO:0030426(growth cone);GO:0031625(ubiquitin protein li…	05010(Alzheimer disease)	K04529	NA	amyloid beta precursor protein binding family B member 1 [Source:NCBI gene;Acc:102179305]	2.06797	1.24469	1.96764	3.07946	2.62273	4.30885	0.527448	-0.9229	8.5926e-05	0.00571356	down	no
chr27	21666560	22114439	-	ENSCHIG00000016532	DLC1	ENSCHIT00000024166;ENSCHIT00000024137;ENSCHIT00000024121;ENSCHIT00000024158;ENSCHIT00000024174	GO:0005096(GTPase activator activity);GO:0005515(protein binding);GO:0005634(nucleus);GO:0005737(cytoplasm);GO:0005829(cytosol);GO:0005901(caveola);GO:0005925(focal adhesion);GO:0006915(apoptotic process);GO:0006919(activation of cysteine-type endopeptidase activity involved in apoptotic process);GO:0007165(signal transduction);GO:0008285(negative regulation of cell population proliferation);GO:0…	NA	K20632	NA	DLC1 Rho GTPase activating protein [Source:NCBI gene;Acc:102172598]	4.02655	1.2326	2.54582	0.543549	0.895646	0.966595	3.24424	1.69788	8.67339e-05	0.00573232	up	yes
chr18	57125840	57141109	-	ENSCHIG00000018371	TSKS	ENSCHIT00000027138	GO:0005814(centriole);GO:0010923(negative regulation of phosphatase activity);GO:0019901(protein kinase binding)	NA	K16492	NA	testis specific serine kinase substrate [Source:NCBI gene;Acc:102184936]	2.4943	0.127915	1.37	0.087994	0.148762	0.105385	11.6683	3.54453	8.80344e-05	0.00575046	up	yes
chr3	86380507	86405633	+	ENSCHIG00000025143	CELSR2	ENSCHIT00000038308;ENSCHIT00000038395;ENSCHIT00000038330	GO:0001764(neuron migration);GO:0003341(cilium movement);GO:0004888(transmembrane signaling receptor activity);GO:0004930(G protein-coupled receptor activity);GO:0005509(calcium ion binding);GO:0005737(cytoplasm);GO:0005886(plasma membrane);GO:0006355(regulation of transcription, DNA-templated);GO:0007155(cell adhesion);GO:0007156(homophilic cell adhesion via plasma membrane adhesion molecules);G…	NA	K04601	NA	cadherin EGF LAG seven-pass G-type receptor 2 [Source:NCBI gene;Acc:102186733]	0.448563	0.310463	0.440023	0.740449	0.508586	1.31483	0.467673	-1.09643	8.81583e-05	0.00575046	down	yes
chr1	146874803	146968144	-	ENSCHIG00000016792	RUNX1	ENSCHIT00000024410;ENSCHIT00000024414	GO:0000976(transcription regulatory region sequence-specific DNA binding);GO:0000977(RNA polymerase II regulatory region sequence-specific DNA binding);GO:0000978(RNA polymerase II cis-regulatory region sequence-specific DNA binding);GO:0001228(DNA-binding transcription activator activity, RNA polymerase II-specific);GO:0003677(DNA binding);GO:0003700(DNA-binding transcription factor activity);GO…	04530(Tight junction);04659(Th17 cell differentiation);05200(Pathways in cancer);05202(Transcriptional misregulation in cancer);05220(Chronic myeloid leukemia);05221(Acute myeloid leukemia);05221(Acute myeloid leukemia)	K08367	NA	RUNX family transcription factor 1 [Source:NCBI gene;Acc:102178020]	1.28268	1.19495	1.56109	0.104834	0.230846	0	12.0314	3.58874	8.85904e-05	0.00575046	up	yes
chr10	93295263	93604369	-	ENSCHIG00000020854	IQGAP2	ENSCHIT00000031087	GO:0005515(protein binding);GO:0005516(calmodulin binding);GO:0005547(phosphatidylinositol-3,4,5-trisphosphate binding);GO:0005737(cytoplasm);GO:0005902(microvillus);GO:0007165(signal transduction);GO:0009986(cell surface);GO:0017048(Rho GTPase binding);GO:0030027(lamellipodium);GO:0030175(filopodium);GO:0034314(Arp2/3 complex-mediated actin nucleation);GO:0043087(regulation of GTPase activity);G…	04810(Regulation of actin cytoskeleton)	K05767	NA	IQ motif containing GTPase activating protein 2 [Source:NCBI gene;Acc:102171711]	0.781227	0.0568741	0.292571	0.0159263	0.0374618	0.0496201	10.9765	3.45635	9.55372e-05	0.00616469	up	yes
chr7	101113035	101155724	+	ENSCHIG00000023790	CYP4F8	ENSCHIT00000036032	GO:0004497(monooxygenase activity);GO:0005506(iron ion binding);GO:0016020(membrane);GO:0016491(oxidoreductase activity);GO:0016705(oxidoreductase activity, acting on paired donors, with incorporation or reduction of molecular oxygen);GO:0020037(heme binding);GO:0046872(metal ion binding);GO:0055114(oxidation-reduction process)	00590(Arachidonic acid metabolism)	K17726	1.14.14.79;1.14.14.94;EC:1.14.14.78	cytochrome P450 4F6 [Source:NCBI gene;Acc:102187311]	2.57684	0.018857	0.49518	0.010955	0.059095	0.023575	33.0134	5.04498	9.79836e-05	0.00628536	up	yes
chr18	54906406	54916037	-	ENSCHIG00000020955	SLC1A5	ENSCHIT00000031210	GO:0005886(plasma membrane);GO:0006868(glutamine transport);GO:0015186(L-glutamine transmembrane transporter activity);GO:0015293(symporter activity);GO:0016020(membrane);GO:0016021(integral component of membrane);GO:0055085(transmembrane transport);GO:0070207(protein homotrimerization)	04974(Protein digestion and absorption);05230(Central carbon metabolism in cancer)	K05616	NA	solute carrier family 1 member 5 [Source:NCBI gene;Acc:102176550]	9.7484	4.37639	7.83696	2.53791	2.40165	2.40793	2.98901	1.57967	0.00010142	0.00646775	up	yes
chr26	8355571	8539570	+	ENSCHIG00000019349	CPXM2	ENSCHIT00000028663	GO:0004181(metallocarboxypeptidase activity);GO:0005576(extracellular region);GO:0006508(proteolysis);GO:0008270(zinc ion binding)	NA	K08639	NA	carboxypeptidase X, M14 family member 2 [Source:NCBI gene;Acc:102178789]	7.21191	0.491525	2.66931	0.549115	0.279489	0.545589	7.54824	2.91614	0.000102871	0.00652213	up	yes
chr4	80005914	80082437	+	ENSCHIG00000020870		ENSCHIT00000031082	GO:0005794(Golgi apparatus);GO:0005886(plasma membrane);GO:0006955(immune response);GO:0007155(cell adhesion);GO:0007166(cell surface receptor signaling pathway);GO:0016020(membrane);GO:0016021(integral component of membrane);GO:0016324(apical plasma membrane)	03320(PPAR signaling pathway);04145(Phagosome);04152(AMPK signaling pathway);04512(ECM-receptor interaction);04640(Hematopoietic cell lineage);04920(Adipocytokine signaling pathway);04931(Insulin resistance);04975(Fat digestion and absorption);04979(Cholesterol metabolism);05144(Malaria)	K06259	NA	platelet glycoprotein 4-like [Source:NCBI gene;Acc:108633303]	2.29112	0.048966	0.264973	0.057562	0.069045	0.033206	16.3007	4.02686	0.000105143	0.00656871	up	yes
chr19	51962311	51967246	+	ENSCHIG00000020904	CBX8	ENSCHIT00000031118	GO:0000122(negative regulation of transcription by RNA polymerase II);GO:0000151(ubiquitin ligase complex);GO:0000790(nuclear chromatin);GO:0000792(heterochromatin);GO:0003727(single-stranded RNA binding);GO:0005634(nucleus);GO:0005654(nucleoplasm);GO:0016574(histone ubiquitination);GO:0031519(PcG protein complex);GO:0035064(methylated histone binding);GO:0035102(PRC1 complex);GO:0050790(regulati…	NA	K11455	NA	chromobox 8 [Source:NCBI gene;Acc:102186051]	0.333855	0.139151	0.245785	0.552531	0.530315	0.822265	0.377296	-1.40623	0.000105598	0.00656871	down	yes
chr13	31410156	31431506	-	ENSCHIG00000026086	HACD1	ENSCHIT00000039811;ENSCHIT00000039798	GO:0005783(endoplasmic reticulum);GO:0005789(endoplasmic reticulum membrane);GO:0006629(lipid metabolic process);GO:0006631(fatty acid metabolic process);GO:0006633(fatty acid biosynthetic process);GO:0016020(membrane);GO:0016021(integral component of membrane);GO:0016829(lyase activity);GO:0102158(very-long-chain 3-hydroxyacyl-CoA dehydratase activity);GO:0102343(3-hydroxy-arachidoyl-CoA dehydra…	00062(Fatty acid elongation);01040(Biosynthesis of unsaturated fatty acids);01040(Biosynthesis of unsaturated fatty acids)	K10703	EC:4.2.1.134	3-hydroxyacyl-CoA dehydratase 1 [Source:NCBI gene;Acc:102183078]	5.34209	5.46377	4.3967	8.94137	9.49783	8.69185	0.560338	-0.835631	0.000106628	0.00656871	down	no
chr7	70246271	70261940	+	ENSCHIG00000025933	TRIM7	ENSCHIT00000039545;ENSCHIT00000039554	GO:0005515(protein binding);GO:0005634(nucleus);GO:0005737(cytoplasm);GO:0008270(zinc ion binding);GO:0046872(metal ion binding);GO:0046872(metal ion binding)	NA	K12000	NA	tripartite motif containing 7 [Source:NCBI gene;Acc:102183686]	12.5391	9.88055	10.5667	16.3874	17.8889	18.7035	0.622624	-0.683567	0.000106653	0.00656871	down	no
chr23	22627304	22630926	-	ENSCHIG00000017158		ENSCHIT00000025083;ENSCHIT00000025088	GO:0005515(protein binding);GO:0005576(extracellular region);GO:0005576(extracellular region)	NA	NA	NA		46.8991	13.3803	29.8039	6.8201	9.18525	11.4332	3.2831	1.71506	0.000106996	0.00656871	up	yes
chr19	27745018	27791268	+	ENSCHIG00000021688	NDEL1	ENSCHIT00000032411;ENSCHIT00000032420	GO:0000226(microtubule cytoskeleton organization);GO:0000775(chromosome, centromeric region);GO:0000776(kinetochore);GO:0000777(condensed chromosome kinetochore);GO:0001764(neuron migration);GO:0001833(inner cell mass cell proliferation);GO:0005694(chromosome);GO:0005737(cytoplasm);GO:0005813(centrosome);GO:0005815(microtubule organizing center);GO:0005819(spindle);GO:0005856(cytoskeleton);GO:000…	NA	K16739	NA	nudE neurodevelopment protein 1 like 1 [Source:NCBI gene;Acc:102176913]	25.2573	24.6179	21.873	8.50533	9.75317	10.2746	2.51456	1.3303	0.00010722	0.00656871	up	yes
chr6	100079438	100080437	+	ENSCHIG00000012928		ENSCHIT00000018184	GO:0000166(nucleotide binding);GO:0016491(oxidoreductase activity);GO:0016620(oxidoreductase activity, acting on the aldehyde or oxo group of donors, NAD or NADP as acceptor);GO:0055114(oxidation-reduction process)	00010(Glycolysis / Gluconeogenesis);04066(HIF-1 signaling pathway);05010(Alzheimer disease)	K00134	EC:1.2.1.12	glyceraldehyde-3-phosphate dehydrogenase-like [Source:NCBI gene;Acc:102181016]	5.98545	6.15075	7.08955	13.099	11.9335	9.96877	0.549288	-0.864365	0.000109674	0.00668152	down	no
chr15	44250018	44427271	+	ENSCHIG00000009677	PDE3B	ENSCHIT00000013287	GO:0004114(3',5'-cyclic-nucleotide phosphodiesterase activity);GO:0007162(negative regulation of cell adhesion);GO:0007165(signal transduction);GO:0008081(phosphoric diester hydrolase activity);GO:0016020(membrane);GO:0016021(integral component of membrane);GO:0016525(negative regulation of angiogenesis);GO:0016787(hydrolase activity);GO:0032045(guanyl-nucleotide exchange factor complex);GO:00468…	00230(Purine metabolism);04022(cGMP-PKG signaling pathway);04024(cAMP signaling pathway);04371(Apelin signaling pathway);04910(Insulin signaling pathway);04914(Progesterone-mediated oocyte maturation);04922(Glucagon signaling pathway);04923(Regulation of lipolysis in adipocytes);04924(Renin secretion);05032(Morphine addiction)	K13296	EC:3.1.4.17	phosphodiesterase 3B [Source:NCBI gene;Acc:102190893]	2.05644	0.095849	1.60759	0.036651	0.140117	0.156419	11.2846	3.49628	0.000111566	0.00675905	up	yes
chr3	41743432	41967656	+	ENSCHIG00000007288	PDE4B	ENSCHIT00000009912	GO:0000930(gamma-tubulin complex);GO:0001780(neutrophil homeostasis);GO:0004114(3',5'-cyclic-nucleotide phosphodiesterase activity);GO:0004115(3',5'-cyclic-AMP phosphodiesterase activity);GO:0005813(centrosome);GO:0005829(cytosol);GO:0006198(cAMP catabolic process);GO:0007165(signal transduction);GO:0008021(synaptic vesicle);GO:0008081(phosphoric diester hydrolase activity);GO:0014069(postsynapti…	00230(Purine metabolism);04024(cAMP signaling pathway);04928(Parathyroid hormone synthesis, secretion and action);05032(Morphine addiction)	K13293	EC:3.1.4.53	phosphodiesterase 4B [Source:NCBI gene;Acc:102180558]	1.80621	0.966316	1.52465	1.82278	2.09564	6.00225	0.433153	-1.20705	0.000114714	0.00691134	down	yes
chr7	48113152	48120440	-	ENSCHIG00000022658	GPX3	ENSCHIT00000034137	GO:0004601(peroxidase activity);GO:0004602(glutathione peroxidase activity);GO:0005615(extracellular space);GO:0006979(response to oxidative stress);GO:0008430(selenium binding);GO:0016491(oxidoreductase activity);GO:0042802(identical protein binding);GO:0055114(oxidation-reduction process);GO:0098869(cellular oxidant detoxification)	00480(Glutathione metabolism);00590(Arachidonic acid metabolism);04918(Thyroid hormone synthesis)	K00432	EC:1.11.1.9	glutathione peroxidase 3 [Source:NCBI gene;Acc:102189207]	354.003	81.8159	358.058	76.5324	73.5893	63.114	3.723	1.89647	0.000115613	0.00692726	up	yes
chr19	27801104	27913954	-	ENSCHIG00000018616	MYH10	ENSCHIT00000027647	GO:0000146(microfilament motor activity);GO:0000166(nucleotide binding);GO:0000281(mitotic cytokinesis);GO:0001701(in utero embryonic development);GO:0001725(stress fiber);GO:0001764(neuron migration);GO:0001778(plasma membrane repair);GO:0003279(cardiac septum development);GO:0003774(motor activity);GO:0003779(actin binding);GO:0005515(protein binding);GO:0005524(ATP binding);GO:0005737(cytoplas…	04530(Tight junction)	K10352	NA	myosin heavy chain 10 [Source:NCBI gene;Acc:102177371]	4.33249	2.28952	4.1951	1.47086	1.15372	1.34317	2.72626	1.44692	0.000116691	0.00695366	up	yes
chr8	91137177	91337766	-	ENSCHIG00000026387	GRIN3A	ENSCHIT00000040284;ENSCHIT00000040296	GO:0004970(ionotropic glutamate receptor activity);GO:0004972(NMDA glutamate receptor activity);GO:0005216(ion channel activity);GO:0005262(calcium channel activity);GO:0005886(plasma membrane);GO:0006811(ion transport);GO:0006816(calcium ion transport);GO:0015276(ligand-gated ion channel activity);GO:0016020(membrane);GO:0016021(integral component of membrane);GO:0016358(dendrite development);GO…	04024(cAMP signaling pathway);04080(Neuroactive ligand-receptor interaction);04724(Glutamatergic synapse);05030(Cocaine addiction);05031(Amphetamine addiction);05033(Nicotine addiction);05034(Alcoholism);05034(Alcoholism)	K05213	NA	glutamate ionotropic receptor NMDA type subunit 3A [Source:NCBI gene;Acc:102191614]	0.811241	0.0538046	0.309232	0.0345617	0	0	33.9762	5.08645	0.000117702	0.00697576	up	yes
chr16	63451308	63585371	+	ENSCHIG00000017821	RGL1	ENSCHIT00000026235;ENSCHIT00000026224	GO:0005085(guanyl-nucleotide exchange factor activity);GO:0007165(signal transduction);GO:0007264(small GTPase mediated signal transduction);GO:0008321(Ral guanyl-nucleotide exchange factor activity);GO:0008321(Ral guanyl-nucleotide exchange factor activity)	04014(Ras signaling pathway);04014(Ras signaling pathway)	K17635	NA	ral guanine nucleotide dissociation stimulator like 1 [Source:NCBI gene;Acc:102173025]	3.87127	1.23177	2.18206	0.429354	0.545157	0.891039	3.90507	1.96535	0.000118851	0.00699787	up	yes
chr2	7751239	7829509	+	ENSCHIG00000011710	CLIC4	ENSCHIT00000016324;ENSCHIT00000016329	GO:0001525(angiogenesis);GO:0001886(endothelial cell morphogenesis);GO:0005244(voltage-gated ion channel activity);GO:0005254(chloride channel activity);GO:0005737(cytoplasm);GO:0005739(mitochondrion);GO:0005813(centrosome);GO:0005829(cytosol);GO:0005886(plasma membrane);GO:0005902(microvillus);GO:0005911(cell-cell junction);GO:0006811(ion transport);GO:0006821(chloride transport);GO:0007035(vacu…	NA	K05024	NA	chloride intracellular channel 4 [Source:NCBI gene;Acc:102183927]	26.0987	8.86905	18.3316	4.1999	7.35223	5.39948	3.14421	1.6527	0.000119358	0.00699787	up	yes
chr4	27048097	27069079	-	ENSCHIG00000021150	TSPAN33	ENSCHIT00000031533	GO:0005886(plasma membrane);GO:0009986(cell surface);GO:0016020(membrane);GO:0016021(integral component of membrane);GO:0019899(enzyme binding);GO:0046930(pore complex);GO:0046931(pore complex assembly);GO:0051604(protein maturation);GO:0072659(protein localization to plasma membrane);GO:0097197(tetraspanin-enriched microdomain)	NA	K17346	NA	tetraspanin 33 [Source:NCBI gene;Acc:102178977]	1.36642	1.33011	1.28294	2.22079	2.54265	2.93356	0.517015	-0.951722	0.000121222	0.00704645	down	no
chr8	83877780	83916108	-	ENSCHIG00000017909	ECM2	ENSCHIT00000026333	GO:0005515(protein binding);GO:0005518(collagen binding);GO:0005614(interstitial matrix);GO:0008201(heparin binding);GO:0010811(positive regulation of cell-substrate adhesion);GO:0030198(extracellular matrix organization);GO:0031012(extracellular matrix);GO:0070052(collagen V binding)	NA	K08119	NA	extracellular matrix protein 2 [Source:NCBI gene;Acc:102168258]	10.5289	0.812794	8.68779	0.830668	1.31834	1.06942	6.22338	2.6377	0.000121479	0.00704645	up	yes
chr9	83779430	83877607	+	ENSCHIG00000021136	SLC22A3	ENSCHIT00000031516	GO:0005326(neurotransmitter transmembrane transporter activity);GO:0005886(plasma membrane);GO:0006811(ion transport);GO:0006836(neurotransmitter transport);GO:0006837(serotonin transport);GO:0008504(monoamine transmembrane transporter activity);GO:0015101(organic cation transmembrane transporter activity);GO:0015651(quaternary ammonium group transmembrane transporter activity);GO:0015695(organic…	05231(Choline metabolism in cancer)	K08200	NA	solute carrier family 22 member 3 [Source:NCBI gene;Acc:102184436]	0.297495	0.138223	0.237347	2.09541	0.57252	0.440959	0.216497	-2.20758	0.000122737	0.00706512	down	yes
chr6	90372994	90501325	+	ENSCHIG00000010257	PARM1	ENSCHIT00000014097	GO:0005654(nucleoplasm);GO:0005769(early endosome);GO:0005770(late endosome);GO:0005794(Golgi apparatus);GO:0005829(cytosol);GO:0005886(plasma membrane);GO:0016020(membrane);GO:0016021(integral component of membrane);GO:0043231(intracellular membrane-bounded organelle)	NA	NA	NA	prostate androgen-regulated mucin-like protein 1 [Source:NCBI gene;Acc:102181283]	6.97021	7.84375	9.61157	1.60136	1.68664	3.99216	3.35508	1.74635	0.000123097	0.00706512	up	yes
chr11	96638993	96839762	+	ENSCHIG00000013327	MVB12B	ENSCHIT00000018796	GO:0000813(ESCRT I complex);GO:0005634(nucleus);GO:0005768(endosome);GO:0005769(early endosome);GO:0005770(late endosome);GO:0005829(cytosol);GO:0005886(plasma membrane);GO:0008289(lipid binding);GO:0010008(endosome membrane);GO:0015031(protein transport);GO:0016020(membrane);GO:0019075(virus maturation);GO:0031902(late endosome membrane);GO:0031982(vesicle);GO:0042058(regulation of epidermal gro…	04144(Endocytosis)	K12186	NA	multivesicular body subunit 12B [Source:NCBI gene;Acc:102187499]	5.71274	9.60876	6.37992	12.4915	15.9976	15.6536	0.49162	-1.02438	0.000125128	0.00711247	down	yes
chr9	1858977	1970097	-	ENSCHIG00000019062	COL12A1	ENSCHIT00000028377;ENSCHIT00000028368	GO:0005515(protein binding);GO:0005576(extracellular region);GO:0005581(collagen trimer);GO:0035987(endodermal cell differentiation);GO:0035987(endodermal cell differentiation)	04974(Protein digestion and absorption);04974(Protein digestion and absorption)	K08132	NA	collagen type XII alpha 1 chain [Source:NCBI gene;Acc:102188405]	2.35333	0.615249	4.89782	0.488014	0.677553	0.481246	4.77674	2.25603	0.000125226	0.00711247	up	yes
chr29	31135663	31274507	-	ENSCHIG00000015805	ETS1	ENSCHIT00000022811;ENSCHIT00000022803	GO:0000978(RNA polymerase II cis-regulatory region sequence-specific DNA binding);GO:0000981(DNA-binding transcription factor activity, RNA polymerase II-specific);GO:0001228(DNA-binding transcription activator activity, RNA polymerase II-specific);GO:0003677(DNA binding);GO:0003700(DNA-binding transcription factor activity);GO:0005634(nucleus);GO:0005654(nucleoplasm);GO:0005667(transcription fac…	04014(Ras signaling pathway);04218(Cellular senescence);05166(Human T-cell leukemia virus 1 infection);05200(Pathways in cancer);05211(Renal cell carcinoma);05211(Renal cell carcinoma)	K02678	NA	ETS proto-oncogene 1, transcription factor [Source:NCBI gene;Acc:100860919]	6.21048	1.50855	3.98625	0.81529	0.937239	1.21184	3.94866	1.98136	0.00013186	0.00745045	up	yes
chr15	54838723	54840301	+	ENSCHIG00000021348		ENSCHIT00000031848	GO:0005576(extracellular region);GO:0006869(lipid transport);GO:0008289(lipid binding);GO:0034364(high-density lipoprotein particle);GO:0042157(lipoprotein metabolic process)	03320(PPAR signaling pathway);04975(Fat digestion and absorption);04977(Vitamin digestion and absorption);04979(Cholesterol metabolism);05143(African trypanosomiasis)	K08757	NA	apolipoprotein A1 [Source:NCBI gene;Acc:102180141]	71.2938	1.08855	5.09946	1.85006	1.48586	1.18823	17.1263	4.09814	0.000134891	0.00757207	up	yes
chr19	54686353	54763813	+	ENSCHIG00000026615	RNF157	ENSCHIT00000040668;ENSCHIT00000040682	GO:0046872(metal ion binding);GO:0046872(metal ion binding)	NA	NA	NA	ring finger protein 157 [Source:NCBI gene;Acc:102169332]	22.5216	29.9528	23.0169	39.6566	58.0158	44.1632	0.532245	-0.909837	0.000135401	0.00757207	down	no
chr5	30357225	30368916	+	ENSCHIG00000015579	LMBR1L	ENSCHIT00000022472;ENSCHIT00000022468	GO:0004888(transmembrane signaling receptor activity);GO:0005789(endoplasmic reticulum membrane);GO:0005886(plasma membrane);GO:0005887(integral component of plasma membrane);GO:0006898(receptor-mediated endocytosis);GO:0007165(signal transduction);GO:0016020(membrane);GO:0016021(integral component of membrane);GO:0030217(T cell differentiation);GO:0042098(T cell proliferation);GO:0060218(hematop…	NA	NA	NA	limb development membrane protein 1 like [Source:NCBI gene;Acc:102178980]	3.13548	3.38389	2.2914	5.18134	5.33552	7.092	0.50036	-0.998962	0.000139599	0.0077524	down	no
chr6	3905570	3939207	+	ENSCHIG00000021759	ANXA5	ENSCHIT00000032525;ENSCHIT00000032566;ENSCHIT00000032539	GO:0005509(calcium ion binding);GO:0005544(calcium-dependent phospholipid binding);GO:0009897(external side of plasma membrane);GO:0010033(response to organic substance);GO:0050819(negative regulation of coagulation);GO:0072563(endothelial microparticle);GO:0072563(endothelial microparticle)	NA	K16646	NA	annexin A5 [Source:NCBI gene;Acc:102189104]	36.2482	10.6399	27.4169	8.01727	7.73113	8.18401	3.10479	1.63449	0.000140048	0.0077524	up	yes
chr20	17830313	18041899	-	ENSCHIG00000024877	ZSWIM6	ENSCHIT00000037793	GO:0008270(zinc ion binding);GO:0021773(striatal medium spiny neuron differentiation);GO:0032420(stereocilium);GO:0048812(neuron projection morphogenesis);GO:2001222(regulation of neuron migration)	NA	NA	NA	zinc finger SWIM-type containing 6 [Source:NCBI gene;Acc:102180968]	1.11796	0.673891	0.562141	0.204396	0.202468	0.273993	3.45739	1.78968	0.000140979	0.00775579	up	yes
chr29	44032755	44032875	+	ENSCHIG00000002900		ENSCHIT00000003989	NA	NA	NA	NA		908.005	212.655	1018.55	163.124	196.915	216.368	3.71129	1.89192	0.000141615	0.00775579	up	yes
chr24	43166178	43174586	+	ENSCHIG00000025155	TUBB6	ENSCHIT00000038257	GO:0000166(nucleotide binding);GO:0003924(GTPase activity);GO:0005200(structural constituent of cytoskeleton);GO:0005525(GTP binding);GO:0005737(cytoplasm);GO:0005856(cytoskeleton);GO:0005874(microtubule);GO:0007010(cytoskeleton organization);GO:0007017(microtubule-based process)	04145(Phagosome);04540(Gap junction)	K07375	NA	tubulin beta 6 class V [Source:NCBI gene;Acc:102178409]	40.9488	16.8722	18.6604	5.25283	8.05737	11.0386	3.14107	1.65126	0.000142243	0.00775579	up	yes
chr13	60666232	60683087	+	ENSCHIG00000017086	MYLK2	ENSCHIT00000024944	GO:0000166(nucleotide binding);GO:0004672(protein kinase activity);GO:0004687(myosin light chain kinase activity);GO:0005524(ATP binding);GO:0005634(nucleus);GO:0005737(cytoplasm);GO:0006468(protein phosphorylation);GO:0006941(striated muscle contraction);GO:0007274(neuromuscular synaptic transmission);GO:0010628(positive regulation of gene expression);GO:0014816(skeletal muscle satellite cell di…	04020(Calcium signaling pathway);04022(cGMP-PKG signaling pathway);04270(Vascular smooth muscle contraction);04371(Apelin signaling pathway);04510(Focal adhesion);04611(Platelet activation);04810(Regulation of actin cytoskeleton);04921(Oxytocin signaling pathway);04971(Gastric acid secretion)	K00907	EC:2.7.11.18	myosin light chain kinase 2 [Source:NCBI gene;Acc:102182147]	190.436	266.098	242.724	346.069	553.096	427.217	0.527192	-0.9236	0.000144259	0.0078266	down	no
chr14	20402610	20409166	-	ENSCHIG00000017034	KLF10	ENSCHIT00000024801;ENSCHIT00000024815	GO:0000978(RNA polymerase II cis-regulatory region sequence-specific DNA binding);GO:0001046(core promoter sequence-specific DNA binding);GO:0001228(DNA-binding transcription activator activity, RNA polymerase II-specific);GO:0003676(nucleic acid binding);GO:0005634(nucleus);GO:0006355(regulation of transcription, DNA-templated);GO:0007623(circadian rhythm);GO:0009267(cellular response to starvat…	NA	K09209	NA	Kruppel like factor 10 [Source:NCBI gene;Acc:102172371]	22.5819	6.34505	20.4707	17.2744	33.2604	102.893	0.321959	-1.63505	0.00014749	0.00796001	down	yes
chr19	27044917	27052117	+	ENSCHIG00000022153	EIF4A1	ENSCHIT00000033197	GO:0000166(nucleotide binding);GO:0003676(nucleic acid binding);GO:0003724(RNA helicase activity);GO:0003725(double-stranded RNA binding);GO:0004386(helicase activity);GO:0005524(ATP binding);GO:0005737(cytoplasm);GO:0016787(hydrolase activity)	03013(RNA transport)	K03257	NA	eukaryotic translation initiation factor 4A1 [Source:NCBI gene;Acc:102190453]	49.2673	28.1326	44.203	13.2986	18.6	15.7529	2.55192	1.35158	0.000148687	0.00796001	up	yes
chr10	22373230	22471358	+	ENSCHIG00000015756	ACTN1	ENSCHIT00000023018;ENSCHIT00000022934;ENSCHIT00000023000;ENSCHIT00000022953	GO:0001725(stress fiber);GO:0001726(ruffle);GO:0003725(double-stranded RNA binding);GO:0003779(actin binding);GO:0005178(integrin binding);GO:0005509(calcium ion binding);GO:0005515(protein binding);GO:0005737(cytoplasm);GO:0005884(actin filament);GO:0005886(plasma membrane);GO:0005903(brush border);GO:0005911(cell-cell junction);GO:0005916(fascia adherens);GO:0005925(focal adhesion);GO:0007015(a…	04510(Focal adhesion);04520(Adherens junction);04530(Tight junction);04670(Leukocyte transendothelial migration);04810(Regulation of actin cytoskeleton);05146(Amoebiasis);05203(Viral carcinogenesis);05322(Systemic lupus erythematosus);05322(Systemic lupus erythematosus)	K05699	NA	actinin alpha 1 [Source:NCBI gene;Acc:102176966]	15.3958	6.08377	11.0036	3.24023	4.25295	4.30774	2.75259	1.46079	0.000148908	0.00796001	up	yes
chr29	8945758	9042425	+	ENSCHIG00000015634	PICALM	ENSCHIT00000022584;ENSCHIT00000022549;ENSCHIT00000022568;ENSCHIT00000022609;ENSCHIT00000022528;ENSCHIT00000022522	GO:0000149(SNARE binding);GO:0005543(phospholipid binding);GO:0005545(1-phosphatidylinositol binding);GO:0005634(nucleus);GO:0005769(early endosome);GO:0005886(plasma membrane);GO:0005905(clathrin-coated pit);GO:0006897(endocytosis);GO:0006898(receptor-mediated endocytosis);GO:0006900(vesicle budding from membrane);GO:0007409(axonogenesis);GO:0007611(learning or memory);GO:0009986(cell surface);G…	NA	K20044	NA	phosphatidylinositol binding clathrin assembly protein [Source:NCBI gene;Acc:102186188]	24.7451	11.6859	16.1277	4.73258	6.8761	7.54729	2.74372	1.45613	0.000155043	0.00824755	up	yes
chr9	78406218	78510867	-	ENSCHIG00000003272	CNKSR3	ENSCHIT00000004466	GO:0005515(protein binding);GO:0005737(cytoplasm);GO:0009966(regulation of signal transduction);GO:0016020(membrane)	NA	NA	NA	CNKSR family member 3 [Source:NCBI gene;Acc:102190605]	2.40565	0.613028	1.4103	0.204869	0.356019	0.411006	4.55706	2.1881	0.000157064	0.00831447	up	yes
chr23	22645419	22662984	-	ENSCHIG00000022140		ENSCHIT00000033216	GO:0005515(protein binding);GO:0030198(extracellular matrix organization);GO:0030199(collagen fibril organization);GO:0062023(collagen-containing extracellular matrix)	NA	NA	NA		6.72471	1.76998	4.90598	0.816586	0.697169	1.85851	3.97379	1.99051	0.000160571	0.00845905	up	yes
chr5	55285432	55286030	+	ENSCHIG00000011897	DDIT3	ENSCHIT00000016605	GO:0000122(negative regulation of transcription by RNA polymerase II);GO:0000976(transcription regulatory region sequence-specific DNA binding);GO:0000978(RNA polymerase II cis-regulatory region sequence-specific DNA binding);GO:0001228(DNA-binding transcription activator activity, RNA polymerase II-specific);GO:0001955(blood vessel maturation);GO:0003677(DNA binding);GO:0003700(DNA-binding trans…	04010(MAPK signaling pathway);04141(Protein processing in endoplasmic reticulum);04210(Apoptosis);04932(Non-alcoholic fatty liver disease (NAFLD));05202(Transcriptional misregulation in cancer)	K04452	NA	DNA damage inducible transcript 3 [Source:NCBI gene;Acc:102175557]	14.6431	21.8514	9.92084	4.00981	4.05253	5.34563	3.46177	1.79151	0.000165672	0.00868583	up	yes
chr14	48648761	48839753	-	ENSCHIG00000026729	SULF1	ENSCHIT00000040882;ENSCHIT00000040871	GO:0001822(kidney development);GO:0001937(negative regulation of endothelial cell proliferation);GO:0002063(chondrocyte development);GO:0003094(glomerular filtration);GO:0003824(catalytic activity);GO:0004065(arylsulfatase activity);GO:0005509(calcium ion binding);GO:0005615(extracellular space);GO:0005783(endoplasmic reticulum);GO:0005794(Golgi apparatus);GO:0005795(Golgi stack);GO:0005886(plasm…	NA	K14607	EC:3.1.6.-	sulfatase 1 [Source:NCBI gene;Acc:102175314]	1.63261	0.557779	1.41589	0.383576	0.287871	0.24745	3.92457	1.97253	0.000174998	0.00913088	up	yes
chr16	66346733	66352704	-	ENSCHIG00000023277	PTGS2	ENSCHIT00000035260	GO:0001516(prostaglandin biosynthetic process);GO:0004601(peroxidase activity);GO:0004666(prostaglandin-endoperoxide synthase activity);GO:0005637(nuclear inner membrane);GO:0005640(nuclear outer membrane);GO:0005737(cytoplasm);GO:0005783(endoplasmic reticulum);GO:0005789(endoplasmic reticulum membrane);GO:0006629(lipid metabolic process);GO:0006631(fatty acid metabolic process);GO:0006633(fatty …	00590(Arachidonic acid metabolism);04064(NF-kappa B signaling pathway);04370(VEGF signaling pathway);04625(C-type lectin receptor signaling pathway);04657(IL-17 signaling pathway);04668(TNF signaling pathway);04723(Retrograde endocannabinoid signaling);04726(Serotonergic synapse);04913(Ovarian steroidogenesis);04921(Oxytocin signaling pathway);04923(Regulation of lipolysis in adipocytes);05140(Le…	K11987	EC:1.14.99.1	prostaglandin-endoperoxide synthase 2 [Source:NCBI gene;Acc:100860905]	0.739013	0.304878	0.406134	0.016798	0.054072	0.11802	7.67656	2.94046	0.000185106	0.00961227	up	yes
chr1	72788246	72863382	+	ENSCHIG00000024773	ATP13A3	ENSCHIT00000037672;ENSCHIT00000037686	GO:0000166(nucleotide binding);GO:0005524(ATP binding);GO:0006812(cation transport);GO:0016020(membrane);GO:0016021(integral component of membrane);GO:0016887(ATPase activity);GO:0046872(metal ion binding);GO:0046872(metal ion binding)	NA	K14951	EC:7.2.2.-	ATPase 13A3 [Source:NCBI gene;Acc:102183728]	1.55562	0.54927	1.04598	0.25418	0.289838	0.269027	3.87539	1.95434	0.000187054	0.00964787	up	yes
chr4	60614044	60615659	+	ENSCHIG00000019861	DNAJB9	ENSCHIT00000029419	GO:0005783(endoplasmic reticulum);GO:0030433(ubiquitin-dependent ERAD pathway);GO:0051787(misfolded protein binding)	NA	K09515	NA	DnaJ heat shock protein family (Hsp40) member B9 [Source:NCBI gene;Acc:102187454]	10.7695	17.8157	14.2058	3.89546	5.59081	4.6298	3.03136	1.59997	0.00018792	0.00964787	up	yes
chr29	44033400	44033558	+	ENSCHIG00000002061		ENSCHIT00000002862	NA	NA	NA	NA		739.957	181.018	896.913	144.048	186.139	168.187	3.64764	1.86696	0.000188682	0.00964787	up	yes
chr8	70790323	70805963	-	ENSCHIG00000010708	STC1	ENSCHIT00000014814	GO:0001886(endothelial cell morphogenesis);GO:0003421(growth plate cartilage axis specification);GO:0005179(hormone activity);GO:0005576(extracellular region);GO:0005615(extracellular space);GO:0005634(nucleus);GO:0005737(cytoplasm);GO:0006874(cellular calcium ion homeostasis);GO:0007165(signal transduction);GO:0010596(negative regulation of endothelial cell migration);GO:0030336(negative regulat…	NA	NA	NA	stanniocalcin 1 [Source:NCBI gene;Acc:102179386]	1.32615	0.318074	1.00689	0.098647	0.163573	0.272624	4.95679	2.30941	0.00018933	0.00964787	up	yes
chr15	41724263	41879707	+	ENSCHIG00000024501	MICAL2	ENSCHIT00000037236;ENSCHIT00000037218;ENSCHIT00000037269	GO:0003779(actin binding);GO:0004497(monooxygenase activity);GO:0005515(protein binding);GO:0005634(nucleus);GO:0007010(cytoskeleton organization);GO:0010735(positive regulation of transcription via serum response element binding);GO:0016174(NAD(P)H oxidase (H(2)O(2)-forming activity);GO:0016491(oxidoreductase activity);GO:0016709(oxidoreductase activity, acting on paired donors, with incorporati…	NA	K19947	EC:1.14.13.225	protein-methionine sulfoxide oxidase MICAL2 [Source:NCBI gene;Acc:102172084]	3.12348	13.5497	6.61809	0.808866	2.86461	1.05212	4.92875	2.30122	0.000194907	0.00988589	up	yes
chr1	41174429	41296456	+	ENSCHIG00000021307	RCAN1	ENSCHIT00000031791;ENSCHIT00000031785	GO:0002931(response to ischemia);GO:0003676(nucleic acid binding);GO:0005634(nucleus);GO:0005737(cytoplasm);GO:0006979(response to oxidative stress);GO:0007614(short-term memory);GO:0019722(calcium-mediated signaling);GO:0031987(locomotion involved in locomotory behavior);GO:0033173(calcineurin-NFAT signaling cascade);GO:0043666(regulation of phosphoprotein phosphatase activity);GO:0048741(skelet…	04919(Thyroid hormone signaling pathway);04921(Oxytocin signaling pathway);05167(Kaposi sarcoma-associated herpesvirus infection);05167(Kaposi sarcoma-associated herpesvirus infection)	K17901	NA	regulator of calcineurin 1 [Source:NCBI gene;Acc:102168299]	72.6032	246.6	128.091	15.4865	31.9514	57.6524	4.25629	2.0896	0.000200368	0.0100895	up	yes
chr21	64899117	64910127	+	ENSCHIG00000018116	DLK1	ENSCHIT00000026687;ENSCHIT00000026739;ENSCHIT00000026703	GO:0005509(calcium ion binding);GO:0005615(extracellular space);GO:0016020(membrane);GO:0016021(integral component of membrane);GO:0045746(negative regulation of Notch signaling pathway);GO:0045746(negative regulation of Notch signaling pathway)	NA	NA	NA	delta like non-canonical Notch ligand 1 [Source:NCBI gene;Acc:102180161]	2.10639	0.922282	1.40276	0.210477	0.48715	0.505115	3.68444	1.88144	0.000200772	0.0100895	up	yes
chr16	50311012	50318341	-	ENSCHIG00000019912	SLC25A34	ENSCHIT00000029513;ENSCHIT00000029521	GO:0001835(blastocyst hatching);GO:0016020(membrane);GO:0016021(integral component of membrane);GO:0016021(integral component of membrane)	NA	K15117	NA	solute carrier family 25 member 34 [Source:NCBI gene;Acc:102173215]	20.9545	18.4117	17.5486	32.6752	28.1453	31.5516	0.616147	-0.698653	0.000203225	0.0101396	down	no
chr29	17081484	17256395	+	ENSCHIG00000017530	GAB2	ENSCHIT00000025701;ENSCHIT00000025710	GO:0005068(transmembrane receptor protein tyrosine kinase adaptor activity);GO:0005737(cytoplasm);GO:0005886(plasma membrane);GO:0007169(transmembrane receptor protein tyrosine kinase signaling pathway);GO:0008284(positive regulation of cell population proliferation);GO:0030316(osteoclast differentiation);GO:0030316(osteoclast differentiation)	04014(Ras signaling pathway);04071(Sphingolipid signaling pathway);04072(Phospholipase D signaling pathway);04380(Osteoclast differentiation);04664(Fc epsilon RI signaling pathway);04666(Fc gamma R-mediated phagocytosis);05220(Chronic myeloid leukemia);05220(Chronic myeloid leukemia)	K08091	NA	GRB2 associated binding protein 2 [Source:NCBI gene;Acc:102177137]	15.6005	16.2311	15.1321	28.4027	23.4166	25.8989	0.604282	-0.726705	0.000204244	0.0101396	down	no
chr13	31591356	31702889	+	ENSCHIG00000023775	MRC1	ENSCHIT00000036103	GO:0004888(transmembrane signaling receptor activity);GO:0005537(mannose binding);GO:0005886(plasma membrane);GO:0006897(endocytosis);GO:0006898(receptor-mediated endocytosis);GO:0009986(cell surface);GO:0010008(endosome membrane);GO:0016020(membrane);GO:0016021(integral component of membrane);GO:0030246(carbohydrate binding);GO:0038024(cargo receptor activity);GO:0071222(cellular response to lip…	04145(Phagosome);05152(Tuberculosis)	K06560	NA	mannose receptor C-type 1 [Source:NCBI gene;Acc:102181218]	1.03565	0.164686	0.962659	0.121916	0.11911	0.143419	5.62628	2.49218	0.000204559	0.0101396	up	yes
chr12	56698576	56713615	+	ENSCHIG00000019733	MEDAG	ENSCHIT00000029247	GO:0005737(cytoplasm);GO:0045600(positive regulation of fat cell differentiation)	NA	NA	NA	mesenteric estrogen dependent adipogenesis [Source:NCBI gene;Acc:102188231]	16.2554	2.22976	13.1951	1.92326	2.81255	2.1627	4.59232	2.19922	0.000206735	0.0102011	up	yes
chr26	38810030	38818647	+	ENSCHIG00000018645	ANKRD1	ENSCHIT00000027582	GO:0001085(RNA polymerase II transcription factor binding);GO:0001650(fibrillar center);GO:0002039(p53 binding);GO:0003677(DNA binding);GO:0003713(transcription coactivator activity);GO:0003714(transcription corepressor activity);GO:0005515(protein binding);GO:0005634(nucleus);GO:0005654(nucleoplasm);GO:0005667(transcription factor complex);GO:0005737(cytoplasm);GO:0005829(cytosol);GO:0006357(reg…	NA	K21433	NA	ankyrin repeat domain 1 [Source:NCBI gene;Acc:102171398]	260.199	1751.53	197.281	122.045	76.6598	132.474	6.67016	2.73772	0.000208838	0.0102585	up	yes
chr15	66671324	66817876	+	ENSCHIG00000007539	AMOTL1	ENSCHIT00000010285;ENSCHIT00000010255;ENSCHIT00000010275	GO:0003365(establishment of cell polarity involved in ameboidal cell migration);GO:0005923(bicellular tight junction);GO:0008180(COP9 signalosome);GO:0016324(apical plasma membrane);GO:0030027(lamellipodium);GO:0031410(cytoplasmic vesicle);GO:0035329(hippo signaling);GO:0042802(identical protein binding);GO:0043536(positive regulation of blood vessel endothelial cell migration);GO:0043536(positiv…	04530(Tight junction);04530(Tight junction)	K06104	NA	angiomotin like 1 [Source:NCBI gene;Acc:102186136]	15.645	19.6546	15.7184	30.4962	29.8319	28.7832	0.572521	-0.804599	0.000210379	0.0102679	down	no
chr3	101825919	101830457	-	ENSCHIG00000009234	S100A11	ENSCHIT00000012722	GO:0001726(ruffle);GO:0005509(calcium ion binding);GO:0005634(nucleus);GO:0005737(cytoplasm);GO:0014911(positive regulation of smooth muscle cell migration);GO:0042127(regulation of cell population proliferation);GO:0042803(protein homodimerization activity);GO:0044548(S100 protein binding);GO:0046872(metal ion binding);GO:0048306(calcium-dependent protein binding)	NA	NA	NA	S100 calcium binding protein A11 [Source:NCBI gene;Acc:102189643]	84.9069	26.7671	54.0602	19.508	16.2381	17.4792	3.11382	1.63869	0.000211778	0.0102679	up	yes
chr21	58014619	58019914	-	ENSCHIG00000000573		ENSCHIT00000000952	NA	NA	NA	NA		125.161	86.5871	114.604	201.458	160.942	155.136	0.630589	-0.665227	0.000211855	0.0102679	down	no
chr22	48751909	48760417	+	ENSCHIG00000014531	TWF2	ENSCHIT00000020748	GO:0003779(actin binding);GO:0003785(actin monomer binding);GO:0005080(protein kinase C binding);GO:0005524(ATP binding);GO:0005546(phosphatidylinositol-4,5-bisphosphate binding);GO:0005737(cytoplasm);GO:0005856(cytoskeleton);GO:0010592(positive regulation of lamellipodium assembly);GO:0010976(positive regulation of neuron projection development);GO:0030027(lamellipodium);GO:0030175(filopodium);G…	NA	K08870	NA	twinfilin actin binding protein 2 [Source:NCBI gene;Acc:102173426]	119.425	286.058	192.546	68.792	58.3143	68.2667	3.06096	1.61398	0.000215312	0.0103893	up	yes
chr1	5172048	5187871	-	ENSCHIG00000019566	BACH1	ENSCHIT00000028985	GO:0000083(regulation of transcription involved in G1/S transition of mitotic cell cycle);GO:0000117(regulation of transcription involved in G2/M transition of mitotic cell cycle);GO:0000122(negative regulation of transcription by RNA polymerase II);GO:0000978(RNA polymerase II cis-regulatory region sequence-specific DNA binding);GO:0001227(DNA-binding transcription repressor activity, RNA polyme…	NA	K09042	NA	BTB domain and CNC homolog 1 [Source:NCBI gene;Acc:102171277]	2.5752	3.79146	4.31449	1.30516	1.20862	0.874286	3.15258	1.65653	0.000216811	0.0104155	up	yes
chr13	65114107	65200155	+	ENSCHIG00000022363	DLGAP4	ENSCHIT00000033604;ENSCHIT00000033601	GO:0023052(signaling);GO:0045202(synapse);GO:0045202(synapse)	NA	NA	NA	DLG associated protein 4 [Source:NCBI gene;Acc:102177732]	13.4126	15.3637	14.1461	4.18604	5.03612	7.25106	2.60559	1.38161	0.000221919	0.0106102	up	yes
chr29	8165374	8166501	-	ENSCHIG00000010056	PRSS23	ENSCHIT00000013851	GO:0004252(serine-type endopeptidase activity);GO:0005634(nucleus);GO:0006508(proteolysis)	NA	K09627	EC:3.4.21.-	serine protease 23 [Source:NCBI gene;Acc:102184405]	50.9779	28.61	23.1532	11.3491	14.0753	11.4768	2.78422	1.47727	0.00022281	0.0106102	up	yes
chr5	104673081	104709458	-	ENSCHIG00000025136		ENSCHIT00000038229	GO:0005634(nucleus);GO:0005737(cytoplasm);GO:0007616(long-term memory);GO:0008344(adult locomotory behavior);GO:0016020(membrane);GO:0042025(host cell nucleus);GO:0051726(regulation of cell cycle);GO:0071481(cellular response to X-ray);GO:0097129(cyclin D2-CDK4 complex)	04068(FoxO signaling pathway);04110(Cell cycle);04115(p53 signaling pathway);04151(PI3K-Akt signaling pathway);04218(Cellular senescence);04310(Wnt signaling pathway);04340(Hedgehog signaling pathway);04390(Hippo signaling pathway);04510(Focal adhesion);04630(Jak-STAT signaling pathway);04917(Prolactin signaling pathway);05162(Measles);05165(Human papillomavirus infection);05166(Human T-cell leuk…	K10151	NA	cyclin D2 [Source:NCBI gene;Acc:102180657]	1.55327	0.398205	0.983922	0.15318	0.224668	0.280398	4.45942	2.15686	0.000224037	0.0106223	up	yes
chr11	88213202	88213926	-	ENSCHIG00000018361		ENSCHIT00000027104	GO:0005634(nucleus);GO:0005737(cytoplasm);GO:0045892(negative regulation of transcription, DNA-templated);GO:0046983(protein dimerization activity)	04350(TGF-beta signaling pathway);04390(Hippo signaling pathway);04550(Signaling pathways regulating pluripotency of stem cells);05202(Transcriptional misregulation in cancer)	K17693	NA	inhibitor of DNA binding 2 [Source:NCBI gene;Acc:102189873]	19.6168	11.4603	16.2422	4.68732	4.62013	6.21745	3.04796	1.60784	0.000225042	0.0106237	up	yes
chr10	26053531	26056571	+	ENSCHIG00000017366	GPX2	ENSCHIT00000025404;ENSCHIT00000025400	GO:0004601(peroxidase activity);GO:0004602(glutathione peroxidase activity);GO:0006979(response to oxidative stress);GO:0016491(oxidoreductase activity);GO:0055114(oxidation-reduction process);GO:0098869(cellular oxidant detoxification);GO:0098869(cellular oxidant detoxification)	00480(Glutathione metabolism);00590(Arachidonic acid metabolism);04918(Thyroid hormone synthesis);04918(Thyroid hormone synthesis)	K00432	EC:1.11.1.9	glutathione peroxidase 2 [Source:NCBI gene;Acc:102188950]	20.129	0.512045	10.2018	0.912603	1.3908	0.382609	11.4828	3.5214	0.000227504	0.0106851	up	yes
chr22	10010249	10124582	+	ENSCHIG00000025466	STAC	ENSCHIT00000038769	GO:0005515(protein binding);GO:0035556(intracellular signal transduction);GO:0042383(sarcolemma)	NA	NA	NA	SH3 and cysteine rich domain [Source:NCBI gene;Acc:102173235]	2.15279	0.890922	1.34439	0.113509	0.410528	0.257235	5.61662	2.4897	0.000228301	0.0106851	up	yes
chr10	80388485	80396952	+	ENSCHIG00000024702	PCK2	ENSCHIT00000037502	GO:0000166(nucleotide binding);GO:0004611(phosphoenolpyruvate carboxykinase activity);GO:0004613(phosphoenolpyruvate carboxykinase (GTP) activity);GO:0005525(GTP binding);GO:0005739(mitochondrion);GO:0006094(gluconeogenesis);GO:0016829(lyase activity);GO:0016831(carboxy-lyase activity);GO:0017076(purine nucleotide binding);GO:0046872(metal ion binding)	00010(Glycolysis / Gluconeogenesis);00020(Citrate cycle (TCA cycle));00620(Pyruvate metabolism);03320(PPAR signaling pathway);04068(FoxO signaling pathway);04151(PI3K-Akt signaling pathway);04152(AMPK signaling pathway);04910(Insulin signaling pathway);04920(Adipocytokine signaling pathway);04922(Glucagon signaling pathway);04931(Insulin resistance);04964(Proximal tubule bicarbonate reclamation)	K01596	EC:4.1.1.32	phosphoenolpyruvate carboxykinase 2, mitochondrial [Source:NCBI gene;Acc:102179952]	5.55018	0.291532	2.10541	0.088825	0.254381	0.504271	9.3774	3.22919	0.000230498	0.0107418	up	yes
chr13	60599921	60651474	+	ENSCHIG00000023873	TPX2	ENSCHIT00000036165	GO:0000922(spindle pole);GO:0005634(nucleus);GO:0005654(nucleoplasm);GO:0005737(cytoplasm);GO:0005819(spindle);GO:0005856(cytoskeleton);GO:0005874(microtubule);GO:0007020(microtubule nucleation);GO:0007026(negative regulation of microtubule depolymerization);GO:0007049(cell cycle);GO:0015630(microtubule cytoskeleton);GO:0019901(protein kinase binding);GO:0032147(activation of protein kinase activ…	NA	K16812	NA	TPX2 microtubule nucleation factor [Source:NCBI gene;Acc:102181315]	1.78634	1.90541	2.02844	2.2064	5.36267	3.76923	0.504502	-0.987068	0.000234134	0.0108387	down	no
chr24	43116461	43137586	+	ENSCHIG00000022749	IMPA2	ENSCHIT00000034245	GO:0005737(cytoplasm);GO:0006021(inositol biosynthetic process);GO:0008934(inositol monophosphate 1-phosphatase activity);GO:0016787(hydrolase activity);GO:0042803(protein homodimerization activity);GO:0046854(phosphatidylinositol phosphorylation);GO:0046855(inositol phosphate dephosphorylation);GO:0046872(metal ion binding);GO:0052832(inositol monophosphate 3-phosphatase activity);GO:0052833(ino…	00562(Inositol phosphate metabolism);04070(Phosphatidylinositol signaling system)	K01092	EC:3.1.3.25	inositol monophosphatase 2 [Source:NCBI gene;Acc:102178781]	8.3631	6.34119	4.87347	7.76135	12.2846	22.7801	0.457147	-1.12927	0.000235367	0.0108387	down	yes
chr7	103690230	103721037	+	ENSCHIG00000026065	MAST3	ENSCHIT00000039807;ENSCHIT00000039825	GO:0000166(nucleotide binding);GO:0000287(magnesium ion binding);GO:0004672(protein kinase activity);GO:0004674(protein serine/threonine kinase activity);GO:0005515(protein binding);GO:0005524(ATP binding);GO:0006468(protein phosphorylation);GO:0016301(kinase activity);GO:0016310(phosphorylation);GO:0016740(transferase activity);GO:0016740(transferase activity)	NA	K08789	EC:2.7.11.1	microtubule associated serine/threonine kinase 3 [Source:NCBI gene;Acc:102170409]	1.9824	0.234345	1.39316	0.258259	0.186662	0.199675	5.60025	2.48549	0.000235815	0.0108387	up	yes
chr18	54128257	54134780	+	ENSCHIG00000003296	FOSB	ENSCHIT00000004521;ENSCHIT00000004527	GO:0000978(RNA polymerase II cis-regulatory region sequence-specific DNA binding);GO:0001228(DNA-binding transcription activator activity, RNA polymerase II-specific);GO:0003677(DNA binding);GO:0003700(DNA-binding transcription factor activity);GO:0005634(nucleus);GO:0005654(nucleoplasm);GO:0006355(regulation of transcription, DNA-templated);GO:0006357(regulation of transcription by RNA polymeras…	04380(Osteoclast differentiation);04657(IL-17 signaling pathway);05030(Cocaine addiction);05031(Amphetamine addiction);05034(Alcoholism);05034(Alcoholism)	K09029	NA	FosB proto-oncogene, AP-1 transcription factor subunit [Source:NCBI gene;Acc:100860839]	29.0748	14.4003	16.678	1.34582	0.633403	7.54545	6.3155	2.6589	0.000236902	0.0108387	up	yes
chr6	50392824	50470394	+	ENSCHIG00000003875	PCDH7	ENSCHIT00000005153;ENSCHIT00000005225;ENSCHIT00000005174	GO:0005509(calcium ion binding);GO:0005886(plasma membrane);GO:0007155(cell adhesion);GO:0007156(homophilic cell adhesion via plasma membrane adhesion molecules);GO:0016020(membrane);GO:0016021(integral component of membrane);GO:0016021(integral component of membrane)	NA	K16498	NA	protocadherin 7 [Source:NCBI gene;Acc:102186849]	0.140515	0.0513274	0.107513	0.021069	0.0157298	0.00497846	7.16553	2.84107	0.000237546	0.0108387	up	yes
chr23	21657656	21665179	-	ENSCHIG00000013286	PPP1R18	ENSCHIT00000018766	GO:0019902(phosphatase binding)	NA	K17559	NA	protein phosphatase 1 regulatory subunit 18 [Source:NCBI gene;Acc:102182741]	3.61748	1.87295	2.83578	0.758149	0.79237	1.02172	3.23695	1.69464	0.000243797	0.0110775	up	yes
chr5	93766843	93839588	+	ENSCHIG00000009873	GUCY2C	ENSCHIT00000013694	GO:0004383(guanylate cyclase activity);GO:0004672(protein kinase activity);GO:0005524(ATP binding);GO:0005525(GTP binding);GO:0006182(cGMP biosynthetic process);GO:0006468(protein phosphorylation);GO:0009190(cyclic nucleotide biosynthetic process);GO:0009636(response to toxic substance);GO:0016020(membrane);GO:0016021(integral component of membrane);GO:0016829(lyase activity);GO:0016849(phosphoru…	00230(Purine metabolism)	K12320	EC:4.6.1.2	guanylate cyclase 2C [Source:NCBI gene;Acc:108636048]	0.508702	0.12526	0.179175	0.0256717	0.0408284	0	12.2276	3.61207	0.00024653	0.0111552	up	yes
chr5	98208872	98216705	-	ENSCHIG00000025179	GABARAPL1	ENSCHIT00000038289	GO:0005739(mitochondrion);GO:0005776(autophagosome);GO:0006914(autophagy);GO:0030957(Tat protein binding);GO:0031625(ubiquitin protein ligase binding)	04068(FoxO signaling pathway);04136(Autophagy - other);04137(Mitophagy - animal);04140(Autophagy - animal);04371(Apelin signaling pathway);04621(NOD-like receptor signaling pathway);04727(GABAergic synapse);05167(Kaposi sarcoma-associated herpesvirus infection)	K08341	NA	GABA type A receptor associated protein like 1 [Source:NCBI gene;Acc:102184507]	75.5723	52.9892	74.0118	28.4898	30.0163	21.8674	2.5204	1.33365	0.000255693	0.011522	up	yes
chr23	16974670	17188347	-	ENSCHIG00000007402	RIPOR2	ENSCHIT00000010330;ENSCHIT00000010423	GO:0005737(cytoplasm);GO:0005856(cytoskeleton);GO:0005886(plasma membrane);GO:0006935(chemotaxis);GO:0007155(cell adhesion);GO:0007162(negative regulation of cell adhesion);GO:0007517(muscle organ development);GO:0007605(sensory perception of sound);GO:0009968(negative regulation of signal transduction);GO:0016020(membrane);GO:0016021(integral component of membrane);GO:0016324(apical plasma membr…	NA	NA	NA	RHO family interacting cell polarization regulator 2 [Source:NCBI gene;Acc:102190475]	0.771947	0.452711	0.643729	0.865125	1.66171	1.28779	0.489795	-1.02975	0.000257067	0.0115301	down	yes
chr22	16666638	16676479	-	ENSCHIG00000006313	IL17RE	ENSCHIT00000008706	GO:0016020(membrane);GO:0016021(integral component of membrane);GO:0019221(cytokine-mediated signaling pathway);GO:0030368(interleukin-17 receptor activity)	04060(Cytokine-cytokine receptor interaction);04657(IL-17 signaling pathway)	K05168	NA	interleukin 17 receptor E [Source:NCBI gene;Acc:102183735]	1.11822	0.115722	0.933712	0.0258947	0.11632	0.0883471	9.40166	3.23291	0.000257987	0.0115301	up	yes
chr19	25059774	25117558	+	ENSCHIG00000018835	KIAA0753	ENSCHIT00000027870	GO:0005813(centrosome);GO:0005829(cytosol);GO:0007099(centriole replication);GO:0034451(centriolar satellite);GO:0071539(protein localization to centrosome)	NA	K21765	NA	KIAA0753 ortholog [Source:NCBI gene;Acc:102168761]	2.64013	1.22186	2.58696	3.29629	2.96493	4.41904	0.60382	-0.727808	0.000263795	0.0117416	down	no
chr3	100038541	100042127	-	ENSCHIG00000027012	MCL1	ENSCHIT00000041320	GO:0005634(nucleus);GO:0005654(nucleoplasm);GO:0005737(cytoplasm);GO:0005739(mitochondrion);GO:0005829(cytosol);GO:0006915(apoptotic process);GO:0007275(multicellular organism development);GO:0008630(intrinsic apoptotic signaling pathway in response to DNA damage);GO:0010507(negative regulation of autophagy);GO:0016020(membrane);GO:0016021(integral component of membrane);GO:0030154(cell different…	04151(PI3K-Akt signaling pathway);04210(Apoptosis);04630(Jak-STAT signaling pathway);05206(MicroRNAs in cancer)	K02539	NA	MCL1 apoptosis regulator, BCL2 family member [Source:NCBI gene;Acc:102185798]	40.1521	31.6224	45.0547	14.8977	18.9892	13.708	2.45466	1.29552	0.00027077	0.0120031	up	yes
chr29	555698	575002	-	ENSCHIG00000016176	C11orf54	ENSCHIT00000023411	GO:0005634(nucleus);GO:0005654(nucleoplasm);GO:0008270(zinc ion binding);GO:0016604(nuclear body);GO:0016788(hydrolase activity, acting on ester bonds)	NA	NA	NA	chromosome 29 C11orf54 homolog [Source:NCBI gene;Acc:102170946]	6.21603	4.13392	4.91897	1.26035	1.63457	1.94529	3.15459	1.65745	0.000277722	0.0122614	up	yes
chr4	24370152	24386145	+	ENSCHIG00000012838		ENSCHIT00000018040	GO:0007165(signal transduction);GO:0017154(semaphorin receptor activity);GO:0071526(semaphorin-plexin signaling pathway)	NA	NA	NA		1.45084	0.134424	1.85304	0.154689	0	0.050744	16.7369	4.06496	0.000280403	0.0123298	up	yes
chr27	37765119	37806874	+	ENSCHIG00000014279	ASB5	ENSCHIT00000020353	GO:0005515(protein binding);GO:0016020(membrane);GO:0016021(integral component of membrane);GO:0016567(protein ubiquitination);GO:0035556(intracellular signal transduction)	NA	K10327	NA	ankyrin repeat and SOCS box containing 5 [Source:NCBI gene;Acc:102189371]	73.616	250.134	115.082	43.499	43.5962	35.6235	3.57592	1.83831	0.000281973	0.012349	up	yes
chr17	18284091	18295907	-	ENSCHIG00000013928	RSRC2	ENSCHIT00000019778	NA	NA	NA	NA	arginine and serine rich coiled-coil 2 [Source:NCBI gene;Acc:102189699]	10.7651	8.32224	10.8021	3.54301	3.49811	4.61957	2.56326	1.35798	0.00030192	0.0131636	up	yes
chr3	71902260	71950767	-	ENSCHIG00000022213	CNN3	ENSCHIT00000033295	GO:0003779(actin binding);GO:0005515(protein binding);GO:0005516(calmodulin binding);GO:0005829(cytosol);GO:0015629(actin cytoskeleton);GO:0030855(epithelial cell differentiation);GO:0031032(actomyosin structure organization)	NA	NA	NA	calponin 3 [Source:NCBI gene;Acc:102184300]	24.1077	11.0591	17.3828	7.04452	7.07883	6.26949	2.57687	1.36562	0.000302987	0.0131636	up	yes
chr9	30662571	30888654	-	ENSCHIG00000020732	CRYBG1	ENSCHIT00000030855;ENSCHIT00000030847	GO:0030246(carbohydrate binding);GO:0030246(carbohydrate binding)	NA	NA	NA	crystallin beta-gamma domain containing 1 [Source:NCBI gene;Acc:102180395]	2.08649	0.215042	1.32292	0.227505	0.172418	0.274738	5.37227	2.42553	0.000308115	0.0133333	up	yes
chr9	56233188	56427122	-	ENSCHIG00000010211	EPB41L2	ENSCHIT00000014120;ENSCHIT00000014178;ENSCHIT00000014093;ENSCHIT00000014059;ENSCHIT00000014144;ENSCHIT00000014105;ENSCHIT00000014191;ENSCHIT00000014160;ENSCHIT00000014081	GO:0003779(actin binding);GO:0005198(structural molecule activity);GO:0005654(nucleoplasm);GO:0005856(cytoskeleton);GO:0005886(plasma membrane);GO:0008092(cytoskeletal protein binding);GO:0008180(COP9 signalosome);GO:0030054(cell junction);GO:0030507(spectrin binding);GO:0030866(cortical actin cytoskeleton organization);GO:0042731(PH domain binding);GO:0099738(cell cortex region);GO:1904778(posit…	NA	K06107	NA	erythrocyte membrane protein band 4.1 like 2 [Source:NCBI gene;Acc:102190693]	9.78547	6.33105	9.31075	3.43003	3.79079	3.30402	2.41593	1.27258	0.000309965	0.0133366	up	yes
chr19	53122293	53130744	+	ENSCHIG00000026867		ENSCHIT00000041111	GO:0003824(catalytic activity);GO:0006520(cellular amino acid metabolic process);GO:0016829(lyase activity)	00260(Glycine, serine and threonine metabolism)	K01620	EC:4.1.2.48	probable low-specificity L-threonine aldolase 2 [Source:NCBI gene;Acc:102179594]	2.96548	3.63021	1.295	0.830627	0.430762	0.337905	4.93386	2.30272	0.000312411	0.0133366	up	yes
chr13	42692735	42706363	+	ENSCHIG00000012276		ENSCHIT00000017179	GO:0016491(oxidoreductase activity);GO:0055114(oxidation-reduction process)	NA	NA	NA	dihydrodiol dehydrogenase 3 [Source:NCBI gene;Acc:102177638]	94.9802	84.5194	78.3993	123.719	140.864	143.198	0.632444	-0.660991	0.000312587	0.0133366	down	no
chr25	2322066	2324701	+	ENSCHIG00000013631	THOC6	ENSCHIT00000019293	GO:0000346(transcription export complex);GO:0000347(THO complex);GO:0000445(THO complex part of transcription export complex);GO:0000784(nuclear chromosome, telomeric region);GO:0005515(protein binding);GO:0005634(nucleus);GO:0005654(nucleoplasm);GO:0006406(mRNA export from nucleus);GO:0007417(central nervous system development);GO:0016604(nuclear body);GO:0016607(nuclear speck);GO:0043066(negati…	03013(RNA transport)	K13175	NA	THO complex 6 [Source:NCBI gene;Acc:102188727]	4.30471	5.22341	3.08735	0.943823	0.930582	1.64567	3.58387	1.84152	0.000313082	0.0133366	up	yes
chr29	42769743	42777639	-	ENSCHIG00000024098		ENSCHIT00000036546	GO:0000166(nucleotide binding);GO:0005524(ATP binding);GO:0016887(ATPase activity);GO:0035499(carnosine biosynthetic process);GO:0046872(metal ion binding);GO:0047730(carnosine synthase activity)	00330(Arginine and proline metabolism);00340(Histidine metabolism);00410(beta-Alanine metabolism)	K14755	EC:6.3.2.11	carnosine synthase 1 [Source:NCBI gene;Acc:102182385]	2.4145	2.72526	2.20954	4.70646	4.02306	4.2371	0.566787	-0.819123	0.000316368	0.0134241	down	no
chr2	1107101	1131355	-	ENSCHIG00000025682		ENSCHIT00000039125	GO:0005085(guanyl-nucleotide exchange factor activity);GO:0005089(Rho guanyl-nucleotide exchange factor activity)	NA	NA	NA		28.9111	32.7742	38.9289	52.9403	55.1642	53.3127	0.623318	-0.681959	0.000320536	0.0135483	down	no
chr21	44535380	44620924	-	ENSCHIG00000019365	BAZ1A	ENSCHIT00000028730	GO:0005515(protein binding);GO:0005634(nucleus);GO:0006261(DNA-dependent DNA replication);GO:0006338(chromatin remodeling);GO:0008623(CHRAC);GO:0046872(metal ion binding)	NA	K11655	NA	bromodomain adjacent to zinc finger domain 1A [Source:NCBI gene;Acc:102168864]	1.30134	0.701095	1.25972	0.220045	0.438891	0.30224	3.39392	1.76295	0.000323389	0.0136161	up	yes
chr10	41638555	41639556	-	ENSCHIG00000008960		ENSCHIT00000012351	GO:0000166(nucleotide binding);GO:0004365(glyceraldehyde-3-phosphate dehydrogenase (NAD+) (phosphorylating) activity);GO:0006006(glucose metabolic process);GO:0006096(glycolytic process);GO:0016491(oxidoreductase activity);GO:0016620(oxidoreductase activity, acting on the aldehyde or oxo group of donors, NAD or NADP as acceptor);GO:0050661(NADP binding);GO:0051287(NAD binding);GO:0055114(oxidatio…	NA	NA	NA	glyceraldehyde-3-phosphate dehydrogenase pseudogene [Source:NCBI gene;Acc:102176799]	588.463	594.599	580.588	975.176	945.757	916.977	0.621461	-0.686264	0.000332092	0.0139287	down	no
chr11	98902968	98911823	+	ENSCHIG00000025025		ENSCHIT00000038064;ENSCHIT00000038050	NA	NA	NA	NA	phytanoyl-CoA dioxygenase domain containing 1 [Source:NCBI gene;Acc:102181788]	9.63693	0.754074	4.78493	0.473159	0.528994	1.16652	6.99779	2.8069	0.000337141	0.0140347	up	yes
chr29	41488604	41519782	+	ENSCHIG00000017772	SLC3A2	ENSCHIT00000026093	GO:0003824(catalytic activity);GO:0005654(nucleoplasm);GO:0005829(cytosol);GO:0005886(plasma membrane);GO:0005975(carbohydrate metabolic process);GO:0006865(amino acid transport);GO:0016020(membrane);GO:0016021(integral component of membrane);GO:0043025(neuronal cell body);GO:0044225(apical pole of neuron);GO:0045202(synapse)	04150(mTOR signaling pathway);04216(Ferroptosis);04974(Protein digestion and absorption)	K06519	NA	solute carrier family 3 member 2 [Source:NCBI gene;Acc:102187568]	64.7539	17.0784	102.43	19.1589	16.0503	11.6793	3.9298	1.97446	0.000337194	0.0140347	up	yes
chr19	38654621	38680473	+	ENSCHIG00000012449	SOCS7	ENSCHIT00000017429	GO:0005829(cytosol);GO:0008286(insulin receptor signaling pathway);GO:0009968(negative regulation of signal transduction);GO:0016567(protein ubiquitination);GO:0021799(cerebral cortex radially oriented cell migration);GO:0021819(layer formation in cerebral cortex);GO:0021942(radial glia guided migration of Purkinje cell);GO:0035556(intracellular signal transduction);GO:0040008(regulation of growt…	04630(Jak-STAT signaling pathway);04917(Prolactin signaling pathway)	K04699	NA	suppressor of cytokine signaling 7 [Source:NCBI gene;Acc:102173228]	6.29905	7.24306	5.442	10.8926	10.1069	11.5096	0.583963	-0.776051	0.000339129	0.0140378	down	no
chr1	67630418	67719118	-	ENSCHIG00000023596	HACD2	ENSCHIT00000035726	GO:0005783(endoplasmic reticulum);GO:0005789(endoplasmic reticulum membrane);GO:0006629(lipid metabolic process);GO:0006631(fatty acid metabolic process);GO:0006633(fatty acid biosynthetic process);GO:0016020(membrane);GO:0016021(integral component of membrane);GO:0016829(lyase activity);GO:0018812(3-hydroxyacyl-CoA dehydratase activity);GO:0019899(enzyme binding);GO:0030148(sphingolipid biosynth…	00062(Fatty acid elongation);01040(Biosynthesis of unsaturated fatty acids)	K10703	EC:4.2.1.134	3-hydroxyacyl-CoA dehydratase 2 [Source:NCBI gene;Acc:102190073]	8.476	0.633482	7.11038	0.807007	0.653075	0.89245	6.89464	2.78548	0.000339843	0.0140378	up	yes
chr7	94446774	94491548	-	ENSCHIG00000025810	COL5A3	ENSCHIT00000039367	GO:0005201(extracellular matrix structural constituent);GO:0005588(collagen type V trimer);GO:0007160(cell-matrix adhesion);GO:0008201(heparin binding)	NA	NA	NA	collagen type V alpha 3 chain [Source:HGNC Symbol;Acc:HGNC:14864]	10.1348	2.14486	7.85851	1.81117	2.00422	2.16846	3.36542	1.75079	0.000345966	0.0142368	up	yes
chr13	59717844	59722839	+	ENSCHIG00000014700	SRXN1	ENSCHIT00000020968	GO:0000166(nucleotide binding);GO:0005524(ATP binding);GO:0005829(cytosol);GO:0006979(response to oxidative stress);GO:0016209(antioxidant activity);GO:0016491(oxidoreductase activity);GO:0016667(oxidoreductase activity, acting on a sulfur group of donors);GO:0032542(sulfiredoxin activity);GO:0055114(oxidation-reduction process);GO:0098869(cellular oxidant detoxification)	NA	K12260	EC:1.8.98.2	sulfiredoxin 1 [Source:NCBI gene;Acc:102180685]	4.66419	4.09644	5.74936	1.45968	0.53672	1.06068	4.74636	2.24682	0.000349719	0.0143372	up	yes
chr26	21288888	21420809	-	ENSCHIG00000020008	ADD3	ENSCHIT00000029684;ENSCHIT00000029724;ENSCHIT00000029669;ENSCHIT00000029653;ENSCHIT00000029707	GO:0000794(condensed nuclear chromosome);GO:0005200(structural constituent of cytoskeleton);GO:0005737(cytoplasm);GO:0005856(cytoskeleton);GO:0005886(plasma membrane);GO:0005903(brush border);GO:0005911(cell-cell junction);GO:0005938(cell cortex);GO:0007010(cytoskeleton organization);GO:0014069(postsynaptic density);GO:0016020(membrane);GO:0016020(membrane)	NA	K18622	NA	adducin 3 [Source:NCBI gene;Acc:102172687]	2.74535	0.70981	2.34999	0.532511	0.611219	0.614986	3.30079	1.72281	0.000351715	0.014365	up	yes
chr12	2017627	2407631	-	ENSCHIG00000002331	MYO16	ENSCHIT00000003219	GO:0000166(nucleotide binding);GO:0003774(motor activity);GO:0003779(actin binding);GO:0005515(protein binding);GO:0005524(ATP binding);GO:0014065(phosphatidylinositol 3-kinase signaling);GO:0016459(myosin complex);GO:0048812(neuron projection morphogenesis)	NA	K17481	NA	myosin XVI [Source:NCBI gene;Acc:102170796]	0.284453	0.243976	0.133407	0.675347	0.725042	0.331692	0.382105	-1.38796	0.000354386	0.0144201	down	yes
chr1	18030922	18053387	+	ENSCHIG00000008206	BTG3	ENSCHIT00000011315	GO:0005737(cytoplasm);GO:0045930(negative regulation of mitotic cell cycle)	03018(RNA degradation)	K14443	NA	BTG anti-proliferation factor 3 [Source:NCBI gene;Acc:102176267]	2.91972	1.02914	2.37711	0.807686	0.463349	0.732026	3.15815	1.65908	0.00035632	0.0144449	up	yes
chr18	51330175	51367375	+	ENSCHIG00000020380	AXL	ENSCHIT00000030320;ENSCHIT00000030366;ENSCHIT00000030351	GO:0000166(nucleotide binding);GO:0001764(neuron migration);GO:0001779(natural killer cell differentiation);GO:0001786(phosphatidylserine binding);GO:0001818(negative regulation of cytokine production);GO:0001961(positive regulation of cytokine-mediated signaling pathway);GO:0001974(blood vessel remodeling);GO:0004672(protein kinase activity);GO:0004713(protein tyrosine kinase activity);GO:000471…	01521(EGFR tyrosine kinase inhibitor resistance);01521(EGFR tyrosine kinase inhibitor resistance)	K05115	EC:2.7.10.1	AXL receptor tyrosine kinase [Source:NCBI gene;Acc:102191074]	4.86093	1.36357	3.56298	0.881938	0.716563	1.39152	3.27339	1.71078	0.000359562	0.0145223	up	yes
chr16	5876252	5957724	+	ENSCHIG00000021774	ATP2B4	ENSCHIT00000032659;ENSCHIT00000032694	GO:0000166(nucleotide binding);GO:0005388(calcium transmembrane transporter activity, phosphorylative mechanism);GO:0005516(calmodulin binding);GO:0005524(ATP binding);GO:0005886(plasma membrane);GO:0006357(regulation of transcription by RNA polymerase II);GO:0006811(ion transport);GO:0006816(calcium ion transport);GO:0006874(cellular calcium ion homeostasis);GO:0010629(negative regulation of gen…	04020(Calcium signaling pathway);04022(cGMP-PKG signaling pathway);04024(cAMP signaling pathway);04261(Adrenergic signaling in cardiomyocytes);04925(Aldosterone synthesis and secretion);04970(Salivary secretion);04972(Pancreatic secretion);04972(Pancreatic secretion)	K05850	EC:7.2.2.10	plasma membrane calcium-transporting ATPase 4 [Source:NCBI gene;Acc:102176524]	2.58213	0.606354	1.80213	0.475788	0.452375	0.555747	3.36315	1.74981	0.000362915	0.0146036	up	yes
chr8	99660091	99866612	-	ENSCHIG00000025957	SVEP1	ENSCHIT00000039686;ENSCHIT00000039679	GO:0001945(lymph vessel development);GO:0003017(lymph circulation);GO:0003682(chromatin binding);GO:0005509(calcium ion binding);GO:0005576(extracellular region);GO:0005615(extracellular space);GO:0005634(nucleus);GO:0005737(cytoplasm);GO:0008544(epidermis development);GO:0010467(gene expression);GO:0036303(lymph vessel morphogenesis);GO:0048014(Tie signaling pathway);GO:0120193(tight junction or…	NA	K17495	NA	sushi, von Willebrand factor type A, EGF and pentraxin domain containing 1 [Source:NCBI gene;Acc:106502440]	3.658	0.687769	4.15683	0.714399	0.634791	0.854646	3.85809	1.94789	0.000372199	0.0149075	up	yes
chr3	88359946	88382396	-	ENSCHIG00000010038	DENND2D	ENSCHIT00000013802	GO:0005085(guanyl-nucleotide exchange factor activity);GO:0005654(nucleoplasm);GO:0005829(cytosol);GO:0017112(Rab guanyl-nucleotide exchange factor activity)	NA	K20161	NA	DENN domain containing 2D [Source:NCBI gene;Acc:102181458]	0.38565	0.0542818	0.487782	0.0221787	0.0191674	0.0649989	8.72362	3.12493	0.0003732	0.0149075	up	yes
chr14	66867923	66891330	+	ENSCHIG00000025130	SQLE	ENSCHIT00000038228	GO:0004506(squalene monooxygenase activity);GO:0016020(membrane);GO:0016021(integral component of membrane);GO:0016126(sterol biosynthetic process);GO:0042127(regulation of cell population proliferation);GO:0043231(intracellular membrane-bounded organelle);GO:0050660(flavin adenine dinucleotide binding);GO:0055114(oxidation-reduction process);GO:0071949(FAD binding);GO:0140042(lipid droplet forma…	00100(Steroid biosynthesis)	K00511	EC:1.14.14.17	squalene epoxidase [Source:NCBI gene;Acc:102187506]	1.28496	0.175809	0.758135	0.084109	0.146474	0.144759	5.91167	2.56357	0.000375749	0.0149545	up	yes
chr2	55525895	55540145	+	ENSCHIG00000019774	CAVIN2	ENSCHIT00000029303	GO:0001786(phosphatidylserine binding);GO:0005654(nucleoplasm);GO:0005737(cytoplasm);GO:0005829(cytosol);GO:0005886(plasma membrane);GO:0005901(caveola);GO:0016020(membrane);GO:0045121(membrane raft);GO:0097320(plasma membrane tubulation)	NA	NA	NA	caveolae associated protein 2 [Source:NCBI gene;Acc:100861147]	12.0972	2.30812	6.38157	1.65335	1.90217	1.77145	3.90219	1.96428	0.000380067	0.0150714	up	yes
chr7	95746858	95755968	+	ENSCHIG00000019758	CNN1	ENSCHIT00000029283	GO:0003779(actin binding);GO:0005515(protein binding);GO:0005516(calmodulin binding);GO:0005856(cytoskeleton);GO:0031032(actomyosin structure organization);GO:1904706(negative regulation of vascular smooth muscle cell proliferation)	NA	NA	NA	calponin 1 [Source:NCBI gene;Acc:102190599]	10.1433	3.70427	6.27783	2.02934	2.55036	2.56447	2.81704	1.49418	0.000384308	0.0151843	up	yes
chr15	53661558	53677428	-	ENSCHIG00000012823	IL10RA	ENSCHIT00000018020	GO:0005515(protein binding);GO:0005886(plasma membrane);GO:0010507(negative regulation of autophagy);GO:0016020(membrane);GO:0016021(integral component of membrane);GO:0046427(positive regulation of receptor signaling pathway via JAK-STAT);GO:0070086(ubiquitin-dependent endocytosis)	04060(Cytokine-cytokine receptor interaction);04630(Jak-STAT signaling pathway);05145(Toxoplasmosis);05152(Tuberculosis);05163(Human cytomegalovirus infection)	K05134	NA	interleukin 10 receptor subunit alpha [Source:NCBI gene;Acc:102188959]	0.768773	0.106152	1.05419	0.123726	0.073603	0.116535	6.14635	2.61973	0.000390309	0.0153658	up	yes
chr17	18301931	18364871	+	ENSCHIG00000010808	KNTC1	ENSCHIT00000015043	GO:0000922(spindle pole);GO:0005828(kinetochore microtubule);GO:0005829(cytosol);GO:0005886(plasma membrane);GO:0007093(mitotic cell cycle checkpoint);GO:0015629(actin cytoskeleton);GO:0016020(membrane);GO:0016021(integral component of membrane);GO:1990423(RZZ complex)	NA	K11577	NA	kinetochore associated 1 [Source:NCBI gene;Acc:102189422]	0.134115	0.043738	0.067279	0.092446	0.40072	0.404261	0.27315	-1.87224	0.00039364	0.0154412	down	yes
chr16	62275420	62281737	-	ENSCHIG00000025182	RGS16	ENSCHIT00000038282	GO:0005096(GTPase activator activity);GO:0005737(cytoplasm);GO:0007186(G protein-coupled receptor signaling pathway);GO:0031224(intrinsic component of membrane);GO:0043547(positive regulation of GTPase activity)	NA	K16449	NA	regulator of G protein signaling 16 [Source:NCBI gene;Acc:102168476]	1.4021	3.03803	0.424828	0.253315	0.406184	0.252918	5.33194	2.41466	0.000401118	0.0156781	up	yes
chr26	40710438	40728391	+	ENSCHIG00000017779	ACTA2	ENSCHIT00000026321	GO:0005737(cytoplasm);GO:0005856(cytoskeleton);GO:0008217(regulation of blood pressure);GO:0009615(response to virus);GO:0014829(vascular smooth muscle contraction);GO:0015629(actin cytoskeleton);GO:0019901(protein kinase binding);GO:0030485(smooth muscle contractile fiber);GO:0032991(protein-containing complex);GO:0072144(glomerular mesangial cell development)	04270(Vascular smooth muscle contraction);04371(Apelin signaling pathway);04926(Relaxin signaling pathway)	K12313	NA	actin alpha 2, smooth muscle [Source:NCBI gene;Acc:102191486]	58.5401	26.701	31.6817	13.5841	17.0424	13.6582	2.64026	1.40068	0.000402871	0.0156904	up	yes
chr15	8961989	8980123	-	ENSCHIG00000016194		ENSCHIT00000023426	NA	NA	NA	NA		3.94366	25.677	3.62601	0.613921	1.19938	3.01237	6.88954	2.78441	0.000411476	0.0159685	up	yes
chr25	3412649	3417099	+	ENSCHIG00000022193	GLIS2	ENSCHIT00000033262	GO:0000122(negative regulation of transcription by RNA polymerase II);GO:0000976(transcription regulatory region sequence-specific DNA binding);GO:0000977(RNA polymerase II regulatory region sequence-specific DNA binding);GO:0001228(DNA-binding transcription activator activity, RNA polymerase II-specific);GO:0001822(kidney development);GO:0003676(nucleic acid binding);GO:0003677(DNA binding);GO:0…	NA	K09233	NA	GLIS family zinc finger 2 [Source:NCBI gene;Acc:102188646]	2.9389	1.44014	1.47515	0.261883	0.51196	0.640004	4.14062	2.04985	0.000423574	0.0163503	up	yes
chr16	4234072	4262001	+	ENSCHIG00000024187	PFKFB2	ENSCHIT00000036722;ENSCHIT00000036714	GO:0003824(catalytic activity);GO:0003873(6-phosphofructo-2-kinase activity);GO:0004331(fructose-2,6-bisphosphate 2-phosphatase activity);GO:0005524(ATP binding);GO:0005654(nucleoplasm);GO:0006000(fructose metabolic process);GO:0006003(fructose 2,6-bisphosphate metabolic process);GO:0006096(glycolytic process);GO:0008152(metabolic process);GO:0016311(dephosphorylation);GO:0016787(hydrolase activi…	00051(Fructose and mannose metabolism);04152(AMPK signaling pathway);04919(Thyroid hormone signaling pathway);04919(Thyroid hormone signaling pathway)	K19029	3.1.3.46;EC:2.7.1.105	6-phosphofructo-2-kinase/fructose-2,6-biphosphatase 2 [Source:NCBI gene;Acc:102178003]	12.7098	2.01682	7.56751	2.03633	2.16295	1.70008	3.77907	1.91803	0.000424314	0.0163503	up	yes
chr7	40140848	40282768	+	ENSCHIG00000023531	EBF1	ENSCHIT00000035653	GO:0003677(DNA binding);GO:0003700(DNA-binding transcription factor activity);GO:0005634(nucleus);GO:0006355(regulation of transcription, DNA-templated);GO:0007275(multicellular organism development);GO:0016020(membrane);GO:0016021(integral component of membrane);GO:0046872(metal ion binding);GO:0046983(protein dimerization activity)	NA	NA	NA	EBF transcription factor 1 [Source:HGNC Symbol;Acc:HGNC:3126]	4.07526	0.758791	2.87624	0.540151	0.241307	0.692259	5.23187	2.38733	0.000427881	0.0164297	up	yes
chr22	25871329	26229795	-	ENSCHIG00000015409	CHL1	ENSCHIT00000022203	GO:0001764(neuron migration);GO:0002020(protease binding);GO:0005515(protein binding);GO:0005886(plasma membrane);GO:0007155(cell adhesion);GO:0007411(axon guidance);GO:0008344(adult locomotory behavior);GO:0016020(membrane);GO:0016021(integral component of membrane);GO:0030425(dendrite);GO:0031175(neuron projection development);GO:0035640(exploration behavior);GO:0043524(negative regulation of n…	NA	K06758	NA	cell adhesion molecule L1 like [Source:NCBI gene;Acc:102168215]	0.269848	0.023078	0.197353	0.021202	0.022728	0.016603	8.09937	3.01781	0.000430762	0.0164823	up	yes
chr25	248065	282231	-	ENSCHIG00000010291	AXIN1	ENSCHIT00000014224;ENSCHIT00000014238	GO:0001934(positive regulation of protein phosphorylation);GO:0005634(nucleus);GO:0005737(cytoplasm);GO:0005886(plasma membrane);GO:0008013(beta-catenin binding);GO:0016020(membrane);GO:0016055(Wnt signaling pathway);GO:0016328(lateral plasma membrane);GO:0019899(enzyme binding);GO:0030877(beta-catenin destruction complex);GO:0031625(ubiquitin protein ligase binding);GO:0032147(activation of prot…	04310(Wnt signaling pathway);04390(Hippo signaling pathway);04550(Signaling pathways regulating pluripotency of stem cells);04934(Cushing syndrome);05165(Human papillomavirus infection);05200(Pathways in cancer);05210(Colorectal cancer);05213(Endometrial cancer);05217(Basal cell carcinoma);05224(Breast cancer);05225(Hepatocellular carcinoma);05226(Gastric cancer);05226(Gastric cancer)	K02157	NA	axin 1 [Source:NCBI gene;Acc:102170375]	14.6131	16.3314	16.1118	22.4828	23.8301	29.1079	0.623917	-0.680574	0.000432518	0.0164916	down	no
chr16	2812313	2832233	-	ENSCHIG00000000814	SLC45A3	ENSCHIT00000001265	GO:0008506(sucrose:proton symporter activity);GO:0010907(positive regulation of glucose metabolic process);GO:0015770(sucrose transport);GO:0016020(membrane);GO:0016021(integral component of membrane);GO:0022857(transmembrane transporter activity);GO:0045723(positive regulation of fatty acid biosynthetic process);GO:0048713(regulation of oligodendrocyte differentiation);GO:0055085(transmembrane t…	05202(Transcriptional misregulation in cancer);05206(MicroRNAs in cancer)	K15379	NA	solute carrier family 45 member 3 [Source:NCBI gene;Acc:102182991]	0.199852	0.060375	0.455723	0.045316	0.024006	0.025838	7.52364	2.91143	0.000435693	0.0164939	up	yes
chr10	21974268	22081593	-	ENSCHIG00000024703	GALNT16	ENSCHIT00000037505	GO:0000139(Golgi membrane);GO:0004653(polypeptide N-acetylgalactosaminyltransferase activity);GO:0005794(Golgi apparatus);GO:0006486(protein glycosylation);GO:0016020(membrane);GO:0016021(integral component of membrane);GO:0016740(transferase activity);GO:0016757(transferase activity, transferring glycosyl groups);GO:0018242(protein O-linked glycosylation via serine);GO:0018243(protein O-linked g…	00512(Mucin type O-glycan biosynthesis)	K00710	EC:2.4.1.41	polypeptide N-acetylgalactosaminyltransferase 16 [Source:NCBI gene;Acc:102177245]	16.597	2.71023	15.662	2.42829	2.80895	3.5834	3.96448	1.98713	0.000437254	0.0164939	up	yes
chr15	43573842	43883100	+	ENSCHIG00000024597	SPON1	ENSCHIT00000037330	GO:0005576(extracellular region);GO:0007155(cell adhesion);GO:0010954(positive regulation of protein processing);GO:0032092(positive regulation of protein binding);GO:0050693(LBD domain binding);GO:1902430(negative regulation of amyloid-beta formation);GO:1902993(positive regulation of amyloid precursor protein catabolic process)	NA	NA	NA	spondin 1 [Source:NCBI gene;Acc:102191441]	2.4408	0.077596	2.76114	0.215583	0.200677	0.083213	10.5702	3.40193	0.000437873	0.0164939	up	yes
chr13	72127871	72196827	-	ENSCHIG00000025563	JPH2	ENSCHIT00000038914	GO:0001786(phosphatidylserine binding);GO:0005546(phosphatidylinositol-4,5-bisphosphate binding);GO:0005547(phosphatidylinositol-3,4,5-trisphosphate binding);GO:0005783(endoplasmic reticulum);GO:0005789(endoplasmic reticulum membrane);GO:0005886(plasma membrane);GO:0007204(positive regulation of cytosolic calcium ion concentration);GO:0010314(phosphatidylinositol-5-phosphate binding);GO:0016020(m…	NA	K19530	NA	junctophilin 2 [Source:NCBI gene;Acc:102184074]	17.8508	21.297	16.4222	34.7698	28.8914	29.9811	0.593427	-0.752856	0.000438628	0.0164939	down	no
chr25	36857349	36859663	-	ENSCHIG00000024522		ENSCHIT00000037226;ENSCHIT00000037221	GO:0005158(insulin receptor binding);GO:0005886(plasma membrane);GO:0008286(insulin receptor signaling pathway);GO:0043548(phosphatidylinositol 3-kinase binding);GO:0043548(phosphatidylinositol 3-kinase binding)	NA	NA	NA	insulin receptor substrate 1 [Source:NCBI gene;Acc:106504022]	0.707589	0.028007	0.585205	0	0.015311	0.0517655	19.691	4.29946	0.000443742	0.0166289	up	yes
chr8	72201697	72479513	+	ENSCHIG00000001085	DOCK5	ENSCHIT00000002763	GO:0005085(guanyl-nucleotide exchange factor activity);GO:0005096(GTPase activator activity);GO:0005515(protein binding);GO:0005737(cytoplasm);GO:0005829(cytosol);GO:0005886(plasma membrane);GO:0007264(small GTPase mediated signal transduction);GO:0010634(positive regulation of epithelial cell migration);GO:0016477(cell migration);GO:0043547(positive regulation of GTPase activity);GO:1900026(posi…	NA	K17707	NA	dedicator of cytokinesis 5 [Source:NCBI gene;Acc:102180222]	0.385933	0.0825882	0.249429	0.0335258	0.0549204	0.0506366	5.16203	2.36794	0.000447004	0.0166938	up	yes
chr8	60120050	60131261	+	ENSCHIG00000022145		ENSCHIT00000033180	GO:0005576(extracellular region)	NA	NA	NA	GLI pathogenesis related 2 [Source:NCBI gene;Acc:102184809]	14.4927	4.59587	10.0733	2.58508	2.90259	2.74015	3.54431	1.8255	0.000452224	0.0168311	up	yes
chr8	7815016	7824298	-	ENSCHIG00000026057		ENSCHIT00000039736;ENSCHIT00000039728	GO:0003824(catalytic activity);GO:0006567(threonine catabolic process);GO:0008743(L-threonine 3-dehydrogenase activity);GO:0042802(identical protein binding);GO:0050662(coenzyme binding);GO:0055114(oxidation-reduction process);GO:0055114(oxidation-reduction process)	00260(Glycine, serine and threonine metabolism);00260(Glycine, serine and threonine metabolism)	K15789	EC:1.1.1.103	L-threonine 3-dehydrogenase, mitochondrial [Source:NCBI gene;Acc:102174841]	10.2339	0.333305	2.9926	0	0.23314	0.445747	19.9735	4.32002	0.00045822	0.0169962	up	yes
chr7	106239562	106239942	+	ENSCHIG00000009284	H2BU1	ENSCHIT00000012786	GO:0000786(nucleosome);GO:0003677(DNA binding);GO:0005634(nucleus);GO:0005654(nucleoplasm);GO:0005694(chromosome);GO:0005829(cytosol);GO:0046982(protein heterodimerization activity)	05034(Alcoholism);05203(Viral carcinogenesis);05322(Systemic lupus erythematosus)	K11252	NA	histone H2B type 3-B [Source:NCBI gene;Acc:102177790]	1.51398	0.56011	0.969458	2.65555	3.18881	2.78995	0.352495	-1.50433	0.000465256	0.0171987	down	yes
chr9	21534233	21601438	-	ENSCHIG00000010064		ENSCHIT00000013866	GO:0016020(membrane);GO:0016021(integral component of membrane)	00532(Glycosaminoglycan biosynthesis - chondroitin sulfate / dermatan sulfate)	K01794	EC:5.1.3.19	dermatan sulfate epimerase [Source:NCBI gene;Acc:102174473]	0.73627	0.0541471	0.651753	0.0643713	0.0716873	0.0493443	7.77857	2.9595	0.00046794	0.0172395	up	yes
chr1	43807788	43870832	+	ENSCHIG00000016493	COL8A1	ENSCHIT00000023918;ENSCHIT00000023921	GO:0005515(protein binding);GO:0005576(extracellular region);GO:0010811(positive regulation of cell-substrate adhesion);GO:0035987(endodermal cell differentiation);GO:0048593(camera-type eye morphogenesis);GO:0050673(epithelial cell proliferation);GO:0050673(epithelial cell proliferation)	NA	NA	NA	collagen type VIII alpha 1 chain [Source:NCBI gene;Acc:102175894]	1.99146	0.168383	1.62254	0.207928	0.212794	0.280452	5.39436	2.43145	0.000483426	0.01775	up	yes
chr8	83785578	83805478	-	ENSCHIG00000016330	OGN	ENSCHIT00000023669;ENSCHIT00000023677	GO:0005515(protein binding);GO:0007165(signal transduction);GO:0008083(growth factor activity);GO:0008083(growth factor activity)	NA	K08126	NA	osteoglycin [Source:NCBI gene;Acc:100860756]	3.98282	0.549181	3.08639	0.490554	0.694856	0.633295	4.18891	2.06658	0.000487025	0.0178222	up	yes
chr11	74718021	74725073	+	ENSCHIG00000017430	WDCP	ENSCHIT00000025513	GO:0019900(kinase binding);GO:0051259(protein complex oligomerization)	NA	NA	NA	WD repeat and coiled coil containing [Source:NCBI gene;Acc:102172549]	0.524142	0.564892	0.965186	1.59586	1.72239	1.22522	0.452126	-1.1452	0.000491237	0.0179162	down	yes
chr3	98935144	99006397	-	ENSCHIG00000025502	RNF115	ENSCHIT00000038816	GO:0004842(ubiquitin-protein transferase activity);GO:0005829(cytosol);GO:0042059(negative regulation of epidermal growth factor receptor signaling pathway);GO:0043162(ubiquitin-dependent protein catabolic process via the multivesicular body sorting pathway);GO:0046872(metal ion binding);GO:0051865(protein autoubiquitination);GO:0061630(ubiquitin protein ligase activity);GO:0070534(protein K63-li…	NA	K11982	EC:2.3.2.27	ring finger protein 115 [Source:NCBI gene;Acc:102168788]	12.4464	52.434	16.1195	6.01655	7.83074	7.11531	3.86402	1.9501	0.000496661	0.0180115	up	yes
chr13	69270961	69354255	+	ENSCHIG00000024107	TOP1	ENSCHIT00000036559	GO:0000228(nuclear chromosome);GO:0000932(P-body);GO:0000978(RNA polymerase II cis-regulatory region sequence-specific DNA binding);GO:0001650(fibrillar center);GO:0003677(DNA binding);GO:0003682(chromatin binding);GO:0003690(double-stranded DNA binding);GO:0003697(single-stranded DNA binding);GO:0003916(DNA topoisomerase activity);GO:0003917(DNA topoisomerase type I (single strand cut, ATP-indep…	NA	K03163	EC:5.6.2.1	DNA topoisomerase I [Source:NCBI gene;Acc:102189324]	7.62645	4.83593	11.3475	2.69954	3.08252	3.22335	2.64395	1.4027	0.000497154	0.0180115	up	yes
chr4	23975687	23997531	+	ENSCHIG00000021946		ENSCHIT00000032826	GO:0005515(protein binding);GO:0017154(semaphorin receptor activity);GO:0071526(semaphorin-plexin signaling pathway)	NA	NA	NA		0.369673	0.040474	0.502061	0.012617	0.04917	0.029953	9.94341	3.31374	0.000507836	0.0183011	up	yes
chr7	101842404	101865746	+	ENSCHIG00000009601	TPM4	ENSCHIT00000013182;ENSCHIT00000013159	GO:0001725(stress fiber);GO:0003779(actin binding);GO:0005856(cytoskeleton);GO:0005856(cytoskeleton)	04260(Cardiac muscle contraction);04261(Adrenergic signaling in cardiomyocytes);05410(Hypertrophic cardiomyopathy (HCM));05414(Dilated cardiomyopathy (DCM));05414(Dilated cardiomyopathy (DCM))	K10375	NA	tropomyosin 4 [Source:NCBI gene;Acc:102180482]	35.3389	9.99139	23.8719	5.1608	8.25754	9.63155	3.00228	1.58606	0.000508505	0.0183011	up	yes
chr16	60789073	60790056	+	ENSCHIG00000023095	IER5	ENSCHIT00000034822	GO:0000159(protein phosphatase type 2A complex);GO:0005634(nucleus);GO:0005654(nucleoplasm);GO:0005730(nucleolus);GO:0005737(cytoplasm);GO:0034605(cellular response to heat);GO:0042127(regulation of cell population proliferation);GO:0042802(identical protein binding);GO:0045944(positive regulation of transcription by RNA polymerase II);GO:1900036(positive regulation of cellular response to heat)	NA	NA	NA	immediate early response 5 [Source:NCBI gene;Acc:106503005]	5.11089	7.51267	3.36477	1.63054	1.24194	1.7099	3.48909	1.80285	0.000512088	0.0183695	up	yes
chr2	121897003	122189001	-	ENSCHIG00000024041	PDE1A	ENSCHIT00000036492;ENSCHIT00000036499;ENSCHIT00000036537	GO:0004114(3',5'-cyclic-nucleotide phosphodiesterase activity);GO:0007165(signal transduction);GO:0008081(phosphoric diester hydrolase activity);GO:0016787(hydrolase activity);GO:0046872(metal ion binding);GO:0048101(calcium- and calmodulin-regulated 3',5'-cyclic-GMP phosphodiesterase activity);GO:0048101(calcium- and calmodulin-regulated 3',5'-cyclic-GMP phosphodiesterase activity)	00230(Purine metabolism);04020(Calcium signaling pathway);04740(Olfactory transduction);04742(Taste transduction);04924(Renin secretion);05032(Morphine addiction);05032(Morphine addiction)	K13755	EC:3.1.4.17	phosphodiesterase 1A [Source:NCBI gene;Acc:102190998]	1.32028	0.109973	0.718425	0.0334993	0.145263	0.0816502	8.25104	3.04458	0.000521587	0.0186489	up	yes
chr11	80365140	80471058	-	ENSCHIG00000004799		ENSCHIT00000006394;ENSCHIT00000006395	NA	NA	NA	NA		1.09266	1.69569	1.49414	3.55025	1.98268	4.31159	0.435012	-1.20087	0.000525354	0.0187222	down	yes
chr28	3784798	3801163	+	ENSCHIG00000000097		ENSCHIT00000000131;ENSCHIT00000000132	GO:0005509(calcium ion binding);GO:0005544(calcium-dependent phospholipid binding);GO:0046872(metal ion binding);GO:0046872(metal ion binding)	NA	K17096	NA	annexin A8 [Source:NCBI gene;Acc:102176495]	48.053	1.61507	12.109	1.89836	3.92462	2.41321	7.50068	2.90702	0.000537088	0.019078	up	yes
chr9	74217698	74259973	+	ENSCHIG00000014062		ENSCHIT00000019989;ENSCHIT00000019980	NA	04650(Natural killer cell mediated cytotoxicity);04650(Natural killer cell mediated cytotoxicity)	K07986	NA	NKG2D ligand 3-like [Source:NCBI gene;Acc:108636773]	0.976942	0.563832	0.700362	0.135494	0.230117	0.175174	4.14422	2.0511	0.000546279	0.0193415	up	yes
chr1	125688924	125776016	+	ENSCHIG00000024199	PCOLCE2	ENSCHIT00000036703	GO:0005515(protein binding);GO:0005518(collagen binding);GO:0005576(extracellular region);GO:0008201(heparin binding);GO:0010952(positive regulation of peptidase activity);GO:0016504(peptidase activator activity);GO:1990830(cellular response to leukemia inhibitory factor)	NA	NA	NA	procollagen C-endopeptidase enhancer 2 [Source:NCBI gene;Acc:102187536]	5.17744	1.24742	4.63478	0.98766	1.00795	1.32465	3.33095	1.73593	0.000550523	0.0193876	up	yes
chr13	42628103	42643966	+	ENSCHIG00000017096		ENSCHIT00000025165;ENSCHIT00000025179;ENSCHIT00000025171	GO:0016491(oxidoreductase activity);GO:0055114(oxidation-reduction process);GO:0055114(oxidation-reduction process)	NA	NA	NA	dihydrodiol dehydrogenase 3 [Source:NCBI gene;Acc:102176340]	22.7066	14.1623	16.9875	39.0793	24.5218	23.6477	0.617274	-0.696017	0.000551137	0.0193876	down	no
chr7	20448549	20453868	+	ENSCHIG00000003504	LYSMD3	ENSCHIT00000004748	GO:0005794(Golgi apparatus);GO:0005886(plasma membrane);GO:0007030(Golgi organization);GO:0016020(membrane);GO:0016021(integral component of membrane)	NA	NA	NA	LysM domain containing 3 [Source:NCBI gene;Acc:102178904]	3.40979	2.53113	2.46445	0.812307	0.523477	0.906398	3.74874	1.90641	0.000554382	0.019439	up	yes
chr27	20648798	20755490	+	ENSCHIG00000017108	MFHAS1	ENSCHIT00000024938;ENSCHIT00000024952;ENSCHIT00000024954;ENSCHIT00000024950;ENSCHIT00000024932;ENSCHIT00000024946	GO:0000166(nucleotide binding);GO:0005515(protein binding);GO:0005525(GTP binding);GO:0005737(cytoplasm);GO:0006952(defense response);GO:0006954(inflammatory response);GO:0030218(erythrocyte differentiation);GO:0031625(ubiquitin protein ligase binding);GO:0034121(regulation of toll-like receptor signaling pathway);GO:0034136(negative regulation of toll-like receptor 2 signaling pathway);GO:003413…	NA	NA	NA	malignant fibrous histiocytoma amplified sequence 1 [Source:NCBI gene;Acc:102173637]	0.663699	0.124878	0.288595	0.0681256	0.0722227	0.0741585	5.02162	2.32815	0.000561566	0.0196278	up	yes
chr28	36475450	36531003	-	ENSCHIG00000011808	GPR137B	ENSCHIT00000016470;ENSCHIT00000016475	GO:0005765(lysosomal membrane);GO:0010506(regulation of autophagy);GO:0016020(membrane);GO:0016021(integral component of membrane);GO:0043087(regulation of GTPase activity);GO:0150032(positive regulation of protein localization to lysosome);GO:1904263(positive regulation of TORC1 signaling);GO:1904263(positive regulation of TORC1 signaling)	NA	K22989	NA	G protein-coupled receptor 137B [Source:NCBI gene;Acc:100861105]	2.14097	0.23798	0.822856	0.11144	0.126606	0.214097	7.08141	2.82404	0.000565017	0.0196853	up	yes
chr17	30836147	30958080	+	ENSCHIG00000017479	FNIP2	ENSCHIT00000025614;ENSCHIT00000025602;ENSCHIT00000025591	GO:0000122(negative regulation of transcription by RNA polymerase II);GO:0001932(regulation of protein phosphorylation);GO:0005737(cytoplasm);GO:0005764(lysosome);GO:0005765(lysosomal membrane);GO:0005829(cytosol);GO:0006468(protein phosphorylation);GO:0008630(intrinsic apoptotic signaling pathway in response to DNA damage);GO:0016020(membrane);GO:0031334(positive regulation of protein-containing…	04150(mTOR signaling pathway);04150(mTOR signaling pathway)	K20401	NA	folliculin interacting protein 2 [Source:NCBI gene;Acc:102188244]	1.87068	5.88934	5.16218	1.45498	1.19559	1.29859	3.27215	1.71024	0.000572687	0.0198865	up	yes
chr4	47902213	48134990	-	ENSCHIG00000021489	ADAM22	ENSCHIT00000032094	GO:0004222(metalloendopeptidase activity);GO:0005886(plasma membrane);GO:0006508(proteolysis);GO:0008237(metallopeptidase activity);GO:0016020(membrane);GO:0016021(integral component of membrane)	NA	K16068	EC:3.4.24.-	ADAM metallopeptidase domain 22 [Source:NCBI gene;Acc:102176194]	0.384859	0.100923	0.250473	0.0326605	0.0544537	0.0374237	5.91189	2.56362	0.000574437	0.0198865	up	yes
chr5	58717174	58845683	-	ENSCHIG00000026764	NTN4	ENSCHIT00000040925	GO:0005515(protein binding);GO:0005576(extracellular region)	04360(Axon guidance)	K06845	NA	netrin 4 [Source:NCBI gene;Acc:102184600]	2.03655	0.881287	1.55058	0.297764	0.531193	0.271401	4.06087	2.02179	0.000577661	0.0199348	up	yes
chr11	98083272	98095329	-	ENSCHIG00000011217	AK1	ENSCHIT00000015584	GO:0000166(nucleotide binding);GO:0001520(outer dense fiber);GO:0004017(adenylate kinase activity);GO:0004550(nucleoside diphosphate kinase activity);GO:0005524(ATP binding);GO:0005737(cytoplasm);GO:0005829(cytosol);GO:0005886(plasma membrane);GO:0006139(nucleobase-containing compound metabolic process);GO:0006165(nucleoside diphosphate phosphorylation);GO:0006172(ADP biosynthetic process);GO:000…	00230(Purine metabolism);00730(Thiamine metabolism)	K00939	EC:2.7.4.3	adenylate kinase 1 [Source:NCBI gene;Acc:102169601]	132.143	166.422	134.485	244.698	224.369	255.771	0.597443	-0.743128	0.000584334	0.0201015	down	no
chr8	77712701	78109167	+	ENSCHIG00000023122	NTRK2	ENSCHIT00000034905;ENSCHIT00000034941;ENSCHIT00000034911;ENSCHIT00000034930;ENSCHIT00000034881	GO:0000166(nucleotide binding);GO:0001570(vasculogenesis);GO:0001764(neuron migration);GO:0002020(protease binding);GO:0004672(protein kinase activity);GO:0004713(protein tyrosine kinase activity);GO:0004714(transmembrane receptor protein tyrosine kinase activity);GO:0005030(neurotrophin receptor activity);GO:0005515(protein binding);GO:0005524(ATP binding);GO:0005768(endosome);GO:0005769(early e…	04010(MAPK signaling pathway);04014(Ras signaling pathway);04151(PI3K-Akt signaling pathway);04722(Neurotrophin signaling pathway);05034(Alcoholism);05034(Alcoholism)	K04360	EC:2.7.10.1	neurotrophic receptor tyrosine kinase 2 [Source:NCBI gene;Acc:102180223]	0.563159	0.039624	0.391323	0.0567355	0.0242415	0.0422419	8.06781	3.01218	0.000587786	0.0201566	up	yes
chr3	104467361	104478485	-	ENSCHIG00000024473	PMVK	ENSCHIT00000037161	GO:0000166(nucleotide binding);GO:0004631(phosphomevalonate kinase activity);GO:0005524(ATP binding);GO:0005737(cytoplasm);GO:0005777(peroxisome);GO:0005829(cytosol);GO:0006629(lipid metabolic process);GO:0006694(steroid biosynthetic process);GO:0006695(cholesterol biosynthetic process);GO:0008202(steroid metabolic process);GO:0008203(cholesterol metabolic process);GO:0016126(sterol biosynthetic …	00900(Terpenoid backbone biosynthesis);04146(Peroxisome)	K13273	EC:2.7.4.2	phosphomevalonate kinase [Source:NCBI gene;Acc:102172312]	3.64187	4.87055	3.9777	10.4188	12.2775	5.25927	0.446785	-1.16235	0.000592337	0.020249	down	yes
chr20	56450873	56605430	+	ENSCHIG00000021819	RETREG1	ENSCHIT00000032676;ENSCHIT00000032666	GO:0005730(nucleolus);GO:0005783(endoplasmic reticulum);GO:0005801(cis-Golgi network);GO:0016020(membrane);GO:0016021(integral component of membrane);GO:0016604(nuclear body);GO:0019233(sensory perception of pain);GO:0030176(integral component of endoplasmic reticulum membrane);GO:0043524(negative regulation of neuron apoptotic process);GO:0061709(reticulophagy);GO:0061709(reticulophagy)	NA	NA	NA	reticulophagy regulator 1 [Source:NCBI gene;Acc:106503327]	26.0196	151.283	10.5269	5.58243	13.6554	9.72952	6.48419	2.69693	0.000606184	0.0205934	up	yes
chr8	73424098	73450154	+	ENSCHIG00000024818		ENSCHIT00000037707	GO:0005739(mitochondrion);GO:0005740(mitochondrial envelope);GO:0016020(membrane);GO:0016021(integral component of membrane);GO:0043065(positive regulation of apoptotic process)	04137(Mitophagy - animal)	K15465	NA	BCL2 interacting protein 3 like [Source:NCBI gene;Acc:102182224]	7.94717	2.80649	6.08223	1.65882	2.47886	1.99142	2.74688	1.45779	0.000606189	0.0205934	up	yes
chr4	68411713	68449018	+	ENSCHIG00000019290	CAV1	ENSCHIT00000028578	GO:0000122(negative regulation of transcription by RNA polymerase II);GO:0000139(Golgi membrane);GO:0000188(inactivation of MAPK activity);GO:0001525(angiogenesis);GO:0001570(vasculogenesis);GO:0001666(response to hypoxia);GO:0001937(negative regulation of endothelial cell proliferation);GO:0001960(negative regulation of cytokine-mediated signaling pathway);GO:0002026(regulation of the force of h…	04144(Endocytosis);04510(Focal adhesion);05100(Bacterial invasion of epithelial cells);05205(Proteoglycans in cancer);05416(Viral myocarditis);05418(Fluid shear stress and atherosclerosis)	K06278	NA	caveolin 1 [Source:NCBI gene;Acc:100860749]	54.8412	15.9851	46.9717	13.747	14.6429	12.2063	2.9017	1.5369	0.000614388	0.0208072	up	yes
chr10	37450523	37518989	+	ENSCHIG00000025888	DDHD1	ENSCHIT00000039479;ENSCHIT00000039483	GO:0046872(metal ion binding);GO:0046872(metal ion binding)	NA	K13619	EC:3.1.1.-	DDHD domain containing 1 [Source:NCBI gene;Acc:102187228]	0.786499	0.258169	0.4176	0.0258259	0.131599	0.0843483	6.04811	2.59648	0.000624402	0.0210808	up	yes
chr8	72926863	73147215	-	ENSCHIG00000023729	EBF2	ENSCHIT00000035915	GO:0000978(RNA polymerase II cis-regulatory region sequence-specific DNA binding);GO:0001228(DNA-binding transcription activator activity, RNA polymerase II-specific);GO:0001709(cell fate determination);GO:0003677(DNA binding);GO:0003682(chromatin binding);GO:0003700(DNA-binding transcription factor activity);GO:0005634(nucleus);GO:0006355(regulation of transcription, DNA-templated);GO:0007275(mu…	NA	K09103	NA	EBF transcription factor 2 [Source:NCBI gene;Acc:102181300]	2.10252	0.470984	1.33347	0.218128	0.243221	0.507416	4.03294	2.01183	0.000627418	0.0210888	up	yes
chr25	33083932	33090480	-	ENSCHIG00000005243		ENSCHIT00000006990	NA	NA	NA	NA		4.92267	0.633906	4.53417	0.711387	0.688854	0.636928	4.95332	2.3084	0.000628507	0.0210888	up	yes
chr5	62773589	62858747	-	ENSCHIG00000002074	UHRF1BP1L	ENSCHIT00000002954;ENSCHIT00000002871	GO:0005769(early endosome);GO:0005829(cytosol);GO:0042803(protein homodimerization activity);GO:0062069(GARP complex binding);GO:0062069(GARP complex binding)	NA	NA	NA	UHRF1 binding protein 1 like [Source:NCBI gene;Acc:102185813]	0.365082	0.460675	0.580731	0.124383	0.106935	0.162284	3.57338	1.83729	0.000631206	0.0211144	up	yes
chr29	9217171	9286303	+	ENSCHIG00000019092	SYTL2	ENSCHIT00000028275;ENSCHIT00000028264	GO:0001786(phosphatidylserine binding);GO:0005546(phosphatidylinositol-4,5-bisphosphate binding);GO:0005737(cytoplasm);GO:0005886(plasma membrane);GO:0006886(intracellular protein transport);GO:0006887(exocytosis);GO:0006904(vesicle docking involved in exocytosis);GO:0010923(negative regulation of phosphatase activity);GO:0016020(membrane);GO:0017137(Rab GTPase binding);GO:0019897(extrinsic compo…	NA	K17598	NA	synaptotagmin like 2 [Source:NCBI gene;Acc:102187837]	1.30217	0.464433	1.16217	0.1655	0.317516	0.332788	3.59004	1.844	0.000634238	0.021151	up	yes
chr4	109419711	109424837	+	ENSCHIG00000026816	TFPI2	ENSCHIT00000041015	GO:0004867(serine-type endopeptidase inhibitor activity);GO:0005576(extracellular region);GO:0007596(blood coagulation);GO:0007599(hemostasis);GO:0010466(negative regulation of peptidase activity);GO:0010951(negative regulation of endopeptidase activity);GO:0030414(peptidase inhibitor activity)	NA	NA	NA	tissue factor pathway inhibitor 2 [Source:NCBI gene;Acc:102172351]	36.031	6.68529	18.8522	4.91831	4.29629	8.0554	3.56505	1.83392	0.00063847	0.0212272	up	yes
chr26	27726587	27729938	+	ENSCHIG00000014672	CALHM2	ENSCHIT00000020925	GO:0016020(membrane);GO:0016021(integral component of membrane);GO:0043065(positive regulation of apoptotic process)	NA	K19739	NA	calcium homeostasis modulator family member 2 [Source:NCBI gene;Acc:102185803]	2.34336	0.95762	1.69385	0.426124	0.476228	0.293682	4.17616	2.06218	0.000644081	0.0213486	up	yes
chr19	33592293	33605325	-	ENSCHIG00000027223		ENSCHIT00000041722;ENSCHIT00000041723	GO:0006081(cellular aldehyde metabolic process);GO:0016020(membrane);GO:0016021(integral component of membrane);GO:0016491(oxidoreductase activity);GO:0016620(oxidoreductase activity, acting on the aldehyde or oxo group of donors, NAD or NADP as acceptor);GO:0055114(oxidation-reduction process);GO:0055114(oxidation-reduction process)	00010(Glycolysis / Gluconeogenesis);00053(Ascorbate and aldarate metabolism);00071(Fatty acid degradation);00280(Valine, leucine and isoleucine degradation);00310(Lysine degradation);00330(Arginine and proline metabolism);00340(Histidine metabolism);00380(Tryptophan metabolism);00410(beta-Alanine metabolism);00561(Glycerolipid metabolism);00620(Pyruvate metabolism);00620(Pyruvate metabolism)	K00128	EC:1.2.1.3	aldehyde dehydrogenase 3 family member A2 [Source:NCBI gene;Acc:102189519]	14.7915	2.16825	16.1717	2.35511	2.28641	3.21275	4.21827	2.07665	0.000646175	0.0213531	up	yes
chr10	80875250	80887366	+	ENSCHIG00000022458	INSYN1	ENSCHIT00000033735	NA	NA	NA	NA	inhibitory synaptic factor 1 [Source:NCBI gene;Acc:102182041]	23.1351	35.2139	31.2006	39.2606	54.8982	63.3647	0.568484	-0.814809	0.000648451	0.0213636	down	no
chr25	26344435	26347955	-	ENSCHIG00000020711	MAZ	ENSCHIT00000030784;ENSCHIT00000030781	GO:0000978(RNA polymerase II cis-regulatory region sequence-specific DNA binding);GO:0000981(DNA-binding transcription factor activity, RNA polymerase II-specific);GO:0003676(nucleic acid binding);GO:0006357(regulation of transcription by RNA polymerase II);GO:0006367(transcription initiation from RNA polymerase II promoter);GO:0006369(termination of RNA polymerase II transcription);GO:0008284(po…	NA	NA	NA	MYC associated zinc finger protein [Source:NCBI gene;Acc:102190755]	37.9175	50.5207	40.0642	61.2518	67.1383	91.4194	0.584608	-0.774458	0.000658954	0.0216443	down	no
chr5	100265976	100282381	+	ENSCHIG00000025324	PHC1	ENSCHIT00000038530	GO:0003677(DNA binding);GO:0005515(protein binding);GO:0005634(nucleus);GO:0005654(nucleoplasm);GO:0008270(zinc ion binding);GO:0016574(histone ubiquitination);GO:0031519(PcG protein complex);GO:0035102(PRC1 complex);GO:0046872(metal ion binding)	NA	K11456	NA	polyhomeotic homolog 1 [Source:NCBI gene;Acc:102181278]	2.64747	3.22908	3.91439	4.32709	5.03331	7.14437	0.593218	-0.753365	0.000662714	0.0216716	down	no
chr28	26656260	26658997	+	ENSCHIG00000018766	EGR2	ENSCHIT00000027757	GO:0000976(transcription regulatory region sequence-specific DNA binding);GO:0000978(RNA polymerase II cis-regulatory region sequence-specific DNA binding);GO:0000981(DNA-binding transcription factor activity, RNA polymerase II-specific);GO:0001102(RNA polymerase II activating transcription factor binding);GO:0001228(DNA-binding transcription activator activity, RNA polymerase II-specific);GO:000…	NA	NA	NA	early growth response 2 [Source:HGNC Symbol;Acc:HGNC:3239]	1.66126	1.03714	0.693109	0.166467	0.187987	0.364226	4.71909	2.23851	0.000663761	0.0216716	up	yes
chr15	62119353	62189809	-	ENSCHIG00000021221	ZC3H12C	ENSCHIT00000031624	GO:0004518(nuclease activity);GO:0004519(endonuclease activity);GO:0016787(hydrolase activity);GO:0046872(metal ion binding);GO:0090305(nucleic acid phosphodiester bond hydrolysis)	NA	K18668	EC:3.1.-.-	zinc finger CCCH-type containing 12C [Source:NCBI gene;Acc:102174049]	1.57185	1.33656	1.94441	0.327981	0.587296	0.620794	3.15924	1.65958	0.000669034	0.0217379	up	yes
chr3	7631408	7744896	-	ENSCHIG00000025662	DGKD	ENSCHIT00000039108;ENSCHIT00000039132	GO:0000166(nucleotide binding);GO:0003951(NAD+ kinase activity);GO:0004143(diacylglycerol kinase activity);GO:0005515(protein binding);GO:0005524(ATP binding);GO:0005737(cytoplasm);GO:0005829(cytosol);GO:0005886(plasma membrane);GO:0005905(clathrin-coated pit);GO:0006654(phosphatidic acid biosynthetic process);GO:0007165(signal transduction);GO:0007205(protein kinase C-activating G protein-couple…	00561(Glycerolipid metabolism);00564(Glycerophospholipid metabolism);04070(Phosphatidylinositol signaling system);04072(Phospholipase D signaling pathway);05231(Choline metabolism in cancer);05231(Choline metabolism in cancer)	K00901	EC:2.7.1.107	diacylglycerol kinase delta [Source:NCBI gene;Acc:102171485]	20.2499	7.11805	15.7881	4.16957	5.12541	6.6025	2.71465	1.44077	0.000669779	0.0217379	up	yes
chr14	67240574	67249931	+	ENSCHIG00000021266	TRIB1	ENSCHIT00000031693	GO:0004672(protein kinase activity);GO:0004860(protein kinase inhibitor activity);GO:0005524(ATP binding);GO:0005634(nucleus);GO:0005737(cytoplasm);GO:0006468(protein phosphorylation);GO:0006469(negative regulation of protein kinase activity);GO:0007254(JNK cascade);GO:0008134(transcription factor binding);GO:0014912(negative regulation of smooth muscle cell migration);GO:0031434(mitogen-activate…	NA	K08814	NA	tribbles pseudokinase 1 [Source:NCBI gene;Acc:102172644]	26.1939	65.0242	12.2812	11.8189	4.05628	7.90432	4.35246	2.12183	0.000675814	0.0218687	up	yes
chr10	67114473	67120029	+	ENSCHIG00000021569	CCDC9B	ENSCHIT00000032211	NA	NA	NA	NA	coiled-coil domain containing 9B [Source:NCBI gene;Acc:102176330]	4.79459	4.03554	5.2384	6.10051	7.31283	9.00619	0.627512	-0.672285	0.000680585	0.0219579	down	no
chr8	69530697	69542345	+	ENSCHIG00000013684		ENSCHIT00000019358	GO:0005515(protein binding);GO:0046872(metal ion binding)	NA	NA	NA	PDZ and LIM domain 2 [Source:NCBI gene;Acc:102180314]	7.1294	0.340721	4.43856	0.558076	0.45423	0.648555	7.17019	2.84201	0.000713338	0.0228831	up	yes
chr2	31118649	31136269	+	ENSCHIG00000011607	IGFBP5	ENSCHIT00000016187	GO:0001558(regulation of cell growth);GO:0001649(osteoblast differentiation);GO:0001968(fibronectin binding);GO:0005520(insulin-like growth factor binding);GO:0005576(extracellular region);GO:0007565(female pregnancy);GO:0014912(negative regulation of smooth muscle cell migration);GO:0017148(negative regulation of translation);GO:0019838(growth factor binding);GO:0030336(negative regulation of ce…	NA	NA	NA	insulin like growth factor binding protein 5 [Source:NCBI gene;Acc:100860950]	31.2483	18.1102	29.1179	45.2235	32.9973	39.1271	0.668749	-0.580463	0.000714322	0.0228831	down	no
chr10	53286416	53319491	-	ENSCHIG00000006134		ENSCHIT00000008341	GO:0004859(phospholipase inhibitor activity);GO:0005509(calcium ion binding);GO:0005544(calcium-dependent phospholipid binding);GO:0005576(extracellular region);GO:0005604(basement membrane);GO:0008092(cytoskeletal protein binding);GO:0016020(membrane);GO:0043086(negative regulation of catalytic activity)	NA	K17092	NA	annexin A2 [Source:NCBI gene;Acc:102176424]	192.638	50.7777	169.245	45.6785	53.8727	28.307	3.22748	1.69041	0.000715557	0.0228831	up	yes
chr3	10918153	10949046	+	ENSCHIG00000011848	AGO1	ENSCHIT00000016609;ENSCHIT00000016657;ENSCHIT00000016645	GO:0000932(P-body);GO:0000956(nuclear-transcribed mRNA catabolic process);GO:0000976(transcription regulatory region sequence-specific DNA binding);GO:0000978(RNA polymerase II cis-regulatory region sequence-specific DNA binding);GO:0000993(RNA polymerase II complex binding);GO:0001046(core promoter sequence-specific DNA binding);GO:0003676(nucleic acid binding);GO:0003723(RNA binding);GO:0003725…	NA	K11593	NA	argonaute RISC component 1 [Source:NCBI gene;Acc:102180718]	7.74065	10.465	7.47249	14.0776	12.7673	17.3983	0.580386	-0.784914	0.000725572	0.0231195	down	no
chr15	40131327	40188371	+	ENSCHIG00000013332	AMPD3	ENSCHIT00000018833;ENSCHIT00000018840;ENSCHIT00000018849;ENSCHIT00000018867	GO:0003876(AMP deaminase activity);GO:0006188(IMP biosynthetic process);GO:0009168(purine ribonucleoside monophosphate biosynthetic process);GO:0016787(hydrolase activity);GO:0019239(deaminase activity);GO:0032264(IMP salvage);GO:0034101(erythrocyte homeostasis);GO:0046031(ADP metabolic process);GO:0046033(AMP metabolic process);GO:0046034(ATP metabolic process);GO:0046039(GTP metabolic process);…	00230(Purine metabolism);00230(Purine metabolism)	K01490	EC:3.5.4.6	adenosine monophosphate deaminase 3 [Source:NCBI gene;Acc:102176807]	12.5948	7.95117	21.0836	2.4925	3.29383	7.37245	3.16364	1.66159	0.000728344	0.0231195	up	yes
chr1	8642502	8954580	+	ENSCHIG00000026432	APP	ENSCHIT00000040519;ENSCHIT00000040514;ENSCHIT00000040498;ENSCHIT00000040532	GO:0000978(RNA polymerase II cis-regulatory region sequence-specific DNA binding);GO:0001774(microglial cell activation);GO:0001934(positive regulation of protein phosphorylation);GO:0001967(suckling behavior);GO:0002265(astrocyte activation involved in immune response);GO:0004867(serine-type endopeptidase inhibitor activity);GO:0005102(signaling receptor binding);GO:0005615(extracellular space);…	04726(Serotonergic synapse);05010(Alzheimer disease);05010(Alzheimer disease)	K04520	NA	amyloid beta precursor protein [Source:NCBI gene;Acc:102186997]	102.844	42.8157	84.9754	28.3297	28.9638	34.1359	2.52255	1.33488	0.000729308	0.0231195	up	yes
chr3	62714071	62718787	+	ENSCHIG00000027269	CCN1	ENSCHIT00000041788	GO:0001649(osteoblast differentiation);GO:0001934(positive regulation of protein phosphorylation);GO:0002041(intussusceptive angiogenesis);GO:0003181(atrioventricular valve morphogenesis);GO:0003278(apoptotic process involved in heart morphogenesis);GO:0003281(ventricular septum development);GO:0005178(integrin binding);GO:0005515(protein binding);GO:0005520(insulin-like growth factor binding);GO…	NA	K06829	NA	cellular communication network factor 1 [Source:NCBI gene;Acc:102185702]	38.2321	13.8183	36.9558	8.58287	4.26273	14.1714	3.29445	1.72004	0.000758888	0.0239228	up	yes
chr12	53384267	53388150	-	ENSCHIG00000015912	SHISA2	ENSCHIT00000022952	GO:0016020(membrane);GO:0016021(integral component of membrane)	NA	NA	NA	shisa family member 2 [Source:NCBI gene;Acc:102191250]	21.1974	20.9961	11.188	32.5584	34.0507	28.1108	0.563572	-0.827328	0.000759035	0.0239228	down	no
chr16	79261324	79271018	+	ENSCHIG00000020588	CSRP1	ENSCHIT00000030582	GO:0005634(nucleus);GO:0046872(metal ion binding)	NA	K09377	NA	cysteine and glycine rich protein 1 [Source:NCBI gene;Acc:102184138]	52.4798	21.7635	39.4109	15.3855	15.3087	14.358	2.52273	1.33498	0.00077131	0.0241861	up	yes
chr3	110156953	110158549	-	ENSCHIG00000027263		ENSCHIT00000041780	GO:0005515(protein binding)	NA	K20526	NA	transgelin 2 [Source:NCBI gene;Acc:102187637]	94.4667	42.9075	69.3973	31.3427	27.9421	19.861	2.61254	1.38545	0.000771827	0.0241861	up	yes
chr9	75714591	75723776	-	ENSCHIG00000023404	ZBTB2	ENSCHIT00000035369	GO:0000122(negative regulation of transcription by RNA polymerase II);GO:0000978(RNA polymerase II cis-regulatory region sequence-specific DNA binding);GO:0001227(DNA-binding transcription repressor activity, RNA polymerase II-specific);GO:0003676(nucleic acid binding);GO:0005515(protein binding);GO:0042802(identical protein binding);GO:1990837(sequence-specific double-stranded DNA binding)	NA	K10489	NA	zinc finger and BTB domain containing 2 [Source:NCBI gene;Acc:102172448]	1.84848	1.27983	1.24133	0.318365	0.502201	0.599565	3.07693	1.62149	0.000785761	0.0245522	up	yes
chr19	44122805	44140616	+	ENSCHIG00000026955	ADAM11	ENSCHIT00000041248	GO:0004222(metalloendopeptidase activity);GO:0006508(proteolysis);GO:0008237(metallopeptidase activity);GO:0016020(membrane);GO:0016021(integral component of membrane)	NA	K16067	EC:3.4.24.-	ADAM metallopeptidase domain 11 [Source:NCBI gene;Acc:102189520]	2.05261	0.0578	2.30495	0.073918	0.079785	0.264753	10.5516	3.39938	0.000788334	0.0245622	up	yes
chr4	71229200	71305140	+	ENSCHIG00000025890	LAMB1	ENSCHIT00000039468;ENSCHIT00000039485	GO:0005201(extracellular matrix structural constituent);GO:0005604(basement membrane);GO:0005606(laminin-1 complex);GO:0005607(laminin-2 complex);GO:0005615(extracellular space);GO:0016020(membrane);GO:0021812(neuronal-glial interaction involved in cerebral cortex radial glia guided migration);GO:0030335(positive regulation of cell migration);GO:0031175(neuron projection development);GO:0034446(s…	04151(PI3K-Akt signaling pathway);04510(Focal adhesion);04512(ECM-receptor interaction);05145(Toxoplasmosis);05146(Amoebiasis);05165(Human papillomavirus infection);05200(Pathways in cancer);05222(Small cell lung cancer);05222(Small cell lung cancer)	K05636	NA	laminin subunit beta 1 [Source:NCBI gene;Acc:102176661]	9.874	2.01294	6.25036	1.37489	1.71874	2.42044	3.28928	1.71777	0.000792746	0.0246293	up	yes
chr3	61930077	62014948	-	ENSCHIG00000017316	LPAR3	ENSCHIT00000025310;ENSCHIT00000025302;ENSCHIT00000025299;ENSCHIT00000025304	GO:0000187(activation of MAPK activity);GO:0004930(G protein-coupled receptor activity);GO:0005886(plasma membrane);GO:0007165(signal transduction);GO:0007186(G protein-coupled receptor signaling pathway);GO:0016020(membrane);GO:0016021(integral component of membrane);GO:0030424(axon);GO:0032060(bleb assembly);GO:0043410(positive regulation of MAPK cascade);GO:0048672(positive regulation of colla…	04015(Rap1 signaling pathway);04072(Phospholipase D signaling pathway);04080(Neuroactive ligand-receptor interaction);04151(PI3K-Akt signaling pathway);05200(Pathways in cancer);05200(Pathways in cancer)	K04294	NA	lysophosphatidic acid receptor 3 [Source:NCBI gene;Acc:102186820]	1.70002	6.29928	3.71094	1.46039	0.926909	1.02472	3.43205	1.77907	0.000803596	0.0248955	up	yes
chr5	77205486	77218309	+	ENSCHIG00000014161		ENSCHIT00000020161	NA	NA	NA	NA	SIN3-HDAC complex associated factor [Source:NCBI gene;Acc:102184125]	1.09309	0.27342	1.16531	0.090609	0	0.193302	8.91766	3.15667	0.00081415	0.025151	up	yes
chr23	22666021	22674329	-	ENSCHIG00000006565		ENSCHIT00000008747;ENSCHIT00000008836	GO:0005515(protein binding);GO:0030198(extracellular matrix organization);GO:0030199(collagen fibril organization);GO:0062023(collagen-containing extracellular matrix);GO:0062023(collagen-containing extracellular matrix)	NA	NA	NA		1.70861	0.384971	1.43031	0.14427	0.0857854	0.408255	5.52065	2.46484	0.00081974	0.0252522	up	yes
chr12	54114832	54117347	+	ENSCHIG00000016902	RASL11A	ENSCHIT00000024570	GO:0000166(nucleotide binding);GO:0003924(GTPase activity);GO:0005525(GTP binding);GO:0005730(nucleolus);GO:0007165(signal transduction);GO:0016020(membrane);GO:0045943(positive regulation of transcription by RNA polymerase I)	NA	K07852	NA	RAS like family 11 member A [Source:NCBI gene;Acc:102190142]	2.53609	0.506604	2.46602	0.387582	0.364671	0.298058	5.24485	2.3909	0.000825508	0.0253582	up	yes
chr9	64147979	64148800	-	ENSCHIG00000020216		ENSCHIT00000029985	NA	NA	NA	NA		18.9762	11.1813	17.306	4.2906	3.86238	8.80626	2.79868	1.48475	0.000836565	0.0256257	up	yes
chr5	20782450	20792765	-	ENSCHIG00000023831	LUM	ENSCHIT00000036105	GO:0005515(protein binding);GO:0005518(collagen binding);GO:0005576(extracellular region);GO:0005583(fibrillar collagen trimer);GO:0007601(visual perception);GO:0030199(collagen fibril organization);GO:0031012(extracellular matrix);GO:0032914(positive regulation of transforming growth factor beta1 production);GO:0045944(positive regulation of transcription by RNA polymerase II);GO:0062023(collage…	05205(Proteoglycans in cancer)	K08122	NA	lumican [Source:NCBI gene;Acc:102176393]	7.35581	2.14825	5.41132	1.6113	1.71185	1.99161	2.80641	1.48872	0.000843153	0.0257551	up	yes
chr16	27098839	27250898	-	ENSCHIG00000022407	ENAH	ENSCHIT00000033642	GO:0003779(actin binding);GO:0005737(cytoplasm);GO:0005829(cytosol);GO:0005856(cytoskeleton);GO:0005886(plasma membrane);GO:0005925(focal adhesion);GO:0017124(SH3 domain binding);GO:0030054(cell junction);GO:0042995(cell projection);GO:0050699(WW domain binding)	04360(Axon guidance);04810(Regulation of actin cytoskeleton)	K05746	NA	ENAH actin regulator [Source:NCBI gene;Acc:102182617]	2.22732	4.57566	2.21661	0.928667	0.88274	1.05407	3.14768	1.65429	0.000849181	0.0258668	up	yes
chr11	100767354	100791101	+	ENSCHIG00000009001	AIF1L	ENSCHIT00000012410	GO:0005884(actin filament);GO:0005925(focal adhesion);GO:0015629(actin cytoskeleton);GO:0046872(metal ion binding);GO:0051015(actin filament binding)	NA	NA	NA	allograft inflammatory factor 1 like [Source:HGNC Symbol;Acc:HGNC:28904]	16.5186	2.60454	8.28143	0.965864	2.10538	2.44009	4.97239	2.31394	0.000856221	0.0259538	up	yes
chr28	26011542	26285442	+	ENSCHIG00000022251	JMJD1C	ENSCHIT00000033398	NA	05202(Transcriptional misregulation in cancer)	K11449	EC:1.14.11.-	jumonji domain containing 1C [Source:NCBI gene;Acc:102176494]	2.46647	1.00194	2.09532	0.56108	0.800061	0.705088	2.6927	1.42905	0.000856798	0.0259538	up	yes
chr28	15834211	15840000	-	ENSCHIG00000000480	PLAU	ENSCHIT00000000711;ENSCHIT00000000713	GO:0001666(response to hypoxia);GO:0004252(serine-type endopeptidase activity);GO:0005615(extracellular space);GO:0006508(proteolysis);GO:0008233(peptidase activity);GO:0008236(serine-type peptidase activity);GO:0009986(cell surface);GO:0010469(regulation of signaling receptor activity);GO:0014909(smooth muscle cell migration);GO:0014910(regulation of smooth muscle cell migration);GO:0016787(hydr…	04064(NF-kappa B signaling pathway);04610(Complement and coagulation cascades);05202(Transcriptional misregulation in cancer);05205(Proteoglycans in cancer);05206(MicroRNAs in cancer);05215(Prostate cancer);05215(Prostate cancer)	K01348	EC:3.4.21.73	plasminogen activator, urokinase [Source:NCBI gene;Acc:102188193]	7.49158	10.3848	2.79636	2.52317	1.31017	2.10744	3.4798	1.799	0.000867467	0.0262042	up	yes
chr8	75123206	75207507	-	ENSCHIG00000023488	UBAP2	ENSCHIT00000035532;ENSCHIT00000035563	GO:0005515(protein binding);GO:0005515(protein binding)	NA	NA	NA	ubiquitin associated protein 2 [Source:NCBI gene;Acc:102168349]	17.1559	20.0911	20.5453	27.9553	31.9725	29.562	0.645797	-0.630847	0.000870387	0.0262198	down	no
chr9	68809740	69257277	+	ENSCHIG00000003954	UTRN	ENSCHIT00000006505;ENSCHIT00000006467	GO:0001954(positive regulation of cell-matrix adhesion);GO:0003779(actin binding);GO:0005178(integrin binding);GO:0005515(protein binding);GO:0005654(nucleoplasm);GO:0005737(cytoplasm);GO:0005856(cytoskeleton);GO:0005886(plasma membrane);GO:0008270(zinc ion binding);GO:0016010(dystrophin-associated glycoprotein complex);GO:0016020(membrane);GO:0017166(vinculin binding);GO:0019901(protein kinase b…	NA	NA	NA	utrophin [Source:NCBI gene;Acc:102183243]	1.90471	0.387704	1.64402	0.36391	0.416085	0.389137	3.36697	1.75145	0.000887418	0.0266592	up	yes
chr17	36745218	36746177	+	ENSCHIG00000010159		ENSCHIT00000013998	NA	NA	NA	NA		18.148	6.94627	8.99245	3.25334	3.45468	5.05477	2.89784	1.53498	0.000894737	0.0267129	up	yes
chr1	1439331	1545024	-	ENSCHIG00000017088	EVA1C	ENSCHIT00000024917;ENSCHIT00000024924;ENSCHIT00000024930	GO:0005576(extracellular region);GO:0008201(heparin binding);GO:0016020(membrane);GO:0016021(integral component of membrane);GO:0030246(carbohydrate binding);GO:0030246(carbohydrate binding)	NA	NA	NA	eva-1 homolog C [Source:NCBI gene;Acc:102168484]	6.37652	1.34857	2.36149	0.502124	1.08874	0.746302	4.31572	2.1096	0.000894948	0.0267129	up	yes
chr18	63395714	63411871	+	ENSCHIG00000007908	CACNG6	ENSCHIT00000010871	GO:0005244(voltage-gated ion channel activity);GO:0005246(calcium channel regulator activity);GO:0005262(calcium channel activity);GO:0006811(ion transport);GO:0006816(calcium ion transport);GO:0016020(membrane);GO:0016021(integral component of membrane);GO:0034765(regulation of ion transmembrane transport);GO:0070588(calcium ion transmembrane transport);GO:1990454(L-type voltage-gated calcium ch…	04010(MAPK signaling pathway);04260(Cardiac muscle contraction);04261(Adrenergic signaling in cardiomyocytes);04921(Oxytocin signaling pathway);05410(Hypertrophic cardiomyopathy (HCM));05412(Arrhythmogenic right ventricular cardiomyopathy (ARVC));05414(Dilated cardiomyopathy (DCM))	K04871	NA	calcium voltage-gated channel auxiliary subunit gamma 6 [Source:NCBI gene;Acc:102176552]	4.33866	3.70381	3.92639	5.84955	5.42763	6.54973	0.671393	-0.574771	0.000896554	0.0267129	down	no
chr5	102789927	102794072	-	ENSCHIG00000022516		ENSCHIT00000033836	GO:0000166(nucleotide binding);GO:0004365(glyceraldehyde-3-phosphate dehydrogenase (NAD+) (phosphorylating) activity);GO:0006006(glucose metabolic process);GO:0006096(glycolytic process);GO:0016491(oxidoreductase activity);GO:0016620(oxidoreductase activity, acting on the aldehyde or oxo group of donors, NAD or NADP as acceptor);GO:0050661(NADP binding);GO:0051287(NAD binding);GO:0055114(oxidatio…	00010(Glycolysis / Gluconeogenesis);04066(HIF-1 signaling pathway);05010(Alzheimer disease)	K00134	EC:1.2.1.12	glyceraldehyde-3-phosphate dehydrogenase [Source:NCBI gene;Acc:100860872]	11851.7	11604.2	11582.8	18300.6	17121.6	17850.6	0.657721	-0.604453	0.000904432	0.0268132	down	no
chr5	102794379	102820542	-	ENSCHIG00000015626	NCAPD2	ENSCHIT00000022586;ENSCHIT00000022621	GO:0000228(nuclear chromosome);GO:0000278(mitotic cell cycle);GO:0000793(condensed chromosome);GO:0000796(condensin complex);GO:0005634(nucleus);GO:0005654(nucleoplasm);GO:0005694(chromosome);GO:0005737(cytoplasm);GO:0005829(cytosol);GO:0007049(cell cycle);GO:0007076(mitotic chromosome condensation);GO:0030261(chromosome condensation);GO:0042393(histone binding);GO:0051301(cell division);GO:00513…	NA	K06677	NA	non-SMC condensin I complex subunit D2 [Source:NCBI gene;Acc:102176308]	55.0413	51.1231	53.1705	81.0863	76.1358	81.5982	0.667175	-0.583862	0.000906714	0.0268132	down	no
chr25	33092026	33111715	-	ENSCHIG00000018073		ENSCHIT00000026587	GO:0005201(extracellular matrix structural constituent);GO:0005576(extracellular region);GO:0062023(collagen-containing extracellular matrix)	NA	NA	NA		4.88183	0.70018	5.9691	0.741245	1.00691	0.670569	4.7757	2.25571	0.000907297	0.0268132	up	yes
chr5	52969185	53162388	-	ENSCHIG00000015717	SLC16A7	ENSCHIT00000022668;ENSCHIT00000022660	GO:0005886(plasma membrane);GO:0005887(integral component of plasma membrane);GO:0008028(monocarboxylic acid transmembrane transporter activity);GO:0015129(lactate transmembrane transporter activity);GO:0015293(symporter activity);GO:0015718(monocarboxylic acid transport);GO:0016020(membrane);GO:0016021(integral component of membrane);GO:0022857(transmembrane transporter activity);GO:0035873(lact…	NA	K08184	NA	solute carrier family 16 member 7 [Source:NCBI gene;Acc:102191307]	0.999541	0.379978	0.67524	0.0735787	0.22972	0.136622	4.67075	2.22365	0.000913469	0.0269227	up	yes
chr19	50327548	50328471	+	ENSCHIG00000011879	MYADML2	ENSCHIT00000016573	GO:0005737(cytoplasm);GO:0016020(membrane);GO:0016021(integral component of membrane)	NA	NA	NA	myeloid associated differentiation marker like 2 [Source:NCBI gene;Acc:102179702]	21.4265	17.5188	17.7541	33.8179	23.7433	28.4904	0.6589	-0.601868	0.000918428	0.0269958	down	no
chr4	89875117	90233385	-	ENSCHIG00000011401	DNAH11	ENSCHIT00000015946	GO:0000166(nucleotide binding);GO:0003341(cilium movement);GO:0003351(epithelial cilium movement involved in extracellular fluid movement);GO:0003356(regulation of cilium beat frequency);GO:0003774(motor activity);GO:0003777(microtubule motor activity);GO:0005524(ATP binding);GO:0005576(extracellular region);GO:0005737(cytoplasm);GO:0005856(cytoskeleton);GO:0005874(microtubule);GO:0005929(cilium)…	05016(Huntington disease)	K10408	NA	dynein axonemal heavy chain 11 [Source:NCBI gene;Acc:106501759]	0.21228	0.056201	0.239337	0.21839	0.373247	0.578035	0.434154	-1.20372	0.000934976	0.0274084	down	yes
chr11	70609719	70648474	-	ENSCHIG00000006001	WDR43	ENSCHIT00000008485;ENSCHIT00000008534	GO:0000785(chromatin);GO:0000993(RNA polymerase II complex binding);GO:0001650(fibrillar center);GO:0003711(transcription elongation regulator activity);GO:0005515(protein binding);GO:0005654(nucleoplasm);GO:0005730(nucleolus);GO:0034243(regulation of transcription elongation from RNA polymerase II promoter);GO:0045943(positive regulation of transcription by RNA polymerase I);GO:2000036(regulatio…	03008(Ribosome biogenesis in eukaryotes);03008(Ribosome biogenesis in eukaryotes)	K14546	NA	WD repeat domain 43 [Source:NCBI gene;Acc:102169767]	2.90747	1.2063	1.80829	0.586833	0.820586	0.723341	2.77932	1.47473	0.000938879	0.027449	up	yes
chr19	29173492	29196520	-	ENSCHIG00000009070		ENSCHIT00000014923	GO:0000166(nucleotide binding);GO:0003774(motor activity);GO:0003779(actin binding);GO:0005524(ATP binding);GO:0016459(myosin complex);GO:0051015(actin filament binding)	04530(Tight junction)	K10352	NA	myosin-4 [Source:NCBI gene;Acc:102180883]	195.776	429.062	211.302	476.046	554.968	743.824	0.471108	-1.08587	0.00094888	0.0276672	down	yes
chr24	33302064	33355677	+	ENSCHIG00000018673	ANKRD29	ENSCHIT00000027584	GO:0005515(protein binding)	NA	NA	NA	ankyrin repeat domain 29 [Source:NCBI gene;Acc:102189082]	1.1185	0.067548	0.249651	0.066304	0.054145	0.045398	8.65679	3.11383	0.000955398	0.027783	up	yes
chr27	18937796	19126056	-	ENSCHIG00000027156	RBPMS	ENSCHIT00000041587	GO:0003676(nucleic acid binding);GO:0003713(transcription coactivator activity);GO:0003723(RNA binding);GO:0005654(nucleoplasm);GO:0005829(cytosol);GO:0006979(response to oxidative stress);GO:0008143(poly(A) binding);GO:0010494(cytoplasmic stress granule);GO:0010862(positive regulation of pathway-restricted SMAD protein phosphorylation);GO:0042803(protein homodimerization activity);GO:0060391(pos…	NA	NA	NA	RNA binding protein, mRNA processing factor [Source:NCBI gene;Acc:102175270]	35.7931	8.22446	18.8904	6.87558	7.08231	4.91765	3.33278	1.73673	0.000970926	0.0281594	up	yes
chr5	33475839	33529113	+	ENSCHIG00000001165	SLC38A1	ENSCHIT00000002618;ENSCHIT00000002726	GO:0005886(plasma membrane);GO:0006868(glutamine transport);GO:0015186(L-glutamine transmembrane transporter activity);GO:0016020(membrane);GO:0016021(integral component of membrane);GO:0016323(basolateral plasma membrane);GO:0030424(axon);GO:0030424(axon)	04724(Glutamatergic synapse);04727(GABAergic synapse);04727(GABAergic synapse)	K14990	NA	solute carrier family 38 member 1 [Source:NCBI gene;Acc:102191403]	0.687876	0.267565	0.491818	0.0812382	0.0902683	0.163579	4.31908	2.11072	0.000979325	0.0282912	up	yes
chr15	60127571	60134308	+	ENSCHIG00000014088	CRYAB	ENSCHIT00000020062	GO:0001540(amyloid-beta binding);GO:0001666(response to hypoxia);GO:0002088(lens development in camera-type eye);GO:0005198(structural molecule activity);GO:0005212(structural constituent of eye lens);GO:0005634(nucleus);GO:0005737(cytoplasm);GO:0005739(mitochondrion);GO:0005829(cytosol);GO:0005886(plasma membrane);GO:0007021(tubulin complex assembly);GO:0007517(muscle organ development);GO:00106…	04141(Protein processing in endoplasmic reticulum);04213(Longevity regulating pathway - multiple species)	K09542	NA	crystallin alpha B [Source:NCBI gene;Acc:102171725]	257.48	693.682	463.331	195.123	117.045	160.061	2.99535	1.58273	0.000982354	0.0282912	up	yes
chr23	2723516	2867147	+	ENSCHIG00000026550	BMP6	ENSCHIT00000040524	GO:0000122(negative regulation of transcription by RNA polymerase II);GO:0001649(osteoblast differentiation);GO:0001654(eye development);GO:0001822(kidney development);GO:0001938(positive regulation of endothelial cell proliferation);GO:0001958(endochondral ossification);GO:0003323(type B pancreatic cell development);GO:0005576(extracellular region);GO:0006879(cellular iron ion homeostasis);GO:00…	04060(Cytokine-cytokine receptor interaction);04350(TGF-beta signaling pathway);04390(Hippo signaling pathway);04913(Ovarian steroidogenesis)	K16620	NA	bone morphogenetic protein 6 [Source:NCBI gene;Acc:100860793]	6.87953	3.59889	5.53762	1.91717	2.37402	1.36515	2.83152	1.50158	0.000983251	0.0282912	up	yes
chr1	118380593	118390521	+	ENSCHIG00000015148	TM4SF1	ENSCHIT00000021714	GO:0005887(integral component of plasma membrane);GO:0016020(membrane);GO:0016021(integral component of membrane)	NA	NA	NA	transmembrane 4 L six family member 1 [Source:NCBI gene;Acc:102171465]	10.9583	4.25321	8.36531	2.37002	3.98422	2.45116	2.67753	1.4209	0.000988542	0.028354	up	yes
chr2	45107915	45130536	-	ENSCHIG00000025013	NOP58	ENSCHIT00000038030	GO:0001094(TFIID-class transcription factor complex binding);GO:0001650(fibrillar center);GO:0005634(nucleus);GO:0005654(nucleoplasm);GO:0005730(nucleolus);GO:0005732(small nucleolar ribonucleoprotein complex);GO:0005829(cytosol);GO:0015030(Cajal body);GO:0016020(membrane);GO:0016021(integral component of membrane);GO:0030515(snoRNA binding);GO:0042254(ribosome biogenesis);GO:0048254(snoRNA local…	03008(Ribosome biogenesis in eukaryotes)	K14565	NA	NOP58 ribonucleoprotein [Source:NCBI gene;Acc:102174252]	3.61105	3.56324	3.64248	1.2959	1.28821	1.43677	2.69014	1.42768	0.000990636	0.028354	up	yes
chr25	26032713	26036134	-	ENSCHIG00000019289		ENSCHIT00000028571	GO:0008146(sulfotransferase activity);GO:0016740(transferase activity)	05204(Chemical carcinogenesis)	K01014	EC:2.8.2.1	sulfotransferase 1A1 [Source:NCBI gene;Acc:102183750]	57.2572	13.7048	49.996	14.6628	12.7412	11.994	3.07015	1.61831	0.000998859	0.0283992	up	yes
chr13	21485341	21866072	-	ENSCHIG00000023193		ENSCHIT00000035008	GO:0005515(protein binding);GO:0046872(metal ion binding)	NA	NA	NA	nebulette [Source:NCBI gene;Acc:106501793]	0.506219	0.201751	0.549025	0.120303	0.082569	0.070794	4.59317	2.19949	0.00100255	0.0283992	up	yes
chr16	79086392	79112731	-	ENSCHIG00000007211	LMOD1	ENSCHIT00000009783	GO:0003779(actin binding);GO:0005523(tropomyosin binding);GO:0005829(cytosol);GO:0006936(muscle contraction);GO:0030016(myofibril);GO:0030017(sarcomere);GO:0030838(positive regulation of actin filament polymerization);GO:0045010(actin nucleation);GO:0051694(pointed-end actin filament capping)	NA	K22030	NA	leiomodin 1 [Source:NCBI gene;Acc:102170047]	10.1579	11.0731	9.71399	12.0796	20.9837	17.339	0.61396	-0.703784	0.00100262	0.0283992	down	no
chr18	27283858	27302983	+	ENSCHIG00000002832	MMP15	ENSCHIT00000003964;ENSCHIT00000004031	GO:0004222(metalloendopeptidase activity);GO:0005887(integral component of plasma membrane);GO:0006508(proteolysis);GO:0008233(peptidase activity);GO:0008237(metallopeptidase activity);GO:0008270(zinc ion binding);GO:0016020(membrane);GO:0016021(integral component of membrane);GO:0016787(hydrolase activity);GO:0031012(extracellular matrix);GO:0035987(endodermal cell differentiation);GO:0046872(me…	04928(Parathyroid hormone synthesis, secretion and action);04928(Parathyroid hormone synthesis, secretion and action)	K07995	EC:3.4.24.-	matrix metallopeptidase 15 [Source:NCBI gene;Acc:102168287]	3.15676	2.95393	2.85006	4.97672	3.53937	6.19175	0.60925	-0.714894	0.00100263	0.0283992	down	no
chr10	17221207	17328793	+	ENSCHIG00000008338	LTBP2	ENSCHIT00000011722;ENSCHIT00000011738	GO:0005509(calcium ion binding);GO:0097435(supramolecular fiber organization);GO:0097435(supramolecular fiber organization)	NA	K08023	NA	latent transforming growth factor beta binding protein 2 [Source:NCBI gene;Acc:102183880]	0.931593	0.204493	1.85759	0.288834	0.149291	0.144632	5.1371	2.36095	0.00102659	0.0290026	up	yes
chr1	118063117	118209890	+	ENSCHIG00000017264	WWTR1	ENSCHIT00000025201	GO:0000122(negative regulation of transcription by RNA polymerase II);GO:0001649(osteoblast differentiation);GO:0001894(tissue homeostasis);GO:0001933(negative regulation of protein phosphorylation);GO:0003015(heart process);GO:0003713(transcription coactivator activity);GO:0003714(transcription corepressor activity);GO:0005515(protein binding);GO:0005634(nucleus);GO:0005654(nucleoplasm);GO:00056…	04390(Hippo signaling pathway);04392(Hippo signaling pathway - multiple species)	K16820	NA	WW domain containing transcription regulator 1 [Source:NCBI gene;Acc:102170916]	3.82668	1.18883	3.79029	0.838198	1.01091	1.15179	2.93439	1.55306	0.00103263	0.0290977	up	yes
chr8	61662593	61800345	-	ENSCHIG00000025388		ENSCHIT00000038625	GO:0001568(blood vessel development);GO:0005070(SH3/SH2 adaptor activity);GO:0006469(negative regulation of protein kinase activity);GO:0007165(signal transduction);GO:0030097(hemopoiesis);GO:0042100(B cell proliferation);GO:0045624(positive regulation of T-helper cell differentiation);GO:0045931(positive regulation of mitotic cell cycle);GO:0048514(blood vessel morphogenesis);GO:0050852(T cell r…	NA	NA	NA	SH2 domain containing adaptor protein B [Source:NCBI gene;Acc:102183872]	1.53862	0.496088	0.828262	0.290333	0.337443	0.230083	3.33735	1.7387	0.00103829	0.0291817	up	yes
chr3	93611650	93645306	+	ENSCHIG00000017191	ATP1A1	ENSCHIT00000025698;ENSCHIT00000025651	GO:0000166(nucleotide binding);GO:0002026(regulation of the force of heart contraction);GO:0005391(sodium:potassium-exchanging ATPase activity);GO:0005524(ATP binding);GO:0005886(plasma membrane);GO:0005890(sodium:potassium-exchanging ATPase complex);GO:0006811(ion transport);GO:0006813(potassium ion transport);GO:0006883(cellular sodium ion homeostasis);GO:0008217(regulation of blood pressure);G…	04022(cGMP-PKG signaling pathway);04024(cAMP signaling pathway);04260(Cardiac muscle contraction);04261(Adrenergic signaling in cardiomyocytes);04911(Insulin secretion);04918(Thyroid hormone synthesis);04919(Thyroid hormone signaling pathway);04925(Aldosterone synthesis and secretion);04960(Aldosterone-regulated sodium reabsorption);04961(Endocrine and other factor-regulated calcium reabsorption)…	K01539	EC:7.2.2.13	ATPase Na+/K+ transporting subunit alpha 1 [Source:NCBI gene;Acc:102183561]	7.87532	2.68472	7.02678	2.11054	2.5906	1.8019	2.7044	1.43531	0.00104897	0.0293675	up	yes
chr17	2669713	2673802	-	ENSCHIG00000022686	GAS2L1	ENSCHIT00000034143;ENSCHIT00000034153	GO:0005515(protein binding);GO:0005856(cytoskeleton);GO:0008017(microtubule binding);GO:0008093(cytoskeletal adaptor activity);GO:0008093(cytoskeletal adaptor activity)	NA	NA	NA	growth arrest specific 2 like 1 [Source:NCBI gene;Acc:102189980]	7.12024	2.27663	4.2858	1.20573	1.60716	1.78718	2.97445	1.57262	0.00105028	0.0293675	up	yes
chr5	17951263	18151736	-	ENSCHIG00000025211	KITLG	ENSCHIT00000038441;ENSCHIT00000038432;ENSCHIT00000038427	GO:0001755(neural crest cell migration);GO:0002687(positive regulation of leukocyte migration);GO:0002763(positive regulation of myeloid leukocyte differentiation);GO:0005125(cytokine activity);GO:0005173(stem cell factor receptor binding);GO:0005576(extracellular region);GO:0005615(extracellular space);GO:0005737(cytoplasm);GO:0005856(cytoskeleton);GO:0005886(plasma membrane);GO:0007155(cell adh…	04010(MAPK signaling pathway);04014(Ras signaling pathway);04015(Rap1 signaling pathway);04072(Phospholipase D signaling pathway);04151(PI3K-Akt signaling pathway);04640(Hematopoietic cell lineage);04916(Melanogenesis);05200(Pathways in cancer);05200(Pathways in cancer)	K05461	NA	KIT ligand [Source:NCBI gene;Acc:100860807]	1.61863	0.503214	0.898872	0.35662	0.282832	0.252064	3.3883	1.76056	0.00105972	0.0294559	up	yes
chr3	67013809	67046006	+	ENSCHIG00000009462	LRRC8C	ENSCHIT00000012985	GO:0005225(volume-sensitive anion channel activity);GO:0005515(protein binding);GO:0005737(cytoplasm);GO:0005783(endoplasmic reticulum);GO:0005886(plasma membrane);GO:0005887(integral component of plasma membrane);GO:0006811(ion transport);GO:0015698(inorganic anion transport);GO:0016020(membrane);GO:0016021(integral component of membrane);GO:0034214(protein hexamerization);GO:0034702(ion channel…	NA	K22038	NA	leucine rich repeat containing 8 VRAC subunit C [Source:NCBI gene;Acc:102173523]	1.4958	0.540833	0.741041	0.085623	0.302547	0.205444	4.67926	2.22628	0.00106014	0.0294559	up	yes
chr5	64865221	64942529	-	ENSCHIG00000018863	IGF1	ENSCHIT00000027999;ENSCHIT00000028015	GO:0000187(activation of MAPK activity);GO:0001775(cell activation);GO:0005158(insulin receptor binding);GO:0005159(insulin-like growth factor receptor binding);GO:0005178(integrin binding);GO:0005179(hormone activity);GO:0005576(extracellular region);GO:0005615(extracellular space);GO:0007165(signal transduction);GO:0008083(growth factor activity);GO:0008283(cell population proliferation);GO:000…	01521(EGFR tyrosine kinase inhibitor resistance);01522(Endocrine resistance);04010(MAPK signaling pathway);04014(Ras signaling pathway);04015(Rap1 signaling pathway);04066(HIF-1 signaling pathway);04068(FoxO signaling pathway);04114(Oocyte meiosis);04115(p53 signaling pathway);04150(mTOR signaling pathway);04151(PI3K-Akt signaling pathway);04152(AMPK signaling pathway);04211(Longevity regulating …	K05459	NA	insulin like growth factor 1 [Source:NCBI gene;Acc:100860838]	0.458868	0.0995249	0.250103	0.045941	0.0540618	0.0543425	5.23823	2.38908	0.00106155	0.0294559	up	yes
chr19	53047025	53047714	+	ENSCHIG00000011290	SOCS3	ENSCHIT00000015702	GO:0001784(phosphotyrosine residue binding);GO:0001932(regulation of protein phosphorylation);GO:0007259(receptor signaling pathway via JAK-STAT);GO:0009968(negative regulation of signal transduction);GO:0016567(protein ubiquitination);GO:0035556(intracellular signal transduction);GO:0040008(regulation of growth);GO:0042532(negative regulation of tyrosine phosphorylation of STAT protein);GO:00430…	04120(Ubiquitin mediated proteolysis);04380(Osteoclast differentiation);04630(Jak-STAT signaling pathway);04668(TNF signaling pathway);04910(Insulin signaling pathway);04917(Prolactin signaling pathway);04920(Adipocytokine signaling pathway);04930(Type II diabetes mellitus);04931(Insulin resistance);04932(Non-alcoholic fatty liver disease (NAFLD));05160(Hepatitis C);05164(Influenza A);05168(Herpe…	K04696	NA	suppressor of cytokine signaling 3 [Source:NCBI gene;Acc:102187711]	4.38471	5.57241	1.13255	0.435825	0.560128	1.17556	5.10689	2.35244	0.00108484	0.0300259	up	yes
chr2	10259660	10280746	-	ENSCHIG00000015392	FGR	ENSCHIT00000022121;ENSCHIT00000022136	GO:0000166(nucleotide binding);GO:0001784(phosphotyrosine residue binding);GO:0004672(protein kinase activity);GO:0004713(protein tyrosine kinase activity);GO:0004715(non-membrane spanning protein tyrosine kinase activity);GO:0005515(protein binding);GO:0005524(ATP binding);GO:0005856(cytoskeleton);GO:0005886(plasma membrane);GO:0006468(protein phosphorylation);GO:0007229(integrin-mediated signal…	04062(Chemokine signaling pathway);04062(Chemokine signaling pathway)	K08891	EC:2.7.10.2	FGR proto-oncogene, Src family tyrosine kinase [Source:NCBI gene;Acc:102177575]	2.44895	1.71835	2.48284	0.828442	1.08986	0.544976	2.69971	1.4328	0.00109045	0.0301046	up	yes
chr22	49072654	49077386	-	ENSCHIG00000016033	PARP3	ENSCHIT00000023149	GO:0000723(telomere maintenance);GO:0003950(NAD+ ADP-ribosyltransferase activity);GO:0005634(nucleus);GO:0005654(nucleoplasm);GO:0006281(DNA repair);GO:0006302(double-strand break repair);GO:0006471(protein ADP-ribosylation);GO:0006974(cellular response to DNA damage stimulus);GO:0016604(nuclear body);GO:0016740(transferase activity);GO:0016757(transferase activity, transferring glycosyl groups);…	03410(Base excision repair);04210(Apoptosis);04217(Necroptosis)	K10798	EC:2.4.2.30	poly(ADP-ribose) polymerase family member 3 [Source:NCBI gene;Acc:102187902]	7.68712	6.32104	9.30716	1.85029	4.37198	1.8048	2.90458	1.53833	0.00110684	0.0304801	up	yes
chr8	101353701	101394585	-	ENSCHIG00000013927	PTBP3	ENSCHIT00000019769	GO:0003676(nucleic acid binding);GO:0003723(RNA binding);GO:0005634(nucleus);GO:0006397(mRNA processing);GO:0008380(RNA splicing);GO:0033119(negative regulation of RNA splicing);GO:0045595(regulation of cell differentiation)	NA	K17844	NA	polypyrimidine tract binding protein 3 [Source:NCBI gene;Acc:102191137]	1.81893	0.538174	1.05062	0.216156	0.213418	0.334829	4.45802	2.1564	0.00111874	0.0306866	up	yes
chr7	59618141	59621049	-	ENSCHIG00000017875	CXXC5	ENSCHIT00000026263	GO:0000122(negative regulation of transcription by RNA polymerase II);GO:0003677(DNA binding);GO:0005654(nucleoplasm);GO:0005737(cytoplasm);GO:0005829(cytosol);GO:0008134(transcription factor binding);GO:0008270(zinc ion binding);GO:0008327(methyl-CpG binding);GO:0043565(sequence-specific DNA binding);GO:0046872(metal ion binding)	NA	K22760	NA	CXXC finger protein 5 [Source:NCBI gene;Acc:100860937]	9.52036	5.72618	7.43799	9.5923	9.96866	14.6779	0.662538	-0.593925	0.00111997	0.0306866	down	no
chr10	85102057	85223977	-	ENSCHIG00000014850	GLCE	ENSCHIT00000021205	GO:0005509(calcium ion binding);GO:0005794(Golgi apparatus);GO:0015012(heparan sulfate proteoglycan biosynthetic process);GO:0016857(racemase and epimerase activity, acting on carbohydrates and derivatives);GO:0030210(heparin biosynthetic process);GO:0042803(protein homodimerization activity);GO:0047464(heparosan-N-sulfate-glucuronate 5-epimerase activity)	00534(Glycosaminoglycan biosynthesis - heparan sulfate / heparin)	K01793	EC:5.1.3.17	glucuronic acid epimerase [Source:NCBI gene;Acc:102172900]	2.5911	0.442749	2.08479	0.445246	0.447777	0.513673	3.63876	1.86345	0.00112749	0.0307692	up	yes
chr7	105919342	106148949	+	ENSCHIG00000026141	OBSCN	ENSCHIT00000040048;ENSCHIT00000040095;ENSCHIT00000040085	GO:0000166(nucleotide binding);GO:0004672(protein kinase activity);GO:0004674(protein serine/threonine kinase activity);GO:0005085(guanyl-nucleotide exchange factor activity);GO:0005515(protein binding);GO:0005524(ATP binding);GO:0005829(cytosol);GO:0005886(plasma membrane);GO:0006468(protein phosphorylation);GO:0016301(kinase activity);GO:0016310(phosphorylation);GO:0016604(nuclear body);GO:0016…	NA	K17531	EC:2.7.11.1	obscurin, cytoskeletal calmodulin and titin-interacting RhoGEF [Source:NCBI gene;Acc:106502252]	76.3106	99.6732	98.6139	125.948	139.596	178.432	0.618497	-0.693161	0.00113135	0.0307692	down	no
chr22	12328476	12333255	-	ENSCHIG00000021961	CSRNP1	ENSCHIT00000032868	GO:0001228(DNA-binding transcription activator activity, RNA polymerase II-specific);GO:0003700(DNA-binding transcription factor activity);GO:0005634(nucleus);GO:0006355(regulation of transcription, DNA-templated);GO:0009791(post-embryonic development);GO:0043565(sequence-specific DNA binding);GO:0045944(positive regulation of transcription by RNA polymerase II);GO:0048008(platelet-derived growth…	NA	K17494	NA	cysteine and serine rich nuclear protein 1 [Source:NCBI gene;Acc:102186348]	9.36598	37.1592	8.2171	1.27358	1.39095	7.49936	5.38596	2.4292	0.00113145	0.0307692	up	yes
chr3	86594777	86596258	-	ENSCHIG00000000839	AMIGO1	ENSCHIT00000001233	GO:0005515(protein binding);GO:0005887(integral component of plasma membrane);GO:0007155(cell adhesion);GO:0007413(axonal fasciculation);GO:0008076(voltage-gated potassium channel complex);GO:0015459(potassium channel regulator activity);GO:0016020(membrane);GO:0016021(integral component of membrane);GO:0030425(dendrite);GO:0032809(neuronal cell body membrane);GO:0042552(myelination);GO:0051965(p…	NA	K22529	NA	adhesion molecule with Ig like domain 1 [Source:NCBI gene;Acc:102168594]	5.9371	4.70036	5.32391	9.11204	6.5663	9.00239	0.646714	-0.6288	0.00113577	0.0308099	down	no
chr19	26279270	26294822	+	ENSCHIG00000021805	CHRNE	ENSCHIT00000032653;ENSCHIT00000032635;ENSCHIT00000032657	GO:0004888(transmembrane signaling receptor activity);GO:0005216(ion channel activity);GO:0005230(extracellular ligand-gated ion channel activity);GO:0005886(plasma membrane);GO:0006811(ion transport);GO:0016020(membrane);GO:0016021(integral component of membrane);GO:0022848(acetylcholine-gated cation-selective channel activity);GO:0030054(cell junction);GO:0031594(neuromuscular junction);GO:0034…	04080(Neuroactive ligand-receptor interaction);04080(Neuroactive ligand-receptor interaction)	K04817	NA	cholinergic receptor nicotinic epsilon subunit [Source:NCBI gene;Acc:102185309]	0.909173	0.317433	0.576816	1.41717	1.75204	0.708569	0.465066	-1.10449	0.00115739	0.0313186	down	yes
chr3	15189009	15190121	+	ENSCHIG00000007542	EXO5	ENSCHIT00000010266	GO:0005634(nucleus);GO:0005654(nucleoplasm);GO:0005829(cytosol);GO:0036297(interstrand cross-link repair);GO:0045145(single-stranded DNA 5'-3' exodeoxyribonuclease activity);GO:0051539(4 iron, 4 sulfur cluster binding);GO:0090305(nucleic acid phosphodiester bond hydrolysis)	NA	K17815	EC:3.1.-.-	exonuclease V [Source:NCBI gene;Acc:102185625]	0.773867	1.58762	0.90527	0.304599	0.19564	0.215278	4.5656	2.1908	0.00116381	0.0314143	up	yes
chr27	19927308	19944132	+	ENSCHIG00000011289	DUSP4	ENSCHIT00000015707	GO:0000188(inactivation of MAPK activity);GO:0004721(phosphoprotein phosphatase activity);GO:0004725(protein tyrosine phosphatase activity);GO:0005634(nucleus);GO:0005654(nucleoplasm);GO:0006470(protein dephosphorylation);GO:0008138(protein tyrosine/serine/threonine phosphatase activity);GO:0008330(protein tyrosine/threonine phosphatase activity);GO:0016311(dephosphorylation);GO:0016787(hydrolase…	04010(MAPK signaling pathway)	K04459	3.1.3.48;EC:3.1.3.16	dual specificity phosphatase 4 [Source:NCBI gene;Acc:102174186]	2.48332	0.554798	1.32611	0.195023	0.493385	0.464201	3.78639	1.92082	0.00116994	0.0315018	up	yes
chr10	32652436	32677164	-	ENSCHIG00000016692	PSMA3	ENSCHIT00000024266	GO:0000502(proteasome complex);GO:0004175(endopeptidase activity);GO:0004298(threonine-type endopeptidase activity);GO:0005634(nucleus);GO:0005737(cytoplasm);GO:0005839(proteasome core complex);GO:0006508(proteolysis);GO:0006511(ubiquitin-dependent protein catabolic process);GO:0008233(peptidase activity);GO:0016787(hydrolase activity);GO:0019773(proteasome core complex, alpha-subunit complex);GO…	03050(Proteasome)	K02727	EC:3.4.25.1	proteasome 20S subunit alpha 3 [Source:NCBI gene;Acc:102168353]	36.5453	23.2994	34.8789	12.7144	15.8271	13.0973	2.27489	1.1858	0.00117474	0.0315531	up	yes
chr21	67112790	67122011	+	ENSCHIG00000006615		ENSCHIT00000008910;ENSCHIT00000008948	GO:0000145(exocyst);GO:0006887(exocytosis);GO:0006887(exocytosis)	NA	K19989	NA	TNF alpha induced protein 2 [Source:NCBI gene;Acc:106503952]	1.226	0.912026	1.29286	2.79115	1.80977	1.69985	0.544518	-0.876948	0.00118534	0.0317595	down	no
chr2	22713301	22887536	+	ENSCHIG00000010969	DOCK10	ENSCHIT00000015290	GO:0005085(guanyl-nucleotide exchange factor activity);GO:0007264(small GTPase mediated signal transduction)	NA	K21853	NA	dedicator of cytokinesis 10 [Source:NCBI gene;Acc:102188364]	0.485504	0.057122	0.726311	0.055686	0.069881	0.077853	6.23801	2.64109	0.00119049	0.0318194	up	yes
chr18	36986634	37010350	-	ENSCHIG00000019978	SMPD3	ENSCHIT00000029606	GO:0000137(Golgi cis cisterna);GO:0001501(skeletal system development);GO:0001503(ossification);GO:0001932(regulation of protein phosphorylation);GO:0001958(endochondral ossification);GO:0002063(chondrocyte development);GO:0002244(hematopoietic progenitor cell differentiation);GO:0002685(regulation of leukocyte migration);GO:0003433(chondrocyte development involved in endochondral bone morphogene…	00600(Sphingolipid metabolism)	K12352	EC:3.1.4.12	sphingomyelin phosphodiesterase 3 [Source:NCBI gene;Acc:102169323]	0.40166	0	1.05455	0	0	0.033864	43.0018	5.42633	0.00121267	0.0323329	up	yes
chr21	68916220	68929203	-	ENSCHIG00000015794	JAG2	ENSCHIT00000022790	GO:0005112(Notch binding);GO:0005509(calcium ion binding);GO:0005515(protein binding);GO:0007154(cell communication);GO:0007219(Notch signaling pathway);GO:0007275(multicellular organism development);GO:0007283(spermatogenesis);GO:0008083(growth factor activity);GO:0016020(membrane);GO:0016021(integral component of membrane);GO:0030154(cell differentiation);GO:0030217(T cell differentiation);GO:0…	01522(Endocrine resistance);04330(Notch signaling pathway);04658(Th1 and Th2 cell differentiation);05200(Pathways in cancer);05224(Breast cancer)	K21635	NA	jagged canonical Notch ligand 2 [Source:NCBI gene;Acc:102189630]	4.80371	5.29848	4.86289	7.15101	6.89335	9.00794	0.649179	-0.623312	0.00122143	0.0324092	down	no
chr17	18525489	18551296	+	ENSCHIG00000025079	HIP1R	ENSCHIT00000038220;ENSCHIT00000038211	GO:0003779(actin binding);GO:0005543(phospholipid binding);GO:0005546(phosphatidylinositol-4,5-bisphosphate binding);GO:0005547(phosphatidylinositol-3,4,5-trisphosphate binding);GO:0005737(cytoplasm);GO:0005739(mitochondrion);GO:0005829(cytosol);GO:0005856(cytoskeleton);GO:0005886(plasma membrane);GO:0005905(clathrin-coated pit);GO:0005938(cell cortex);GO:0006897(endocytosis);GO:0006898(receptor-…	NA	K20040	NA	huntingtin interacting protein 1 related [Source:NCBI gene;Acc:102178295]	1.99253	1.51534	1.36823	0.733353	0.315264	0.492577	3.16384	1.66168	0.00122147	0.0324092	up	yes
chr18	44783262	44784323	-	ENSCHIG00000011587	CEBPA	ENSCHIT00000016150	GO:0000050(urea cycle);GO:0000122(negative regulation of transcription by RNA polymerase II);GO:0000976(transcription regulatory region sequence-specific DNA binding);GO:0000978(RNA polymerase II cis-regulatory region sequence-specific DNA binding);GO:0000981(DNA-binding transcription factor activity, RNA polymerase II-specific);GO:0001228(DNA-binding transcription activator activity, RNA polymer…	04932(Non-alcoholic fatty liver disease (NAFLD));05200(Pathways in cancer);05202(Transcriptional misregulation in cancer);05221(Acute myeloid leukemia)	K09055	NA	CCAAT enhancer binding protein alpha [Source:NCBI gene;Acc:102177713]	5.07767	0.897472	3.81366	0.59195	0.552767	1.05089	4.45835	2.15651	0.00124612	0.0329829	up	yes
chr18	25412377	25417878	-	ENSCHIG00000017153		ENSCHIT00000025082	GO:0046872(metal ion binding)	NA	NA	NA		22.1637	18.9893	28.8124	7.91711	7.60537	1.50127	4.10987	2.03909	0.00125699	0.0331901	up	yes
chr11	86482858	86541532	-	ENSCHIG00000017272	ATP6V1C2	ENSCHIT00000025225	GO:0006811(ion transport);GO:0008553(proton-exporting ATPase activity, phosphorylative mechanism);GO:0015078(proton transmembrane transporter activity);GO:0030177(positive regulation of Wnt signaling pathway);GO:0033180(proton-transporting V-type ATPase, V1 domain);GO:0042802(identical protein binding);GO:1902600(proton transmembrane transport)	00190(Oxidative phosphorylation);04145(Phagosome);04150(mTOR signaling pathway);04721(Synaptic vesicle cycle);04966(Collecting duct acid secretion);05165(Human papillomavirus infection);05323(Rheumatoid arthritis)	K02148	NA	ATPase H+ transporting V1 subunit C2 [Source:NCBI gene;Acc:102182700]	0.628612	1.79568	2.37515	0.135718	0.299268	0.509977	5.07897	2.34454	0.00127171	0.0334975	up	yes
chr3	7253840	7269712	+	ENSCHIG00000020706	HJURP	ENSCHIT00000030772	GO:0000775(chromosome, centromeric region);GO:0000777(condensed chromosome kinetochore);GO:0003677(DNA binding);GO:0005634(nucleus);GO:0005654(nucleoplasm);GO:0005730(nucleolus);GO:0005739(mitochondrion);GO:0007059(chromosome segregation);GO:0034080(CENP-A containing nucleosome assembly);GO:0042393(histone binding);GO:0042802(identical protein binding);GO:0043254(regulation of protein-containing …	NA	NA	NA	Holliday junction recognition protein [Source:NCBI gene;Acc:102174269]	0.280788	0.038236	0.377629	0.038267	0.010022	0.047508	7.27218	2.86239	0.00127586	0.033526	up	yes
chr2	49265491	49351672	-	ENSCHIG00000013331	PLCL1	ENSCHIT00000018809	GO:0004435(phosphatidylinositol phospholipase C activity);GO:0005886(plasma membrane);GO:0006629(lipid metabolic process);GO:0007165(signal transduction);GO:0007214(gamma-aminobutyric acid signaling pathway);GO:0008081(phosphoric diester hydrolase activity);GO:0016042(lipid catabolic process);GO:0016787(hydrolase activity);GO:0032228(regulation of synaptic transmission, GABAergic);GO:0033135(regu…	04727(GABAergic synapse)	K15375	NA	phospholipase C like 1 (inactive) [Source:NCBI gene;Acc:102174784]	1.71339	1.42699	2.04389	2.18724	3.02795	2.82113	0.645105	-0.632395	0.00128007	0.0335557	down	no
chr12	17139681	17257556	-	ENSCHIG00000021900		ENSCHIT00000032760	GO:0005886(plasma membrane);GO:0009966(regulation of signal transduction);GO:0016020(membrane);GO:0031225(anchored component of membrane);GO:0046658(anchored component of plasma membrane);GO:0062023(collagen-containing extracellular matrix)	NA	NA	NA		3.2044	0	2.10921	0.085538	0.077814	0.107777	19.5981	4.29264	0.00129279	0.0337121	up	yes
chr16	39984832	40017832	-	ENSCHIG00000020477	TNFRSF1B	ENSCHIT00000030452	GO:0002718(regulation of cytokine production involved in immune response);GO:0002724(regulation of T cell cytokine production);GO:0003176(aortic valve development);GO:0003177(pulmonary valve development);GO:0003332(negative regulation of extracellular matrix constituent secretion);GO:0005031(tumor necrosis factor-activated receptor activity);GO:0005515(protein binding);GO:0006954(inflammatory res…	04060(Cytokine-cytokine receptor interaction);04668(TNF signaling pathway);04920(Adipocytokine signaling pathway);05014(Amyotrophic lateral sclerosis (ALS));05170(Human immunodeficiency virus 1 infection)	K05141	NA	TNF receptor superfamily member 1B [Source:NCBI gene;Acc:102191447]	4.61646	1.84235	3.77587	1.15703	1.12138	1.05461	3.07069	1.61856	0.00129322	0.0337121	up	yes
chr22	58258887	58271392	-	ENSCHIG00000017980		ENSCHIT00000026436	GO:0005509(calcium ion binding)	NA	NA	NA		39.6405	7.01028	25.9852	7.3795	6.28446	8.66819	3.25253	1.70156	0.00129623	0.0337121	up	yes
chr5	12010426	12445317	+	ENSCHIG00000021548	TMTC2	ENSCHIT00000032188	GO:0000030(mannosyltransferase activity);GO:0004169(dolichyl-phosphate-mannose-protein mannosyltransferase activity);GO:0005515(protein binding);GO:0005783(endoplasmic reticulum);GO:0005789(endoplasmic reticulum membrane);GO:0006486(protein glycosylation);GO:0016020(membrane);GO:0016021(integral component of membrane);GO:0035269(protein O-linked mannosylation);GO:0055074(calcium ion homeostasis)	NA	NA	NA	transmembrane O-mannosyltransferase targeting cadherins 2 [Source:NCBI gene;Acc:102190760]	0.523476	0.410184	0.565285	0.154869	0.125511	0.18981	3.18795	1.67263	0.0012984	0.0337121	up	yes
chr16	40238721	40244361	+	ENSCHIG00000026591	KIAA2013	ENSCHIT00000040623	GO:0016020(membrane);GO:0016021(integral component of membrane)	NA	NA	NA	KIAA2013 ortholog [Source:NCBI gene;Acc:102168658]	15.8488	13.8587	17.6201	30.2443	37.5287	13.9122	0.57939	-0.787393	0.00130587	0.0338253	down	no
chr10	86025479	86160133	+	ENSCHIG00000025296	ITGA11	ENSCHIT00000038557;ENSCHIT00000038544;ENSCHIT00000038561	GO:0005518(collagen binding);GO:0005925(focal adhesion);GO:0006929(substrate-dependent cell migration);GO:0007155(cell adhesion);GO:0007160(cell-matrix adhesion);GO:0007229(integrin-mediated signaling pathway);GO:0008305(integrin complex);GO:0016020(membrane);GO:0016021(integral component of membrane);GO:0033627(cell adhesion mediated by integrin);GO:0034681(integrin alpha11-beta1 complex);GO:003…	04151(PI3K-Akt signaling pathway);04510(Focal adhesion);04512(ECM-receptor interaction);04810(Regulation of actin cytoskeleton);05165(Human papillomavirus infection);05410(Hypertrophic cardiomyopathy (HCM));05412(Arrhythmogenic right ventricular cardiomyopathy (ARVC));05414(Dilated cardiomyopathy (DCM));05414(Dilated cardiomyopathy (DCM))	K06587	NA	integrin subunit alpha 11 [Source:NCBI gene;Acc:102171074]	1.95107	0.700564	1.05099	0.26421	0.176332	0.552191	3.72973	1.89907	0.00134384	0.0347019	up	yes
chr5	74558615	74573087	-	ENSCHIG00000008844		ENSCHIT00000012187	GO:0000139(Golgi membrane);GO:0005794(Golgi apparatus);GO:0007275(multicellular organism development);GO:0007389(pattern specification process);GO:0016020(membrane);GO:0016021(integral component of membrane);GO:0016740(transferase activity);GO:0016757(transferase activity, transferring glycosyl groups);GO:0030173(integral component of Golgi membrane);GO:0033829(O-fucosylpeptide 3-beta-N-acetylglu…	00514(Other types of O-glycan biosynthesis);04330(Notch signaling pathway);05165(Human papillomavirus infection)	K05948	EC:2.4.1.222	MFNG O-fucosylpeptide 3-beta-N-acetylglucosaminyltransferase [Source:NCBI gene;Acc:102178708]	24.0195	1.75911	13.375	3.20921	2.02173	2.7813	4.88673	2.28887	0.0013488	0.0347019	up	yes
chr27	12081868	12123544	+	ENSCHIG00000011006	FGFR1	ENSCHIT00000015372;ENSCHIT00000015352;ENSCHIT00000015397;ENSCHIT00000015381	GO:0000122(negative regulation of transcription by RNA polymerase II);GO:0000166(nucleotide binding);GO:0001525(angiogenesis);GO:0001657(ureteric bud development);GO:0001701(in utero embryonic development);GO:0001759(organ induction);GO:0001837(epithelial to mesenchymal transition);GO:0002053(positive regulation of mesenchymal cell proliferation);GO:0002062(chondrocyte differentiation);GO:0004672…	04010(MAPK signaling pathway);04014(Ras signaling pathway);04015(Rap1 signaling pathway);04151(PI3K-Akt signaling pathway);04520(Adherens junction);04550(Signaling pathways regulating pluripotency of stem cells);04714(Thermogenesis);04810(Regulation of actin cytoskeleton);04928(Parathyroid hormone synthesis, secretion and action);05200(Pathways in cancer);05205(Proteoglycans in cancer);05215(Pros…	K04362	EC:2.7.10.1	fibroblast growth factor receptor 1 [Source:NCBI gene;Acc:102180282]	20.023	8.00673	12.947	5.99494	4.95837	5.47977	2.49355	1.3182	0.00134925	0.0347019	up	yes
chr15	2595757	2616449	+	ENSCHIG00000025279	SLC43A3	ENSCHIT00000038442	GO:0016020(membrane);GO:0016021(integral component of membrane);GO:0022857(transmembrane transporter activity);GO:0055085(transmembrane transport)	NA	K08230	NA	solute carrier family 43 member 3 [Source:NCBI gene;Acc:102170805]	11.5453	2.59334	8.99048	1.59423	2.20766	3.47634	3.17786	1.66805	0.00135738	0.0347807	up	yes
chr19	50477125	50482982	-	ENSCHIG00000014615		ENSCHIT00000020845	GO:0005739(mitochondrion);GO:0006839(mitochondrial transport);GO:0015291(secondary active transmembrane transporter activity);GO:0016020(membrane);GO:0016021(integral component of membrane);GO:0031966(mitochondrial membrane);GO:0055085(transmembrane transport)	04964(Proximal tubule bicarbonate reclamation)	K13577	NA	solute carrier family 25 member 10 [Source:NCBI gene;Acc:102181072]	12.865	1.52806	24.628	2.1207	3.25945	2.09025	5.22342	2.385	0.0013587	0.0347807	up	yes
chr8	74250600	74349155	+	ENSCHIG00000026234	PTK2B	ENSCHIT00000040090;ENSCHIT00000040112	GO:0000166(nucleotide binding);GO:0001954(positive regulation of cell-matrix adhesion);GO:0002040(sprouting angiogenesis);GO:0002315(marginal zone B cell differentiation);GO:0002688(regulation of leukocyte chemotaxis);GO:0004672(protein kinase activity);GO:0004713(protein tyrosine kinase activity);GO:0004715(non-membrane spanning protein tyrosine kinase activity);GO:0005524(ATP binding);GO:000563…	04020(Calcium signaling pathway);04062(Chemokine signaling pathway);04072(Phospholipase D signaling pathway);04650(Natural killer cell mediated cytotoxicity);04670(Leukocyte transendothelial migration);04912(GnRH signaling pathway);05161(Hepatitis B);05163(Human cytomegalovirus infection);05170(Human immunodeficiency virus 1 infection);05170(Human immunodeficiency virus 1 infection)	K05871	EC:2.7.10.2	protein tyrosine kinase 2 beta [Source:NCBI gene;Acc:102184810]	1.81229	0.52867	1.61143	0.331538	0.349759	0.486876	3.3834	1.75847	0.001372	0.0350391	up	yes
chr7	51863243	51996903	-	ENSCHIG00000013513	STK32A	ENSCHIT00000019095	GO:0000166(nucleotide binding);GO:0004672(protein kinase activity);GO:0004674(protein serine/threonine kinase activity);GO:0005524(ATP binding);GO:0006468(protein phosphorylation)	NA	K08793	EC:2.7.11.1	serine/threonine kinase 32A [Source:NCBI gene;Acc:102171784]	0.733193	0	0.368517	0.00885589	0	0.0243465	33.1816	5.05231	0.00137644	0.0350702	up	yes
chr21	23559190	23931341	-	ENSCHIG00000016050	ADAMTSL3	ENSCHIT00000023201	GO:0008233(peptidase activity);GO:0043231(intracellular membrane-bounded organelle)	NA	NA	NA	ADAMTS like 3 [Source:NCBI gene;Acc:102191376]	1.42455	0.405053	1.2041	0.28006	0.31436	0.378566	3.11793	1.64059	0.00138097	0.0351037	up	yes
chr27	22174031	22242451	+	ENSCHIG00000025790	C8orf48	ENSCHIT00000039310;ENSCHIT00000039311	NA	NA	NA	NA	chromosome 27 C8orf48 homolog [Source:NCBI gene;Acc:102172324]	0.245226	0.0696491	0.273545	0.0315034	0.0330142	0.0478487	5.23663	2.38864	0.0013918	0.0352968	up	yes
chr2	70671888	70700196	-	ENSCHIG00000015777		ENSCHIT00000022796	GO:0005524(ATP binding);GO:0005885(Arp2/3 protein complex);GO:0007015(actin filament organization);GO:0034314(Arp2/3 complex-mediated actin nucleation);GO:0042995(cell projection)	04530(Tight junction)	K18584	NA	actin related protein 3 [Source:NCBI gene;Acc:102176276]	13.3056	5.6794	10.9328	3.22103	3.94907	4.41163	2.58319	1.36915	0.0014151	0.0358042	up	yes
chr19	39015793	39038136	-	ENSCHIG00000022865	PIP4K2B	ENSCHIT00000034470	GO:0000166(nucleotide binding);GO:0005524(ATP binding);GO:0005654(nucleoplasm);GO:0005776(autophagosome);GO:0010506(regulation of autophagy);GO:0016301(kinase activity);GO:0016307(phosphatidylinositol phosphate kinase activity);GO:0016308(1-phosphatidylinositol-4-phosphate 5-kinase activity);GO:0016310(phosphorylation);GO:0016740(transferase activity);GO:0042803(protein homodimerization activity)…	00562(Inositol phosphate metabolism);04070(Phosphatidylinositol signaling system);04810(Regulation of actin cytoskeleton)	K00920	EC:2.7.1.149	phosphatidylinositol-5-phosphate 4-kinase type 2 beta [Source:NCBI gene;Acc:102176070]	41.3509	47.9548	40.7977	63.8227	65.8404	68.7336	0.655774	-0.608729	0.00142253	0.0359089	down	no
chr21	30925986	31055734	+	ENSCHIG00000017221	TMEM266	ENSCHIT00000025119;ENSCHIT00000025127	GO:0005829(cytosol);GO:0005886(plasma membrane);GO:0005887(integral component of plasma membrane);GO:0016020(membrane);GO:0016021(integral component of membrane);GO:0022832(voltage-gated channel activity);GO:0030425(dendrite);GO:0042803(protein homodimerization activity);GO:0055085(transmembrane transport);GO:0055085(transmembrane transport)	NA	NA	NA	transmembrane protein 266 [Source:NCBI gene;Acc:102188804]	3.56733	2.67486	3.36678	4.1716	4.31541	4.87789	0.718971	-0.475994	0.00142796	0.0359432	down	no
chr3	4719116	4720204	-	ENSCHIG00000002856	ACKR3	ENSCHIT00000003985	GO:0001525(angiogenesis);GO:0001570(vasculogenesis);GO:0004930(G protein-coupled receptor activity);GO:0005044(scavenger receptor activity);GO:0005768(endosome);GO:0005886(plasma membrane);GO:0005905(clathrin-coated pit);GO:0006935(chemotaxis);GO:0007165(signal transduction);GO:0007186(G protein-coupled receptor signaling pathway);GO:0009986(cell surface);GO:0015026(coreceptor activity);GO:001602…	04060(Cytokine-cytokine receptor interaction)	K04304	NA	atypical chemokine receptor 3 [Source:NCBI gene;Acc:102169070]	25.2433	7.22598	17.3341	5.14318	4.79824	7.51718	2.85266	1.51231	0.00143048	0.0359432	up	yes
chr21	68974193	69125912	+	ENSCHIG00000014983		ENSCHIT00000021410;ENSCHIT00000021414	GO:0016020(membrane);GO:0016021(integral component of membrane);GO:0016021(integral component of membrane)	NA	NA	NA		0.84487	0.197762	1.04671	0.210553	0.172346	0.0509696	4.81561	2.26772	0.00144669	0.0362252	up	yes
chr11	22614641	22621364	-	ENSCHIG00000021702	SLC8A1	ENSCHIT00000032439	GO:0005432(calcium:sodium antiporter activity);GO:0005516(calmodulin binding);GO:0005654(nucleoplasm);GO:0005886(plasma membrane);GO:0005887(integral component of plasma membrane);GO:0006811(ion transport);GO:0006814(sodium ion transport);GO:0006816(calcium ion transport);GO:0006883(cellular sodium ion homeostasis);GO:0007154(cell communication);GO:0008092(cytoskeletal protein binding);GO:0015297…	NA	NA	NA	solute carrier family 8 member A1 [Source:HGNC Symbol;Acc:HGNC:11068]	0.752612	0.218163	0.561168	0.0802167	0.0540568	0.155315	5.29008	2.40329	0.00144834	0.0362252	up	yes
chr14	12500848	12501240	-	ENSCHIG00000019947		ENSCHIT00000029568	GO:0003735(structural constituent of ribosome);GO:0005840(ribosome);GO:0006412(translation)	NA	NA	NA	40S ribosomal protein S15a pseudogene [Source:NCBI gene;Acc:102186227]	3.77886	2.03882	3.67613	6.25584	5.23597	7.23343	0.507006	-0.979925	0.0014547	0.0363009	down	no
chr8	51754154	52259262	+	ENSCHIG00000004522	PCSK5	ENSCHIT00000006904;ENSCHIT00000006721	GO:0001822(kidney development);GO:0002001(renin secretion into blood stream);GO:0003279(cardiac septum development);GO:0004175(endopeptidase activity);GO:0004252(serine-type endopeptidase activity);GO:0005615(extracellular space);GO:0005794(Golgi apparatus);GO:0006465(signal peptide processing);GO:0006508(proteolysis);GO:0007368(determination of left/right symmetry);GO:0007507(heart development);…	NA	K08654	EC:3.4.21.-	proprotein convertase subtilisin/kexin type 5 [Source:NCBI gene;Acc:102187133]	0.368148	0.105863	0.271498	0.0762706	0.0490991	0.0664374	3.88677	1.95857	0.00145971	0.0363428	up	yes
chr18	50509018	50511165	-	ENSCHIG00000007381	TTC9B	ENSCHIT00000010039	GO:0005515(protein binding)	NA	NA	NA	tetratricopeptide repeat domain 9B [Source:NCBI gene;Acc:102186425]	4.72071	0	2.82741	0	0.182815	0.033596	34.8786	5.12427	0.00149374	0.0370288	up	yes
chr24	39230062	39457446	-	ENSCHIG00000023908	EPB41L3	ENSCHIT00000036236;ENSCHIT00000036264;ENSCHIT00000036221;ENSCHIT00000036287;ENSCHIT00000036249;ENSCHIT00000036298	GO:0001558(regulation of cell growth);GO:0002175(protein localization to paranode region of axon);GO:0003779(actin binding);GO:0005198(structural molecule activity);GO:0005856(cytoskeleton);GO:0005886(plasma membrane);GO:0005911(cell-cell junction);GO:0007010(cytoskeleton organization);GO:0007016(cytoskeletal anchoring at plasma membrane);GO:0008092(cytoskeletal protein binding);GO:0008360(regula…	NA	K06107	NA	erythrocyte membrane protein band 4.1 like 3 [Source:NCBI gene;Acc:102172400]	1.23066	0.34484	0.606615	0.159495	0.104686	0.290354	3.93503	1.97638	0.00149406	0.0370288	up	yes
chr4	16471612	16535945	+	ENSCHIG00000023014	DENND2A	ENSCHIT00000034743	GO:0005085(guanyl-nucleotide exchange factor activity);GO:0005829(cytosol);GO:0015629(actin cytoskeleton);GO:0017112(Rab guanyl-nucleotide exchange factor activity);GO:0042147(retrograde transport, endosome to Golgi)	NA	K20161	NA	DENN domain containing 2A [Source:NCBI gene;Acc:102179350]	8.55961	2.01609	5.03542	1.55475	2.0159	1.5775	3.03238	1.60045	0.00152378	0.0376799	up	yes
chr13	48692642	48727752	+	ENSCHIG00000012951	BMP2	ENSCHIT00000018192	GO:0000122(negative regulation of transcription by RNA polymerase II);GO:0000187(activation of MAPK activity);GO:0001649(osteoblast differentiation);GO:0001658(branching involved in ureteric bud morphogenesis);GO:0001666(response to hypoxia);GO:0001701(in utero embryonic development);GO:0001837(epithelial to mesenchymal transition);GO:0001934(positive regulation of protein phosphorylation);GO:000…	04060(Cytokine-cytokine receptor interaction);04350(TGF-beta signaling pathway);04390(Hippo signaling pathway);05200(Pathways in cancer);05217(Basal cell carcinoma)	K21283	NA	bone morphogenetic protein 2 [Source:NCBI gene;Acc:100860831]	0.595152	0.098433	0.276632	0.073186	0.066844	0.048662	5.1418	2.36227	0.00153798	0.037945	up	yes
chr5	111430382	111450146	+	ENSCHIG00000016008	TEF	ENSCHIT00000023113;ENSCHIT00000023109	GO:0003690(double-stranded DNA binding);GO:0003700(DNA-binding transcription factor activity);GO:0005634(nucleus);GO:0006355(regulation of transcription, DNA-templated);GO:0006357(regulation of transcription by RNA polymerase II);GO:0043565(sequence-specific DNA binding);GO:0045944(positive regulation of transcription by RNA polymerase II);GO:1990837(sequence-specific double-stranded DNA binding)…	NA	K09058	NA	TEF transcription factor, PAR bZIP family member [Source:NCBI gene;Acc:102189656]	17.8311	15.213	13.7285	22.4603	25.1687	21.172	0.679826	-0.556763	0.00155201	0.0380263	down	no
chr15	41976954	42142908	+	ENSCHIG00000024855	PARVA	ENSCHIT00000037755	GO:0002040(sprouting angiogenesis);GO:0003148(outflow tract septum morphogenesis);GO:0003779(actin binding);GO:0005515(protein binding);GO:0005634(nucleus);GO:0005737(cytoplasm);GO:0005856(cytoskeleton);GO:0005886(plasma membrane);GO:0005925(focal adhesion);GO:0007155(cell adhesion);GO:0007163(establishment or maintenance of cell polarity);GO:0030027(lamellipodium);GO:0031532(actin cytoskeleton r…	04510(Focal adhesion)	K06275	NA	parvin alpha [Source:NCBI gene;Acc:102171628]	16.0129	4.1639	11.3547	3.35381	4.07765	3.25275	2.95123	1.56132	0.001554	0.0380263	up	yes
chr11	98159411	98192935	-	ENSCHIG00000027017	FAM102A	ENSCHIT00000041329	NA	NA	NA	NA	family with sequence similarity 102 member A [Source:NCBI gene;Acc:102188682]	0.565818	0.464847	0.947476	0.094576	0.189368	0.190005	4.17374	2.06134	0.00155504	0.0380263	up	yes
chr7	27135294	27253186	-	ENSCHIG00000026117	VCAN	ENSCHIT00000039840;ENSCHIT00000039859	GO:0005509(calcium ion binding);GO:0005540(hyaluronic acid binding);GO:0005576(extracellular region);GO:0007155(cell adhesion);GO:0030246(carbohydrate binding);GO:0030246(carbohydrate binding)	04514(Cell adhesion molecules (CAMs));04514(Cell adhesion molecules (CAMs))	K06793	NA	versican [Source:NCBI gene;Acc:102168630]	1.28467	0.385692	0.814388	0.300002	0.245228	0.290688	2.97248	1.57167	0.00155523	0.0380263	up	yes
chr7	48263750	48263932	-	ENSCHIG00000009961	SMIM3	ENSCHIT00000013709	GO:0016020(membrane);GO:0016021(integral component of membrane);GO:0042802(identical protein binding)	NA	NA	NA	small integral membrane protein 3 [Source:NCBI gene;Acc:102188496]	17.8154	3.33242	10.3761	2.34823	2.51683	1.65078	4.83804	2.27442	0.00156232	0.0381077	up	yes
chr12	50084768	50105547	+	ENSCHIG00000023218	ATP12A	ENSCHIT00000035210;ENSCHIT00000035192;ENSCHIT00000035230	GO:0000166(nucleotide binding);GO:0005524(ATP binding);GO:0006811(ion transport);GO:0006813(potassium ion transport);GO:0008556(potassium transmembrane transporter activity, phosphorylative mechanism);GO:0008900(potassium:proton exchanging ATPase activity);GO:0016020(membrane);GO:0016021(integral component of membrane);GO:0019829(ATPase-coupled cation transmembrane transporter activity);GO:004687…	00190(Oxidative phosphorylation);00190(Oxidative phosphorylation)	K01544	EC:7.2.2.19	ATPase H+/K+ transporting non-gastric alpha2 subunit [Source:NCBI gene;Acc:102172639]	0.939839	0	0.281497	0.0172709	0.0196993	0	33.0356	5.04595	0.00156554	0.0381077	up	yes
chr14	18765079	18794030	-	ENSCHIG00000020223		ENSCHIT00000030006	GO:0004497(monooxygenase activity);GO:0055114(oxidation-reduction process)	04110(Cell cycle);04114(Oocyte meiosis);04151(PI3K-Akt signaling pathway);04390(Hippo signaling pathway);05160(Hepatitis C);05161(Hepatitis B);05203(Viral carcinogenesis)	K16197	NA	tyrosine 3-monooxygenase/tryptophan 5-monooxygenase activation protein zeta [Source:NCBI gene;Acc:102175223]	29.5719	10.897	20.3033	6.18141	7.0134	9.76662	2.64671	1.4042	0.00158195	0.0382994	up	yes
chr6	15519251	15658994	+	ENSCHIG00000026063	ELOVL6	ENSCHIT00000039737	GO:0005783(endoplasmic reticulum);GO:0005789(endoplasmic reticulum membrane);GO:0006629(lipid metabolic process);GO:0006631(fatty acid metabolic process);GO:0006633(fatty acid biosynthetic process);GO:0006636(unsaturated fatty acid biosynthetic process);GO:0009922(fatty acid elongase activity);GO:0016020(membrane);GO:0016021(integral component of membrane);GO:0016740(transferase activity);GO:0016…	00062(Fatty acid elongation);01040(Biosynthesis of unsaturated fatty acids)	K10203	EC:2.3.1.199	ELOVL fatty acid elongase 6 [Source:NCBI gene;Acc:102181762]	2.99552	0.092453	2.20559	0.097498	0.396007	0.219563	7.42363	2.89213	0.00158208	0.0382994	up	yes
chr26	20924868	20936433	-	ENSCHIG00000012922	DUSP5	ENSCHIT00000018154	GO:0000188(inactivation of MAPK activity);GO:0004721(phosphoprotein phosphatase activity);GO:0004725(protein tyrosine phosphatase activity);GO:0005634(nucleus);GO:0006470(protein dephosphorylation);GO:0008138(protein tyrosine/serine/threonine phosphatase activity);GO:0016311(dephosphorylation);GO:0016787(hydrolase activity);GO:0016791(phosphatase activity);GO:0017017(MAP kinase tyrosine/serine/th…	04010(MAPK signaling pathway)	K04459	3.1.3.48;EC:3.1.3.16	dual specificity phosphatase 5 [Source:NCBI gene;Acc:102186181]	0.996668	0.618405	0.561365	0.102912	0.194418	0.198691	4.38779	2.1335	0.00158735	0.0382994	up	yes
chr13	67337291	67404571	+	ENSCHIG00000023863	DHX35	ENSCHIT00000036177;ENSCHIT00000036194;ENSCHIT00000036209	GO:0000166(nucleotide binding);GO:0003724(RNA helicase activity);GO:0004386(helicase activity);GO:0005524(ATP binding);GO:0016787(hydrolase activity);GO:0071013(catalytic step 2 spliceosome);GO:0071013(catalytic step 2 spliceosome)	NA	K13117	EC:3.6.4.13	DEAH-box helicase 35 [Source:NCBI gene;Acc:102181055]	1.29271	0.955134	2.10053	2.32354	2.91909	2.26688	0.579048	-0.788244	0.00158747	0.0382994	down	no
chr2	129169661	129316246	-	ENSCHIG00000012434	COL5A2	ENSCHIT00000017468;ENSCHIT00000017477	GO:0001501(skeletal system development);GO:0005201(extracellular matrix structural constituent);GO:0005515(protein binding);GO:0005581(collagen trimer);GO:0005588(collagen type V trimer);GO:0030199(collagen fibril organization);GO:0043588(skin development);GO:0046332(SMAD binding);GO:0046872(metal ion binding);GO:0048592(eye morphogenesis);GO:0071230(cellular response to amino acid stimulus);GO:1…	NA	NA	NA	collagen type V alpha 2 chain [Source:HGNC Symbol;Acc:HGNC:2210]	12.6217	1.71713	9.373	2.3529	2.11767	2.14834	3.58244	1.84094	0.00159386	0.0383688	up	yes
chr13	38540463	38702616	+	ENSCHIG00000010684	SLC24A3	ENSCHIT00000014895	GO:0005886(plasma membrane);GO:0006811(ion transport);GO:0006816(calcium ion transport);GO:0006874(cellular calcium ion homeostasis);GO:0008273(calcium, potassium:sodium antiporter activity);GO:0015297(antiporter activity);GO:0016020(membrane);GO:0016021(integral component of membrane);GO:0035725(sodium ion transmembrane transport);GO:0055085(transmembrane transport);GO:0070588(calcium ion transm…	NA	K13751	NA	solute carrier family 24 member 3 [Source:NCBI gene;Acc:102169025]	1.64542	0.281181	1.03541	0.204738	0.239204	0.150201	4.98534	2.31769	0.00160028	0.0383915	up	yes
chr26	9524476	9572811	-	ENSCHIG00000011076		ENSCHIT00000015409;ENSCHIT00000015429	GO:0005044(scavenger receptor activity);GO:0006897(endocytosis);GO:0007275(multicellular organism development);GO:0015031(protein transport);GO:0016020(membrane);GO:0016021(integral component of membrane);GO:0030154(cell differentiation);GO:0030154(cell differentiation)	NA	NA	NA		0.402984	0.0298662	0.191402	0.00746507	0.034642	0.0370761	7.88364	2.97886	0.00160185	0.0383915	up	yes
chr20	58496404	58524840	-	ENSCHIG00000000624	OTULINL	ENSCHIT00000001222	GO:0005635(nuclear envelope);GO:0005737(cytoplasm);GO:0042406(extrinsic component of endoplasmic reticulum membrane)	NA	NA	NA	OTU deubiquitinase with linear linkage specificity like [Source:NCBI gene;Acc:102177099]	5.19947	1.31173	6.29914	1.11178	1.44082	0.854071	3.76036	1.91087	0.00161205	0.0384701	up	yes
chr21	69040592	69040978	+	ENSCHIG00000011509		ENSCHIT00000016021	NA	NA	NA	NA		3.86211	0.866723	7.65189	0.862994	0.720358	0.484057	5.98852	2.5822	0.00161316	0.0384701	up	yes
chr4	51816994	51912261	+	ENSCHIG00000008769	TAX1BP1	ENSCHIT00000012089;ENSCHIT00000012072;ENSCHIT00000012052	GO:0019900(kinase binding);GO:0032088(negative regulation of NF-kappaB transcription factor activity);GO:0046872(metal ion binding);GO:0046872(metal ion binding)	04137(Mitophagy - animal);04137(Mitophagy - animal)	K21347	NA	Tax1 binding protein 1 [Source:NCBI gene;Acc:102191203]	6.49699	5.0319	7.86654	2.82483	3.13154	2.71853	2.23581	1.1608	0.00161571	0.0384701	up	yes
chr14	37054383	37083018	+	ENSCHIG00000017255	MAL2	ENSCHIT00000025177	GO:0016020(membrane);GO:0016021(integral component of membrane);GO:0045056(transcytosis);GO:0045121(membrane raft)	NA	NA	NA	mal, T cell differentiation protein 2 [Source:NCBI gene;Acc:102184264]	7.58823	0	2.36891	0.105138	0.219144	0.157594	20.6633	4.369	0.00162949	0.0386461	up	yes
chr28	36588075	36685308	+	ENSCHIG00000020764	NID1	ENSCHIT00000030907	GO:0005509(calcium ion binding);GO:0005518(collagen binding);GO:0005576(extracellular region);GO:0005604(basement membrane);GO:0007155(cell adhesion);GO:0007160(cell-matrix adhesion);GO:0010811(positive regulation of cell-substrate adhesion);GO:0016020(membrane);GO:0030198(extracellular matrix organization);GO:0031012(extracellular matrix);GO:0032836(glomerular basement membrane development);GO:0…	NA	K06826	NA	nidogen 1 [Source:NCBI gene;Acc:102178881]	36.6528	8.72091	27.0088	7.42397	7.02921	10.4398	2.90775	1.5399	0.00163237	0.0386461	up	yes
chr1	146237387	146240488	-	ENSCHIG00000021487	S100B	ENSCHIT00000032062	GO:0001726(ruffle);GO:0005509(calcium ion binding);GO:0005634(nucleus);GO:0005654(nucleoplasm);GO:0005737(cytoplasm);GO:0005829(cytosol);GO:0008270(zinc ion binding);GO:0042802(identical protein binding);GO:0042803(protein homodimerization activity);GO:0043123(positive regulation of I-kappaB kinase/NF-kappaB signaling);GO:0043231(intracellular membrane-bounded organelle);GO:0044548(S100 protein b…	NA	NA	NA	S100 calcium binding protein B [Source:NCBI gene;Acc:102169524]	41.0874	3.78048	22.5834	4.77242	5.77231	3.55272	4.78464	2.25841	0.00163478	0.0386461	up	yes
chr25	27058394	27065222	+	ENSCHIG00000017805	ZNF646	ENSCHIT00000026133	GO:0003676(nucleic acid binding)	NA	NA	NA	zinc finger protein 646 [Source:NCBI gene;Acc:102177117]	1.13357	0.852532	1.75937	1.56936	2.14847	2.18196	0.634847	-0.65552	0.00163756	0.0386461	down	no
chr26	9649832	9708727	-	ENSCHIG00000015305	HTRA1	ENSCHIT00000021994;ENSCHIT00000022004	GO:0001890(placenta development);GO:0004252(serine-type endopeptidase activity);GO:0005515(protein binding);GO:0005520(insulin-like growth factor binding);GO:0005576(extracellular region);GO:0005886(plasma membrane);GO:0006508(proteolysis);GO:0008236(serine-type peptidase activity);GO:0016787(hydrolase activity);GO:0030512(negative regulation of transforming growth factor beta receptor signaling …	NA	K08784	EC:3.4.21.-	HtrA serine peptidase 1 [Source:NCBI gene;Acc:102174540]	35.0968	30.1513	28.2398	35.7674	55.3317	48.2822	0.670735	-0.576185	0.0016425	0.0386461	down	no
chr16	11283568	11287885	-	ENSCHIG00000015184	RGS1	ENSCHIT00000021762	GO:0001965(G-protein alpha-subunit binding);GO:0005096(GTPase activator activity);GO:0005829(cytosol);GO:0005886(plasma membrane);GO:0007165(signal transduction);GO:0007186(G protein-coupled receptor signaling pathway);GO:0008277(regulation of G protein-coupled receptor signaling pathway);GO:0009617(response to bacterium);GO:0016020(membrane);GO:0031234(extrinsic component of cytoplasmic side of …	NA	K16449	NA	regulator of G protein signaling 1 [Source:NCBI gene;Acc:102169205]	1.62695	0.315249	3.227	0.107348	0.062864	0.499853	7.71447	2.94757	0.00164772	0.0386461	up	yes
chr14	38354500	38382148	-	ENSCHIG00000008950	ZBTB10	ENSCHIT00000012331	GO:0003676(nucleic acid binding);GO:0005515(protein binding);GO:0005654(nucleoplasm)	NA	K10497	NA	zinc finger and BTB domain containing 10 [Source:NCBI gene;Acc:102183433]	1.18267	1.19613	1.02065	0.12885	0.400788	0.403586	3.64269	1.86501	0.00164797	0.0386461	up	yes
chr19	43626752	43633391	+	ENSCHIG00000013508	ASB16	ENSCHIT00000019081	GO:0005515(protein binding);GO:0016567(protein ubiquitination);GO:0035556(intracellular signal transduction)	NA	K10338	NA	ankyrin repeat and SOCS box containing 16 [Source:NCBI gene;Acc:102186799]	17.9052	10.7235	12.6893	19.1511	19.2165	19.9836	0.708092	-0.497992	0.00165145	0.0386461	down	no
chr18	21937742	21973429	-	ENSCHIG00000027095	GPT2	ENSCHIT00000041478	GO:0003824(catalytic activity);GO:0004021(L-alanine:2-oxoglutarate aminotransferase activity);GO:0006103(2-oxoglutarate metabolic process);GO:0009058(biosynthetic process);GO:0030170(pyridoxal phosphate binding);GO:0042851(L-alanine metabolic process)	00220(Arginine biosynthesis);00250(Alanine, aspartate and glutamate metabolism)	K00814	EC:2.6.1.2	glutamic--pyruvic transaminase 2 [Source:NCBI gene;Acc:102173681]	6.67607	11.6642	6.57057	16.6823	17.9417	11.5112	0.539953	-0.889095	0.00165686	0.0386897	down	no
chr2	56478675	56567039	-	ENSCHIG00000008500	GLS	ENSCHIT00000011775;ENSCHIT00000011740	GO:0004359(glutaminase activity);GO:0005515(protein binding);GO:0005739(mitochondrion);GO:0006537(glutamate biosynthetic process);GO:0006541(glutamine metabolic process);GO:0006543(glutamine catabolic process);GO:0016787(hydrolase activity);GO:0045202(synapse);GO:0051289(protein homotetramerization);GO:0090461(glutamate homeostasis);GO:0090461(glutamate homeostasis)	00220(Arginine biosynthesis);00250(Alanine, aspartate and glutamate metabolism);00471(D-Glutamine and D-glutamate metabolism);04724(Glutamatergic synapse);04727(GABAergic synapse);04964(Proximal tubule bicarbonate reclamation);05206(MicroRNAs in cancer);05230(Central carbon metabolism in cancer);05230(Central carbon metabolism in cancer)	K01425	EC:3.5.1.2	glutaminase [Source:NCBI gene;Acc:102188907]	1.70762	0.485829	1.33224	0.376198	0.445146	0.290055	3.1723	1.66553	0.00166871	0.038883	up	yes
chr2	44207256	44264162	+	ENSCHIG00000025930	RAPH1	ENSCHIT00000039543	GO:0005829(cytosol);GO:0005886(plasma membrane);GO:0007165(signal transduction);GO:0016604(nuclear body);GO:0031252(cell leading edge);GO:0048675(axon extension)	NA	NA	NA	Ras association (RalGDS/AF-6) and pleckstrin homology domains 1 [Source:NCBI gene;Acc:102173512]	0.649371	0.352294	0.742641	0.101628	0.21338	0.140263	3.83136	1.93786	0.00167849	0.0389738	up	yes
chr12	1145881	1255894	-	ENSCHIG00000026168	COL4A2	ENSCHIT00000039971;ENSCHIT00000039950	GO:0005201(extracellular matrix structural constituent);GO:0005581(collagen trimer);GO:0005587(collagen type IV trimer);GO:0005604(basement membrane);GO:0006351(transcription, DNA-templated);GO:0016020(membrane);GO:0016525(negative regulation of angiogenesis);GO:0035987(endodermal cell differentiation);GO:0038063(collagen-activated tyrosine kinase receptor signaling pathway);GO:0071560(cellular r…	04151(PI3K-Akt signaling pathway);04510(Focal adhesion);04512(ECM-receptor interaction);04926(Relaxin signaling pathway);04933(AGE-RAGE signaling pathway in diabetic complications);04974(Protein digestion and absorption);05146(Amoebiasis);05165(Human papillomavirus infection);05200(Pathways in cancer);05222(Small cell lung cancer);05222(Small cell lung cancer)	K06237	NA	collagen type IV alpha 2 chain [Source:NCBI gene;Acc:102171347]	23.2588	6.50332	17.4438	5.91371	5.74821	5.80842	2.70206	1.43406	0.00167975	0.0389738	up	yes
chr9	26749587	26769162	-	ENSCHIG00000020077		ENSCHIT00000029823	GO:0004014(adenosylmethionine decarboxylase activity);GO:0006557(S-adenosylmethioninamine biosynthetic process);GO:0006596(polyamine biosynthetic process);GO:0006597(spermine biosynthetic process);GO:0008295(spermidine biosynthetic process);GO:0016829(lyase activity);GO:0016831(carboxy-lyase activity)	00270(Cysteine and methionine metabolism);00330(Arginine and proline metabolism)	K01611	EC:4.1.1.50	adenosylmethionine decarboxylase 1 [Source:NCBI gene;Acc:102182228]	10.7546	21.8399	11.7515	4.94377	4.88233	6.63645	2.69375	1.42961	0.00168563	0.0390272	up	yes
chr26	7694079	7805958	+	ENSCHIG00000012818		ENSCHIT00000018010;ENSCHIT00000018006	NA	NA	NA	NA	family with sequence similarity 53 member B [Source:NCBI gene;Acc:102172235]	17.782	18.205	15.4188	21.0189	25.4501	32.1325	0.654006	-0.612624	0.00169114	0.0390718	down	no
chr4	50550247	50618149	+	ENSCHIG00000021478	SNX10	ENSCHIT00000032051	GO:0001696(gastric acid secretion);GO:0005545(1-phosphatidylinositol binding);GO:0005634(nucleus);GO:0005768(endosome);GO:0005783(endoplasmic reticulum);GO:0005813(centrosome);GO:0006886(intracellular protein transport);GO:0006897(endocytosis);GO:0007032(endosome organization);GO:0016020(membrane);GO:0030141(secretory granule);GO:0030316(osteoclast differentiation);GO:0031313(extrinsic component …	NA	K17924	NA	sorting nexin 10 [Source:NCBI gene;Acc:102171299]	0.25104	0.0976177	0.155608	0.0308809	0.0495038	0.0213328	4.95751	2.30962	0.00170327	0.0392689	up	yes
chr19	18637227	18650557	+	ENSCHIG00000013403	WSB1	ENSCHIT00000018934;ENSCHIT00000018947	GO:0005515(protein binding);GO:0016567(protein ubiquitination);GO:0035556(intracellular signal transduction);GO:0035556(intracellular signal transduction)	NA	K10341	NA	WD repeat and SOCS box containing 1 [Source:NCBI gene;Acc:102183262]	22.9893	8.08329	13.5475	3.27476	4.3668	8.00063	2.85255	1.51225	0.0017137	0.0394076	up	yes
chr11	102855271	102899426	-	ENSCHIG00000016116	CAMSAP1	ENSCHIT00000023354;ENSCHIT00000023391	GO:0000226(microtubule cytoskeleton organization);GO:0005515(protein binding);GO:0005516(calmodulin binding);GO:0005737(cytoplasm);GO:0005856(cytoskeleton);GO:0005874(microtubule);GO:0007010(cytoskeleton organization);GO:0008017(microtubule binding);GO:0022604(regulation of cell morphogenesis);GO:0030507(spectrin binding);GO:0031113(regulation of microtubule polymerization);GO:0031175(neuron proj…	NA	K17493	NA	calmodulin regulated spectrin associated protein 1 [Source:NCBI gene;Acc:106502666]	5.95439	8.13923	8.47991	12.0221	10.9682	12.0041	0.645061	-0.632492	0.00171652	0.0394076	down	no
chr4	13856693	13893468	-	ENSCHIG00000021249	CLCN1	ENSCHIT00000031851;ENSCHIT00000031880;ENSCHIT00000031889	GO:0005247(voltage-gated chloride channel activity);GO:0005887(integral component of plasma membrane);GO:0006811(ion transport);GO:0006821(chloride transport);GO:0006936(muscle contraction);GO:0016020(membrane);GO:0016021(integral component of membrane);GO:0019227(neuronal action potential propagation);GO:0042383(sarcolemma);GO:0042803(protein homodimerization activity);GO:0055085(transmembrane t…	NA	K05010	NA	chloride voltage-gated channel 1 [Source:NCBI gene;Acc:100750232]	17.0821	18.2939	18.4702	26.0434	25.6994	26.6775	0.686635	-0.542384	0.00173541	0.0397576	down	no
chr18	36686615	36690928	-	ENSCHIG00000014005	LCAT	ENSCHIT00000019895	GO:0003847(1-alkyl-2-acetylglycerophosphocholine esterase activity);GO:0004607(phosphatidylcholine-sterol O-acyltransferase activity);GO:0005615(extracellular space);GO:0006629(lipid metabolic process);GO:0006644(phospholipid metabolic process);GO:0006656(phosphatidylcholine biosynthetic process);GO:0008203(cholesterol metabolic process);GO:0008374(O-acyltransferase activity);GO:0016020(membrane)…	00564(Glycerophospholipid metabolism);04979(Cholesterol metabolism)	K00650	EC:2.3.1.43	lecithin-cholesterol acyltransferase [Source:NCBI gene;Acc:102189984]	17.6883	6.06029	14.5727	3.66805	6.43693	4.3869	2.64433	1.4029	0.00174168	0.0398176	up	yes
chr20	40868118	40946344	-	ENSCHIG00000024211	NPR3	ENSCHIT00000036747	GO:0001501(skeletal system development);GO:0002158(osteoclast proliferation);GO:0008217(regulation of blood pressure);GO:0016020(membrane);GO:0016021(integral component of membrane);GO:0016941(natriuretic peptide receptor activity);GO:0017046(peptide hormone binding);GO:0031404(chloride ion binding);GO:0032991(protein-containing complex);GO:0033688(regulation of osteoblast proliferation);GO:00358…	NA	K12325	NA	natriuretic peptide receptor 3 [Source:NCBI gene;Acc:102185687]	0.386061	0.072447	0.287791	0.023691	0.071315	0.028475	6.04384	2.59546	0.00175421	0.0400203	up	yes
chr19	13065661	13278456	-	ENSCHIG00000014642	ACACA	ENSCHIT00000021166	GO:0000166(nucleotide binding);GO:0001650(fibrillar center);GO:0001894(tissue homeostasis);GO:0003824(catalytic activity);GO:0003989(acetyl-CoA carboxylase activity);GO:0005524(ATP binding);GO:0005829(cytosol);GO:0006084(acetyl-CoA metabolic process);GO:0006629(lipid metabolic process);GO:0006631(fatty acid metabolic process);GO:0006633(fatty acid biosynthetic process);GO:0008152(metabolic proces…	00061(Fatty acid biosynthesis);00620(Pyruvate metabolism);00640(Propanoate metabolism);04152(AMPK signaling pathway);04910(Insulin signaling pathway);04922(Glucagon signaling pathway)	K11262	2.1.3.15;6.3.4.14;EC:6.4.1.2	acetyl-CoA carboxylase alpha [Source:NCBI gene;Acc:100861224]	5.67824	2.00126	4.85877	1.63543	1.57299	1.8017	2.50259	1.32342	0.00175897	0.0400315	up	yes
chr16	64455718	64631046	-	ENSCHIG00000015391	NIBAN1	ENSCHIT00000022085	GO:0001933(negative regulation of protein phosphorylation);GO:0001934(positive regulation of protein phosphorylation);GO:0005737(cytoplasm);GO:0005829(cytosol);GO:0005886(plasma membrane);GO:0034976(response to endoplasmic reticulum stress);GO:0045727(positive regulation of translation)	NA	NA	NA	niban apoptosis regulator 1 [Source:NCBI gene;Acc:102187885]	3.50953	1.34108	2.27352	0.716946	0.862047	1.17322	2.58851	1.37212	0.00176475	0.0400315	up	yes
chr1	7819511	7869412	+	ENSCHIG00000018986	ADAMTS5	ENSCHIT00000028120	GO:0004222(metalloendopeptidase activity);GO:0005576(extracellular region);GO:0005615(extracellular space);GO:0006508(proteolysis);GO:0008201(heparin binding);GO:0008233(peptidase activity);GO:0008237(metallopeptidase activity);GO:0008270(zinc ion binding);GO:0016787(hydrolase activity);GO:0042742(defense response to bacterium);GO:0046872(metal ion binding);GO:0050840(extracellular matrix binding…	NA	K08620	EC:3.4.24.-	ADAM metallopeptidase with thrombospondin type 1 motif 5 [Source:NCBI gene;Acc:102172097]	0.600587	0.095511	0.467289	0.064314	0.022982	0.103618	6.09378	2.60734	0.00176752	0.0400315	up	yes
chr5	73417869	73471820	-	ENSCHIG00000019705	MYH9	ENSCHIT00000029245;ENSCHIT00000029214	GO:0000146(microfilament motor activity);GO:0000166(nucleotide binding);GO:0000212(meiotic spindle organization);GO:0000904(cell morphogenesis involved in differentiation);GO:0001525(angiogenesis);GO:0001701(in utero embryonic development);GO:0001725(stress fiber);GO:0001726(ruffle);GO:0001768(establishment of T cell polarity);GO:0001772(immunological synapse);GO:0001778(plasma membrane repair);G…	04530(Tight junction);04530(Tight junction)	K10352	NA	myosin heavy chain 9 [Source:NCBI gene;Acc:102178047]	31.705	15.5887	25.6753	9.89066	10.5452	11.5499	2.28129	1.18985	0.00176939	0.0400315	up	yes
chr19	44500173	44525235	+	ENSCHIG00000020799	FMNL1	ENSCHIT00000031046;ENSCHIT00000031002;ENSCHIT00000031024	GO:0003779(actin binding);GO:0005522(profilin binding);GO:0005829(cytosol);GO:0005886(plasma membrane);GO:0006929(substrate-dependent cell migration);GO:0007010(cytoskeleton organization);GO:0008360(regulation of cell shape);GO:0009987(cellular process);GO:0016043(cellular component organization);GO:0017048(Rho GTPase binding);GO:0022604(regulation of cell morphogenesis);GO:0030036(actin cytoskel…	NA	NA	NA	formin like 1 [Source:NCBI gene;Acc:102190910]	2.05444	0.420932	2.52948	0.404649	0.497045	0.389819	3.87518	1.95426	0.001782	0.0402334	up	yes
chr2	91438117	91460262	+	ENSCHIG00000013151	TNFAIP6	ENSCHIT00000018526;ENSCHIT00000018549	GO:0005540(hyaluronic acid binding);GO:0007155(cell adhesion);GO:0050728(negative regulation of inflammatory response);GO:0050728(negative regulation of inflammatory response)	NA	K19018	NA	TNF alpha induced protein 6 [Source:NCBI gene;Acc:102184100]	0.492895	0.18279	0.136105	0.0272692	0.0332739	0.0942624	5.24393	2.39065	0.00178837	0.0402938	up	yes
chr11	92825829	92850514	+	ENSCHIG00000000527	PTGS1	ENSCHIT00000002084;ENSCHIT00000002429;ENSCHIT00000002383;ENSCHIT00000002229	GO:0001516(prostaglandin biosynthetic process);GO:0004601(peroxidase activity);GO:0004666(prostaglandin-endoperoxide synthase activity);GO:0005737(cytoplasm);GO:0005794(Golgi apparatus);GO:0006954(inflammatory response);GO:0006979(response to oxidative stress);GO:0008217(regulation of blood pressure);GO:0016491(oxidoreductase activity);GO:0019371(cyclooxygenase pathway);GO:0020037(heme binding);G…	00590(Arachidonic acid metabolism);04611(Platelet activation);04726(Serotonergic synapse);04923(Regulation of lipolysis in adipocytes);04923(Regulation of lipolysis in adipocytes)	K00509	EC:1.14.99.1	prostaglandin-endoperoxide synthase 1 [Source:NCBI gene;Acc:102170328]	4.26226	0.909626	4.2015	0.487911	0.877599	1.21784	3.62838	1.85933	0.00179825	0.0404329	up	yes
chr5	99686132	99698519	-	ENSCHIG00000012033	NECAP1	ENSCHIT00000016815;ENSCHIT00000016829	GO:0005905(clathrin-coated pit);GO:0006897(endocytosis);GO:0016020(membrane);GO:0030125(clathrin vesicle coat);GO:0030665(clathrin-coated vesicle membrane);GO:0030665(clathrin-coated vesicle membrane)	NA	K20069	NA	NECAP endocytosis associated 1 [Source:NCBI gene;Acc:102180020]	8.45543	6.36665	9.28161	3.36907	4.12439	3.48639	2.19527	1.1344	0.00180498	0.040483	up	yes
chr17	18417711	18418802	-	ENSCHIG00000010746		ENSCHIT00000014860	GO:0001614(purinergic nucleotide receptor activity);GO:0004930(G protein-coupled receptor activity);GO:0005525(GTP binding);GO:0007165(signal transduction);GO:0007186(G protein-coupled receptor signaling pathway);GO:0016020(membrane);GO:0016021(integral component of membrane);GO:0035590(purinergic nucleotide receptor signaling pathway)	04024(cAMP signaling pathway)	K08402	NA	hydroxycarboxylic acid receptor 2 [Source:NCBI gene;Acc:102189146]	3.71508	0.042695	0.956106	0.205817	0.107161	0.051193	12.9441	3.69423	0.0018079	0.040483	up	yes
chr6	57783392	58000172	+	ENSCHIG00000008333		ENSCHIT00000011571;ENSCHIT00000011608	GO:0005096(GTPase activator activity);GO:0005515(protein binding);GO:0043547(positive regulation of GTPase activity);GO:0043547(positive regulation of GTPase activity)	04152(AMPK signaling pathway);04152(AMPK signaling pathway)	K18341	NA	TBC1 domain family member 1 [Source:NCBI gene;Acc:102189380]	3.25732	1.57439	2.01507	0.796652	0.996958	0.994134	2.45603	1.29633	0.00181509	0.0405575	up	yes
chr15	39384744	39463207	+	ENSCHIG00000000725	SWAP70	ENSCHIT00000001819	GO:0003677(DNA binding);GO:0005524(ATP binding);GO:0005634(nucleus);GO:0005737(cytoplasm);GO:0005886(plasma membrane);GO:0007204(positive regulation of cytosolic calcium ion concentration);GO:0008064(regulation of actin polymerization or depolymerization);GO:0015629(actin cytoskeleton);GO:0016444(somatic cell DNA recombination);GO:0030835(negative regulation of actin filament depolymerization);GO…	NA	K20072	NA	switching B cell complex subunit SWAP70 [Source:NCBI gene;Acc:102179028]	2.93601	1.11886	2.49234	0.730481	0.853243	0.901294	2.63467	1.39762	0.00181867	0.0405575	up	yes
chr19	39717051	39736900	+	ENSCHIG00000025897	ERBB2	ENSCHIT00000039598;ENSCHIT00000039591	GO:0000166(nucleotide binding);GO:0001042(RNA polymerase I core binding);GO:0001934(positive regulation of protein phosphorylation);GO:0004672(protein kinase activity);GO:0004713(protein tyrosine kinase activity);GO:0004714(transmembrane receptor protein tyrosine kinase activity);GO:0004888(transmembrane signaling receptor activity);GO:0005524(ATP binding);GO:0005634(nucleus);GO:0005737(cytoplasm…	01521(EGFR tyrosine kinase inhibitor resistance);01522(Endocrine resistance);01524(Platinum drug resistance);04010(MAPK signaling pathway);04012(ErbB signaling pathway);04020(Calcium signaling pathway);04066(HIF-1 signaling pathway);04151(PI3K-Akt signaling pathway);04510(Focal adhesion);04520(Adherens junction);04530(Tight junction);05200(Pathways in cancer);05205(Proteoglycans in cancer);05206(…	K05083	EC:2.7.10.1	erb-b2 receptor tyrosine kinase 2 [Source:NCBI gene;Acc:102181989]	7.30221	4.61016	6.47816	7.3621	7.91614	11.0037	0.69974	-0.515109	0.00182489	0.0406131	down	no
chr10	26162556	26216972	+	ENSCHIG00000011171	SPTB	ENSCHIT00000015605;ENSCHIT00000015612	GO:0003779(actin binding);GO:0005200(structural constituent of cytoskeleton);GO:0005515(protein binding);GO:0005737(cytoplasm);GO:0005829(cytosol);GO:0005856(cytoskeleton);GO:0007010(cytoskeleton organization);GO:0008091(spectrin);GO:0014731(spectrin-associated cytoskeleton);GO:0030506(ankyrin binding);GO:0032991(protein-containing complex);GO:0051015(actin filament binding);GO:0051693(actin fila…	NA	K06115	NA	spectrin beta, erythrocytic [Source:NCBI gene;Acc:102188225]	34.2678	51.6274	47.663	64.0242	67.4595	85.7779	0.614734	-0.701965	0.00185635	0.0412291	down	no
chr14	17992360	18076170	+	ENSCHIG00000018545	SPAG1	ENSCHIT00000027473;ENSCHIT00000027487	GO:0005515(protein binding);GO:0005737(cytoplasm);GO:0005829(cytosol);GO:0005829(cytosol)	NA	K19870	NA	sperm associated antigen 1 [Source:NCBI gene;Acc:102190335]	0.741859	0.157584	0.383285	0.0683102	0.0820284	0.111145	4.90558	2.29442	0.00186492	0.0413353	up	yes
chr21	20482347	20515201	-	ENSCHIG00000010000	ANPEP	ENSCHIT00000013858;ENSCHIT00000013890	GO:0004177(aminopeptidase activity);GO:0005615(extracellular space);GO:0005793(endoplasmic reticulum-Golgi intermediate compartment);GO:0005886(plasma membrane);GO:0006508(proteolysis);GO:0008233(peptidase activity);GO:0008237(metallopeptidase activity);GO:0008270(zinc ion binding);GO:0009897(external side of plasma membrane);GO:0016021(integral component of membrane);GO:0016787(hydrolase activit…	00480(Glutathione metabolism);04614(Renin-angiotensin system);04640(Hematopoietic cell lineage);04640(Hematopoietic cell lineage)	K11140	EC:3.4.11.2	alanyl aminopeptidase, membrane [Source:NCBI gene;Acc:102185784]	2.09311	0.0889924	1.44662	0.294119	0.16632	0.103004	6.44026	2.68712	0.00186901	0.0413418	up	yes
chr16	25903911	25991970	-	ENSCHIG00000001224	NVL	ENSCHIT00000002255;ENSCHIT00000002345	GO:0000176(nuclear exosome (RNase complex));GO:0005524(ATP binding);GO:0005634(nucleus);GO:0005654(nucleoplasm);GO:0005697(telomerase holoenzyme complex);GO:0005730(nucleolus);GO:0006364(rRNA processing);GO:0032092(positive regulation of protein binding);GO:0042254(ribosome biogenesis);GO:0042273(ribosomal large subunit biogenesis);GO:0051973(positive regulation of telomerase activity);GO:1904749…	03008(Ribosome biogenesis in eukaryotes);03008(Ribosome biogenesis in eukaryotes)	K14571	NA	nuclear VCP like [Source:NCBI gene;Acc:102184270]	10.7029	3.8673	4.45845	2.25266	2.44152	2.58749	2.61322	1.38583	0.00190451	0.0419649	up	yes
chr24	30823814	30929264	-	ENSCHIG00000022055	TAF4B	ENSCHIT00000033038	GO:0001650(fibrillar center);GO:0005634(nucleus);GO:0005654(nucleoplasm);GO:0005669(transcription factor TFIID complex);GO:0006351(transcription, DNA-templated);GO:0006352(DNA-templated transcription, initiation);GO:0006355(regulation of transcription, DNA-templated);GO:0046982(protein heterodimerization activity)	03022(Basal transcription factors);05016(Huntington disease)	K03129	NA	TATA-box binding protein associated factor 4b [Source:NCBI gene;Acc:102188276]	0.337827	0.176347	0.302298	0.069386	0.085079	0.074058	3.57282	1.83706	0.00190487	0.0419649	up	yes
chr13	60489650	60493144	+	ENSCHIG00000011101	ID1	ENSCHIT00000015416	GO:0000122(negative regulation of transcription by RNA polymerase II);GO:0001886(endothelial cell morphogenesis);GO:0005634(nucleus);GO:0005654(nucleoplasm);GO:0005737(cytoplasm);GO:0005794(Golgi apparatus);GO:0007507(heart development);GO:0007623(circadian rhythm);GO:0010628(positive regulation of gene expression);GO:0010629(negative regulation of gene expression);GO:0030509(BMP signaling pathwa…	04015(Rap1 signaling pathway);04350(TGF-beta signaling pathway);04390(Hippo signaling pathway);04550(Signaling pathways regulating pluripotency of stem cells)	K04680	NA	inhibitor of DNA binding 1, HLH protein [Source:NCBI gene;Acc:102182889]	9.27376	5.14855	5.65922	2.18183	2.72601	3.60345	2.3594	1.23842	0.00191173	0.0419662	up	yes
chr24	12553249	12564497	-	ENSCHIG00000019063	SERPINB8	ENSCHIT00000028213	GO:0004867(serine-type endopeptidase inhibitor activity);GO:0005615(extracellular space);GO:0005829(cytosol);GO:0010951(negative regulation of endopeptidase activity);GO:0090136(epithelial cell-cell adhesion)	NA	K13965	NA	serpin B8 [Source:NCBI gene;Acc:102169925]	4.89913	1.59781	3.16925	0.852017	1.24963	0.530665	3.67213	1.87662	0.00191263	0.0419662	up	yes
chr9	82802985	82890306	+	ENSCHIG00000023614	FNDC1	ENSCHIT00000035785;ENSCHIT00000035803	GO:0005515(protein binding);GO:0016607(nuclear speck);GO:0016607(nuclear speck)	NA	NA	NA	fibronectin type III domain containing 1 [Source:NCBI gene;Acc:102170875]	1.45788	0.250364	1.94231	0.159231	0.369553	0.323238	4.28457	2.09915	0.00192047	0.0420537	up	yes
chr3	104707780	104717630	-	ENSCHIG00000016028	THBS3	ENSCHIT00000023152	GO:0003417(growth plate cartilage development);GO:0005509(calcium ion binding);GO:0005576(extracellular region);GO:0007155(cell adhesion);GO:0008201(heparin binding);GO:0043931(ossification involved in bone maturation);GO:0048471(perinuclear region of cytoplasm);GO:0060346(bone trabecula formation)	04145(Phagosome);04151(PI3K-Akt signaling pathway);04510(Focal adhesion);04512(ECM-receptor interaction);05144(Malaria);05165(Human papillomavirus infection)	K04659	NA	thrombospondin 3 [Source:NCBI gene;Acc:102190652]	4.29669	0.689783	2.85638	0.628568	0.708106	0.811619	3.65074	1.86819	0.00192783	0.0421302	up	yes
chr2	15564541	15571321	-	ENSCHIG00000020021	CHRND	ENSCHIT00000029723	GO:0004888(transmembrane signaling receptor activity);GO:0005216(ion channel activity);GO:0005230(extracellular ligand-gated ion channel activity);GO:0005654(nucleoplasm);GO:0005829(cytosol);GO:0005886(plasma membrane);GO:0005892(acetylcholine-gated channel complex);GO:0006811(ion transport);GO:0016020(membrane);GO:0016021(integral component of membrane);GO:0022848(acetylcholine-gated cation-sele…	04080(Neuroactive ligand-receptor interaction)	K04816	NA	cholinergic receptor nicotinic delta subunit [Source:NCBI gene;Acc:102168399]	6.1155	3.4196	2.18502	1.24104	1.42548	1.21542	3.01913	1.59414	0.00193611	0.0422266	up	yes
chr3	118925231	118938934	-	ENSCHIG00000019186	CREG1	ENSCHIT00000028420;ENSCHIT00000028424	GO:0005576(extracellular region);GO:0005615(extracellular space);GO:0005667(transcription factor complex);GO:0006355(regulation of transcription, DNA-templated);GO:0008134(transcription factor binding);GO:0048037(cofactor binding);GO:0048037(cofactor binding)	NA	NA	NA	cellular repressor of E1A stimulated genes 1 [Source:NCBI gene;Acc:102173620]	10.1998	4.01386	9.27464	2.46357	2.85559	3.32685	2.71667	1.44184	0.00196082	0.0426801	up	yes
chr13	61206755	61334866	-	ENSCHIG00000025689	NOL4L	ENSCHIT00000039149;ENSCHIT00000039126;ENSCHIT00000039139	GO:0005654(nucleoplasm);GO:0005829(cytosol);GO:0005829(cytosol)	NA	NA	NA	nucleolar protein 4 like [Source:NCBI gene;Acc:102186028]	0.645376	0.24205	0.576576	0.0413346	0.183096	0.0566088	5.20924	2.38107	0.0020016	0.0434807	up	yes
chr18	33975536	34062591	-	ENSCHIG00000010210	CDH11	ENSCHIT00000014057;ENSCHIT00000014051	GO:0005509(calcium ion binding);GO:0005737(cytoplasm);GO:0005886(plasma membrane);GO:0007155(cell adhesion);GO:0007156(homophilic cell adhesion via plasma membrane adhesion molecules);GO:0016020(membrane);GO:0016021(integral component of membrane);GO:0021957(corticospinal tract morphogenesis);GO:0045202(synapse);GO:0050804(modulation of chemical synaptic transmission);GO:0098609(cell-cell adhesio…	NA	K06803	NA	cadherin 11 [Source:NCBI gene;Acc:102173493]	1.5071	0.336628	0.858732	0.191128	0.207626	0.283349	3.96196	1.98621	0.00200557	0.0434807	up	yes
chr18	35864200	35865795	+	ENSCHIG00000007829	PDP2	ENSCHIT00000010727	GO:0003824(catalytic activity);GO:0004721(phosphoprotein phosphatase activity);GO:0004722(protein serine/threonine phosphatase activity);GO:0006470(protein dephosphorylation);GO:0016787(hydrolase activity);GO:0043169(cation binding);GO:0046872(metal ion binding)	NA	K01102	EC:3.1.3.43	pyruvate dehyrogenase phosphatase catalytic subunit 2 [Source:NCBI gene;Acc:102176634]	1.36495	0.688333	0.819991	0.220942	0.281454	0.25521	3.79256	1.92317	0.00201819	0.0436278	up	yes
chr11	103928183	103984610	-	ENSCHIG00000017015	SARDH	ENSCHIT00000024830	GO:0005515(protein binding);GO:0005739(mitochondrion);GO:0016491(oxidoreductase activity);GO:0055114(oxidation-reduction process)	00260(Glycine, serine and threonine metabolism)	K00314	EC:1.5.8.3	sarcosine dehydrogenase [Source:NCBI gene;Acc:102176539]	2.17794	0.148345	0.941671	0.060598	0.254019	0.179225	6.61741	2.72627	0.00202036	0.0436278	up	yes
chr8	106716079	106726290	+	ENSCHIG00000018498	TLR4	ENSCHIT00000027327	GO:0000187(activation of MAPK activity);GO:0001530(lipopolysaccharide binding);GO:0001875(lipopolysaccharide immune receptor activity);GO:0001891(phagocytic cup);GO:0002218(activation of innate immune response);GO:0002224(toll-like receptor signaling pathway);GO:0002322(B cell proliferation involved in immune response);GO:0002376(immune system process);GO:0002537(nitric oxide production involved …	04064(NF-kappa B signaling pathway);04066(HIF-1 signaling pathway);04145(Phagosome);04151(PI3K-Akt signaling pathway);04217(Necroptosis);04620(Toll-like receptor signaling pathway);04621(NOD-like receptor signaling pathway);05132(Salmonella infection);05133(Pertussis);05134(Legionellosis);05140(Leishmaniasis);05142(Chagas disease (American trypanosomiasis));05144(Malaria);05145(Toxoplasmosis);051…	K10160	NA	toll like receptor 4 [Source:NCBI gene;Acc:100860955]	1.38952	0.744931	0.545968	0.189391	0.32223	0.228353	3.62232	1.85691	0.00202584	0.0436596	up	yes
chr21	57966690	58001115	-	ENSCHIG00000010325	ASB2	ENSCHIT00000014223	GO:0000151(ubiquitin ligase complex);GO:0005515(protein binding);GO:0016567(protein ubiquitination);GO:0035556(intracellular signal transduction);GO:0035914(skeletal muscle cell differentiation);GO:0061630(ubiquitin protein ligase activity)	NA	K10324	NA	ankyrin repeat and SOCS box containing 2 [Source:NCBI gene;Acc:102184287]	272.455	202.632	254.831	402.92	307.361	327.546	0.703314	-0.50776	0.00203293	0.0437259	down	no
chr19	28686312	28698453	-	ENSCHIG00000017124	DHRS7C	ENSCHIT00000024968;ENSCHIT00000024973	GO:0004745(retinol dehydrogenase activity);GO:0010880(regulation of release of sequestered calcium ion into cytosol by sarcoplasmic reticulum);GO:0014801(longitudinal sarcoplasmic reticulum);GO:0016491(oxidoreductase activity);GO:0033017(sarcoplasmic reticulum membrane);GO:0055114(oxidation-reduction process);GO:0055114(oxidation-reduction process)	NA	K11167	EC:1.1.-.-	dehydrogenase/reductase 7C [Source:NCBI gene;Acc:102178765]	270.835	191.562	201.223	316.171	350.801	282.552	0.698897	-0.516849	0.00205342	0.0440797	down	no
chr17	56604399	56638473	+	ENSCHIG00000013730		ENSCHIT00000019483	GO:0000166(nucleotide binding);GO:0003676(nucleic acid binding);GO:0003677(DNA binding);GO:0004386(helicase activity);GO:0005524(ATP binding);GO:0005634(nucleus);GO:0006338(chromatin remodeling);GO:0016589(NURF complex);GO:0016818(hydrolase activity, acting on acid anhydrides, in phosphorus-containing anhydrides);GO:0016887(ATPase activity);GO:0031491(nucleosome binding);GO:0043044(ATP-dependent …	NA	K11654	EC:3.6.4.-	SWI/SNF related, matrix associated, actin dependent regulator of chromatin, subfamily a, member 5 [Source:NCBI gene;Acc:102190445]	13.2345	9.36457	16.8698	4.78669	6.85356	5.74161	2.27069	1.18313	0.00205925	0.0441181	up	yes
chr9	8815516	8825676	-	ENSCHIG00000024262	TENT5A	ENSCHIT00000036794	GO:0009617(response to bacterium);GO:0016020(membrane);GO:0016021(integral component of membrane);GO:1990817(RNA adenylyltransferase activity)	NA	NA	NA	terminal nucleotidyltransferase 5A [Source:HGNC Symbol;Acc:HGNC:18345]	0.352046	0.128958	0.172668	0.063015	0.038123	0.043986	4.50423	2.17128	0.00207041	0.0442703	up	yes
chr3	8370648	8415584	-	ENSCHIG00000001109	EFHD1	ENSCHIT00000001771	GO:0005509(calcium ion binding);GO:0046872(metal ion binding);GO:0061891(calcium ion sensor activity);GO:1900069(regulation of cellular hyperosmotic salinity response)	NA	NA	NA	EF-hand domain family member D1 [Source:NCBI gene;Acc:102170382]	9.92746	2.40511	8.98084	2.45482	2.65008	2.18897	2.9221	1.547	0.00210367	0.0448934	up	yes
chr4	105636198	105646983	-	ENSCHIG00000022845	TAC1	ENSCHIT00000034424;ENSCHIT00000034439	GO:0005576(extracellular region);GO:0006954(inflammatory response);GO:0007204(positive regulation of cytosolic calcium ion concentration);GO:0007217(tachykinin receptor signaling pathway);GO:0007268(chemical synaptic transmission);GO:0019233(sensory perception of pain);GO:0030424(axon);GO:0043025(neuronal cell body);GO:0045202(synapse);GO:0048265(response to pain);GO:1990090(cellular response to …	04080(Neuroactive ligand-receptor interaction);04080(Neuroactive ligand-receptor interaction)	K05239	NA	tachykinin precursor 1 [Source:NCBI gene;Acc:102191397]	0.389143	0.0368517	0.230947	0.0178667	0.0486112	0.0316128	6.69729	2.74358	0.00211436	0.0450333	up	yes
chr22	55028311	55068098	+	ENSCHIG00000012437	SLC6A1	ENSCHIT00000017418;ENSCHIT00000017438	GO:0005328(neurotransmitter:sodium symporter activity);GO:0005332(gamma-aminobutyric acid:sodium symporter activity);GO:0005886(plasma membrane);GO:0005887(integral component of plasma membrane);GO:0006836(neurotransmitter transport);GO:0007613(memory);GO:0008306(associative learning);GO:0010035(response to inorganic substance);GO:0015185(gamma-aminobutyric acid transmembrane transporter activity…	04721(Synaptic vesicle cycle);04727(GABAergic synapse);04727(GABAergic synapse)	K05034	NA	solute carrier family 6 member 1 [Source:NCBI gene;Acc:102188363]	1.77456	0.754699	1.26568	1.3911	1.94998	2.73537	0.624531	-0.679154	0.00212687	0.0452115	down	no
chr5	108638694	108665553	+	ENSCHIG00000014709	MICALL1	ENSCHIT00000020993;ENSCHIT00000020983	GO:0005515(protein binding);GO:0005770(late endosome);GO:0006612(protein targeting to membrane);GO:0006897(endocytosis);GO:0006898(receptor-mediated endocytosis);GO:0016020(membrane);GO:0017137(Rab GTPase binding);GO:0019898(extrinsic component of membrane);GO:0031175(neuron projection development);GO:0032456(endocytic recycling);GO:0032458(slow endocytic recycling);GO:0036010(protein localizatio…	NA	K19948	NA	MICAL like 1 [Source:NCBI gene;Acc:102181011]	8.72186	10.5282	8.01845	10.0763	18.6679	15.8675	0.611241	-0.710187	0.00214302	0.0454662	down	no
chr29	46620698	46681876	-	ENSCHIG00000014786	CHKA	ENSCHIT00000021125;ENSCHIT00000021133	GO:0004103(choline kinase activity);GO:0004104(cholinesterase activity);GO:0004305(ethanolamine kinase activity);GO:0006646(phosphatidylethanolamine biosynthetic process);GO:0006656(phosphatidylcholine biosynthetic process);GO:0006657(CDP-choline pathway);GO:0008144(drug binding);GO:0016310(phosphorylation);GO:0042802(identical protein binding);GO:0042802(identical protein binding)	00564(Glycerophospholipid metabolism);05231(Choline metabolism in cancer);05231(Choline metabolism in cancer)	K14156	2.7.1.82;EC:2.7.1.32	choline kinase alpha [Source:NCBI gene;Acc:102186563]	0.932909	0.409224	0.728305	0.131518	0.31924	0.200558	3.17885	1.66851	0.0021544	0.045559	up	yes
chr22	47621063	47644871	+	ENSCHIG00000021864	TKT	ENSCHIT00000032705	GO:0000287(magnesium ion binding);GO:0003824(catalytic activity);GO:0004802(transketolase activity);GO:0005509(calcium ion binding);GO:0005654(nucleoplasm);GO:0006098(pentose-phosphate shunt);GO:0016604(nuclear body);GO:0016607(nuclear speck);GO:0016740(transferase activity);GO:0040008(regulation of growth);GO:0042803(protein homodimerization activity);GO:0046166(glyceraldehyde-3-phosphate biosyn…	00030(Pentose phosphate pathway)	K00615	EC:2.2.1.1	transketolase [Source:NCBI gene;Acc:102175812]	43.7103	3.97512	14.9471	4.61476	5.57611	5.21449	4.06563	2.02348	0.00215575	0.045559	up	yes
chr12	67135566	67136789	-	ENSCHIG00000010839	TRIM13	ENSCHIT00000015012	GO:0004842(ubiquitin-protein transferase activity);GO:0005737(cytoplasm);GO:0005789(endoplasmic reticulum membrane);GO:0008270(zinc ion binding);GO:0010332(response to gamma radiation);GO:0010942(positive regulation of cell death);GO:0016020(membrane);GO:0016021(integral component of membrane);GO:0016239(positive regulation of macroautophagy);GO:0030433(ubiquitin-dependent ERAD pathway);GO:003289…	NA	K12003	EC:2.3.2.27	tripartite motif containing 13 [Source:NCBI gene;Acc:102187603]	8.41444	5.6342	7.44479	8.09982	10.6944	12.7977	0.680347	-0.555658	0.0021618	0.0455984	down	no
chr14	18764678	18764982	-	ENSCHIG00000017005		ENSCHIT00000024739	GO:0016020(membrane);GO:0016021(integral component of membrane)	NA	NA	NA		26.0231	9.26669	17.8874	4.92862	5.59403	6.91835	3.04897	1.60832	0.00216949	0.0456348	up	yes
chr23	32187543	32190936	-	ENSCHIG00000011426	KLHDC3	ENSCHIT00000015899	GO:0000790(nuclear chromatin);GO:0003682(chromatin binding);GO:0005515(protein binding);GO:0005654(nucleoplasm);GO:0005737(cytoplasm)	NA	NA	NA	kelch domain containing 3 [Source:NCBI gene;Acc:102172015]	169.253	164.856	176.12	251.866	274.792	213.395	0.689449	-0.536484	0.00217189	0.0456348	down	no
chr21	32341979	32362677	-	ENSCHIG00000024355	LINGO1	ENSCHIT00000036964	GO:0005515(protein binding);GO:0005886(plasma membrane);GO:0007165(signal transduction);GO:0016020(membrane);GO:0016021(integral component of membrane)	NA	NA	NA	leucine rich repeat and Ig domain containing 1 [Source:NCBI gene;Acc:102188980]	30.2334	47.2031	29.316	52.6576	58.2614	70.8568	0.587276	-0.767891	0.00218064	0.0457224	down	no
chr15	46929495	47043369	-	ENSCHIG00000015119	PIK3C2A	ENSCHIT00000021694	GO:0000166(nucleotide binding);GO:0005524(ATP binding);GO:0005654(nucleoplasm);GO:0005737(cytoplasm);GO:0005886(plasma membrane);GO:0006897(endocytosis);GO:0010508(positive regulation of autophagy);GO:0016301(kinase activity);GO:0016310(phosphorylation);GO:0016740(transferase activity);GO:0031982(vesicle);GO:0035004(phosphatidylinositol 3-kinase activity);GO:0035005(1-phosphatidylinositol-4-phosp…	00562(Inositol phosphate metabolism);04070(Phosphatidylinositol signaling system)	K00923	EC:2.7.1.154	phosphatidylinositol-4-phosphate 3-kinase catalytic subunit type 2 alpha [Source:NCBI gene;Acc:102186784]	0.642102	0.117318	0.563163	0.100087	0.126713	0.105392	3.98138	1.99327	0.00218855	0.0457224	up	yes
chr24	35340610	35468831	+	ENSCHIG00000016132	ROCK1	ENSCHIT00000023470	GO:0000166(nucleotide binding);GO:0001726(ruffle);GO:0003383(apical constriction);GO:0004672(protein kinase activity);GO:0004674(protein serine/threonine kinase activity);GO:0005524(ATP binding);GO:0005737(cytoplasm);GO:0005856(cytoskeleton);GO:0005886(plasma membrane);GO:0006468(protein phosphorylation);GO:0007159(leukocyte cell-cell adhesion);GO:0007249(I-kappaB kinase/NF-kappaB signaling);GO:0…	04022(cGMP-PKG signaling pathway);04024(cAMP signaling pathway);04062(Chemokine signaling pathway);04071(Sphingolipid signaling pathway);04270(Vascular smooth muscle contraction);04350(TGF-beta signaling pathway);04360(Axon guidance);04510(Focal adhesion);04530(Tight junction);04611(Platelet activation);04670(Leukocyte transendothelial migration);04810(Regulation of actin cytoskeleton);04921(Oxyt…	K04514	EC:2.7.11.1	Rho associated coiled-coil containing protein kinase 1 [Source:NCBI gene;Acc:102171022]	0.868262	0.363474	0.914687	0.216861	0.252893	0.264257	2.92424	1.54806	0.00219275	0.0457224	up	yes
chr18	50907384	50913722	-	ENSCHIG00000026330	C19orf54	ENSCHIT00000040188	NA	NA	NA	NA	chromosome 18 C19orf54 homolog [Source:NCBI gene;Acc:102189787]	4.02414	3.10797	3.52395	6.11802	6.24461	4.72187	0.623727	-0.681013	0.00219283	0.0457224	down	no
chr8	109540873	109710320	-	ENSCHIG00000013746	CDK5RAP2	ENSCHIT00000019514;ENSCHIT00000019515	GO:0000132(establishment of mitotic spindle orientation);GO:0000226(microtubule cytoskeleton organization);GO:0000242(pericentriolar material);GO:0000922(spindle pole);GO:0000976(transcription regulatory region sequence-specific DNA binding);GO:0001578(microtubule bundle formation);GO:0005516(calmodulin binding);GO:0005737(cytoplasm);GO:0005794(Golgi apparatus);GO:0005813(centrosome);GO:0005815(m…	NA	K16542	NA	CDK5 regulatory subunit associated protein 2 [Source:NCBI gene;Acc:102178828]	5.5008	5.23622	6.57431	6.44153	8.67205	10.1829	0.684339	-0.547218	0.00221384	0.0460725	down	no
chr11	105749627	105759351	+	ENSCHIG00000024467	ZMYND19	ENSCHIT00000037138	GO:0005737(cytoplasm);GO:0016020(membrane);GO:0045202(synapse)	NA	NA	NA	zinc finger MYND-type containing 19 [Source:NCBI gene;Acc:102189689]	8.25967	9.4253	10.6972	13.1695	13.6923	15.3276	0.672735	-0.57189	0.00222128	0.0461391	down	no
chr10	65683227	65765755	+	ENSCHIG00000025291	EHD4	ENSCHIT00000038464	GO:0000166(nucleotide binding);GO:0005509(calcium ion binding);GO:0005515(protein binding);GO:0005524(ATP binding);GO:0005525(GTP binding);GO:0005768(endosome);GO:0005783(endoplasmic reticulum);GO:0005886(plasma membrane);GO:0010008(endosome membrane);GO:0016020(membrane);GO:0032456(endocytic recycling);GO:0048471(perinuclear region of cytoplasm);GO:0051260(protein homooligomerization);GO:0055038…	04144(Endocytosis)	K12477	NA	EH domain containing 4 [Source:NCBI gene;Acc:102187322]	4.75185	1.82931	5.46542	0.796335	1.92163	0.907147	3.3231	1.73253	0.00224386	0.0463828	up	yes
chr10	2958146	3025906	+	ENSCHIG00000014724	PTPN21	ENSCHIT00000020990	GO:0004721(phosphoprotein phosphatase activity);GO:0004725(protein tyrosine phosphatase activity);GO:0005737(cytoplasm);GO:0005856(cytoskeleton);GO:0006470(protein dephosphorylation);GO:0016311(dephosphorylation);GO:0016787(hydrolase activity);GO:0016791(phosphatase activity);GO:0035335(peptidyl-tyrosine dephosphorylation)	NA	K18025	EC:3.1.3.48	protein tyrosine phosphatase non-receptor type 21 [Source:NCBI gene;Acc:102189131]	23.5681	27.0548	18.8622	27.953	34.6296	50.8907	0.612349	-0.707574	0.00224862	0.0463828	down	no
chr3	103385903	103386877	-	ENSCHIG00000016837	S100A14	ENSCHIT00000024462	GO:0005509(calcium ion binding);GO:0032496(response to lipopolysaccharide);GO:0034142(toll-like receptor 4 signaling pathway);GO:0042379(chemokine receptor binding);GO:0042742(defense response to bacterium);GO:0048471(perinuclear region of cytoplasm);GO:0071624(positive regulation of granulocyte chemotaxis);GO:0090026(positive regulation of monocyte chemotaxis)	NA	NA	NA	S100 calcium binding protein A14 [Source:NCBI gene;Acc:102188993]	50.0646	46.39	50.2461	63.4817	62.0255	81.9127	0.707265	-0.499678	0.00225106	0.0463828	down	no
chr29	50606228	50647212	-	ENSCHIG00000014081		ENSCHIT00000020048;ENSCHIT00000020038	GO:0003779(actin binding);GO:0006935(chemotaxis);GO:0006952(defense response);GO:0007165(signal transduction);GO:0098761(cellular response to interleukin-7);GO:0098761(cellular response to interleukin-7)	04625(C-type lectin receptor signaling pathway);05152(Tuberculosis);05152(Tuberculosis)	K14957	NA	lymphocyte specific protein 1 [Source:NCBI gene;Acc:102177038]	11.6158	3.16746	6.5408	2.71207	2.40044	2.5626	2.77834	1.47422	0.00225395	0.0463828	up	yes
chr19	29203162	29225276	-	ENSCHIG00000026733	MYH4	ENSCHIT00000041054	GO:0000166(nucleotide binding);GO:0003725(double-stranded RNA binding);GO:0003774(motor activity);GO:0003779(actin binding);GO:0005515(protein binding);GO:0005524(ATP binding);GO:0006936(muscle contraction);GO:0016459(myosin complex);GO:0030016(myofibril);GO:0051015(actin filament binding)	04530(Tight junction)	K10352	NA	myosin heavy chain 1 [Source:NCBI gene;Acc:102181426]	2189.26	6130.29	1682.95	6568.66	8484.57	9328.11	0.410253	-1.28542	0.00225428	0.0463828	down	yes
chr23	38157766	38159684	-	ENSCHIG00000006042	CDKN1A	ENSCHIT00000008119	GO:0000079(regulation of cyclin-dependent protein serine/threonine kinase activity);GO:0000082(G1/S transition of mitotic cell cycle);GO:0000086(G2/M transition of mitotic cell cycle);GO:0000307(cyclin-dependent protein kinase holoenzyme complex);GO:0004860(protein kinase inhibitor activity);GO:0004861(cyclin-dependent protein serine/threonine kinase inhibitor activity);GO:0005634(nucleus);GO:000…	01522(Endocrine resistance);01524(Platinum drug resistance);04012(ErbB signaling pathway);04066(HIF-1 signaling pathway);04068(FoxO signaling pathway);04110(Cell cycle);04115(p53 signaling pathway);04151(PI3K-Akt signaling pathway);04218(Cellular senescence);04630(Jak-STAT signaling pathway);04921(Oxytocin signaling pathway);04928(Parathyroid hormone synthesis, secretion and action);04934(Cushing…	K06625	NA	cyclin dependent kinase inhibitor 1A [Source:NCBI gene;Acc:102179898]	77.9795	27.1297	83.4033	15.5757	32.7619	19.7347	2.7693	1.46952	0.00226349	0.0464848	up	yes
chr2	10198545	10209586	-	ENSCHIG00000015263	AHDC1	ENSCHIT00000021878	NA	NA	NA	NA	AT-hook DNA binding motif containing 1 [Source:HGNC Symbol;Acc:HGNC:25230]	3.07678	2.40884	2.72372	3.86121	3.07424	4.75111	0.702458	-0.509516	0.00228796	0.0468989	down	no
chr4	104713881	104939293	-	ENSCHIG00000017252	UMAD1	ENSCHIT00000025174	NA	NA	NA	NA	UBAP1-MVB12-associated (UMA) domain containing 1 [Source:NCBI gene;Acc:102185335]	3.62035	2.42556	2.9833	1.04414	0.954779	1.05869	2.95302	1.56219	0.00229697	0.0469703	up	yes
chr3	103400339	103401798	+	ENSCHIG00000012037	S100A1	ENSCHIT00000016802	GO:0005509(calcium ion binding);GO:0005634(nucleus);GO:0005737(cytoplasm);GO:0008016(regulation of heart contraction);GO:0016529(sarcoplasmic reticulum);GO:0042802(identical protein binding);GO:0042803(protein homodimerization activity);GO:0044548(S100 protein binding);GO:0046872(metal ion binding);GO:0051000(positive regulation of nitric-oxide synthase activity);GO:0051117(ATPase binding);GO:190…	NA	NA	NA	S100 calcium binding protein A1 [Source:NCBI gene;Acc:102188274]	32.8731	77.0531	41.6544	178.021	80.4826	74.749	0.454852	-1.13653	0.0023039	0.0469703	down	yes
chr7	53180275	53311030	-	ENSCHIG00000014437	SH3RF2	ENSCHIT00000020588	GO:0005515(protein binding);GO:0005634(nucleus);GO:0005654(nucleoplasm);GO:0008157(protein phosphatase 1 binding);GO:0010923(negative regulation of phosphatase activity);GO:0016740(transferase activity);GO:0019902(phosphatase binding);GO:0030335(positive regulation of cell migration);GO:0031397(negative regulation of protein ubiquitination);GO:0032436(positive regulation of proteasomal ubiquitin-…	NA	K12171	EC:2.3.2.27	SH3 domain containing ring finger 2 [Source:NCBI gene;Acc:102191608]	4.2275	3.55468	3.77233	7.76222	5.67203	4.36157	0.649282	-0.623082	0.00230436	0.0469703	down	no
chr18	65926413	65933132	+	ENSCHIG00000018680	AURKC	ENSCHIT00000027662;ENSCHIT00000027676	GO:0000166(nucleotide binding);GO:0000793(condensed chromosome);GO:0004672(protein kinase activity);GO:0004674(protein serine/threonine kinase activity);GO:0005524(ATP binding);GO:0006468(protein phosphorylation);GO:0007049(cell cycle);GO:0007283(spermatogenesis);GO:0016301(kinase activity);GO:0016310(phosphorylation);GO:0016740(transferase activity);GO:0030496(midbody);GO:0032133(chromosome pass…	NA	K11480	EC:2.7.11.1	aurora kinase C [Source:NCBI gene;Acc:102172930]	0.990713	0.413362	1.11996	0.0980583	0.235946	0.213466	4.61037	2.20488	0.00231783	0.0471565	up	yes
chr7	47508698	47533747	+	ENSCHIG00000020972	SPARC	ENSCHIT00000031232	GO:0001937(negative regulation of endothelial cell proliferation);GO:0005509(calcium ion binding);GO:0005515(protein binding);GO:0005518(collagen binding);GO:0005576(extracellular region);GO:0005604(basement membrane);GO:0005615(extracellular space);GO:0005737(cytoplasm);GO:0009986(cell surface);GO:0010595(positive regulation of endothelial cell migration);GO:0016020(membrane);GO:0016363(nuclear …	NA	NA	NA	secreted protein acidic and cysteine rich [Source:NCBI gene;Acc:100860800]	146.423	25.2503	90.6412	25.3822	29.7468	28.7752	3.12636	1.64448	0.00234244	0.0475686	up	yes
chr3	10260948	10275505	-	ENSCHIG00000023097	SFPQ	ENSCHIT00000034853;ENSCHIT00000034845	GO:0000122(negative regulation of transcription by RNA polymerase II);GO:0000380(alternative mRNA splicing, via spliceosome);GO:0000724(double-strand break repair via homologous recombination);GO:0000785(chromatin);GO:0000976(transcription regulatory region sequence-specific DNA binding);GO:0000978(RNA polymerase II cis-regulatory region sequence-specific DNA binding);GO:0002218(activation of inn…	NA	K13219	NA	splicing factor proline and glutamine rich [Source:NCBI gene;Acc:102169247]	13.269	9.89378	15.6639	6.47446	5.38165	5.78243	2.20124	1.13832	0.00237938	0.0482288	up	yes
chr3	97175203	97350809	-	ENSCHIG00000022464	NOTCH2	ENSCHIT00000033978	GO:0000122(negative regulation of transcription by RNA polymerase II);GO:0001701(in utero embryonic development);GO:0001889(liver development);GO:0001890(placenta development);GO:0001947(heart looping);GO:0002011(morphogenesis of an epithelial sheet);GO:0002315(marginal zone B cell differentiation);GO:0002437(inflammatory response to antigenic stimulus);GO:0003184(pulmonary valve morphogenesis);G…	01522(Endocrine resistance);04330(Notch signaling pathway);04658(Th1 and Th2 cell differentiation);04919(Thyroid hormone signaling pathway);05165(Human papillomavirus infection);05200(Pathways in cancer);05206(MicroRNAs in cancer);05224(Breast cancer)	K20994	NA	notch receptor 2 [Source:NCBI gene;Acc:102177020]	3.68904	2.02117	2.02391	0.727119	0.555522	1.5513	2.72911	1.44843	0.00239692	0.0484942	up	yes
chr4	34353940	34676135	-	ENSCHIG00000007761	CPED1	ENSCHIT00000010634;ENSCHIT00000010612;ENSCHIT00000010689	GO:0005783(endoplasmic reticulum);GO:0005783(endoplasmic reticulum)	NA	NA	NA	cadherin like and PC-esterase domain containing 1 [Source:NCBI gene;Acc:102184118]	2.47596	1.07672	2.29451	0.79229	0.400939	0.786828	2.95304	1.5622	0.00242676	0.048925	up	yes
chr5	109670328	109676632	-	ENSCHIG00000025454		ENSCHIT00000038768	GO:0003735(structural constituent of ribosome);GO:0005840(ribosome);GO:0006412(translation)	03010(Ribosome)	K02925	NA	ribosomal protein L3 [Source:NCBI gene;Acc:102184509]	177.819	45.8019	116.061	43.2792	43.9227	37.8987	2.71527	1.4411	0.00242718	0.048925	up	yes
chr9	70140239	70157364	-	ENSCHIG00000024740	FBXO30	ENSCHIT00000037580	GO:0005515(protein binding);GO:0008270(zinc ion binding);GO:0016567(protein ubiquitination);GO:0046872(metal ion binding);GO:0061630(ubiquitin protein ligase activity)	NA	K10307	NA	F-box protein 30 [Source:NCBI gene;Acc:102184435]	4.92465	3.80449	4.3973	1.2451	2.04902	2.20965	2.38499	1.25398	0.00243622	0.0490166	up	yes
chr10	21379062	21524597	-	ENSCHIG00000011592	SMOC1	ENSCHIT00000016155	GO:0001654(eye development);GO:0005509(calcium ion binding);GO:0005515(protein binding);GO:0005576(extracellular region);GO:0045667(regulation of osteoblast differentiation);GO:0060173(limb development)	NA	NA	NA	SPARC related modular calcium binding 1 [Source:NCBI gene;Acc:102178363]	6.96206	1.12367	4.75217	1.16385	1.38485	1.33878	3.30237	1.7235	0.00244155	0.0490334	up	yes
chr6	95348451	95356976	+	ENSCHIG00000019206	PRDM8	ENSCHIT00000028445	GO:0003676(nucleic acid binding);GO:0005515(protein binding);GO:0005634(nucleus)	NA	K20797	EC:2.1.1.-	PR/SET domain 8 [Source:NCBI gene;Acc:102186574]	1.03157	0.159054	0.716827	0.11477	0.13908	0.160068	4.60829	2.20423	0.00246216	0.0493564	up	yes
chr4	6316080	6334032	-	ENSCHIG00000013266	NOS3	ENSCHIT00000018808	GO:0001525(angiogenesis);GO:0001542(ovulation from ovarian follicle);GO:0001701(in utero embryonic development);GO:0001974(blood vessel remodeling);GO:0002028(regulation of sodium ion transport);GO:0003057(regulation of the force of heart contraction by chemical signal);GO:0003100(regulation of systemic arterial blood pressure by endothelin);GO:0003180(aortic valve morphogenesis);GO:0003184(pulmo…	00220(Arginine biosynthesis);00330(Arginine and proline metabolism);04020(Calcium signaling pathway);04022(cGMP-PKG signaling pathway);04066(HIF-1 signaling pathway);04071(Sphingolipid signaling pathway);04151(PI3K-Akt signaling pathway);04370(VEGF signaling pathway);04371(Apelin signaling pathway);04611(Platelet activation);04915(Estrogen signaling pathway);04921(Oxytocin signaling pathway);0492…	K13242	EC:1.14.13.39	nitric oxide synthase 3 [Source:NCBI gene;Acc:102185338]	4.66259	3.23065	5.21521	2.40683	1.50062	0.978741	2.68275	1.42371	0.00247247	0.0494425	up	yes
chr24	37906199	37910760	+	ENSCHIG00000011164	TGIF1	ENSCHIT00000015506;ENSCHIT00000015502	GO:0000122(negative regulation of transcription by RNA polymerase II);GO:0000978(RNA polymerase II cis-regulatory region sequence-specific DNA binding);GO:0001227(DNA-binding transcription repressor activity, RNA polymerase II-specific);GO:0003677(DNA binding);GO:0005634(nucleus);GO:0005654(nucleoplasm);GO:0006355(regulation of transcription, DNA-templated);GO:1990837(sequence-specific double-str…	04350(TGF-beta signaling pathway);04350(TGF-beta signaling pathway)	K19383	NA	TGFB induced factor homeobox 1 [Source:NCBI gene;Acc:102175820]	2.84289	0.656364	1.21124	0.295258	0.412197	0.595071	3.61643	1.85456	0.00247954	0.0494425	up	yes
chr15	59793837	59865739	-	ENSCHIG00000011184	BCO2	ENSCHIT00000015603	GO:0005739(mitochondrion);GO:0016116(carotenoid metabolic process);GO:0016119(carotene metabolic process);GO:0016121(carotene catabolic process);GO:0016122(xanthophyll metabolic process);GO:0016702(oxidoreductase activity, acting on single donors with incorporation of molecular oxygen, incorporation of two atoms of oxygen);GO:0042574(retinal metabolic process);GO:0046872(metal ion binding);GO:005…	NA	K10252	EC:1.13.11.71	beta-carotene oxygenase 2 [Source:NCBI gene;Acc:102176146]	2.26375	0.0689411	0.594806	0.0199754	0.0648638	0.22681	9.39356	3.23167	0.00248006	0.0494425	up	yes
chr1	109705569	109711190	-	ENSCHIG00000012523	PTX3	ENSCHIT00000017544	GO:0001550(ovarian cumulus expansion);GO:0001849(complement component C1q complex binding);GO:0001872((1->3)-beta-D-glucan binding);GO:0001878(response to yeast);GO:0005615(extracellular space);GO:0008228(opsonization);GO:0030198(extracellular matrix organization);GO:0031012(extracellular matrix);GO:0042802(identical protein binding);GO:0044869(negative regulation by host of viral exo-alpha-siali…	NA	NA	NA	pentraxin 3 [Source:NCBI gene;Acc:102179601]	1.74787	0.785595	2.82279	0.108754	0.57413	0.441052	4.76563	2.25267	0.00248542	0.049459	up	yes
chr15	48654291	48654376	+	ENSCHIG00000005117	SNORD14	ENSCHIT00000006823	NA	NA	NA	NA	Small nucleolar RNA SNORD14 [Source:RFAM;Acc:RF00016]	21.1601	3.69889	14.4899	1.66707	3.3649	2.49234	5.22957	2.38669	0.00249794	0.0496176	up	yes
chr23	1621047	1627965	-	ENSCHIG00000014629		ENSCHIT00000020854	GO:0005615(extracellular space)	05146(Amoebiasis)	K13963	NA	serpin B6 [Source:NCBI gene;Acc:102178679]	55.2994	16.9644	45.0554	15.3409	13.93	16.2459	2.57749	1.36597	0.00251622	0.0498897	up	yes
chr26	32696057	32700160	+	ENSCHIG00000024678	SFRP5	ENSCHIT00000037486	GO:0005515(protein binding);GO:0005576(extracellular region);GO:0007275(multicellular organism development);GO:0008285(negative regulation of cell population proliferation);GO:0016055(Wnt signaling pathway);GO:0030111(regulation of Wnt signaling pathway);GO:0030154(cell differentiation);GO:0030510(regulation of BMP signaling pathway);GO:0043433(negative regulation of DNA-binding transcription fac…	04310(Wnt signaling pathway)	K02222	NA	secreted frizzled related protein 5 [Source:NCBI gene;Acc:102173712]	13.3549	0.897194	17.6972	1.87076	2.71605	1.30504	5.42262	2.43899	0.00252349	0.0499431	up	yes
chr10	3467287	3526764	+	ENSCHIG00000018791	GALC	ENSCHIT00000027807	GO:0003824(catalytic activity);GO:0004336(galactosylceramidase activity);GO:0006629(lipid metabolic process);GO:0006665(sphingolipid metabolic process);GO:0006683(galactosylceramide catabolic process);GO:0016042(lipid catabolic process);GO:0042552(myelination)	00600(Sphingolipid metabolism);04142(Lysosome)	K01202	EC:3.2.1.46	galactosylceramidase [Source:NCBI gene;Acc:102188052]	1.85831	1.40811	1.84768	0.4764	0.654872	0.972519	2.43089	1.28149	0.00253293	0.0500391	up	yes
chr25	1893264	1902761	+	ENSCHIG00000018600		ENSCHIT00000027492;ENSCHIT00000027490;ENSCHIT00000027496	GO:0005886(plasma membrane);GO:0016020(membrane);GO:0016358(dendrite development);GO:0030054(cell junction);GO:0030659(cytoplasmic vesicle membrane);GO:0031175(neuron projection development);GO:0031410(cytoplasmic vesicle);GO:0036475(neuron death in response to oxidative stress);GO:0042995(cell projection);GO:0045202(synapse);GO:0048488(synaptic vesicle endocytosis);GO:0061564(axon development);G…	NA	K21841	NA	TBC1 domain family member 24 [Source:NCBI gene;Acc:102173989]	7.59503	7.60156	9.77182	10.067	17.9925	10.1756	0.653023	-0.614794	0.00254164	0.0501205	down	no
chr6	101305715	101674779	-	ENSCHIG00000012374	MAPK10	ENSCHIT00000017413;ENSCHIT00000017430	GO:0000165(MAPK cascade);GO:0004672(protein kinase activity);GO:0004674(protein serine/threonine kinase activity);GO:0004707(MAP kinase activity);GO:0005524(ATP binding);GO:0006468(protein phosphorylation);GO:0016301(kinase activity);GO:0016310(phosphorylation);GO:0016740(transferase activity);GO:0048511(rhythmic process);GO:0048511(rhythmic process)	01522(Endocrine resistance);04010(MAPK signaling pathway);04012(ErbB signaling pathway);04014(Ras signaling pathway);04024(cAMP signaling pathway);04068(FoxO signaling pathway);04071(Sphingolipid signaling pathway);04137(Mitophagy - animal);04140(Autophagy - animal);04141(Protein processing in endoplasmic reticulum);04210(Apoptosis);04215(Apoptosis - multiple species);04217(Necroptosis);04310(Wnt…	K04440	EC:2.7.11.24	mitogen-activated protein kinase 10 [Source:NCBI gene;Acc:102182774]	4.57465	1.03083	3.47928	0.627727	0	0.303465	9.75605	3.2863	0.00257757	0.0507371	up	yes
chr18	53577715	53587188	+	ENSCHIG00000016262	BCL3	ENSCHIT00000023549	GO:0000978(RNA polymerase II cis-regulatory region sequence-specific DNA binding);GO:0002268(follicular dendritic cell differentiation);GO:0002315(marginal zone B cell differentiation);GO:0002455(humoral immune response mediated by circulating immunoglobulin);GO:0002467(germinal center formation);GO:0003700(DNA-binding transcription factor activity);GO:0005515(protein binding);GO:0005634(nucleus)…	04625(C-type lectin receptor signaling pathway);04668(TNF signaling pathway)	K09258	NA	BCL3 transcription coactivator [Source:NCBI gene;Acc:102188215]	4.59568	2.55184	1.71836	0.852543	0.834922	1.29028	2.97738	1.57404	0.00260628	0.0512099	up	yes
chr11	259767	349720	-	ENSCHIG00000023843	MERTK	ENSCHIT00000036131	GO:0000166(nucleotide binding);GO:0001779(natural killer cell differentiation);GO:0001818(negative regulation of cytokine production);GO:0004672(protein kinase activity);GO:0004713(protein tyrosine kinase activity);GO:0004714(transmembrane receptor protein tyrosine kinase activity);GO:0005515(protein binding);GO:0005524(ATP binding);GO:0005615(extracellular space);GO:0005737(cytoplasm);GO:0006468…	NA	K05117	EC:2.7.10.1	MER proto-oncogene, tyrosine kinase [Source:NCBI gene;Acc:102170054]	2.02635	0.999721	0.797056	0.189883	0.385002	0.535908	3.4418	1.78316	0.00264747	0.0518759	up	yes
chr19	38958663	38977248	+	ENSCHIG00000019829	MLLT6	ENSCHIT00000029564	GO:0003014(renal system process);GO:0007588(excretion);GO:0010765(positive regulation of sodium ion transport);GO:0031491(nucleosome binding);GO:0035811(negative regulation of urine volume);GO:0035812(renal sodium excretion);GO:0036359(renal potassium excretion);GO:0042393(histone binding);GO:0045944(positive regulation of transcription by RNA polymerase II);GO:0046872(metal ion binding);GO:20011…	NA	NA	NA	MLLT6, PHD finger containing [Source:NCBI gene;Acc:102174064]	11.8937	12.2613	10.5737	18.1031	16.1042	16.3921	0.686347	-0.54299	0.00264969	0.0518759	down	no
chr12	13259546	13307433	+	ENSCHIG00000006664	DZIP1	ENSCHIT00000008844;ENSCHIT00000008856;ENSCHIT00000008873	GO:0003676(nucleic acid binding);GO:0005634(nucleus);GO:0005654(nucleoplasm);GO:0005737(cytoplasm);GO:0005814(centriole);GO:0005829(cytosol);GO:0007224(smoothened signaling pathway);GO:0007281(germ cell development);GO:0033365(protein localization to organelle);GO:0034451(centriolar satellite);GO:0036064(ciliary basal body);GO:0043393(regulation of protein binding);GO:0044782(cilium organization)…	NA	K16470	NA	DAZ interacting zinc finger protein 1 [Source:NCBI gene;Acc:102188058]	0.547873	0.256646	0.5536	0.114701	0.145849	0.093664	3.83418	1.93892	0.00266153	0.0520143	up	yes
chr25	3165400	3267455	-	ENSCHIG00000011588	ADCY9	ENSCHIT00000016157;ENSCHIT00000016149	GO:0004016(adenylate cyclase activity);GO:0005887(integral component of plasma membrane);GO:0006171(cAMP biosynthetic process);GO:0007189(adenylate cyclase-activating G protein-coupled receptor signaling pathway);GO:0009190(cyclic nucleotide biosynthetic process);GO:0016020(membrane);GO:0016021(integral component of membrane);GO:0016829(lyase activity);GO:0016849(phosphorus-oxygen lyase activity)…	00230(Purine metabolism);01522(Endocrine resistance);04015(Rap1 signaling pathway);04020(Calcium signaling pathway);04022(cGMP-PKG signaling pathway);04024(cAMP signaling pathway);04062(Chemokine signaling pathway);04072(Phospholipase D signaling pathway);04114(Oocyte meiosis);04211(Longevity regulating pathway);04213(Longevity regulating pathway - multiple species);04261(Adrenergic signaling in …	K08049	EC:4.6.1.1	adenylate cyclase 9 [Source:NCBI gene;Acc:102188104]	14.7846	26.5241	17.5349	32.2218	27.6535	42.2461	0.576213	-0.795325	0.00270333	0.0527063	down	no
chr4	21520846	21625213	-	ENSCHIG00000021959	CALD1	ENSCHIT00000032867	GO:0003779(actin binding);GO:0005516(calmodulin binding);GO:0005737(cytoplasm);GO:0005856(cytoskeleton);GO:0005886(plasma membrane);GO:0006936(muscle contraction);GO:0015629(actin cytoskeleton);GO:0016020(membrane);GO:0017022(myosin binding);GO:0030016(myofibril);GO:0030478(actin cap)	04270(Vascular smooth muscle contraction)	K12327	NA	caldesmon 1 [Source:NCBI gene;Acc:102188560]	11.2989	3.03995	8.77791	1.89	3.07819	3.07117	2.87545	1.52379	0.00270661	0.0527063	up	yes
chr18	56602080	56604806	-	ENSCHIG00000027112	KCNA7	ENSCHIT00000041514	GO:0005216(ion channel activity);GO:0005244(voltage-gated ion channel activity);GO:0005249(voltage-gated potassium channel activity);GO:0005267(potassium channel activity);GO:0005515(protein binding);GO:0006811(ion transport);GO:0006813(potassium ion transport);GO:0008076(voltage-gated potassium channel complex);GO:0016020(membrane);GO:0016021(integral component of membrane);GO:0034765(regulation…	NA	K04880	NA	potassium voltage-gated channel subfamily A member 7 [Source:NCBI gene;Acc:102181332]	4.6895	5.67186	5.14896	7.06069	6.78053	11.1491	0.620653	-0.688142	0.00271197	0.0527167	down	no
chr1	96911617	96946560	-	ENSCHIG00000020545	SEC62	ENSCHIT00000030510;ENSCHIT00000030524;ENSCHIT00000030540	GO:0005783(endoplasmic reticulum);GO:0005789(endoplasmic reticulum membrane);GO:0006620(posttranslational protein targeting to endoplasmic reticulum membrane);GO:0015031(protein transport);GO:0016020(membrane);GO:0016021(integral component of membrane);GO:0030176(integral component of endoplasmic reticulum membrane);GO:0031204(posttranslational protein targeting to membrane, translocation);GO:003…	03060(Protein export);04141(Protein processing in endoplasmic reticulum);04141(Protein processing in endoplasmic reticulum)	K12275	NA	SEC62 homolog, preprotein translocation factor [Source:NCBI gene;Acc:102180702]	3.3862	1.59027	3.26556	0.94035	1.18023	1.29891	2.41031	1.26922	0.00271937	0.0527665	up	yes
chr24	43145813	43157065	+	ENSCHIG00000023836	CIDEA	ENSCHIT00000036112	GO:0001659(temperature homeostasis);GO:0005634(nucleus);GO:0005737(cytoplasm);GO:0005739(mitochondrion);GO:0005740(mitochondrial envelope);GO:0005811(lipid droplet);GO:0006629(lipid metabolic process);GO:0006915(apoptotic process);GO:0008219(cell death);GO:0010890(positive regulation of sequestering of triglyceride);GO:0019915(lipid storage);GO:0030512(negative regulation of transforming growth f…	NA	NA	NA	cell death inducing DFFA like effector a [Source:NCBI gene;Acc:102178127]	5.40789	0.208451	2.17697	0.334434	0.308426	0.595843	6.29151	2.65341	0.00273862	0.0530455	up	yes
chr21	22329284	22350581	-	ENSCHIG00000022656	FSD2	ENSCHIT00000034097;ENSCHIT00000034121	GO:0005515(protein binding);GO:0005515(protein binding)	NA	NA	NA	fibronectin type III and SPRY domain containing 2 [Source:NCBI gene;Acc:102177380]	23.4594	16.9388	17.3779	22.5662	28.4147	29.5744	0.717223	-0.479507	0.00276389	0.0533989	down	no
chr4	47869844	47895134	+	ENSCHIG00000015421	SRI	ENSCHIT00000022168;ENSCHIT00000022180	GO:0002020(protease binding);GO:0005509(calcium ion binding);GO:0005654(nucleoplasm);GO:0005789(endoplasmic reticulum membrane);GO:0005829(cytosol);GO:0005886(plasma membrane);GO:0006816(calcium ion transport);GO:0010459(negative regulation of heart rate);GO:0016020(membrane);GO:0030018(Z disc);GO:0031982(vesicle);GO:0035774(positive regulation of insulin secretion involved in cellular response t…	NA	NA	NA	sorcin [Source:NCBI gene;Acc:102176663]	2.01728	0.807733	1.3929	0.511839	0.503819	0.582426	2.63936	1.40019	0.00276665	0.0533989	up	yes
chr5	100076928	100089574	-	ENSCHIG00000019360	MFAP5	ENSCHIT00000028678	GO:0001527(microfibril);GO:0005576(extracellular region);GO:0031012(extracellular matrix);GO:0060216(definitive hemopoiesis);GO:0097435(supramolecular fiber organization)	NA	NA	NA	microfibril associated protein 5 [Source:NCBI gene;Acc:102177874]	24.7692	7.59024	21.0733	6.54403	7.96018	6.37498	2.55914	1.35566	0.00280855	0.0541118	up	yes
chr1	70248426	70275697	-	ENSCHIG00000013663		ENSCHIT00000019451;ENSCHIT00000019430	GO:0005176(ErbB-2 class receptor binding);GO:0005615(extracellular space);GO:0007160(cell-matrix adhesion);GO:0010469(regulation of signaling receptor activity);GO:0016020(membrane);GO:0016021(integral component of membrane);GO:0030197(extracellular matrix constituent, lubricant activity);GO:0030197(extracellular matrix constituent, lubricant activity)	NA	K22017	NA	mucin 4, cell surface associated [Source:NCBI gene;Acc:102174979]	0.104847	0.123096	0.0760566	0.349392	0.217154	0.234994	0.379269	-1.39871	0.00286049	0.0550152	down	yes
chr3	89966885	89969556	-	ENSCHIG00000024084		ENSCHIT00000036543	GO:0003924(GTPase activity);GO:0005525(GTP binding);GO:0005634(nucleus);GO:0005886(plasma membrane);GO:0007264(small GTPase mediated signal transduction);GO:0031334(positive regulation of protein-containing complex assembly);GO:0032420(stereocilium);GO:0043297(apical junction assembly)	NA	K07857	NA	ras homolog family member C [Source:NCBI gene;Acc:102173352]	56.2363	34.4901	47.2861	20.2842	23.8917	19.1637	2.17893	1.12362	0.00287011	0.0551031	up	yes
chr15	79202560	79224685	-	ENSCHIG00000023433		ENSCHIT00000035424	GO:0004197(cysteine-type endopeptidase activity);GO:0006508(proteolysis);GO:0008233(peptidase activity);GO:0008234(cysteine-type peptidase activity);GO:0016787(hydrolase activity);GO:0042981(regulation of apoptotic process)	NA	NA	NA		0.872506	0.149641	0.469254	0.061959	0.144504	0.114863	4.6414	2.21456	0.002891	0.0554067	up	yes
chr11	1907400	1911658	+	ENSCHIG00000012483	ZNF2	ENSCHIT00000017488	GO:0003676(nucleic acid binding);GO:0006355(regulation of transcription, DNA-templated);GO:0046872(metal ion binding)	05168(Herpes simplex virus 1 infection)	K09228	NA	zinc finger protein 2 [Source:NCBI gene;Acc:102173855]	1.68808	0.601424	1.30862	2.10848	2.41453	2.12579	0.54117	-0.885846	0.00292534	0.0559664	down	no
chr26	27951768	28023535	+	ENSCHIG00000016169	NT5C2	ENSCHIT00000023491;ENSCHIT00000023479;ENSCHIT00000023514	GO:0016787(hydrolase activity);GO:0046872(metal ion binding);GO:0046872(metal ion binding)	00230(Purine metabolism);00240(Pyrimidine metabolism);00760(Nicotinate and nicotinamide metabolism);00760(Nicotinate and nicotinamide metabolism)	K01081	EC:3.1.3.5	5'-nucleotidase, cytosolic II [Source:NCBI gene;Acc:102183758]	14.5669	9.90395	13.7007	5.86506	5.6301	6.44419	2.12781	1.08937	0.00294472	0.0562386	up	yes
chr17	53848601	53973166	-	ENSCHIG00000012014	TBC1D9	ENSCHIT00000016824	GO:0005096(GTPase activator activity);GO:0005509(calcium ion binding);GO:0043547(positive regulation of GTPase activity)	NA	K19951	NA	TBC1 domain family member 9 [Source:NCBI gene;Acc:102190720]	1.04622	0.193362	0.418854	0.151673	0.146666	0.155898	3.65104	1.86831	0.00295301	0.0562983	up	yes
chr16	49317248	49318530	+	ENSCHIG00000025076	TMEM52	ENSCHIT00000038110	GO:0016020(membrane);GO:0016021(integral component of membrane)	NA	NA	NA	transmembrane protein 52 [Source:HGNC Symbol;Acc:HGNC:27916]	51.0241	38.2757	43.434	63.2027	71.111	50.9257	0.716553	-0.480855	0.00300028	0.0570995	down	no
chr16	59203649	59265623	+	ENSCHIG00000021424	SOAT1	ENSCHIT00000031958	GO:0000062(fatty-acyl-CoA binding);GO:0004772(sterol O-acyltransferase activity);GO:0005783(endoplasmic reticulum);GO:0005789(endoplasmic reticulum membrane);GO:0006629(lipid metabolic process);GO:0008202(steroid metabolic process);GO:0008203(cholesterol metabolic process);GO:0008374(O-acyltransferase activity);GO:0010742(macrophage derived foam cell differentiation);GO:0010878(cholesterol storag…	00100(Steroid biosynthesis);04979(Cholesterol metabolism)	K00637	EC:2.3.1.26	sterol O-acyltransferase 1 [Source:NCBI gene;Acc:102186791]	2.20997	0.498466	1.68786	0.193829	0.299101	0.561344	4.16997	2.06004	0.00302834	0.0575331	up	yes
chr15	26874592	26886642	+	ENSCHIG00000024280	LRRC32	ENSCHIT00000036834;ENSCHIT00000036839;ENSCHIT00000036845	GO:0005515(protein binding);GO:0005654(nucleoplasm);GO:0007179(transforming growth factor beta receptor signaling pathway);GO:0009986(cell surface);GO:0010628(positive regulation of gene expression);GO:0016020(membrane);GO:0016021(integral component of membrane);GO:0046007(negative regulation of activated T cell proliferation);GO:0050431(transforming growth factor beta binding);GO:0050710(negativ…	NA	NA	NA	leucine rich repeat containing 32 [Source:NCBI gene;Acc:102176712]	2.15366	0.695284	1.04085	0.202663	0.310273	0.576311	3.57109	1.83637	0.00304263	0.057704	up	yes
chr5	29803356	29855145	+	ENSCHIG00000015654	FMNL3	ENSCHIT00000022582;ENSCHIT00000022558;ENSCHIT00000022614;ENSCHIT00000022538	GO:0003779(actin binding);GO:0005737(cytoplasm);GO:0005794(Golgi apparatus);GO:0005829(cytosol);GO:0005886(plasma membrane);GO:0007010(cytoskeleton organization);GO:0008360(regulation of cell shape);GO:0016043(cellular component organization);GO:0016477(cell migration);GO:0017048(Rho GTPase binding);GO:0022604(regulation of cell morphogenesis);GO:0030036(actin cytoskeleton organization);GO:003279…	NA	NA	NA	formin like 3 [Source:NCBI gene;Acc:102173366]	4.66014	2.45681	3.08622	1.04215	1.27735	1.8987	2.41885	1.27432	0.00306481	0.0580238	up	yes
chr19	39107447	39144427	+	ENSCHIG00000019675	LASP1	ENSCHIT00000029180	GO:0005515(protein binding);GO:0005737(cytoplasm);GO:0005856(cytoskeleton);GO:0005925(focal adhesion);GO:0005938(cell cortex);GO:0006811(ion transport);GO:0046872(metal ion binding);GO:0051015(actin filament binding)	NA	NA	NA	LIM and SH3 protein 1 [Source:NCBI gene;Acc:102177372]	18.5315	5.57618	13.9769	4.09659	4.56501	5.31662	2.72456	1.44602	0.00308989	0.0583084	up	yes
chr28	10599444	10661491	+	ENSCHIG00000000203	ZCCHC24	ENSCHIT00000000305	GO:0003676(nucleic acid binding);GO:0008270(zinc ion binding);GO:0046872(metal ion binding)	NA	NA	NA	zinc finger CCHC-type containing 24 [Source:NCBI gene;Acc:102172513]	15.5049	18.1903	14.5644	22.1856	24.4752	23.8821	0.684117	-0.547685	0.00309053	0.0583084	down	no
chr16	342194	355580	-	ENSCHIG00000003384	CHI3L1	ENSCHIT00000004906;ENSCHIT00000004932	GO:0005615(extracellular space);GO:0005737(cytoplasm);GO:0005783(endoplasmic reticulum);GO:0005975(carbohydrate metabolic process);GO:0006915(apoptotic process);GO:0006954(inflammatory response);GO:0007250(activation of NF-kappaB-inducing kinase activity);GO:0008061(chitin binding);GO:0009612(response to mechanical stimulus);GO:0010800(positive regulation of peptidyl-threonine phosphorylation);GO…	NA	K17523	NA	chitinase 3 like 1 [Source:NCBI gene;Acc:100860825]	12.5327	1.35198	9.03219	2.85605	1.65077	1.12448	4.06956	2.02487	0.00310802	0.0585371	up	yes
chr15	30692266	30716881	+	ENSCHIG00000013843	STARD10	ENSCHIT00000019619;ENSCHIT00000019632	GO:0005829(cytosol);GO:0005902(microvillus);GO:0008289(lipid binding);GO:0016020(membrane);GO:0032782(bile acid secretion);GO:0035360(positive regulation of peroxisome proliferator activated receptor signaling pathway);GO:0046581(intercellular canaliculus);GO:0046581(intercellular canaliculus)	NA	NA	NA	StAR related lipid transfer domain containing 10 [Source:NCBI gene;Acc:102179793]	6.21837	1.45606	5.90142	1.50759	1.6296	1.45444	2.95665	1.56396	0.00314839	0.0591952	up	yes
chr8	86203660	86205048	+	ENSCHIG00000009349	NFIL3	ENSCHIT00000012862	GO:0000122(negative regulation of transcription by RNA polymerase II);GO:0000977(RNA polymerase II regulatory region sequence-specific DNA binding);GO:0000978(RNA polymerase II cis-regulatory region sequence-specific DNA binding);GO:0001227(DNA-binding transcription repressor activity, RNA polymerase II-specific);GO:0003677(DNA binding);GO:0003700(DNA-binding transcription factor activity);GO:000…	NA	K09059	NA	nuclear factor, interleukin 3 regulated [Source:NCBI gene;Acc:102173846]	57.2763	104.829	48.6008	29.8456	20.045	32.5442	2.55603	1.3539	0.00315667	0.0592487	up	yes
chr8	8398533	8403146	+	ENSCHIG00000015840	SOX7	ENSCHIT00000022852	GO:0001706(endoderm formation);GO:0003677(DNA binding);GO:0003700(DNA-binding transcription factor activity);GO:0005634(nucleus);GO:0005737(cytoplasm);GO:0008285(negative regulation of cell population proliferation);GO:0043280(positive regulation of cysteine-type endopeptidase activity involved in apoptotic process);GO:0045892(negative regulation of transcription, DNA-templated);GO:0060828(regula…	NA	NA	NA	SRY-box transcription factor 7 [Source:HGNC Symbol;Acc:HGNC:18196]	2.35342	1.1569	1.34454	0.306687	0.536085	0.513626	3.57923	1.83965	0.00316662	0.0593332	up	yes
chr18	49298514	49369955	+	ENSCHIG00000011102	ACTN4	ENSCHIT00000015613;ENSCHIT00000015602;ENSCHIT00000015633	GO:0000977(RNA polymerase II regulatory region sequence-specific DNA binding);GO:0001725(stress fiber);GO:0001882(nucleoside binding);GO:0003713(transcription coactivator activity);GO:0003779(actin binding);GO:0005509(calcium ion binding);GO:0005515(protein binding);GO:0005634(nucleus);GO:0005737(cytoplasm);GO:0005829(cytosol);GO:0005903(brush border);GO:0005911(cell-cell junction);GO:0015629(act…	04510(Focal adhesion);04520(Adherens junction);04530(Tight junction);04670(Leukocyte transendothelial migration);04810(Regulation of actin cytoskeleton);05146(Amoebiasis);05203(Viral carcinogenesis);05322(Systemic lupus erythematosus);05322(Systemic lupus erythematosus)	K05699	NA	actinin alpha 4 [Source:NCBI gene;Acc:102179802]	57.1766	21.0717	56.971	17.7038	21.3158	15.285	2.49002	1.31616	0.00318918	0.0596383	up	yes
chr23	29468112	29478681	+	ENSCHIG00000018749	ENPP5	ENSCHIT00000027728	GO:0003824(catalytic activity);GO:0016020(membrane);GO:0016021(integral component of membrane)	NA	K18398	EC:3.1.-.-	ectonucleotide pyrophosphatase/phosphodiesterase family member 5 [Source:NCBI gene;Acc:102182358]	2.04546	1.48043	1.48677	0.744516	0.368788	0.603888	2.9191	1.54552	0.00319383	0.0596383	up	yes
chr13	20693140	21126854	+	ENSCHIG00000023670	PLXDC2	ENSCHIT00000035842;ENSCHIT00000035855	GO:0016020(membrane);GO:0016021(integral component of membrane);GO:0016021(integral component of membrane)	NA	NA	NA	plexin domain containing 2 [Source:NCBI gene;Acc:102188059]	5.12989	1.73855	3.95424	1.23921	1.18142	1.58687	2.7006	1.43328	0.00320531	0.0597502	up	yes
chr29	42123687	42137927	+	ENSCHIG00000020309		ENSCHIT00000030143	GO:0030246(carbohydrate binding);GO:0045598(regulation of fat cell differentiation);GO:0050994(regulation of lipid catabolic process)	NA	K10095	NA	galectin-12 [Source:NCBI gene;Acc:102175469]	0.586554	0.017302	0.878088	0	0.0654747	0.0386341	14.2346	3.83133	0.00321762	0.0598774	up	yes
chr4	68071294	68136482	+	ENSCHIG00000026164	TES	ENSCHIT00000039915	GO:0005737(cytoplasm);GO:0005829(cytosol);GO:0005886(plasma membrane);GO:0005925(focal adhesion);GO:0008270(zinc ion binding);GO:0008285(negative regulation of cell population proliferation);GO:0030054(cell junction);GO:0032991(protein-containing complex);GO:0042127(regulation of cell population proliferation);GO:0046872(metal ion binding)	NA	NA	NA	testin LIM domain protein [Source:NCBI gene;Acc:102182277]	2.68549	0.618266	1.73158	0.225141	0.440699	0.722867	3.62592	1.85835	0.00322867	0.0599167	up	yes
chr9	25513215	25660910	+	ENSCHIG00000019560	LAMA4	ENSCHIT00000029136;ENSCHIT00000029160;ENSCHIT00000029174	GO:0001568(blood vessel development);GO:0005102(signaling receptor binding);GO:0005604(basement membrane);GO:0007155(cell adhesion);GO:0030155(regulation of cell adhesion);GO:0030334(regulation of cell migration);GO:0031594(neuromuscular junction);GO:0043083(synaptic cleft);GO:0045995(regulation of embryonic development);GO:0050873(brown fat cell differentiation);GO:0120163(negative regulation of…	04151(PI3K-Akt signaling pathway);04510(Focal adhesion);04512(ECM-receptor interaction);05143(African trypanosomiasis);05145(Toxoplasmosis);05146(Amoebiasis);05165(Human papillomavirus infection);05200(Pathways in cancer);05222(Small cell lung cancer);05222(Small cell lung cancer)	K06241	NA	laminin subunit alpha 4 [Source:NCBI gene;Acc:102177440]	6.54532	1.95394	5.32116	1.61088	1.32658	2.31155	2.63296	1.39668	0.00323072	0.0599167	up	yes
chr9	72975874	73294605	+	ENSCHIG00000011622	UST	ENSCHIT00000016190	GO:0000139(Golgi membrane);GO:0008146(sulfotransferase activity);GO:0016020(membrane);GO:0016021(integral component of membrane);GO:0016740(transferase activity);GO:0030010(establishment of cell polarity);GO:0050770(regulation of axonogenesis)	00532(Glycosaminoglycan biosynthesis - chondroitin sulfate / dermatan sulfate)	K03193	EC:2.8.2.-	uronyl 2-sulfotransferase [Source:NCBI gene;Acc:102168453]	0.799013	0.373876	0.70581	0.223343	0.21595	0.216477	2.86487	1.51847	0.0032458	0.0600941	up	yes
chr9	90578110	90605459	-	ENSCHIG00000016627	THBS2	ENSCHIT00000024159	GO:0005509(calcium ion binding);GO:0005515(protein binding);GO:0005576(extracellular region);GO:0005604(basement membrane);GO:0007155(cell adhesion);GO:0008201(heparin binding);GO:0016525(negative regulation of angiogenesis);GO:0031012(extracellular matrix);GO:0031091(platelet alpha granule)	04145(Phagosome);04151(PI3K-Akt signaling pathway);04510(Focal adhesion);04512(ECM-receptor interaction);05144(Malaria);05165(Human papillomavirus infection)	K04659	NA	thrombospondin 2 [Source:NCBI gene;Acc:102179674]	1.42898	0.343239	1.57946	0.264504	0.29068	0.455346	3.31675	1.72977	0.00325618	0.0601842	up	yes
chr21	55491417	55492532	-	ENSCHIG00000009864	GPR68	ENSCHIT00000013586	GO:0004930(G protein-coupled receptor activity);GO:0007165(signal transduction);GO:0007186(G protein-coupled receptor signaling pathway);GO:0016020(membrane);GO:0016021(integral component of membrane)	NA	K08408	NA	G protein-coupled receptor 68 [Source:NCBI gene;Acc:102182071]	0.789305	0.281698	0.377177	1.74219	2.17476	0.370878	0.337742	-1.566	0.00328729	0.0605919	down	yes
chr3	15255997	15270939	-	ENSCHIG00000008574	RIMS3	ENSCHIT00000011842	GO:0006887(exocytosis);GO:0016020(membrane);GO:0017137(Rab GTPase binding);GO:0042391(regulation of membrane potential);GO:0044325(ion channel binding)	NA	K15298	NA	regulating synaptic membrane exocytosis 3 [Source:NCBI gene;Acc:102184776]	1.15067	0.078604	0.817058	0.032889	0.181332	0.04146	8.00347	3.00063	0.00328935	0.0605919	up	yes
chr7	102978925	102989329	-	ENSCHIG00000019436	ANO8	ENSCHIT00000028848;ENSCHIT00000028869	GO:0005229(intracellular calcium activated chloride channel activity);GO:0005886(plasma membrane);GO:0006821(chloride transport);GO:0016020(membrane);GO:0016021(integral component of membrane);GO:1902476(chloride transmembrane transport);GO:1902476(chloride transmembrane transport)	NA	K19502	NA	anoctamin 8 [Source:NCBI gene;Acc:102175110]	3.64073	3.98286	4.06703	5.28197	4.8779	6.54218	0.699951	-0.514673	0.00329934	0.060605	down	no
chr15	77905530	78186872	-	ENSCHIG00000006770	PDGFD	ENSCHIT00000009006	GO:0005161(platelet-derived growth factor receptor binding);GO:0008083(growth factor activity);GO:0016020(membrane);GO:0048008(platelet-derived growth factor receptor signaling pathway);GO:0050730(regulation of peptidyl-tyrosine phosphorylation);GO:0051781(positive regulation of cell division);GO:0071230(cellular response to amino acid stimulus)	01521(EGFR tyrosine kinase inhibitor resistance);04010(MAPK signaling pathway);04014(Ras signaling pathway);04015(Rap1 signaling pathway);04072(Phospholipase D signaling pathway);04151(PI3K-Akt signaling pathway);04510(Focal adhesion);04540(Gap junction);04810(Regulation of actin cytoskeleton);05215(Prostate cancer);05218(Melanoma);05231(Choline metabolism in cancer)	K05450	NA	platelet derived growth factor D [Source:NCBI gene;Acc:102168651]	3.59022	0.441546	2.9502	0.514448	0.529633	0.673536	4.06491	2.02323	0.00330118	0.060605	up	yes
chr25	3313166	3327906	-	ENSCHIG00000017927	SRL	ENSCHIT00000026380;ENSCHIT00000026383	GO:0002115(store-operated calcium entry);GO:0005525(GTP binding);GO:0014873(response to muscle activity involved in regulation of muscle adaptation);GO:0014873(response to muscle activity involved in regulation of muscle adaptation)	NA	NA	NA	sarcalumenin [Source:NCBI gene;Acc:102183843]	118.741	151.887	107.699	208.094	180.149	196.834	0.646627	-0.628995	0.00336572	0.0614472	down	no
chr8	10644725	10784902	+	ENSCHIG00000002743	SCARA5	ENSCHIT00000003987;ENSCHIT00000003999	GO:0005044(scavenger receptor activity);GO:0005886(plasma membrane);GO:0005887(integral component of plasma membrane);GO:0006811(ion transport);GO:0006879(cellular iron ion homeostasis);GO:0006897(endocytosis);GO:0009986(cell surface);GO:0016020(membrane);GO:0016021(integral component of membrane);GO:0034605(cellular response to heat);GO:0034755(iron ion transmembrane transport);GO:0055072(iron i…	NA	NA	NA	scavenger receptor class A member 5 [Source:NCBI gene;Acc:102189585]	16.5919	6.23223	11.4146	5.96732	3.77438	4.08578	2.47614	1.30809	0.00336909	0.0614472	up	yes
chr10	79446204	79454603	+	ENSCHIG00000011010	MMP14	ENSCHIT00000015384	GO:0001503(ossification);GO:0001958(endochondral ossification);GO:0004175(endopeptidase activity);GO:0004222(metalloendopeptidase activity);GO:0005615(extracellular space);GO:0005634(nucleus);GO:0005737(cytoplasm);GO:0005829(cytosol);GO:0005886(plasma membrane);GO:0006508(proteolysis);GO:0008233(peptidase activity);GO:0008237(metallopeptidase activity);GO:0008270(zinc ion binding);GO:0010831(posi…	04668(TNF signaling pathway);04912(GnRH signaling pathway);04928(Parathyroid hormone synthesis, secretion and action)	K07763	EC:3.4.24.80	matrix metallopeptidase 14 [Source:NCBI gene;Acc:100861171]	14.9631	2.43036	8.35942	1.88716	2.06879	3.72115	3.35451	1.7461	0.0033703	0.0614472	up	yes
chr26	32261543	32277708	+	ENSCHIG00000023220	LOXL4	ENSCHIT00000035079	GO:0004720(protein-lysine 6-oxidase activity);GO:0005044(scavenger receptor activity);GO:0005507(copper ion binding);GO:0005576(extracellular region);GO:0005615(extracellular space);GO:0006897(endocytosis);GO:0016020(membrane);GO:0016491(oxidoreductase activity);GO:0016641(oxidoreductase activity, acting on the CH-NH2 group of donors, oxygen as acceptor);GO:0018057(peptidyl-lysine oxidation);GO:0…	NA	K00280	EC:1.4.3.-	lysyl oxidase like 4 [Source:NCBI gene;Acc:102174272]	1.87897	0.616139	3.29609	0.654011	0.457765	0.474093	3.65175	1.86859	0.00337042	0.0614472	up	yes
chr14	37557057	37561864	-	ENSCHIG00000022058		ENSCHIT00000033023	GO:0005737(cytoplasm);GO:0008289(lipid binding)	03320(PPAR signaling pathway)	K08754	NA	fatty acid binding protein 5 [Source:NCBI gene;Acc:102180059]	252.392	79.0325	333.971	59.5718	102.879	73.729	2.81732	1.49432	0.00337523	0.0614472	up	yes
chr9	68041997	68336415	+	ENSCHIG00000014021	PHACTR2	ENSCHIT00000019931;ENSCHIT00000019919;ENSCHIT00000019911	GO:0003779(actin binding);GO:0004864(protein phosphatase inhibitor activity);GO:0032515(negative regulation of phosphoprotein phosphatase activity);GO:0032515(negative regulation of phosphoprotein phosphatase activity)	NA	NA	NA	phosphatase and actin regulator 2 [Source:NCBI gene;Acc:102190964]	0.285249	0.054962	0.263731	0.0199808	0.0559173	0.0389783	5.25733	2.39433	0.00341414	0.0619157	up	yes
chr19	26196463	26215908	-	ENSCHIG00000000772	KIF1C	ENSCHIT00000001165	GO:0000166(nucleotide binding);GO:0003774(motor activity);GO:0003777(microtubule motor activity);GO:0005515(protein binding);GO:0005524(ATP binding);GO:0005794(Golgi apparatus);GO:0006890(retrograde vesicle-mediated transport, Golgi to endoplasmic reticulum);GO:0007018(microtubule-based movement);GO:0008017(microtubule binding)	NA	K10392	NA	kinesin family member 1C [Source:NCBI gene;Acc:102184759]	263.619	323.013	250.042	439.854	384.142	437.67	0.66315	-0.592592	0.00341439	0.0619157	down	no
chr17	8380322	8381997	-	ENSCHIG00000026106		ENSCHIT00000039823	GO:0004129(cytochrome-c oxidase activity);GO:0005739(mitochondrion);GO:0005743(mitochondrial inner membrane);GO:0005751(mitochondrial respiratory chain complex IV);GO:0006119(oxidative phosphorylation);GO:0016020(membrane);GO:0016021(integral component of membrane);GO:0016491(oxidoreductase activity);GO:0022900(electron transport chain);GO:0055114(oxidation-reduction process);GO:1902600(proton tr…	00190(Oxidative phosphorylation);04260(Cardiac muscle contraction);04714(Thermogenesis);04932(Non-alcoholic fatty liver disease (NAFLD));05010(Alzheimer disease);05012(Parkinson disease);05016(Huntington disease)	K02266	NA	cytochrome c oxidase subunit 6A1, mitochondrial [Source:NCBI gene;Acc:102172376]	55.8439	15.977	36.2526	10.1974	17.1639	11.261	2.79822	1.48451	0.003418	0.0619157	up	yes
chr16	45623000	45631593	+	ENSCHIG00000015091	GPR153	ENSCHIT00000021610;ENSCHIT00000021613	GO:0004930(G protein-coupled receptor activity);GO:0007186(G protein-coupled receptor signaling pathway);GO:0016020(membrane);GO:0016021(integral component of membrane);GO:0016021(integral component of membrane)	NA	K08437	NA	G protein-coupled receptor 153 [Source:NCBI gene;Acc:102181141]	2.68231	1.5091	2.05903	1.07909	0.577764	0.858076	2.48534	1.31344	0.00342736	0.0619438	up	yes
chr21	55530190	55676127	-	ENSCHIG00000016957	CCDC88C	ENSCHIT00000024727;ENSCHIT00000024737;ENSCHIT00000024781	GO:0001965(G-protein alpha-subunit binding);GO:0003383(apical constriction);GO:0005085(guanyl-nucleotide exchange factor activity);GO:0005109(frizzled binding);GO:0005515(protein binding);GO:0005737(cytoplasm);GO:0007264(small GTPase mediated signal transduction);GO:0016055(Wnt signaling pathway);GO:0030054(cell junction);GO:0031098(stress-activated protein kinase signaling cascade);GO:0035567(no…	NA	NA	NA	coiled-coil domain containing 88C [Source:NCBI gene;Acc:102182348]	27.8874	28.4038	24.0537	37.4878	34.5529	44.7324	0.688043	-0.539429	0.00343091	0.0619438	down	no
chr8	11017731	11038060	+	ENSCHIG00000010216		ENSCHIT00000014072	GO:0005576(extracellular region);GO:0005634(nucleus);GO:0005737(cytoplasm);GO:0016020(membrane);GO:0031966(mitochondrial membrane);GO:0042583(chromaffin granule);GO:0043231(intracellular membrane-bounded organelle)	04610(Complement and coagulation cascades)	K17252	NA	clusterin [Source:NCBI gene;Acc:102182127]	127.341	27.9839	68.6235	20.1285	26.7935	32.3588	2.82474	1.49812	0.00344942	0.0619834	up	yes
chr3	91944493	91964754	-	ENSCHIG00000015980	AMPD1	ENSCHIT00000023074	GO:0003876(AMP deaminase activity);GO:0009168(purine ribonucleoside monophosphate biosynthetic process);GO:0016787(hydrolase activity);GO:0019239(deaminase activity);GO:0032264(IMP salvage);GO:0042802(identical protein binding);GO:0046872(metal ion binding)	00230(Purine metabolism)	K01490	EC:3.5.4.6	adenosine monophosphate deaminase 1 [Source:NCBI gene;Acc:102188819]	341.081	283.102	352.706	371.395	518.039	463.396	0.722108	-0.469714	0.00344981	0.0619834	down	no
chr15	7067742	7105231	-	ENSCHIG00000023621	CRY2	ENSCHIT00000035766	GO:0000976(transcription regulatory region sequence-specific DNA binding);GO:0005634(nucleus);GO:0005739(mitochondrion);GO:0005829(cytosol);GO:0006606(protein import into nucleus);GO:0007623(circadian rhythm);GO:0009416(response to light stimulus);GO:0009881(photoreceptor activity);GO:0014823(response to activity);GO:0016607(nuclear speck);GO:0018298(protein-chromophore linkage);GO:0019900(kinase…	04710(Circadian rhythm)	K02295	NA	cryptochrome circadian regulator 2 [Source:NCBI gene;Acc:102183085]	18.1583	18.1454	25.7921	32.3865	29.9046	25.5667	0.706776	-0.500675	0.00345016	0.0619834	down	no
chr16	50313280	50354719	-	ENSCHIG00000024452	PLEKHM2	ENSCHIT00000037157;ENSCHIT00000037184;ENSCHIT00000037173	GO:0007030(Golgi organization);GO:0010008(endosome membrane);GO:0019894(kinesin binding);GO:0032418(lysosome localization);GO:0032880(regulation of protein localization);GO:1903527(positive regulation of membrane tubulation);GO:1903527(positive regulation of membrane tubulation)	05132(Salmonella infection);05132(Salmonella infection)	K15348	NA	pleckstrin homology and RUN domain containing M2 [Source:NCBI gene;Acc:102170806]	54.082	76.9989	56.7285	86.0603	95.8175	113.18	0.636517	-0.65173	0.0034617	0.0620885	down	no
chr1	135145820	135177843	-	ENSCHIG00000021497	TF	ENSCHIT00000032088	GO:0005576(extracellular region);GO:0005615(extracellular space);GO:0005768(endosome);GO:0005769(early endosome);GO:0005770(late endosome);GO:0005905(clathrin-coated pit);GO:0006811(ion transport);GO:0006826(iron ion transport);GO:0006879(cellular iron ion homeostasis);GO:0007015(actin filament organization);GO:0007257(activation of JUN kinase activity);GO:0008198(ferrous iron binding);GO:0008199…	04066(HIF-1 signaling pathway);04216(Ferroptosis);04978(Mineral absorption)	K14736	NA	serotransferrin [Source:NCBI gene;Acc:102172205]	6.90176	0.251364	2.60945	0.149833	0.675252	0.669352	6.53261	2.70766	0.00348469	0.0623983	up	yes
chr15	2420687	2434294	-	ENSCHIG00000019405	SERPING1	ENSCHIT00000028754;ENSCHIT00000028762	GO:0001869(negative regulation of complement activation, lectin pathway);GO:0004867(serine-type endopeptidase inhibitor activity);GO:0005615(extracellular space);GO:0010951(negative regulation of endopeptidase activity);GO:0030193(regulation of blood coagulation);GO:0045916(negative regulation of complement activation);GO:0045916(negative regulation of complement activation)	04610(Complement and coagulation cascades);05133(Pertussis);05133(Pertussis)	K04001	NA	serpin family G member 1 [Source:NCBI gene;Acc:102181884]	58.6013	7.7246	24.857	6.70249	8.43918	11.6074	3.40883	1.76928	0.00351039	0.0627554	up	yes
chr8	102364825	102366000	-	ENSCHIG00000020168		ENSCHIT00000029918	GO:0046982(protein heterodimerization activity)	03030(DNA replication);03410(Base excision repair);03420(Nucleotide excision repair)	K02326	EC:2.7.7.7	DNA polymerase epsilon 3, accessory subunit [Source:NCBI gene;Acc:102173090]	32.4134	28.4884	29.7329	38.1243	42.0714	44.3067	0.727976	-0.458038	0.0035326	0.063001	down	no
chr23	14938589	14955225	-	ENSCHIG00000013116		ENSCHIT00000018467	GO:0005615(extracellular space)	05146(Amoebiasis)	K13963	NA	serpin B6-like [Source:NCBI gene;Acc:108633536]	6.19575	2.29264	0.991259	0.359667	0.845897	1.27268	3.82514	1.93551	0.00353568	0.063001	up	yes
chr7	67389950	67416526	+	ENSCHIG00000021094		ENSCHIT00000031490;ENSCHIT00000031478	GO:0000187(activation of MAPK activity);GO:0005515(protein binding);GO:0030971(receptor tyrosine kinase binding);GO:0035556(intracellular signal transduction);GO:0035556(intracellular signal transduction)	01521(EGFR tyrosine kinase inhibitor resistance);01522(Endocrine resistance);04012(ErbB signaling pathway);04014(Ras signaling pathway);04062(Chemokine signaling pathway);04072(Phospholipase D signaling pathway);04370(VEGF signaling pathway);04510(Focal adhesion);04650(Natural killer cell mediated cytotoxicity);04722(Neurotrophin signaling pathway);04910(Insulin signaling pathway);04915(Estrogen …	K17447	NA	SHC adaptor protein 2 [Source:NCBI gene;Acc:102169956]	1.15058	0.716006	0.773061	0.242991	0.21499	0.308353	3.44452	1.7843	0.00354197	0.0630101	up	yes
chr11	28943297	28987617	-	ENSCHIG00000021334	MCFD2	ENSCHIT00000031817	GO:0005509(calcium ion binding)	NA	K20364	NA	multiple coagulation factor deficiency 2 [Source:NCBI gene;Acc:102171435]	25.3803	4.55408	27.4874	6.06847	6.81513	4.99639	3.21151	1.68325	0.00356462	0.0632528	up	yes
chr15	35633064	35635347	-	ENSCHIG00000020867	CAVIN3	ENSCHIT00000031037	GO:0005080(protein kinase C binding);GO:0005737(cytoplasm);GO:0005901(caveola);GO:0016020(membrane);GO:0030866(cortical actin cytoskeleton organization);GO:0032922(circadian regulation of gene expression);GO:0032991(protein-containing complex);GO:0051898(negative regulation of protein kinase B signaling);GO:0070374(positive regulation of ERK1 and ERK2 cascade);GO:1901003(negative regulation of fe…	NA	NA	NA	caveolae associated protein 3 [Source:NCBI gene;Acc:102186612]	9.88466	3.82671	10.8238	3.28277	3.61527	2.43188	2.62973	1.39492	0.00357036	0.0632528	up	yes
chr19	42517026	42522203	+	ENSCHIG00000006644		ENSCHIT00000008883	GO:0005507(copper ion binding);GO:0008131(primary amine oxidase activity);GO:0009308(amine metabolic process);GO:0016491(oxidoreductase activity);GO:0046872(metal ion binding);GO:0048038(quinone binding);GO:0055114(oxidation-reduction process)	00260(Glycine, serine and threonine metabolism);00350(Tyrosine metabolism);00360(Phenylalanine metabolism);00410(beta-Alanine metabolism)	K00276	EC:1.4.3.21	membrane primary amine oxidase [Source:NCBI gene;Acc:102168295]	26.9185	3.08856	13.9509	2.96551	3.89956	5.59009	3.5293	1.81938	0.00357302	0.0632528	up	yes
chr17	2781869	2837090	-	ENSCHIG00000020431	KREMEN1	ENSCHIT00000030358;ENSCHIT00000030355;ENSCHIT00000030342	GO:0005886(plasma membrane);GO:0006915(apoptotic process);GO:0016020(membrane);GO:0016021(integral component of membrane);GO:0016055(Wnt signaling pathway);GO:0030279(negative regulation of ossification);GO:0043025(neuronal cell body);GO:0048681(negative regulation of axon regeneration);GO:0060173(limb development);GO:0090090(negative regulation of canonical Wnt signaling pathway);GO:0090090(nega…	NA	K23091	NA	kringle containing transmembrane protein 1 [Source:NCBI gene;Acc:102189147]	2.15403	2.50965	1.56134	3.501	3.02453	3.20457	0.63977	-0.644376	0.00358319	0.0633302	down	no
chr23	32063263	32072174	-	ENSCHIG00000012065	SRF	ENSCHIT00000016850	GO:0000790(nuclear chromatin);GO:0000978(RNA polymerase II cis-regulatory region sequence-specific DNA binding);GO:0000981(DNA-binding transcription factor activity, RNA polymerase II-specific);GO:0000987(cis-regulatory region sequence-specific DNA binding);GO:0001228(DNA-binding transcription activator activity, RNA polymerase II-specific);GO:0001569(branching involved in blood vessel morphogene…	04010(MAPK signaling pathway);04022(cGMP-PKG signaling pathway);05166(Human T-cell leukemia virus 1 infection);05203(Viral carcinogenesis)	K04378	NA	serum response factor [Source:NCBI gene;Acc:102173700]	23.5506	25.1187	19.2959	32.9526	29.505	37.3729	0.680807	-0.554683	0.0035961	0.0633627	down	no
chr12	33000566	33026918	+	ENSCHIG00000011534	EDNRB	ENSCHIT00000016104	GO:0000122(negative regulation of transcription by RNA polymerase II);GO:0001755(neural crest cell migration);GO:0004930(G protein-coupled receptor activity);GO:0004962(endothelin receptor activity);GO:0005886(plasma membrane);GO:0006885(regulation of pH);GO:0007165(signal transduction);GO:0007186(G protein-coupled receptor signaling pathway);GO:0007422(peripheral nervous system development);GO:0…	04020(Calcium signaling pathway);04022(cGMP-PKG signaling pathway);04080(Neuroactive ligand-receptor interaction);04916(Melanogenesis);04926(Relaxin signaling pathway);05200(Pathways in cancer)	K04198	NA	endothelin receptor type B [Source:NCBI gene;Acc:102186699]	1.18511	0.590101	0.921634	0.336808	0.084545	0.179684	4.48698	2.16575	0.00359665	0.0633627	up	yes
chr19	55266817	55288598	-	ENSCHIG00000013867	TMEM94	ENSCHIT00000019687;ENSCHIT00000019711	GO:0016020(membrane);GO:0016021(integral component of membrane);GO:0016021(integral component of membrane)	NA	NA	NA	transmembrane protein 94 [Source:NCBI gene;Acc:102170086]	24.4563	21.9227	24.5119	29.0165	31.7341	36.4375	0.729419	-0.455179	0.00362503	0.0637597	down	no
chr10	17338034	17346687	+	ENSCHIG00000019346	NPC2	ENSCHIT00000028660	GO:0005576(extracellular region);GO:0005764(lysosome);GO:0015485(cholesterol binding);GO:0030301(cholesterol transport);GO:0032367(intracellular cholesterol transport);GO:0033344(cholesterol efflux)	04142(Lysosome);04979(Cholesterol metabolism)	K13443	NA	NPC intracellular cholesterol transporter 2 [Source:NCBI gene;Acc:102190044]	53.0328	14.529	32.9369	10.7057	12.8982	14.1201	2.66406	1.41363	0.00363649	0.0637718	up	yes
chr17	5330644	5560412	-	ENSCHIG00000023494	MYO18B	ENSCHIT00000035692;ENSCHIT00000035656;ENSCHIT00000035624;ENSCHIT00000035722	GO:0000166(nucleotide binding);GO:0001570(vasculogenesis);GO:0001701(in utero embryonic development);GO:0003774(motor activity);GO:0003779(actin binding);GO:0005515(protein binding);GO:0005524(ATP binding);GO:0016459(myosin complex);GO:0016461(unconventional myosin complex);GO:0030018(Z disc);GO:0031941(filamentous actin);GO:0048739(cardiac muscle fiber development);GO:0048739(cardiac muscle fibe…	NA	K10362	NA	myosin XVIIIB [Source:NCBI gene;Acc:102185591]	30.5172	46.0784	33.9182	54.0361	55.2532	65.0328	0.633964	-0.657528	0.0036408	0.0637718	down	no
chr2	2260313	2295087	-	ENSCHIG00000016155	ALDH4A1	ENSCHIT00000023429;ENSCHIT00000023463;ENSCHIT00000023446	GO:0003842(1-pyrroline-5-carboxylate dehydrogenase activity);GO:0004029(aldehyde dehydrogenase (NAD+) activity);GO:0006560(proline metabolic process);GO:0010133(proline catabolic process to glutamate);GO:0016491(oxidoreductase activity);GO:0016620(oxidoreductase activity, acting on the aldehyde or oxo group of donors, NAD or NADP as acceptor);GO:0042802(identical protein binding);GO:0055114(oxida…	00250(Alanine, aspartate and glutamate metabolism);00330(Arginine and proline metabolism);00330(Arginine and proline metabolism)	K00294	EC:1.2.1.88	aldehyde dehydrogenase 4 family member A1 [Source:NCBI gene;Acc:102171672]	8.74927	6.79623	4.54307	12.3538	9.81789	8.50454	0.654858	-0.610745	0.00364327	0.0637718	down	no
chr27	31387558	31533080	-	ENSCHIG00000016217	WWC2	ENSCHIT00000023442;ENSCHIT00000023458	GO:0000122(negative regulation of transcription by RNA polymerase II);GO:0005515(protein binding);GO:0005829(cytosol);GO:0016020(membrane);GO:0016021(integral component of membrane);GO:0019900(kinase binding);GO:0035331(negative regulation of hippo signaling);GO:0046621(negative regulation of organ growth);GO:0060090(molecular adaptor activity);GO:0060090(molecular adaptor activity)	NA	NA	NA	WW and C2 domain containing 2 [Source:NCBI gene;Acc:102186086]	1.55343	0.422252	1.59608	0.307973	0.378273	0.431729	3.19485	1.67575	0.00365268	0.0638341	up	yes
chr3	99158876	99166571	-	ENSCHIG00000010408	HJV	ENSCHIT00000014338	GO:0000122(negative regulation of transcription by RNA polymerase II);GO:0005102(signaling receptor binding);GO:0005615(extracellular space);GO:0005886(plasma membrane);GO:0006879(cellular iron ion homeostasis);GO:0009986(cell surface);GO:0015026(coreceptor activity);GO:0016020(membrane);GO:0016540(protein autoprocessing);GO:0030509(BMP signaling pathway);GO:0030514(negative regulation of BMP sig…	04350(TGF-beta signaling pathway)	K23100	NA	hemojuvelin BMP co-receptor [Source:NCBI gene;Acc:102182747]	20.9315	20.0914	16.2417	24.1688	28.5104	29.6607	0.695466	-0.523948	0.00366942	0.064024	down	no
chr14	18565549	18583593	-	ENSCHIG00000023714	PABPC1	ENSCHIT00000035989;ENSCHIT00000036019	GO:0003676(nucleic acid binding);GO:0003723(RNA binding);GO:0003730(mRNA 3'-UTR binding);GO:0005634(nucleus);GO:0005737(cytoplasm);GO:0005829(cytosol);GO:0006397(mRNA processing);GO:0008022(protein C-terminus binding);GO:0008143(poly(A) binding);GO:0008266(poly(U) RNA binding);GO:0008380(RNA splicing);GO:0010494(cytoplasmic stress granule);GO:0031047(gene silencing by RNA);GO:0031252(cell leading…	03013(RNA transport);03015(mRNA surveillance pathway);03018(RNA degradation);03018(RNA degradation)	K13126	NA	poly(A) binding protein cytoplasmic 1 [Source:NCBI gene;Acc:102175779]	30.7736	16.2535	22.8645	8.6388	11.5712	11.8318	2.18126	1.12516	0.00367651	0.0640453	up	yes
chr20	4156257	4273898	-	ENSCHIG00000017285	SH3PXD2B	ENSCHIT00000025265;ENSCHIT00000025280	GO:0001501(skeletal system development);GO:0001654(eye development);GO:0002102(podosome);GO:0005515(protein binding);GO:0005737(cytoplasm);GO:0006801(superoxide metabolic process);GO:0007507(heart development);GO:0022617(extracellular matrix disassembly);GO:0035091(phosphatidylinositol binding);GO:0042995(cell projection);GO:0060348(bone development);GO:0071800(podosome assembly);GO:0072657(prote…	NA	NA	NA	SH3 and PX domains 2B [Source:NCBI gene;Acc:102179520]	1.1177	0.268357	0.654415	0.102201	0.178252	0.218032	4.09336	2.03328	0.00368401	0.0640735	up	yes
chr13	15895414	15921149	+	ENSCHIG00000025390	PROSER2	ENSCHIT00000038626	NA	NA	NA	NA	proline and serine rich 2 [Source:NCBI gene;Acc:102173099]	2.13194	2.39084	2.60596	4.53478	2.59657	3.66252	0.660444	-0.598492	0.0036954	0.0641693	down	no
chr21	63917977	63944579	+	ENSCHIG00000005850	HHIPL1	ENSCHIT00000008056	GO:0003824(catalytic activity);GO:0005044(scavenger receptor activity);GO:0006897(endocytosis);GO:0016020(membrane)	NA	NA	NA	HHIP like 1 [Source:NCBI gene;Acc:102177936]	2.08628	0.435523	2.12677	0.449358	0.342485	0.465452	3.69728	1.88646	0.00373569	0.0645662	up	yes
chr25	36474880	36480449	-	ENSCHIG00000020858	SERPINE1	ENSCHIT00000031032	GO:0001300(chronological cell aging);GO:0001525(angiogenesis);GO:0002020(protease binding);GO:0004867(serine-type endopeptidase inhibitor activity);GO:0005102(signaling receptor binding);GO:0005576(extracellular region);GO:0005615(extracellular space);GO:0010469(regulation of signaling receptor activity);GO:0010757(negative regulation of plasminogen activation);GO:0010951(negative regulation of e…	04066(HIF-1 signaling pathway);04115(p53 signaling pathway);04218(Cellular senescence);04371(Apelin signaling pathway);04390(Hippo signaling pathway);04610(Complement and coagulation cascades);04933(AGE-RAGE signaling pathway in diabetic complications);05142(Chagas disease (American trypanosomiasis))	K03982	NA	serpin family E member 1 [Source:NCBI gene;Acc:102169375]	47.3506	3.22175	14.0358	0.386172	1.11522	7.19338	7.43069	2.8935	0.00373877	0.0645662	up	yes
chr29	5578433	5758945	+	ENSCHIG00000021611	NOX4	ENSCHIT00000032361;ENSCHIT00000032373	GO:0003015(heart process);GO:0005654(nucleoplasm);GO:0006801(superoxide metabolic process);GO:0010467(gene expression);GO:0016020(membrane);GO:0016021(integral component of membrane);GO:0016491(oxidoreductase activity);GO:0050667(homocysteine metabolic process);GO:0055114(oxidation-reduction process);GO:0072341(modified amino acid binding);GO:0072593(reactive oxygen species metabolic process);GO:…	04933(AGE-RAGE signaling pathway in diabetic complications);04933(AGE-RAGE signaling pathway in diabetic complications)	K21423	EC:1.6.3.-	NADPH oxidase 4 [Source:NCBI gene;Acc:102181655]	1.12141	0.290168	0.564826	0.0910674	0.206886	0.140142	4.51136	2.17356	0.00374072	0.0645662	up	yes
chr23	28413132	28480197	+	ENSCHIG00000026271	TNFRSF21	ENSCHIT00000040098;ENSCHIT00000040110	GO:0001783(B cell apoptotic process);GO:0002250(adaptive immune response);GO:0005515(protein binding);GO:0005887(integral component of plasma membrane);GO:0006915(apoptotic process);GO:0006959(humoral immune response);GO:0007165(signal transduction);GO:0016020(membrane);GO:0016021(integral component of membrane);GO:0030424(axon);GO:0030889(negative regulation of B cell proliferation);GO:0031226(i…	04060(Cytokine-cytokine receptor interaction);04060(Cytokine-cytokine receptor interaction)	K05157	NA	TNF receptor superfamily member 21 [Source:NCBI gene;Acc:102184104]	4.58875	5.8847	3.07731	2.05704	1.75186	2.02635	2.32223	1.21551	0.00374194	0.0645662	up	yes
chr22	39010800	39346841	-	ENSCHIG00000017497	PTPRG	ENSCHIT00000025690;ENSCHIT00000025660	GO:0004721(phosphoprotein phosphatase activity);GO:0004725(protein tyrosine phosphatase activity);GO:0005515(protein binding);GO:0006470(protein dephosphorylation);GO:0010633(negative regulation of epithelial cell migration);GO:0016020(membrane);GO:0016021(integral component of membrane);GO:0016311(dephosphorylation);GO:0016787(hydrolase activity);GO:0016791(phosphatase activity);GO:0035335(pepti…	NA	K16667	EC:3.1.3.48	protein tyrosine phosphatase receptor type G [Source:NCBI gene;Acc:102169530]	1.67185	1.16337	1.59618	0.769397	0.655852	0.467906	2.34075	1.22697	0.00375505	0.0646671	up	yes
chr29	44382332	44383298	-	ENSCHIG00000024457	CFL1	ENSCHIT00000037139	GO:0000281(mitotic cytokinesis);GO:0001755(neural crest cell migration);GO:0001842(neural fold formation);GO:0003779(actin binding);GO:0005102(signaling receptor binding);GO:0005634(nucleus);GO:0005737(cytoplasm);GO:0005911(cell-cell junction);GO:0005925(focal adhesion);GO:0006468(protein phosphorylation);GO:0007010(cytoskeleton organization);GO:0007015(actin filament organization);GO:0009615(res…	04360(Axon guidance);04666(Fc gamma R-mediated phagocytosis);04810(Regulation of actin cytoskeleton);05133(Pertussis);05170(Human immunodeficiency virus 1 infection)	K05765	NA	cofilin 1 [Source:NCBI gene;Acc:102170587]	148.238	63.1316	107.499	39.5995	51.9673	48.2697	2.28029	1.18922	0.00375965	0.0646671	up	yes
chr7	93840736	93844709	+	ENSCHIG00000011063		ENSCHIT00000015368	GO:0016020(membrane);GO:0016021(integral component of membrane);GO:0030246(carbohydrate binding)	04145(Phagosome);04625(C-type lectin receptor signaling pathway);05152(Tuberculosis);05162(Measles)	K06563	NA	CD209 molecule [Source:NCBI gene;Acc:102172254]	3.42667	0.458629	3.5888	0.394104	0.906104	0.197793	4.98938	2.31886	0.00380588	0.0650021	up	yes
chr9	54464420	54983186	+	ENSCHIG00000011086	LAMA2	ENSCHIT00000015476	GO:0005102(signaling receptor binding);GO:0005604(basement membrane);GO:0007155(cell adhesion);GO:0016020(membrane);GO:0030155(regulation of cell adhesion);GO:0030334(regulation of cell migration);GO:0045995(regulation of embryonic development)	04151(PI3K-Akt signaling pathway);04510(Focal adhesion);04512(ECM-receptor interaction);05145(Toxoplasmosis);05146(Amoebiasis);05165(Human papillomavirus infection);05200(Pathways in cancer);05222(Small cell lung cancer)	K05637	NA	laminin subunit alpha 2 [Source:NCBI gene;Acc:102187050]	13.2193	3.34637	9.16342	2.51543	3.16634	3.98937	2.6604	1.41164	0.00380717	0.0650021	up	yes
chr2	116657669	116661341	-	ENSCHIG00000026055	NFE2L2	ENSCHIT00000039726	GO:0000785(chromatin);GO:0000976(transcription regulatory region sequence-specific DNA binding);GO:0000978(RNA polymerase II cis-regulatory region sequence-specific DNA binding);GO:0001102(RNA polymerase II activating transcription factor binding);GO:0001228(DNA-binding transcription activator activity, RNA polymerase II-specific);GO:0003677(DNA binding);GO:0003700(DNA-binding transcription facto…	04141(Protein processing in endoplasmic reticulum);05200(Pathways in cancer);05225(Hepatocellular carcinoma);05418(Fluid shear stress and atherosclerosis)	K05638	NA	nuclear factor, erythroid 2 like 2 [Source:NCBI gene;Acc:102176737]	20.5746	15.158	22.4425	8.34042	8.79142	10.4836	2.10662	1.07493	0.00380753	0.0650021	up	yes
chr19	14067129	14072355	+	ENSCHIG00000021417		ENSCHIT00000031948	GO:0005125(cytokine activity);GO:0005576(extracellular region);GO:0005615(extracellular space);GO:0006935(chemotaxis);GO:0006955(immune response);GO:0007165(signal transduction);GO:0008009(chemokine activity);GO:0060326(cell chemotaxis)	NA	NA	NA	regakine-1 [Source:NCBI gene;Acc:102170772]	9.90756	1.90473	6.48447	1.13582	1.53782	1.68232	4.2004	2.07053	0.00382628	0.0650021	up	yes
chr5	74032798	74045819	+	ENSCHIG00000011742	CSF2RB	ENSCHIT00000016357	GO:0004896(cytokine receptor activity);GO:0005515(protein binding);GO:0016020(membrane);GO:0016021(integral component of membrane);GO:0019221(cytokine-mediated signaling pathway)	04060(Cytokine-cytokine receptor interaction);04210(Apoptosis);04630(Jak-STAT signaling pathway);05200(Pathways in cancer)	K04738	NA	colony stimulating factor 2 receptor beta common subunit [Source:NCBI gene;Acc:102176401]	2.14622	0.536277	1.7733	0.356172	0.388249	0.580718	3.36251	1.74954	0.00383578	0.0650021	up	yes
chr11	100919707	100933687	-	ENSCHIG00000012603	FAM78A	ENSCHIT00000017668	NA	NA	NA	NA	family with sequence similarity 78 member A [Source:NCBI gene;Acc:102185474]	27.0953	33.7019	37.3898	49.7837	55.6243	39.4339	0.67789	-0.560876	0.00383964	0.0650021	down	no
chr2	99765014	99887933	-	ENSCHIG00000010637	PLA2R1	ENSCHIT00000014849;ENSCHIT00000014823;ENSCHIT00000014806	GO:0001816(cytokine production);GO:0005886(plasma membrane);GO:0006897(endocytosis);GO:0006898(receptor-mediated endocytosis);GO:0009986(cell surface);GO:0016020(membrane);GO:0016021(integral component of membrane);GO:0030246(carbohydrate binding);GO:0043235(receptor complex);GO:0043274(phospholipase binding);GO:0043517(positive regulation of DNA damage response, signal transduction by p53 class …	04145(Phagosome);05152(Tuberculosis);05152(Tuberculosis)	K06560	NA	phospholipase A2 receptor 1 [Source:NCBI gene;Acc:102168670]	0.728531	0.147241	0.617153	0.0586283	0.169562	0.105448	4.47467	2.16178	0.00384245	0.0650021	up	yes
chr11	67990706	68011485	+	ENSCHIG00000010263	MXD1	ENSCHIT00000014121	GO:0000122(negative regulation of transcription by RNA polymerase II);GO:0000790(nuclear chromatin);GO:0000978(RNA polymerase II cis-regulatory region sequence-specific DNA binding);GO:0001227(DNA-binding transcription repressor activity, RNA polymerase II-specific);GO:0005654(nucleoplasm);GO:0005739(mitochondrion);GO:0005829(cytosol);GO:0046983(protein dimerization activity)	NA	K09114	NA	MAX dimerization protein 1 [Source:NCBI gene;Acc:102175864]	13.257	3.57296	9.01427	2.12833	2.75886	3.5719	3.0552	1.61127	0.00384471	0.0650021	up	yes
chr9	18881181	19054266	+	ENSCHIG00000010436	MAN1A1	ENSCHIT00000014442	GO:0000139(Golgi membrane);GO:0003824(catalytic activity);GO:0004571(mannosyl-oligosaccharide 1,2-alpha-mannosidase activity);GO:0005509(calcium ion binding);GO:0005793(endoplasmic reticulum-Golgi intermediate compartment);GO:0005794(Golgi apparatus);GO:0005829(cytosol);GO:0008152(metabolic process);GO:0016020(membrane);GO:0016021(integral component of membrane);GO:0016787(hydrolase activity);GO:…	00510(N-Glycan biosynthesis);04141(Protein processing in endoplasmic reticulum)	K01230	EC:3.2.1.113	mannosidase alpha class 1A member 1 [Source:NCBI gene;Acc:102172355]	1.32688	0.240249	1.02257	0.212536	0.280937	0.236184	3.54919	1.82749	0.00384957	0.0650021	up	yes
chr19	53917976	53964284	-	ENSCHIG00000017729	SEC14L1	ENSCHIT00000026026;ENSCHIT00000026055;ENSCHIT00000026046	GO:0005654(nucleoplasm);GO:0005737(cytoplasm);GO:0005794(Golgi apparatus);GO:0005829(cytosol);GO:0015871(choline transport);GO:0039536(negative regulation of RIG-I signaling pathway);GO:0039552(RIG-I binding);GO:0039552(RIG-I binding)	NA	NA	NA	SEC14 like lipid binding 1 [Source:NCBI gene;Acc:102181990]	10.8953	2.73089	6.92154	2.54277	2.87752	2.18508	2.70174	1.43389	0.00384996	0.0650021	up	yes
chr15	48885902	49039303	-	ENSCHIG00000027002	UBASH3B	ENSCHIT00000041303	GO:0004725(protein tyrosine phosphatase activity);GO:0005515(protein binding);GO:0006469(negative regulation of protein kinase activity);GO:0009968(negative regulation of signal transduction);GO:0030168(platelet activation);GO:0035335(peptidyl-tyrosine dephosphorylation);GO:0038063(collagen-activated tyrosine kinase receptor signaling pathway);GO:0038065(collagen-activated signaling pathway);GO:0…	NA	K18993	EC:3.1.3.48	ubiquitin associated and SH3 domain containing B [Source:NCBI gene;Acc:102187611]	0.236632	0.033947	0.142153	0.017734	0.029501	0.033591	5.10643	2.35231	0.00385496	0.0650021	up	yes
chr23	32939234	32972170	+	ENSCHIG00000025468	C6orf132	ENSCHIT00000038765	NA	NA	NA	NA	chromosome 23 C6orf132 homolog [Source:NCBI gene;Acc:102175537]	2.09341	0.585863	1.51598	0.510743	0.412074	0.431365	3.098	1.63134	0.0038571	0.0650021	up	yes
chr3	113316441	113483636	+	ENSCHIG00000022077	DDR2	ENSCHIT00000033102;ENSCHIT00000033111	GO:0003416(endochondral bone growth);GO:0004672(protein kinase activity);GO:0004713(protein tyrosine kinase activity);GO:0004714(transmembrane receptor protein tyrosine kinase activity);GO:0005518(collagen binding);GO:0005524(ATP binding);GO:0005886(plasma membrane);GO:0005887(integral component of plasma membrane);GO:0006468(protein phosphorylation);GO:0007169(transmembrane receptor protein tyro…	NA	K05125	EC:2.7.10.1	discoidin domain receptor tyrosine kinase 2 [Source:NCBI gene;Acc:100860806]	1.31137	0.190529	0.929934	0.186959	0.229899	0.21185	3.86799	1.95159	0.00386221	0.0650021	up	yes
chr19	47759118	47790226	-	ENSCHIG00000021518	SCN4A	ENSCHIT00000032189	GO:0001518(voltage-gated sodium channel complex);GO:0005216(ion channel activity);GO:0005244(voltage-gated ion channel activity);GO:0005248(voltage-gated sodium channel activity);GO:0005261(cation channel activity);GO:0005272(sodium channel activity);GO:0005515(protein binding);GO:0005886(plasma membrane);GO:0005887(integral component of plasma membrane);GO:0006811(ion transport);GO:0006814(sodiu…	NA	K04837	NA	sodium voltage-gated channel alpha subunit 4 [Source:NCBI gene;Acc:102177748]	24.7783	22.8941	20.9674	28.8048	29.4185	38.8915	0.706789	-0.500648	0.00386574	0.0650021	down	no
chr9	91360721	91371584	-	ENSCHIG00000020787	DLL1	ENSCHIT00000030910;ENSCHIT00000030916	GO:0001756(somitogenesis);GO:0001757(somite specification);GO:0001947(heart looping);GO:0002315(marginal zone B cell differentiation);GO:0003323(type B pancreatic cell development);GO:0005112(Notch binding);GO:0005509(calcium ion binding);GO:0005886(plasma membrane);GO:0005912(adherens junction);GO:0007154(cell communication);GO:0007219(Notch signaling pathway);GO:0007267(cell-cell signaling);GO:…	01522(Endocrine resistance);04330(Notch signaling pathway);04658(Th1 and Th2 cell differentiation);05200(Pathways in cancer);05224(Breast cancer);05224(Breast cancer)	K06051	NA	delta like canonical Notch ligand 1 [Source:NCBI gene;Acc:102182594]	1.91712	0.67546	1.25666	0.380383	0.405231	0.57013	2.83921	1.50549	0.00387045	0.0650021	up	yes
chr6	91662602	91703644	+	ENSCHIG00000025302		ENSCHIT00000038483;ENSCHIT00000038474	NA	NA	NA	NA	family with sequence similarity 47 member E [Source:NCBI gene;Acc:102184328]	0.174047	0.0382531	0.198585	0.0377435	0.0142571	0	7.90156	2.98214	0.00387449	0.0650021	up	yes
chr4	74006825	74079696	-	ENSCHIG00000024475	KMT2E	ENSCHIT00000037203;ENSCHIT00000037191;ENSCHIT00000037228	GO:0000785(chromatin);GO:0002446(neutrophil mediated immunity);GO:0005515(protein binding);GO:0005634(nucleus);GO:0005654(nucleoplasm);GO:0006306(DNA methylation);GO:0016604(nuclear body);GO:0019899(enzyme binding);GO:0030218(erythrocyte differentiation);GO:0032991(protein-containing complex);GO:0035064(methylated histone binding);GO:0035327(transcriptionally active chromatin);GO:0042119(neutroph…	00310(Lysine degradation);00310(Lysine degradation)	K09189	EC:2.1.1.43	lysine methyltransferase 2E [Source:NCBI gene;Acc:102169548]	5.69302	2.24924	4.38549	1.39349	1.46187	2.28755	2.39704	1.26125	0.0038911	0.0651805	up	yes
chr7	64275353	64345104	-	ENSCHIG00000024982	SEC24A	ENSCHIT00000038033	GO:0000139(Golgi membrane);GO:0005789(endoplasmic reticulum membrane);GO:0005829(cytosol);GO:0006886(intracellular protein transport);GO:0006888(endoplasmic reticulum to Golgi vesicle-mediated transport);GO:0008270(zinc ion binding);GO:0012507(ER to Golgi transport vesicle membrane);GO:0015031(protein transport);GO:0016020(membrane);GO:0030127(COPII vesicle coat);GO:0031410(cytoplasmic vesicle);G…	04141(Protein processing in endoplasmic reticulum)	K14007	NA	SEC24 homolog A, COPII coat complex component [Source:NCBI gene;Acc:102176523]	2.32353	1.37053	2.843	0.881725	0.895866	1.04812	2.31342	1.21003	0.00391962	0.0653992	up	yes
chr22	34955256	35069659	+	ENSCHIG00000012710	LRIG1	ENSCHIT00000017855;ENSCHIT00000017866	GO:0005515(protein binding);GO:0007605(sensory perception of sound);GO:0016020(membrane);GO:0016021(integral component of membrane);GO:0022405(hair cycle process);GO:0032474(otolith morphogenesis);GO:0060384(innervation);GO:0060384(innervation)	NA	NA	NA	leucine rich repeats and immunoglobulin like domains 1 [Source:NCBI gene;Acc:102191189]	9.61723	8.78464	9.24755	11.2386	11.3496	16.1138	0.714418	-0.485161	0.00392554	0.0653992	down	no
chr2	11433761	11434087	-	ENSCHIG00000009455		ENSCHIT00000012998	NA	NA	NA	NA		21.1244	33.1101	39.1906	6.60289	7.96561	18.9155	2.79014	1.48034	0.00393616	0.0653992	up	yes
chr13	50772393	50774195	+	ENSCHIG00000010945	CENPB	ENSCHIT00000015185	GO:0000775(chromosome, centromeric region);GO:0000780(condensed nuclear chromosome, centromeric region);GO:0003676(nucleic acid binding);GO:0003677(DNA binding);GO:0003682(chromatin binding);GO:0003696(satellite DNA binding);GO:0005634(nucleus);GO:0005654(nucleoplasm);GO:0005694(chromosome);GO:0016604(nuclear body);GO:0031618(nuclear pericentric heterochromatin);GO:0042025(host cell nucleus)	NA	K11496	NA	centromere protein B [Source:NCBI gene;Acc:102170061]	11.1978	10.6082	10.1906	11.7036	15.1454	19.0391	0.697276	-0.520198	0.00393889	0.0653992	down	no
chr5	118546170	118570332	-	ENSCHIG00000021357	TUBGCP6	ENSCHIT00000031859	GO:0000226(microtubule cytoskeleton organization);GO:0000922(spindle pole);GO:0005737(cytoplasm);GO:0005813(centrosome);GO:0005815(microtubule organizing center);GO:0005856(cytoskeleton);GO:0005874(microtubule);GO:0007020(microtubule nucleation);GO:0008017(microtubule binding);GO:0008274(gamma-tubulin ring complex);GO:0043015(gamma-tubulin binding)	NA	K16573	NA	tubulin gamma complex associated protein 6 [Source:NCBI gene;Acc:102183946]	3.45784	2.43385	3.48328	3.60097	4.07768	4.83902	0.74894	-0.417079	0.00393922	0.0653992	down	no
chr15	48653875	48653962	+	ENSCHIG00000005108	SNORD14	ENSCHIT00000006803	NA	NA	NA	NA	Small nucleolar RNA SNORD14 [Source:RFAM;Acc:RF00016]	16.6434	4.47766	16.567	1.49031	2.59342	4.12922	4.58886	2.19814	0.00394014	0.0653992	up	yes
chr20	39202260	39210806	-	ENSCHIG00000015024	BRIX1	ENSCHIT00000021532	GO:0005654(nucleoplasm);GO:0005730(nucleolus)	NA	K14820	NA	biogenesis of ribosomes BRX1 [Source:NCBI gene;Acc:102177098]	4.46629	3.38919	4.14435	1.31776	1.8293	1.45004	2.6103	1.38422	0.00396419	0.0656925	up	yes
chr6	89589037	89591998	+	ENSCHIG00000014217		ENSCHIT00000020248	GO:0005125(cytokine activity);GO:0005576(extracellular region);GO:0005615(extracellular space);GO:0006935(chemotaxis);GO:0006952(defense response);GO:0006955(immune response);GO:0007165(signal transduction);GO:0008009(chemokine activity);GO:0060326(cell chemotaxis)	04060(Cytokine-cytokine receptor interaction);04062(Chemokine signaling pathway);04621(NOD-like receptor signaling pathway);04657(IL-17 signaling pathway);04668(TNF signaling pathway);05132(Salmonella infection);05134(Legionellosis);05167(Kaposi sarcoma-associated herpesvirus infection)	K05505	NA	growth-regulated protein homolog gamma [Source:NCBI gene;Acc:102182395]	2.35648	1.08908	1.08954	0.264938	0.289742	0.735816	3.51423	1.81321	0.00396987	0.0656925	up	yes
chr13	64480092	64502779	-	ENSCHIG00000024884		ENSCHIT00000037821	GO:0003676(nucleic acid binding);GO:0003723(RNA binding);GO:0005634(nucleus);GO:0006397(mRNA processing);GO:0008380(RNA splicing)	NA	K13091	NA	RNA binding motif protein 39 [Source:NCBI gene;Acc:102175418]	27.5339	28.0479	32.8089	14.8335	14.4297	12.5072	2.11611	1.08141	0.00398843	0.0658998	up	yes
chr17	858988	929224	-	ENSCHIG00000016381		ENSCHIT00000023775	GO:0005096(GTPase activator activity);GO:0005829(cytosol);GO:0035556(intracellular signal transduction);GO:0043547(positive regulation of GTPase activity);GO:0048471(perinuclear region of cytoplasm)	04150(mTOR signaling pathway)	K20404	NA	DEP domain containing 5, GATOR1 subcomplex subunit [Source:NCBI gene;Acc:102172180]	1.61108	1.52335	1.57421	2.21187	1.899	2.82366	0.679012	-0.55849	0.00399662	0.0659351	down	no
chr19	56931027	57204228	+	ENSCHIG00000017613	SDK2	ENSCHIT00000025903;ENSCHIT00000025941	GO:0005515(protein binding);GO:0007156(homophilic cell adhesion via plasma membrane adhesion molecules);GO:0007416(synapse assembly);GO:0010842(retina layer formation);GO:0016020(membrane);GO:0016021(integral component of membrane);GO:0045202(synapse);GO:0060219(camera-type eye photoreceptor cell differentiation);GO:0060219(camera-type eye photoreceptor cell differentiation)	NA	K16353	NA	sidekick cell adhesion molecule 2 [Source:NCBI gene;Acc:106503293]	0.181292	0.00931311	0.198114	0.0203372	0	0.0141922	11.2576	3.49283	0.00404526	0.066512	up	yes
chr9	49535794	49558415	+	ENSCHIG00000020845	AKIRIN2	ENSCHIT00000031017	GO:0005634(nucleus);GO:0005654(nucleoplasm);GO:0009792(embryo development ending in birth or egg hatching);GO:0019899(enzyme binding);GO:0032496(response to lipopolysaccharide);GO:0032755(positive regulation of interleukin-6 production);GO:0042802(identical protein binding);GO:0045944(positive regulation of transcription by RNA polymerase II)	NA	NA	NA	akirin 2 [Source:NCBI gene;Acc:102188319]	23.1743	44.5219	19.9802	11.3329	9.48799	13.9552	2.52116	1.33409	0.00404963	0.066512	up	yes
chr8	105595347	105597434	+	ENSCHIG00000009811	TRIM32	ENSCHIT00000013502	GO:0000209(protein polyubiquitination);GO:0001894(tissue homeostasis);GO:0003723(RNA binding);GO:0004842(ubiquitin-protein transferase activity);GO:0005515(protein binding);GO:0005634(nucleus);GO:0005737(cytoplasm);GO:0005863(striated muscle myosin thick filament);GO:0006511(ubiquitin-dependent protein catabolic process);GO:0007014(actin ubiquitination);GO:0008270(zinc ion binding);GO:0009411(res…	04120(Ubiquitin mediated proteolysis)	K10607	EC:2.3.2.27	tripartite motif containing 32 [Source:NCBI gene;Acc:102187488]	1.31825	1.057	1.52077	1.74728	2.08205	2.43672	0.621767	-0.685554	0.00405743	0.066512	down	no
chr3	100203857	100214348	-	ENSCHIG00000011574	CTSK	ENSCHIT00000016133	GO:0001968(fibronectin binding);GO:0004197(cysteine-type endopeptidase activity);GO:0005518(collagen binding);GO:0005576(extracellular region);GO:0005615(extracellular space);GO:0005654(nucleoplasm);GO:0005764(lysosome);GO:0005886(plasma membrane);GO:0006508(proteolysis);GO:0006590(thyroid hormone generation);GO:0008233(peptidase activity);GO:0008234(cysteine-type peptidase activity);GO:0009897(e…	04142(Lysosome);04210(Apoptosis);04380(Osteoclast differentiation);04620(Toll-like receptor signaling pathway);05323(Rheumatoid arthritis)	K01371	EC:3.4.22.38	cathepsin K [Source:NCBI gene;Acc:102183473]	17.5392	4.1328	13.8683	3.83581	3.8293	4.88024	2.83295	1.50231	0.00406208	0.066512	up	yes
chr22	52977070	53007570	+	ENSCHIG00000016965	LTF	ENSCHIT00000024802	GO:0001503(ossification);GO:0001530(lipopolysaccharide binding);GO:0001817(regulation of cytokine production);GO:0002227(innate immune response in mucosa);GO:0002376(immune system process);GO:0004252(serine-type endopeptidase activity);GO:0004869(cysteine-type endopeptidase inhibitor activity);GO:0005506(iron ion binding);GO:0005576(extracellular region);GO:0005615(extracellular space);GO:0005737…	NA	K17283	EC:3.4.21.-	lactotransferrin [Source:NCBI gene;Acc:100861194]	3.38864	0	1.33913	0	0.0437118	0.130112	27.1986	4.76546	0.00406208	0.066512	up	yes
chr18	51936494	51938527	-	ENSCHIG00000018756	ZNF526	ENSCHIT00000027741	GO:0003676(nucleic acid binding)	NA	NA	NA	zinc finger protein 526 [Source:NCBI gene;Acc:102173597]	4.55183	3.82598	4.37309	5.21136	5.89505	6.89526	0.708318	-0.497532	0.00406967	0.0665364	down	no
chr16	5043000	5340821	-	ENSCHIG00000020774		ENSCHIT00000030929	NA	04610(Complement and coagulation cascades);05150(Staphylococcus aureus infection)	K04004	NA	complement factor H [Source:NCBI gene;Acc:102188881]	2.54941	0.274993	1.90673	0.141893	0.338461	0.57655	4.47641	2.16234	0.00408072	0.0666172	up	yes
[truncated: 15,599 more rows]
