# Supplementary material for: Transcriptome-Wide Study Revealed That N6-Methyladenosine Participates in Regulation Meat Production in Goats
Source: Foods. 2023 Mar 9;12(6):1159. doi: 10.3390/foods12061159 (PMC10048064; doi:10.3390/foods12061159)
Supplement: Supplementary file 1 [file foods-12-01159-s001.zip › Table S16. Differetially expressed genes in GO analysis.xlsx]

## Sheet: Sheet1
Differetially expressed genes in GO analysis
GO_ID	GO_Term	GO_function	GO_class	Genes	S gene number	TS gene number	B gene number	TB gene number	pvalue
GO:0005615	extracellular space	cellular_component	4	ADAMTS15;ADAMTS4;ADAMTS5;ADAMTS9;ADGRB1;ADIPOQ;ADM;AGA;ANGPT1;ANGPTL1;ANGPTL4;ANPEP;ANXA1;AOC1;APP;AXL;AZGP1;BMP2;C3;CCL24;CCL2;CHI3L1;CILP;CPQ;CREG1;CRTAP;CSF1;CTSK;CTSS;DKK2;DLK1;EDN1;EFEMP1;EFEMP2;ENPP1;ENPP2;F3;FAP;FBLN1;FBN1;FGF10;FGF1;FLRT2;FSTL3;GPX3;GSN;ICAM1;IGF1;IGFBP2;IGFBP3;IL1B;KITLG;KLKB1;LAMB1;LCAT;LEP;LOXL1;LOXL4;LOX;LPL;LTF;MELTF;MERTK;MMP14;PCOLCE;PCSK5;PCSK6;PLA2G1B;PLAU;PODN;P…	98	1054	402	11566	0
GO:0005576	extracellular region	cellular_component	3	ADAMTS12;ADAMTS15;ADAMTS1;ADAMTS4;ADAMTS5;ADAMTS9;ADGRG1;ADIPOQ;ADM;ANGPT1;ANGPTL1;ANGPTL4;ANXA1;ASPN;BMP2;BMP5;BMP6;C3;C7;CCL24;CCL2;CCN1;CCN2;CCN3;CD14;CD9;CILP;CLCF1;COL12A1;COL8A1;CPXM2;CREG1;CTSK;DKK2;DNAH11;DPT;EDN1;EMILIN2;ENPP1;ENPP2;EVA1C;FBLN1;FBN1;FGF10;FGF1;FGL1;FGL2;FNDC5;FSTL1;GASK1A;GLIPR1;GSN;HMCN1;IGF1;IGFBP2;IGFBP3;IGFBP6;IGSF10;IL1B;ITIH5;KITLG;KLKB1;LEP;LIF;LOXL1;LOXL4;LOX;LPL…	117	1054	495	11566	0
GO:0005509	calcium ion binding	molecular_function	7	ACER3;ACTN1;ACTN4;ADGRL4;ANXA1;ANXA3;ANXA5;AOC1;ASPN;C1R;CAMKK2;CBLB;CD248;CDH11;CDH18;CDH7;CELSR2;CHP1;CHP2;CIB1;DLK1;DLL1;DUOX1;EFEMP1;EFEMP2;EFHD1;EFHD2;EHD2;EHD4;ENPP2;FAT1;FBLN1;FBN1;FSTL1;GLCE;GNPTAB;GSN;HMCN1;HPCAL1;IQGAP1;JAG1;LCP1;LDLR;LPL;LRP1;LRP4;LTBP2;MAN1A1;MCFD2;MEGF6;MGP;MICU3;MMRN1;MYL9;NCS1;NID1;NID2;NOTCH2;PCDH18;PCDH7;PKD2;PLA2G1B;PLA2G2C;PLCB1;PLCB4;PLCD1;PROS1;PSPH;RASGRP3;S…	93	1054	428	11566	1.11022e-16
GO:0005886	plasma membrane	cellular_component	4	ABCB4;ABCG1;ABRA;ACKR3;ACSL5;ACTN1;ADAM22;ADA;ADCY5;ADCY6;ADD3;ADGRB1;ADGRD1;ADGRG1;ADGRL4;ADORA1;AKAP12;ALCAM;ANGPT1;ANKH;ANKS4B;ANPEP;ANXA1;ANXA3;AOC1;APCDD1;APP;ARSA;ATP1A1;ATP2B4;ATP6V0A4;AXL;BCL3;BDKRB2;CALCRL;CALD1;CAV1;CAV2;CAVIN2;CD14;CD163;CD2AP;CD44;CD68;CD9;CDC42EP2;CDC42EP3;CDH11;CDH18;CDH7;CELSR2;CHL1;CHP1;CHP2;CHRND;CHRNE;CIB1;CLIC1;CLIC4;COPRS;CRYAB;CSF1R;CSF1;CTSK;CYBA;CYLD;DAB2;D…	255	1054	1826	11566	6.4726e-14
GO:0008201	heparin binding	molecular_function	6	ADAMTS15;ADAMTS1;ADAMTS5;ADGRG1;AOC1;APP;CCN2;COL5A3;ECM2;EVA1C;FBN1;FGF10;FGF1;FGFR1;FSTL1;GPNMB;LPL;LTF;PCOLCE2;PCOLCE;PCSK6;PTPRC;SELP;SMOC2;THBS1;THBS2;THBS3;VEGFA	28	1054	76	11566	3.59232e-11
GO:0009986	cell surface	cellular_component	4	ACKR3;ADAMTS15;ADAMTS9;ADA;ADIPOQ;ANTXR1;ANTXR2;ANXA1;APP;AXL;BMP2;C3;CD44;CLIC4;CSF1R;DUOX1;ENPP1;EPHA2;F2R;F3;FAP;FGF10;FZD1;HSPA2;IL17RC;IL1R1;IQGAP2;ITGA5;ITGA6;LDLR;LPL;LRP4;LRRC32;LTF;MELTF;MRC1;NOTCH2;PCSK6;PICALM;PLA2G1B;PLA2R1;PLAUR;PLAU;PLVAP;PTPRC;PTPRJ;RAMP2;SCARA5;SDC4;SPARC;SULF1;TFRC;TF;TGFB1;THBD;THBS1;TLR4;TNFRSF12A;TNFRSF1A;TRPV2;VAMP4;	62	1054	298	11566	3.63172e-10
GO:0006954	inflammatory response	biological_process	6	ACER3;ACKR1;ANXA1;AXL;BMP2;BMP6;C3;CCL2;CD14;CHI3L1;CSF1R;CSF1;CYBA;EPHA2;F2R;IDO1;IL1B;MFHAS1;MYD88;NFE2L2;NFKBIZ;PTGS1;PTGS2;RARRES2;SELP;TAC1;TGFB1;THBS1;TLR3;TLR4;TNFRSF1A;TNFRSF1B;	33	1054	112	11566	6.20504e-10
GO:0006897	endocytosis	biological_process	7	APP;CD163;DAB2;EHD2;ENPP1;ENPP2;FNBP1L;HHIPL1;HIP1R;LDLR;LOXL4;LRP1;LRP4;MRC1;MYO1E;MYO6;NECAP1;PACSIN2;PICALM;PIK3C2A;PLA2R1;PRG4;SCARA5;SH3GL1;SH3GL2;SNX10;TFRC;	28	1054	93	11566	7.2444e-09
GO:0003779	actin binding	molecular_function	6	ABRA;ACTN1;ACTN4;ARPC1B;CALD1;CAPG;CFL1;CNN1;CNN3;DBN1;DSTN;ENAH;ENC1;EPB41L1;EPB41L2;EPB41L3;EZR;FMNL1;FMNL3;GSN;HIP1R;JMY;LCP1;MARCKS;MICAL1;MICAL2;MYH10;MYH4;MYH9;MYO16;MYO1B;MYO1E;MYO6;PARVA;PHACTR2;RAI14;SPTBN1;TPM4;TRPM7;TWF1;TWF2;UTRN;VASP;WASL;XIRP1;	47	1054	215	11566	9.90724e-09
GO:0045766	positive regulation of angiogenesis	biological_process	8	ADM;ANXA3;BTG1;C3;CCL24;CHI3L1;ETS1;F3;FGF1;GATA2;HIF1A;HMOX1;HSPB1;IL1B;JUP;NOS3;PTGIS;PTK2B;RAMP2;RAPGEF3;SERPINE1;SIRT1;SMOC2;THBS1;TLR3;VEGFC	26	1054	85	11566	1.72528e-08
GO:0005604	basement membrane	cellular_component	6	ADAMTS1;COL4A1;COL4A2;FBLN1;FBN1;HMCN1;ITGA6;LAMA2;LAMA4;LAMB1;LAMC1;NID1;NID2;NTN1;SMOC2;SPARC;THBS2;TIMP3;TNC;	20	1054	54	11566	2.06809e-08
GO:0010628	positive regulation of gene expression	biological_process	8	ACTG1;ANGPT1;APP;BMP2;BMP6;CAV1;CEBPA;CNTN1;CSF1;DDX58;DLL1;EGR1;ETS1;EZR;F3;GATA2;GJA1;GSN;HEY2;HIF1A;ID1;IGF1;IL1B;LDLR;LIF;LRRC32;MAFG;MST1;MYD88;NFE2L2;NFIL3;NOS3;NTRK2;PKD2;PRKAA1;PTGFR;RAMP2;ROCK1;RUNX2;SERPINB9;SLC38A2;SOX8;SPRY2;TFRC;TGFB1;TLR3;TLR4;TNC;VIM;VSIR;WNT11;	52	1054	265	11566	7.51933e-08
GO:0030335	positive regulation of cell migration	biological_process	8	ACTG1;ACTN4;BMP2;CAV1;CCL24;CCN1;CIB1;CSF1R;CSF1;DAB2;EDN1;F2R;FGF1;FGR;GPNMB;IGF1;IL1B;ITGA6;LAMB1;LYN;MGAT5;MMP14;MYLK;NEDD9;PLAU;PTK2B;RRAS2;SEMA4D;SPRY2;TGFB1;THBS1;VEGFC;VSIR;WNT11;	35	1054	149	11566	1.19555e-07
GO:0015629	actin cytoskeleton	cellular_component	7	ABCB4;ABRA;ACACA;ACTA2;ACTG1;ACTN4;AIF1L;ARPC1B;AXL;CALD1;CDC42EP3;CFL1;CNN3;CORO1C;DBN1;DDR2;DDX58;DENND2A;DSTN;EZR;FGR;INTS6;KNTC1;LCP1;LIMA1;MYH9;MYLK3;MYLK;SPRY2;STK38L;SWAP70;TAX1BP3;TWF1	33	1054	137	11566	1.45513e-07
GO:0016020	membrane	cellular_component	3	ABCA10;ABCB4;ABCG1;ACER3;ACKR1;ACKR3;ACSL5;ACTN1;ADAM11;ADAM22;ADA;ADCY5;ADCY6;ADD3;ADGRB1;ADGRD1;ADGRG1;ADGRL4;ADIG;ADORA1;AGPAT2;AIG1;AKAP12;ALCAM;ANKH;ANTXR1;ANTXR2;ANXA1;ANXA3;APCDD1;APP;ASB5;ASGR1;ATP12A;ATP13A3;ATP1A1;ATP2B2;ATP2B4;ATP6V0A4;AXL;B4GALT5;BDKRB2;C1GALT1;C1R;CA12;CA14;CACNA1A;CALCRL;CALD1;CALHM2;CAV1;CAV2;CAVIN2;CAVIN3;CD14;CD163;CD248;CD302;CD44;CD68;CD9;CDC42BPA;CDC42BPG;CDC4…	404	1054	3608	11566	1.45523e-07
GO:0008217	regulation of blood pressure	biological_process	5	ACTA2;ATP1A1;DLL1;EDN1;EDNRB;EXT1;GCH1;NPR3;NPY1R;PPARG;PTGS1;PTGS2;RAMP2;STK39	14	1054	31	11566	1.50809e-07
GO:0005925	focal adhesion	cellular_component	7	ABCB4;ACTN1;AIF1L;CAV1;CAV2;CFL1;DLC1;ENAH;EPHA2;EZR;FLRT2;GSN;IQGAP1;ITGA11;ITGA5;JAK2;LASP1;LCP1;LIMA1;MYH9;PARVA;PTK2B;PTPRC;TES;TGFB1I1;VASP;XIRP1;;ZYX	29	1054	114	11566	2.38152e-07
GO:0051015	actin filament binding	molecular_function	7	ACTN1;ACTN4;AIF1L;ANTXR1;ARPC1B;CAPG;CFL1;CORO1C;DSTN;EZR;FMNL1;GSN;HIP1R;IQGAP2;LASP1;LCP1;LIMA1;MARCKS;MYH10;MYH4;MYH9;MYO1B;MYO1E;MYO6;TAGLN;XIRP1;	27	1054	102	11566	2.58996e-07
GO:0042127	regulation of cell population proliferation	biological_process	6	ANXA1;CEBPA;CIB1;FGFR1;GUCY2C;HIF1A;IER5;JUP;MAFG;MYD88;NR5A2;PKD2;PLAU;PLCD1;PTGS2;PTK2B;S100A11;SIRT1;SPARC;SPRY2;SQLE;STAT6;TBX3;TES;TGFB1;TNC;TOPORS	27	1054	104	11566	3.96612e-07
GO:0062023	collagen-containing extracellular matrix	cellular_component	5	ADAMTS15;ADAMTS5;CILP;EFEMP1;F3;FBLN1;FBN1;FGF10;LUM;MFAP4;MGP;PCSK6;RARRES2;SERPINE1;SPARCL1;SPARC;TNC;	18	1054	53	11566	4.80078e-07
GO:0031012	extracellular matrix	cellular_component	4	ADAMTS1;ADAMTS9;ASPN;CCN2;ECM2;FBLN1;FBN1;FGF1;LOX;LUM;MFAP5;MGP;MMP14;MMP19;MMP28;NID1;PTX3;SMOC2;SPARC;TGFB1;THBS1;THBS2;VIT;WNT11	24	1054	90	11566	1.02778e-06
GO:0001934	positive regulation of protein phosphorylation	biological_process	10	ADIPOQ;ANGPT1;APP;BMP2;C3;CAMKK2;CCN1;CDON;CIB1;CSF1R;DAB2;FGF1;FNIP1;GPNMB;HSPA2;IL1B;LEP;LYN;MUSK;NIBAN1;PLAUR;PRR5L;RALB;RARRES2;RIPK1;SEMA4D;TFRC;TGFB1;TNIK	29	1054	125	11566	1.87487e-06
GO:0005518	collagen binding	molecular_function	5	ADGRG1;ANTXR1;ASPN;CTSK;CTSS;DDR2;ECM2;ITGA11;LOX;LUM;NID1;PCOLCE2;PCOLCE;PODN;SPARC	15	1054	42	11566	2.09369e-06
GO:0020037	heme binding	molecular_function	6	CYB5A;CYBA;CYGB;CYP11A1;CYP4F8;CYP4V2;CYP51A1;DUOX1;FLVCR2;GUCY1A1;HMOX1;IDO1;JAK2;NOS3;PTGIS;PTGS1;PTGS2;STEAP4;	19	1054	65	11566	3.08635e-06
GO:0005178	integrin binding	molecular_function	6	ACTN1;CCN1;CCN2;CCN3;CD9;COL16A1;F11R;FAP;FBN1;FGF1;ICAM1;IGF1;IL1B;ITGA5;LCP1;MYH9;SPP1;THBS1;UTRN;	20	1054	71	11566	3.22255e-06
GO:0001525	angiogenesis	biological_process	5	ACKR3;ACTG1;ADGRG1;ANGPT1;ANGPTL4;C1GALT1;CALCRL;CAV1;CCN2;CCN3;CLIC4;FGF1;FGFR1;HIF1A;LEP;MCAM;MEOX2;MYH9;NOS3;PLCD1;RAMP2;S1PR1;SERPINE1;SIRT1;VEGFA	25	1054	102	11566	3.32064e-06
GO:0007155	cell adhesion	biological_process	4	ADGRG1;AZGP1;CCN1;CD44;CD9;CDH11;CDH18;CDH7;CELSR2;CHL1;COL16A1;EXT1;F11R;FAP;FAT1;ICAM1;ITGA11;ITGA5;ITGA6;JUP;KITLG;LAMA2;LAMA4;LAMC1;MYH9;NEDD9;NID1;NID2;PARVA;PCDH18;PCDH7;RIPOR2;SELP;SPON1;SPP1;THBS1;THBS2;THBS3;TNC;TNFAIP6;TNFRSF12A;VCAN;	43	1054	229	11566	3.38719e-06
GO:0009617	response to bacterium	biological_process	7	ADAMTS9;ADIPOQ;BMP2;C3;CAV1;CCDC186;CD14;FABP4;HMCN1;IRF3;IRF8;LPL;RGS1;SERPINB9;TENT5A;TF;THRSP;TLR4;WASL;	20	1054	73	11566	5.15112e-06
GO:0050729	positive regulation of inflammatory response	biological_process	9	CCL24;CEBPA;ETS1;FABP4;IL1B;LDLR;LPL;NFKBIZ;RIPK1;SERPINE1;TLR3;TLR4;TNFRSF1A;	14	1054	41	11566	8.39431e-06
GO:0043491	protein kinase B signaling	biological_process	6	AXL;CCL2;EPHA2;IGF1;IL1B;LOX;MERTK;SESN2;SMPD3;TGFB1;ZFP36L1	11	1054	27	11566	1.13083e-05
GO:2000249	regulation of actin cytoskeleton reorganization	biological_process	8	CD2AP;CSF1R;F11R;IQGAP2;NOTCH2;PTK2B;RAPGEF3;TGFB1	8	1054	15	11566	1.66407e-05
GO:0032760	positive regulation of tumor necrosis factor production	biological_process	9	CD14;CYBA;LEP;LY96;MYD88;NFATC4;PTPRC;RIPK1;TLR3;TLR4;;ZBTB20	12	1054	33	11566	1.78867e-05
GO:0006629	lipid metabolic process	biological_process	5	ACACA;ACER3;AGPAT2;ANGPTL4;CERS2;CIDEA;CYP11A1;DEGS1;ELOVL1;ELOVL5;ELOVL6;ELOVL7;FADS3;GALC;GPAM;GPCPD1;HACD2;INSIG1;LCAT;LDLR;LEP;LIPE;LPL;NEU3;PLA2G1B;PLA2G2C;PLCB1;PLCB4;PLCD1;PLIN1;PMVK;PTGIS;PTGS2;SOAT1	34	1054	176	11566	1.89858e-05
GO:0009897	external side of plasma membrane	cellular_component	5	ABCG1;ADA;ALCAM;ANPEP;ANTXR1;ANTXR2;ANXA5;CD14;CD163;CD9;CTSK;ICAM1;IL1R1;IL6ST;ITGA5;ITGA6;LDLR;MCAM;PTPRC;S1PR1;SELP;TFRC;TGFBR3;THBS1;TLR4;	26	1054	119	11566	1.9808e-05
GO:0008360	regulation of cell shape	biological_process	8	ANXA1;CCL24;CCL2;CDC42EP2;CSF1R;DLC1;EPB41L3;EZR;F11R;FAM171A1;FGR;FMNL1;FMNL3;MYH10;MYH9;PLEKHO1;PTK2B;SEMA4A;SEMA4D	19	1054	75	11566	2.97993e-05
GO:0031032	actomyosin structure organization	biological_process	8	ACTC1;CDC42BPA;CNN1;CNN3;F11R;MYH10;MYH9;TRPM7	8	1054	16	11566	3.06241e-05
GO:0006633	fatty acid biosynthetic process	biological_process	10	ACACA;ACSM1;ELOVL1;ELOVL5;ELOVL6;ELOVL7;FADS3;FASN;HACD2;LPL;PLA2G1B;PTGIS;PTGS2	13	1054	40	11566	3.2213e-05
GO:0030175	filopodium	cellular_component	7	CD302;EZR;IQGAP2;KITLG;LCP1;MYO6;RAPGEF3;RIPOR2;TWF1;TWF2;UTRN;VASP	12	1054	35	11566	3.54265e-05
GO:0007165	signal transduction	biological_process	4	ACKR3;ADGRG1;ADIPOQ;ADORA1;AKAP12;ANXA1;ARHGAP29;ARHGAP42;BDKRB2;BMP5;CCL24;CDC42EP2;CELSR2;CRLF1;CSF1;DGKD;DLC1;EDNRB;F2RL2;F2R;FZD1;GABBR1;GJA1;GNAI3;GNG2;GPNMB;GPR161;GPR68;GPRC5B;HIF1A;IGF1;IL1R1;IL6ST;IQGAP1;IQGAP2;KITLG;LEP;LIF;LPAR3;LPAR6;MPZL1;MRAS;MYD88;NPY1R;OGN;PDE1A;PDE1B;PDE3B;PDE4B;PDE5A;PKN3;PLCB1;PLCB4;PLCD1;PODN;PPARG;PTGFR;PTK2B;RALB;RAPH1;RASL11A;RASSF8;RGL1;RGS14;RGS1;RIPK1;RR…	84	1054	599	11566	3.56189e-05
GO:0033138	positive regulation of peptidyl-serine phosphorylation	biological_process	11	ANGPT1;APP;ATP2B4;CAV1;CD44;DOCK7;FNIP1;FNIP2;LIF;NTRK2;PTGS2;RAPGEF3;SPRY2;TFRC;TGFB1;TNKS1BP1	16	1054	58	11566	4.07435e-05
GO:0005201	extracellular matrix structural constituent	molecular_function	4	COL4A1;COL4A2;COL5A2;COL5A3;FBLN1;FBN1;LAMB1;LAMC1;	9	1054	21	11566	4.48181e-05
GO:0005901	caveola	cellular_component	8	CAV1;CAV2;CAVIN2;CAVIN3;DLC1;EHD2;F2R;LIPE;MYOF;NOS3;PACSIN2;PLVAP;PTGIS;	14	1054	47	11566	4.83754e-05
GO:0043066	negative regulation of apoptotic process	biological_process	9	ACTC1;ADA;ANGPT1;ANGPTL4;ATF5;AXL;BCL3;CCN1;CD44;CIB1;CRYAB;CSF1R;DAB2;FHL2;GLI2;HIF1A;HIP1R;ID1;IGF1;KITLG;MCL1;MICAL1;MSX1;NAA15;NCKAP1L;NUPR1;PIM1;PLAUR;PRKAA1;PTGFR;PTGS2;PTK2B;SERPINB9;SIRT1;SOCS3;SOX8;SPRY2;TBX3;TFRC;THBS1;THOC6;WNT11	42	1054	247	11566	5.28586e-05
GO:0050840	extracellular matrix binding	molecular_function	4	ADAMTS15;ADAMTS5;ADGRG1;CCN1;CD248;NID1;SPARC;THBS1	8	1054	17	11566	5.3232e-05
GO:0032757	positive regulation of interleukin-8 production	biological_process	8	ADIPOQ;CD14;DDIT3;DDX58;F2R;F3;IL1B;MYD88;RIPK1;SERPINE1;TLR3;TLR4	12	1054	37	11566	6.62494e-05
GO:0031663	lipopolysaccharide-mediated signaling pathway	biological_process	6	CCL2;CD14;IL1B;IRF3;LY96;LYN;MYD88;NOS3;TGFB1;TLR4	10	1054	27	11566	7.53161e-05
GO:0043536	positive regulation of blood vessel endothelial cell migration	biological_process	11	ANGPT1;ETS1;FGFR1;GATA2;HIF1A;HSPB1;NOS3;SIRT1;TGFB1;THBS1	10	1054	28	11566	0.000107659
GO:0005903	brush border	cellular_component	5	ACTN1;ACTN4;ADD3;ANKS4B;ATP6V0A4;EZR;LIMA1;MYH10;MYH9;MYO1E;	11	1054	34	11566	0.000136587
GO:0019221	cytokine-mediated signaling pathway	biological_process	6	CCL2;CD44;CSF1R;CSF2RB;DUOX1;IL17RC;IL17RE;IL1B;IL1R1;IL5RA;IL6ST;JAK2;TNFRSF1A;	14	1054	52	11566	0.000162579
GO:0005856	cytoskeleton	cellular_component	6	ACTA2;ADD3;ALMS1;ARPC1B;CALD1;CDC42EP2;CDC42EP3;CNN1;CORO1C;DBN1;DNAH11;DNAH1;ENAH;EPB41L1;EPB41L2;EPB41L3;EZR;FGR;FNBP1L;GAS2L1;HIP1R;HSPB1;IFT46;JAK2;JUP;KITLG;LASP1;MLLT11;MYO1E;NDEL1;PACSIN2;PARVA;PPL;PTK2B;PTPN13;RIPOR2;ROCK1;SPRY2;SPTBN1;TACC1;TNIK;TPM4;TRIM36;TUBB6;TWF1;TWF2;UTRN;VASP;VIM;WASL;	51	1054	337	11566	0.000199067
GO:0008203	cholesterol metabolic process	biological_process	8	ABCG1;APP;CEBPA;CYP11A1;HMGCR;INSIG1;LCAT;LDLR;LEP;LIPE;PMVK;SOAT1	12	1054	41	11566	0.000200579
GO:0016525	negative regulation of angiogenesis	biological_process	8	ADAMTS1;ADGRB1;ATP2B4;COL4A2;EPHA2;PDE3B;PPARG;ROCK1;SEMA4A;SPARC;SPRY2;SULF1;THBS1;THBS2	14	1054	53	11566	0.000202674
GO:0048514	blood vessel morphogenesis	biological_process	6	COL4A1;EDN1;EPHA2;FGF10;FGFR1;HIF1A;LOX;	8	1054	20	11566	0.000215095
GO:0030866	cortical actin cytoskeleton organization	biological_process	8	CAVIN3;EHD2;EPB41L1;EPB41L2;EPB41L3;FMNL1;NCKAP1L;ROCK1	8	1054	20	11566	0.000215095
GO:2000352	negative regulation of endothelial cell apoptotic process	biological_process	11	ANGPT1;ANGPTL4;GATA2;ICAM1;NFE2L2;RAMP2;SERPINE1;TNFAIP3	8	1054	20	11566	0.000215095
GO:0072659	protein localization to plasma membrane	biological_process	8	ADIPOQ;EHD2;EPB41L3;EPHA2;EZR;F11R;FAM126A;JUP;RAB11A;RAMP2;ROCK1;S100A10;SLMAP;SPTBN1;SYTL2;TNFRSF1A;TNIK;TRARG1;ZDHHC2	19	1054	86	11566	0.000216162
GO:0030154	cell differentiation	biological_process	5	ADGRG1;ANGPT1;BMP6;CAND1;CCN2;DPYSL2;FGF1;GATA2;GLI2;HIF1A;MCL1;MGP;MYF5;MYF6;NDEL1;NOTCH2;NTRK2;RARRES2;RIPOR2;SEMA4A;SEMA4D;SFRP5;SMURF1;UGCG;VEGFA;	26	1054	137	11566	0.000236861
GO:0001570	vasculogenesis	biological_process	6	ACKR3;ADM;CAV1;EPHA2;GJC1;HEY2;JUNB;MYO1E;NTRK2;RAMP2;TGFB1;ZFP36L1	12	1054	42	11566	0.000257813
GO:0001725	stress fiber	cellular_component	7	ACTN1;ACTN4;LCP1;LIMA1;MST1R;MYH10;MYH9;MYL9;MYLK;TPM4;XIRP1;ZYX	12	1054	42	11566	0.000257813
GO:0034101	erythrocyte homeostasis	biological_process	5	AMPD3;AXL;HMOX1;KLF2;NCKAP1L	5	1054	8	11566	0.000275758
GO:0071498	cellular response to fluid shear stress	biological_process	6	KLF2;NFE2L2;PKD2;PTGS2;PTK2B	5	1054	8	11566	0.000275758
GO:0008285	negative regulation of cell population proliferation	biological_process	7	ADGRG1;APP;ATF5;BMP2;BMP5;BTG1;CAV1;CAV2;CD9;CDC73;CDKN1A;CEBPA;CIB1;CSF1R;DLC1;DLL1;DPT;F2R;FGF10;GSDME;IGFBP3;IL1B;KANK2;LIF;LYN;MSX1;NOS3;PODN;PTK2B;PTPRJ;RARRES1;SFRP5;SOX7;SPRY2;TAX1BP3;TES;TGFB1	37	1054	225	11566	0.000288427
GO:0051271	negative regulation of cellular component movement	biological_process	7	ACTN1;ACTN4;CD9;TGFBR3	4	1054	5	11566	0.000318121
GO:0034625	fatty acid elongation, monounsaturated fatty acid	biological_process	13	ELOVL1;ELOVL5;ELOVL6;ELOVL7	4	1054	5	11566	0.000318121
GO:0001817	regulation of cytokine production	biological_process	6	ELF1;F11R;IQGAP1;LITAF;LTF;LYN	6	1054	12	11566	0.000322215
GO:0033627	cell adhesion mediated by integrin	biological_process	5	CCN3;COL16A1;FBN1;ICAM1;ITGA11;ITGA5	6	1054	12	11566	0.000322215
GO:1990830	cellular response to leukemia inhibitory factor	biological_process	8	ARID5B;GFPT2;ICAM1;MRAS;NR5A2;PCOLCE2;PCOLCE;PFKP;RNMT;SNX10;SOCS3;SPRY2;SPRY4;SRSF7;TFRC;VEGFC	16	1054	69	11566	0.000374538
GO:0007166	cell surface receptor signaling pathway	biological_process	5	ADGRB1;ADGRD1;ADGRG1;ADGRL4;CALCRL;CBLB;CELSR2;CLCF1;EDN1;EXT1;FZD1;FZD3;GPR157;MYD88;PTK2B;TNFRSF1A;TNFRSF1B;	18	1054	83	11566	0.000399814
GO:0070062	extracellular exosome	cellular_component	7	ACTG1;ANPEP;ANXA1;AOC1;CD9;CLIC1;GPRC5B;ICAM1;RAB11A;SERPINE1;SRI;TFRC;	13	1054	50	11566	0.000401972
GO:0048008	platelet-derived growth factor receptor signaling pathway	biological_process	8	ARID5B;CSRNP1;IQGAP1;MYO1E;PDGFD;PTPRJ;SMPD3;TXNIP;	9	1054	27	11566	0.000432446
GO:0005044	scavenger receptor activity	molecular_function	4	ACKR3;CD163;ENPP1;ENPP2;HHIPL1;LOXL4;PRG4;SCARA5;	9	1054	27	11566	0.000432446
GO:0045944	positive regulation of transcription by RNA polymerase II	biological_process	10	ABRA;ADIRF;AKIRIN2;APP;ATF5;ATXN7;BACH1;BCL3;BMP2;BMP5;BMP6;CCN1;CDON;CEBPA;CHP2;CSRNP1;DAB2;DDIT3;DDX58;DLL1;DMRT2;EBF2;EDN1;EGR1;EGR2;ELF1;ERG;ETS1;FGF10;FGF1;FHL5;FLI1;FOSB;FOSL2;FSTL3;GATA2;GLI2;GLIS2;HEY2;HHEX;HIF1A;HOXD4;HSF2;IER2;IER5;IGF1;IRF3;IRF8;ITGA6;JAG1;JUNB;KLF10;KLF2;KLF6;LIF;LITAF;LUM;MAFG;MEIS2;MEOX2;MSX1;MYF5;MYF6;MYO6;NFATC4;NFE2L2;NR5A2;PBX3;PKD2;PPARG;RIPK1;RUNX1;RUNX2;SFPQ;…	87	1054	675	11566	0.000498944
GO:0070374	positive regulation of ERK1 and ERK2 cascade	biological_process	12	ACKR3;ANGPT1;APP;BMP2;CAVIN3;CCN2;CD44;CHI3L1;CIB1;CSF1R;F2R;FGF10;ICAM1;MFHAS1;MTURN;NOTCH2;PTK2B;PTPRC;SPRY2;TLR4	20	1054	99	11566	0.000522582
GO:0006909	phagocytosis	biological_process	7	ANXA1;ANXA3;AXL;CD302;IRF8;LDLR;LEP;LRP1;MERTK;MYD88;TLR4	11	1054	39	11566	0.000523412
GO:0005905	clathrin-coated pit	cellular_component	4	ACKR3;APP;DAB2;DGKD;HIP1R;LDLR;MYO6;NECAP1;PICALM;TFRC;TF	11	1054	39	11566	0.000523412
GO:0044548	S100 protein binding	molecular_function	5	EZR;FGF1;IQGAP1;S100A11;S100A1;S100B	6	1054	13	11566	0.000552389
GO:1900025	negative regulation of substrate adhesion-dependent cell spreading	biological_process	10	ACTN4;CORO1C;FBLN1;KANK1;MELTF	5	1054	9	11566	0.000573865
GO:0032060	bleb assembly	biological_process	8	EMP1;EMP3;LPAR3;MYLK;ROCK1	5	1054	9	11566	0.000573865
GO:0001649	osteoblast differentiation	biological_process	6	BMP2;BMP6;CCN1;EPHA2;FHL2;GLI2;IGFBP3;JUNB;LOX;RUNX2;SOX8;WNT11;WWTR1	13	1054	52	11566	0.000606045
GO:0004713	protein tyrosine kinase activity	molecular_function	8	AXL;CLK1;CSF1R;DDR2;EPHA2;EPHA4;FGFR1;FGR;JAK2;LYN;MERTK;MST1R;MUSK;NTRK2;PTK2B;TWF1;YES1	17	1054	79	11566	0.000630865
GO:0032587	ruffle membrane	cellular_component	6	CFL1;DDX58;DLC1;FGR;HIP1R;ITGA5;KANK1;MYO6;PACSIN2;PLEKHO1;SPRY2;TWF1	12	1054	46	11566	0.000644952
GO:0001932	regulation of protein phosphorylation	biological_process	9	CORO1C;FNIP1;FNIP2;HSPB1;LEP;LOX;LRP4;PRKAR2B;SESN2;SMPD3;SOCS3;	12	1054	46	11566	0.000644952
GO:0071260	cellular response to mechanical stimulus	biological_process	6	ANKRD1;F11R;IL1B;MAP3K2;MYD88;RIPOR2;TLR3;TLR4;TNFRSF1A;WNT11	10	1054	34	11566	0.000648739
GO:0030890	positive regulation of B cell proliferation	biological_process	11	ADA;CDKN1A;CLCF1;NCKAP1L;PELI1;PTPRC;TFRC;TLR4	8	1054	23	11566	0.000653466
GO:0045765	regulation of angiogenesis	biological_process	7	ENPP2;EPHA2;ETS1;ID1;ITGA5;LEP;PTK2B;TNFRSF12A	8	1054	23	11566	0.000653466
GO:0007267	cell-cell signaling	biological_process	5	DLL1;EDN1;FGF10;FZD1;GJA1;GJC1;GPNMB	7	1054	18	11566	0.000661884
GO:0070373	negative regulation of ERK1 and ERK2 cascade	biological_process	12	ADIPOQ;DUSP4;EZR;FBLN1;LIF;LYN;PTPRC;SPRY2;SPRY4;TIMP3;TLR4	11	1054	40	11566	0.000663329
GO:0030324	lung development	biological_process	6	ADA;CCN2;CEBPA;CHI3L1;FGF10;FGF1;FGFR1;GLI2;LIF;LOX;MMP14;NOS3;SMPD3;SPRY2	14	1054	59	11566	0.000668736
GO:0018108	peptidyl-tyrosine phosphorylation	biological_process	10	AXL;CLK1;CSF1R;DDR2;EFEMP1;EPHA2;EPHA4;FGFR1;FGR;JAK2;LYN;MERTK;MST1R;MUSK;NTRK2;PTK2B;TWF1;YES1	18	1054	87	11566	0.000726478
GO:0002730	regulation of dendritic cell cytokine production	biological_process	8	TLR3;TLR4;	3	1054	3	11566	0.000754828
GO:0022614	membrane to membrane docking	biological_process	5	EZR;ICAM1;ROCK1	3	1054	3	11566	0.000754828
GO:0010866	regulation of triglyceride biosynthetic process	biological_process	8	C3;FITM2;THRSP	3	1054	3	11566	0.000754828
GO:0034755	iron ion transmembrane transport	biological_process	11	SCARA5;SLC39A14;SLC40A1	3	1054	3	11566	0.000754828
GO:0007507	heart development	biological_process	6	ADM;BICC1;BMP2;CALCRL;CDKN1A;DNAH11;DRC1;EDN1;FBN1;GJA1;GJC1;GLI2;ID1;LOX;MSX1;MYH10;NFATC4;PCSK5;PKD2;RAMP2;SH3PXD2B;TGFB1;;ZFP36L1	24	1054	132	11566	0.0007724
GO:0008284	positive regulation of cell population proliferation	biological_process	7	ACER3;ADM;BMP5;CALCRL;CD248;CHP2;CIB1;CLCF1;CRLF1;CSF1R;CSF1;DDR2;DLL1;EDN1;FGF10;FGF1;FGFR1;GLI2;IGF1;IL1B;IL6ST;KITLG;LIF;LYN;NOTCH2;NTN1;OSMR;PLA2G1B;PTGFR;PTK2B;RUNX2;S1PR1;SIRT1;SLC25A33;TBX3;TGFB1;THBS1;TNC;VEGFC;WWTR1	40	1054	262	11566	0.000786202
GO:0120163	negative regulation of cold-induced thermogenesis	biological_process	7	ADAMTS5;ADIPOQ;CIDEA;DDIT3;ID1;LAMA4;NOVA2;NPR3;TLE3;TLR4	10	1054	35	11566	0.000835053
GO:0035338	long-chain fatty-acyl-CoA biosynthetic process	biological_process	10	ELOVL1;ELOVL5;ELOVL6;ELOVL7	4	1054	6	11566	0.000885249
GO:0004383	guanylate cyclase activity	molecular_function	5	GUCY1A1;GUCY2C;NPR1;	4	1054	6	11566	0.000885249
GO:0002315	marginal zone B cell differentiation	biological_process	10	BCL3;DLL1;NOTCH2;PTK2B	4	1054	6	11566	0.000885249
GO:0038063	collagen-activated tyrosine kinase receptor signaling pathway	biological_process	8	COL4A1;COL4A2;DDR2;UBASH3B	4	1054	6	11566	0.000885249
GO:0043569	negative regulation of insulin-like growth factor receptor signaling pathway	biological_process	9	ATXN7;BMP2;BMP5;CILP	4	1054	6	11566	0.000885249
GO:0000187	activation of MAPK activity	biological_process	13	BMP2;FGF10;FGF1;IGF1;IGFBP6;IL1B;LPAR3;MAP3K5;PTPRC;STK39;THBS1;TLR4;	13	1054	54	11566	0.000891282
GO:0001726	ruffle	cellular_component	6	ACTN1;CD2AP;EZR;IQGAP1;LCP1;LIMA1;MYH9;MYO6;ROCK1;S100A11;S100B;TNFRSF12A;TRPM7	13	1054	54	11566	0.000891282
GO:0030500	regulation of bone mineralization	biological_process	7	ANKH;DDR2;MGP;PTK2B;S1PR1;SGMS2	6	1054	14	11566	0.000892492
GO:0005737	cytoplasm	cellular_component	5	ABCB4;ABI3;ACTA2;ACTC1;ACTN1;ACTN4;ADA;ADD3;ADIG;ADM;AK5;ALDH1L2;ALMS1;ANKRD1;ANXA1;ANXA3;AOX1;APP;ARHGAP29;ARPC1B;ATP2B2;ATXN7;BCL3;BTG1;BTG3;BZW1;CALCRL;CALD1;CAND1;CAPG;CAVIN2;CAVIN3;CBLB;CCN3;CD248;CD2AP;CDC27;CDC42BPA;CDC42BPG;CDC42EP2;CDH11;CDKN1A;CELSR2;CFL1;CHI3L1;CHP2;CIB1;CIDEA;CLIC1;CLIC4;CNKSR3;CPEB1;CPEB2;CPQ;CRABP2;CRYAB;CYBA;DBN1;DDIT3;DDX58;DDX5;DGKD;DLC1;DNAH11;DNAH1;DNAJC12;DOCK…	283	1054	2648	11566	0.000902964
GO:0004888	transmembrane signaling receptor activity	molecular_function	5	ADGRB1;ADGRD1;ADGRG1;ADGRL4;ANTXR1;CALCRL;CELSR2;CHRND;CHRNE;FZD1;FZD3;GPR157;MRC1;SEMA4D;SLC22A17;THBD;TLR3;TLR4;	19	1054	96	11566	0.000927658
GO:0042130	negative regulation of T cell proliferation	biological_process	11	DLG5;GPNMB;IDO1;PELI1;SDC4;TGFB1;TNFRSF21	7	1054	19	11566	0.000966201
GO:0051017	actin filament bundle assembly	biological_process	6	ACTN1;ACTN4;EZR;LCP1;LIMA1;MARCKS;SWAP70	7	1054	19	11566	0.000966201
GO:0042632	cholesterol homeostasis	biological_process	9	ABCG1;CAV1;FABP4;GRAMD1B;INSIG1;LCAT;LDLR;LIMA1;LPL;NR5A2;SLC37A4;SOAT1	12	1054	48	11566	0.000974051
GO:0031623	receptor internalization	biological_process	9	ACKR3;ADM;CALCRL;CAV1;CD9;EZR;PICALM;RAMP2;TFRC	9	1054	30	11566	0.00102817
GO:0043407	negative regulation of MAP kinase activity	biological_process	12	ADIPOQ;CAV1;HMGCR;LYN;PRKCD;PTPRJ;RGS14;SPRY2;SPRY4	9	1054	30	11566	0.00102817
GO:0004497	monooxygenase activity	molecular_function	5	CYP11A1;CYP4F8;CYP4V2;CYP51A1;FMO2;FMO3;MICAL1;MICAL2;PAM;PTGIS;	11	1054	42	11566	0.0010371
GO:0010460	positive regulation of heart rate	biological_process	10	ADA;ADM;EDN1;GCH1;HEY2	5	1054	10	11566	0.00106175
GO:0033690	positive regulation of osteoblast proliferation	biological_process	8	BMP2;CCN1;LTF;SOX8;	5	1054	10	11566	0.00106175
GO:0032700	negative regulation of interleukin-17 production	biological_process	8	DDIT3;NCKAP1L;TGFB1;TLR4;VSIR	5	1054	10	11566	0.00106175
GO:0001933	negative regulation of protein phosphorylation	biological_process	10	ANGPT1;CIB1;CORO1C;FBLN1;IGFBP3;LYN;MICAL1;NIBAN1;PRR5L;PTPN13;SH3GL2;TGFB1;WWTR1	13	1054	55	11566	0.00107154
GO:0016021	integral component of membrane	cellular_component	5	ABCA10;ABCB4;ABCG1;ACER3;ACKR1;ACKR3;ACSL5;ADAM11;ADAM22;ADCY5;ADCY6;ADGRB1;ADGRD1;ADGRG1;ADGRL4;ADIG;ADORA1;AGPAT2;AIG1;ALCAM;ANKH;ANPEP;ANTXR1;ANTXR2;APCDD1;APP;ARSA;ASB5;ASGR1;ATP12A;ATP13A3;ATP1A1;ATP2B2;ATP2B4;ATP6V0A4;AXL;B4GALT5;BDKRB2;C1GALT1;C1R;CA12;CA14;CACNA1A;CALCRL;CALHM2;CAV1;CAV2;CD163;CD248;CD302;CD44;CD68;CD9;CDH11;CDH18;CDH7;CDON;CELSR2;CERS2;CHL1;CHPF;CHRND;CHRNE;CLMP;CNTN1;CS…	306	1054	2897	11566	0.00112712
GO:0016477	cell migration	biological_process	6	ADAMTS12;ADGRG1;CCN2;CD248;CD44;CDC42BPA;DOCK5;EPHA2;FMNL3;IGFBP6;IQGAP1;JUP;LAMC1;LCP1;LIMA1;MMP14;NDEL1;PTPRF;S1PR1;THBS1	20	1054	105	11566	0.00113791
GO:0030509	BMP signaling pathway	biological_process	10	BMP2;BMP6;DDX5;EGR1;FST;ID1;MSX1;RUNX2;SMPD3;SMURF1;TGFBR3	11	1054	43	11566	0.00128074
GO:0008081	phosphoric diester hydrolase activity	molecular_function	7	GPCPD1;PDE1A;PDE1B;PDE3B;PDE4B;PDE5A;PLCB1;PLCB4;PLCD1;SMPD3;SMPDL3A	11	1054	43	11566	0.00128074
GO:0030027	lamellipodium	cellular_component	6	ABI3;CDC42BPA;CFL1;CIB1;CORO1C;EPHA2;FAP;GSN;IQGAP2;KITLG;MYLK;PARVA;PKD2;PTK2B;PTPN13;RAPGEF3;ROCK1;TWF2;VASP;WASL	20	1054	106	11566	0.00128525
GO:0001228	DNA-binding transcription activator activity, RNA polymerase II-specific	molecular_function	6	ATF5;BACH1;CEBPA;CSRNP1;DDIT3;DMRT2;EBF2;EGR1;EGR2;ELF1;ERG;ETS1;FLI1;FOSB;FOSL2;GATA2;GLI2;GLIS2;HIF1A;HOXD4;HSF2;IER2;IRF3;JUNB;KLF10;KLF6;LITAF;MAFG;MEIS2;MEOX2;MSX1;MYF5;MYF6;NFE2L2;NR5A2;PBX3;RUNX1;RUNX2;STAT6;ZNF750	40	1054	269	11566	0.0013174
GO:0071222	cellular response to lipopolysaccharide	biological_process	8	ANKRD1;AXL;CD14;IRF3;IRF8;LITAF;LY96;MRC1;PDE4B;PLSCR4;SERPINE1;TLR4;TNFAIP3;TNFRSF1B;VIM	15	1054	70	11566	0.00135018
GO:0007159	leukocyte cell-cell adhesion	biological_process	6	EZR;F11R;ICAM1;ITGA5;PTPRC;ROCK1;SELP	7	1054	20	11566	0.00137064
GO:0016849	phosphorus-oxygen lyase activity	molecular_function	5	ADCY5;ADCY6;GUCY1A1;GUCY2C;NPR1;	6	1054	15	11566	0.00137355
GO:0045429	positive regulation of nitric oxide biosynthetic process	biological_process	9	DDAH2;IL1B;KLF2;PKD2;PTX3;TLR4	6	1054	15	11566	0.00137355
GO:0022857	transmembrane transporter activity	molecular_function	4	FLVCR2;GJA1;MFSD14A;SLC12A4;SLC16A6;SLC16A7;SLC18B1;SLC22A17;SLC22A3;SLC2A3;SLC37A3;SLC37A4;SLC43A3;SLC45A3;SLC5A10;SLC7A1;SLCO2A1;SLCO4A1;	20	1054	107	11566	0.00144858
GO:0071356	cellular response to tumor necrosis factor	biological_process	8	ADAMTS12;ANKRD1;CCL2;CEBPA;CIB1;FABP4;GSDME;NFE2L2;RIPK1;SIRT1;SMPD3;TNFRSF21;ZFP36L1	13	1054	57	11566	0.00152403
GO:0035556	intracellular signal transduction	biological_process	5	ADCY5;ADCY6;ARHGAP29;ASB5;CDC42BPA;CDC42BPG;DGKD;GUCY1A1;GUCY2C;HSPB1;JAK2;LYN;NPR1;PLCB1;PLCB4;PLCD1;PREX2;PRKCD;RAPGEF3;RASGRP3;RGS14;ROCK1;SOCS3;STAC;STK17A;STK17B;STK38L;STK39;TFRC;TGFBR3;TIAM2;TLK1;TNIK;UNC13B;WSB1;	36	1054	238	11566	0.00165985
GO:0005902	microvillus	cellular_component	7	ANGPT1;ANKS4B;CD44;CLIC4;EZR;IQGAP2;MYO6;RAPGEF3;STARD10	9	1054	32	11566	0.00170715
GO:0006898	receptor-mediated endocytosis	biological_process	8	CD14;HIP1R;LDLR;LRP1;MRC1;PICALM;PLA2R1;TFRC;	9	1054	32	11566	0.00170715
GO:0008630	intrinsic apoptotic signaling pathway in response to DNA damage	biological_process	7	CHEK2;EPHA2;FNIP2;HIC1;MCL1;NFATC4;TNFRSF1A;TNFRSF1B;TOPORS	9	1054	32	11566	0.00170715
GO:0045599	negative regulation of fat cell differentiation	biological_process	8	ADIPOQ;DDIT3;ENPP1;GATA2;INSIG1;TGFB1I1;TGFB1;TRIB2;WWTR1	9	1054	32	11566	0.00170715
GO:0005911	cell-cell junction	cellular_component	4	ACTG1;ACTN1;ACTN4;ADD3;APP;CD2AP;CFL1;CLIC4;DBN1;EPB41L3;FAT1;FLRT2;IQGAP1;ITGA5;JUP;KIRREL1;PACSIN2;PKD2;PRKCD;PTPRJ;TWF1;	22	1054	124	11566	0.00174483
GO:0006826	iron ion transport	biological_process	10	MELTF;SLC39A14;TFRC;TF;	5	1054	11	11566	0.00180108
GO:0071711	basement membrane organization	biological_process	7	CAV1;CAV2;COL4A1;EXT1;FLRT2	5	1054	11	11566	0.00180108
GO:0032693	negative regulation of interleukin-10 production	biological_process	8	DLL1;IDO1;TNFRSF21;TRIB2;VSIR	5	1054	11	11566	0.00180108
GO:0060391	positive regulation of SMAD protein signal transduction	biological_process	10	BMP6;DAB2;JAK2;RBPMS;TGFB1	5	1054	11	11566	0.00180108
GO:0042761	very long-chain fatty acid biosynthetic process	biological_process	11	ELOVL1;ELOVL5;ELOVL6;ELOVL7;HACD2	5	1054	11	11566	0.00180108
GO:0032755	positive regulation of interleukin-6 production	biological_process	8	AKIRIN2;APP;CYBA;DDX58;F2R;IL17RC;IL1B;LPL;MYD88;TLR3;TLR4;;ZBTB20	13	1054	58	11566	0.00180372
GO:2000134	negative regulation of G1/S transition of mitotic cell cycle	biological_process	10	CCL2;CDC73;CDKN1A;GPNMB;KANK2;PKD2;ZNF655	7	1054	21	11566	0.00189602
GO:0032869	cellular response to insulin stimulus	biological_process	8	ADIPOQ;CPEB1;CPEB2;ENPP1;GOT1;LEP;PPARG;SLC25A33;SLC39A14;TRARG1;ZFP36L1	11	1054	45	11566	0.0019093
GO:0045669	positive regulation of osteoblast differentiation	biological_process	8	BMP2;BMP6;CCN1;CEBPA;CLIC1;DDR2;IGF1;IL6ST;LTF;RUNX2;SUCO	11	1054	45	11566	0.0019093
GO:0090280	positive regulation of calcium ion import	biological_process	10	CCL2;LGALS3;STC1;TRPV2	4	1054	7	11566	0.00191648
GO:0030042	actin filament depolymerization	biological_process	8	CFL1;DSTN;MICAL1;MICAL2	4	1054	7	11566	0.00191648
GO:0102756	very-long-chain 3-ketoacyl-CoA synthase activity	molecular_function	7	ELOVL1;ELOVL5;ELOVL6;ELOVL7	4	1054	7	11566	0.00191648
GO:0050872	white fat cell differentiation	biological_process	7	ADIG;CEBPA;FABP4;FGF10	4	1054	7	11566	0.00191648
GO:0035988	chondrocyte proliferation	biological_process	4	CCN2;DDR2;MMP14;STC1	4	1054	7	11566	0.00191648
GO:0019367	fatty acid elongation, saturated fatty acid	biological_process	12	ELOVL1;ELOVL5;ELOVL6;ELOVL7	4	1054	7	11566	0.00191648
GO:0102337	3-oxo-cerotoyl-CoA synthase activity	molecular_function	7	ELOVL1;ELOVL5;ELOVL6;ELOVL7	4	1054	7	11566	0.00191648
GO:0102338	3-oxo-lignoceronyl-CoA synthase activity	molecular_function	7	ELOVL1;ELOVL5;ELOVL6;ELOVL7	4	1054	7	11566	0.00191648
GO:0031953	negative regulation of protein autophosphorylation	biological_process	11	ADIPOQ;ENPP1;ERRFI1;PTPRC	4	1054	7	11566	0.00191648
GO:0006182	cGMP biosynthetic process	biological_process	12	GUCY1A1;GUCY2C;NPR1;	4	1054	7	11566	0.00191648
GO:0009922	fatty acid elongase activity	molecular_function	8	ELOVL1;ELOVL5;ELOVL6;ELOVL7	4	1054	7	11566	0.00191648
GO:0102336	3-oxo-arachidoyl-CoA synthase activity	molecular_function	7	ELOVL1;ELOVL5;ELOVL6;ELOVL7	4	1054	7	11566	0.00191648
GO:0031668	cellular response to extracellular stimulus	biological_process	5	ASGR1;AXL;CDKN1A;FOSL1;ITGA6;PTPRC	6	1054	16	11566	0.00202966
GO:0009190	cyclic nucleotide biosynthetic process	biological_process	10	ADCY5;ADCY6;GUCY1A1;GUCY2C;NPR1;	6	1054	16	11566	0.00202966
GO:0048662	negative regulation of smooth muscle cell proliferation	biological_process	8	HMOX1;IGFBP3;NOS3;PPARG;TNFAIP3;TRIB1	6	1054	16	11566	0.00202966
GO:0001968	fibronectin binding	molecular_function	5	CTSK;CTSS;FBLN1;FSTL3;IGFBP3;THBS1	6	1054	16	11566	0.00202966
GO:0010951	negative regulation of endopeptidase activity	biological_process	11	APP;C3;ITIH5;ROCK1;SERPINB8;SERPINB9;SERPINE1;SERPING1;SPOCK1;TFPI2;TIMP2;	12	1054	52	11566	0.00205464
GO:0006631	fatty acid metabolic process	biological_process	9	ACACA;ELOVL1;ELOVL5;ELOVL6;ELOVL7;FADS3;FASN;GPAM;HACD2;LPL;PRKAR2B;PTGIS;PTGS2	13	1054	59	11566	0.00212448
GO:0050873	brown fat cell differentiation	biological_process	7	ADIG;ADIPOQ;CEBPA;EBF2;FABP4;ITGA6;LAMA4;PTGS2	8	1054	27	11566	0.00212961
GO:0007596	blood coagulation	biological_process	7	F2RL2;F2R;F3;KLKB1;MMRN1;PAPSS2;TFPI2;THBD;VKORC1	9	1054	33	11566	0.00216054
GO:0006468	protein phosphorylation	biological_process	9	APP;AURKC;AXL;BMP2;CAMKK2;CDC42BPA;CDC42BPG;CDK17;CDK18;CDK3;CFL1;CHEK2;CLK1;CSF1R;DDR2;EPHA2;EPHA4;FGFR1;FGR;FNIP2;GLYCTK;GUCY2C;IGFBP3;JAK2;LYN;MAP3K2;MAP3K5;MAPK10;MAST3;MERTK;MORC3;MST1R;MUSK;MYLK3;MYLK;NPR1;NTRK2;PIM1;PKN3;PRKAA1;PRKCD;PTK2B;RIPK1;ROCK1;SGK1;SMG1;SPEG;ST3GAL1;STK17A;STK17B;STK32A;STK38L;STK39;TGFB1;TLK1;TNIK;TRIB1;TRIB2;TRPM7;ULK4;WNT11;YES1;	63	1054	484	11566	0.0022894
GO:0032496	response to lipopolysaccharide	biological_process	7	AKIRIN2;F2R;GCH1;IDO1;IL1B;IRF3;LITAF;LY96;MYD88;PELI1;PTGFR;TLR4;TRIB1	13	1054	60	11566	0.00249071
GO:0050714	positive regulation of protein secretion	biological_process	10	ABCG1;ANKRD1;CD2AP;EZR;IGF1;MYH10;UNC13B	7	1054	22	11566	0.00256485
GO:0005102	signaling receptor binding	molecular_function	5	ADIPOQ;ANGPT1;ANGPTL1;APP;CAV1;CFL1;CLCF1;EDN1;F2R;FZD1;IL17RC;JAK2;LAMA2;LAMA4;LIF;LPL;PKD2;PLA2G1B;PLAUR;PTPRC;RARRES2;SEMA4D;SERPINE1;TLR4;WNT11	25	1054	152	11566	0.00262207
GO:0042995	cell projection	cellular_component	4	ACTN1;ALCAM;ANXA1;CD44;CDC42BPA;CLUAP1;CYLD;DNAH11;DNAH1;DRC1;ELOVL5;ENAH;EZR;IFT46;KITLG;MYO6;PACSIN2;PKD2;PTK2B;RIPOR2;SH3PXD2B;VASP;VIM;	24	1054	144	11566	0.00264384
GO:0043025	neuronal cell body	cellular_component	5	ALCAM;CACNA1A;CIB1;CYGB;DPYSL2;ELOVL5;FZD3;GRIN3A;IL6ST;KIF5C;MAP1B;MYH10;PICALM;PRKAA1;PTPRF;SLC22A3;SLC3A2;SNCG;TAC1	19	1054	105	11566	0.00276952
GO:0043410	positive regulation of MAPK cascade	biological_process	11	BMP2;CAV2;CDON;F2R;FGF10;FGFR1;GSDME;IGF1;IGFBP3;IQGAP1;LEP;LIF;LPAR3;PTPRC;ROCK1	15	1054	75	11566	0.00277627
GO:1902396	protein localization to bicellular tight junction	biological_process	7	ACTG1;ACTN4;F11R	3	1054	4	11566	0.00281348
GO:1990000	amyloid fibril formation	biological_process	7	APP;GSN;RIPK1	3	1054	4	11566	0.00281348
GO:0060541	respiratory system development	biological_process	6	FGF10;SMPD3;SPRY2	3	1054	4	11566	0.00281348
GO:0030730	sequestering of triglyceride	biological_process	6	ENPP1;FITM2;IL1B	3	1054	4	11566	0.00281348
GO:0030478	actin cap	cellular_component	6	CALD1;GSN;WASL	3	1054	4	11566	0.00281348
GO:0010817	regulation of hormone levels	biological_process	5	CACNA1A;SLC39A14;SOX8	3	1054	4	11566	0.00281348
GO:0070836	caveola assembly	biological_process	9	CAV1;CAV2;PACSIN2	3	1054	4	11566	0.00281348
GO:0009168	purine ribonucleoside monophosphate biosynthetic process	biological_process	11	ADA;AMPD2;AMPD3	3	1054	4	11566	0.00281348
GO:0061448	connective tissue development	biological_process	6	CCN2;LOX;TGFB1	3	1054	4	11566	0.00281348
GO:0097350	neutrophil clearance	biological_process	5	ANXA1;AXL;MERTK	3	1054	4	11566	0.00281348
GO:1990410	adrenomedullin receptor signaling pathway	biological_process	7	ADM;CALCRL;RAMP2	3	1054	4	11566	0.00281348
GO:0060426	lung vasculature development	biological_process	7	ERRFI1;ID1;LIF	3	1054	4	11566	0.00281348
GO:0009987	cellular process	biological_process	3	APP;FMNL1;JUNB;MAP1B;RRAS2	5	1054	12	11566	0.00285742
GO:0050727	regulation of inflammatory response	biological_process	8	ADAMTS12;ANXA1;CYLD;FABP4;IL1R1;IRF3;JAK2;LYN;MYD88;STK39;TLR4;	12	1054	54	11566	0.00288281
GO:0001954	positive regulation of cell-matrix adhesion	biological_process	8	CIB1;CSF1;JUP;PTK2B;UTRN;	6	1054	17	11566	0.00289741
GO:0004714	transmembrane receptor protein tyrosine kinase activity	molecular_function	9	AXL;CSF1R;DDR2;EPHA2;EPHA4;FGFR1;MERTK;MST1R;MUSK;NTRK2	10	1054	41	11566	0.00308612
GO:0043235	receptor complex	cellular_component	4	APP;FGFR1;ITPR2;LDLR;LOXL4;LRP1;MUSK;NOTCH2;NPR1;NTRK2;PLA2R1;RAMP2;RIPK1;RNMT;TGFBR3;TLR4;TNFRSF1A	17	1054	91	11566	0.00320807
GO:0050731	positive regulation of peptidyl-tyrosine phosphorylation	biological_process	11	ANGPT1;BMP6;CD44;ENPP2;FGF10;IGF1;ITGA5;KITLG;LIF;LRP4;PTK2B;PTPRC;SEMA4D	13	1054	62	11566	0.00337851
GO:0048469	cell maturation	biological_process	5	AXL;CEBPA;FGFR1;GATA2;PPARG;RUNX2;SOX8	7	1054	23	11566	0.00340108
GO:0010811	positive regulation of cell-substrate adhesion	biological_process	7	CCN1;COL8A1;ECM2;JAK2;NID1;SMOC2;VIT	7	1054	23	11566	0.00340108
GO:0042531	positive regulation of tyrosine phosphorylation of STAT protein	biological_process	11	CLCF1;CRLF1;CSF1R;IGF1;IL6ST;LIF;LYN;TNFRSF1A	8	1054	29	11566	0.00349542
GO:0001837	epithelial to mesenchymal transition	biological_process	7	BMP2;DDX5;DLG5;FGFR1;HIF1A;MSX1;TGFBR3;WNT11	8	1054	29	11566	0.00349542
GO:0003184	pulmonary valve morphogenesis	biological_process	6	HEY2;JAG1;NOS3;NOTCH2	4	1054	8	11566	0.0035572
GO:0032836	glomerular basement membrane development	biological_process	7	EXT1;MYO1E;NID1;SULF1	4	1054	8	11566	0.0035572
GO:0032940	secretion by cell	biological_process	4	AXL;MERTK;PCSK6;	4	1054	8	11566	0.0035572
GO:0048711	positive regulation of astrocyte differentiation	biological_process	12	BMP2;CLCF1;IL6ST;LIF	4	1054	8	11566	0.0035572
GO:0030194	positive regulation of blood coagulation	biological_process	8	F2R;NFE2L2;SERPINE1;THBS1	4	1054	8	11566	0.0035572
GO:0016504	peptidase activator activity	molecular_function	6	CAV1;FBLN1;PCOLCE2;PCOLCE	4	1054	8	11566	0.0035572
GO:0003094	glomerular filtration	biological_process	7	MCAM;MYO1E;SULF1;	4	1054	8	11566	0.0035572
GO:0045080	positive regulation of chemokine biosynthetic process	biological_process	9	APP;EGR1;MYD88;TLR3	4	1054	8	11566	0.0035572
GO:0071346	cellular response to interferon-gamma	biological_process	8	ACTG1;CCL2;CDC42EP2;GSN;IRF8;MRC1;RAB20;TLR4;VIM;ZYX	10	1054	42	11566	0.00372644
GO:0007160	cell-matrix adhesion	biological_process	6	ADAMTS12;CCN2;COL5A3;ITGA11;ITGA6;NID1;NID2;SNED1;;ZYX	11	1054	49	11566	0.00391474
GO:0005938	cell cortex	cellular_component	7	ADD3;CAV1;CD302;FGF1;HIP1R;HMCN1;INSC;ITPR2;LASP1;MARCKS;MYH10;MYH9	12	1054	56	11566	0.00396292
GO:0043393	regulation of protein binding	biological_process	6	ANGPT1;APP;CDON;CYLD;DZIP1;UBASH3B	6	1054	18	11566	0.00401517
GO:0031252	cell leading edge	cellular_component	4	CDC42BPG;DUOX1;IQGAP1;JMY;MYH9;NDEL1;PABPC1;RAPH1;VIM	9	1054	36	11566	0.00411497
GO:0046579	positive regulation of Ras protein signal transduction	biological_process	11	CSF1;FGF10;IGF1;KITLG;NOTCH2	5	1054	13	11566	0.00429806
GO:0006636	unsaturated fatty acid biosynthetic process	biological_process	11	ELOVL1;ELOVL5;ELOVL6;ELOVL7;FADS3	5	1054	13	11566	0.00429806
GO:0071333	cellular response to glucose stimulus	biological_process	10	ICAM1;PRKAA1;SLC39A14;UNC13B;ZBTB20	5	1054	13	11566	0.00429806
GO:0048566	embryonic digestive tract development	biological_process	7	ADA;FGF10;GLI2;PCSK5;RARRES2	5	1054	13	11566	0.00429806
GO:0030837	negative regulation of actin filament polymerization	biological_process	9	HIP1R;KANK1;PRKCD;TWF1;TWF2	5	1054	13	11566	0.00429806
GO:0030316	osteoclast differentiation	biological_process	8	CSF1R;CSF1;EPHA2;JUNB;SNX10;TFRC;TF;TGFB1	8	1054	30	11566	0.00439261
GO:0006879	cellular iron ion homeostasis	biological_process	12	BMP6;HIF1A;HMOX1;SCARA5;SLC40A1;TFRC;TF;	8	1054	30	11566	0.00439261
GO:0042475	odontogenesis of dentin-containing tooth	biological_process	7	BMP2;FGF10;FST;GLI2;ITGA6;LRP4;MSX1;RUNX2	8	1054	30	11566	0.00439261
GO:0030879	mammary gland development	biological_process	7	CAV1;FASN;GLI2;MST1;NTN1;TBX3;TGFB1	7	1054	24	11566	0.00442983
GO:0002376	immune system process	biological_process	3	C3;C7;CD14;CSF1;CYLD;DDX58;LTF;MYD88;TLR3;TLR4;	11	1054	50	11566	0.00461498
GO:0042742	defense response to bacterium	biological_process	8	ADAMTS5;ANXA3;BCL3;IRF8;MPEG1;MYD88;NOTCH2;PRKCD;TLR4;TNFRSF1A;	11	1054	50	11566	0.00461498
GO:0007169	transmembrane receptor protein tyrosine kinase signaling pathway	biological_process	7	ANGPT1;ANGPTL1;CSF1R;CSF1;DDR2;DOK2;EPHA2;EPHA4;LYN;MST1R;NTRK2	11	1054	50	11566	0.00461498
GO:0030036	actin cytoskeleton organization	biological_process	7	CDC42BPA;CDC42EP2;CORO1C;EHD2;FMNL1;FMNL3;KANK1;MYH10;PACSIN2;ROCK1;TMOD3;VASP;WASL;XIRP1;	15	1054	79	11566	0.00465968
GO:0001755	neural crest cell migration	biological_process	8	CFL1;CORO1C;EDNRB;HIF1A;KITLG;SOX8	6	1054	19	11566	0.00542239
GO:0003785	actin monomer binding	molecular_function	7	COBLL1;LIMA1;NOS3;TWF1;TWF2;	6	1054	19	11566	0.00542239
GO:0008202	steroid metabolic process	biological_process	6	CYP11A1;HMGCR;INSIG1;LIPE;PMVK;SLC37A4;SOAT1	7	1054	25	11566	0.00567707
GO:0030282	bone mineralization	biological_process	7	ASPN;BMP2;FGR;KLF10;LOX;SMPD3;WNT11	7	1054	25	11566	0.00567707
GO:0000978	RNA polymerase II cis-regulatory region sequence-specific DNA binding	molecular_function	10	APP;BACH1;BCL3;CEBPA;DDIT3;EBF2;EGR2;ELF1;ERG;ETS1;FLI1;FOSB;FOSL1;GATA2;GLI2;HHEX;HIF1A;HIF3A;HSF2;IRF3;IRF8;JUNB;KLF10;KLF6;LITAF;MAFG;MEIS2;MEOX2;MXD1;NFATC4;NFE2L2;NFIL3;NR5A2;PBX3;RUNX1;RUNX2;SFPQ;SOX8;STAT6;TBX3;TGIF1;TOP1;;ZBTB2;ZNF750	45	1054	337	11566	0.00577244
GO:0050482	arachidonic acid secretion	biological_process	9	ANXA1;BDKRB2;PLA2G1B;PLA2G2C	4	1054	9	11566	0.00594387
GO:0032794	GTPase activating protein binding	molecular_function	5	FMNL1;FMNL3;PLCD1;RGS14	4	1054	9	11566	0.00594387
GO:0045651	positive regulation of macrophage differentiation	biological_process	10	CSF1;LIF;RIPK1;TRIB1	4	1054	9	11566	0.00594387
GO:0043116	negative regulation of vascular permeability	biological_process	8	ADM;ANGPT1;PTPRJ;RAMP2	4	1054	9	11566	0.00594387
GO:0010763	positive regulation of fibroblast migration	biological_process	9	DDR2;TGFB1;THBS1;	4	1054	9	11566	0.00594387
GO:1902430	negative regulation of amyloid-beta formation	biological_process	9	IGF1;NTRK2;ROCK1;SPON1	4	1054	9	11566	0.00594387
GO:0010952	positive regulation of peptidase activity	biological_process	10	CAV1;FBLN1;PCOLCE2;PCOLCE	4	1054	9	11566	0.00594387
GO:0030148	sphingolipid biosynthetic process	biological_process	9	CERS2;DEGS1;ELOVL1;HACD2	4	1054	9	11566	0.00594387
GO:0035025	positive regulation of Rho protein signal transduction	biological_process	12	ABRA;ADGRG1;F11R;F2R	4	1054	9	11566	0.00594387
GO:0031594	neuromuscular junction	cellular_component	4	APP;CHRND;CHRNE;LAMA4;LRP4;MYH10;MYH9;UNC13B;UTRN	9	1054	38	11566	0.00604195
GO:0045893	positive regulation of transcription, DNA-templated	biological_process	9	ABRA;ATF5;BCL3;BMP2;CEBPA;CHEK2;CREB5;DDIT3;EBF2;EGR1;EGR2;ELF1;ETS1;F2R;FGF10;FLI1;FOSL2;FZD1;GLI2;GLIS2;HIF1A;HIVEP3;IGF1;IL1B;IRF3;IRF8;KLF2;KMT2E;MAP3K2;MAP3K5;MLLT11;MYF6;NAA15;NFE2L2;NFIL3;NR5A2;PICALM;PIM1;PPARG;RUNX1;RUNX2;RYBP;SOX8;SPP1;TASP1;TBX3;TF;TGFB1I1;TGFB1;TOPORS;WNT11	51	1054	393	11566	0.00608347
GO:0006865	amino acid transport	biological_process	10	SFXN1;SFXN5;SLC38A2;SLC3A2;SLC7A1	5	1054	14	11566	0.00619004
GO:0045663	positive regulation of myoblast differentiation	biological_process	8	BTG1;CDON;IGFBP3;MAP3K5;RIPOR2	5	1054	14	11566	0.00619004
GO:0050900	leukocyte migration	biological_process	4	ICAM1;ITGA6;PDE4B;ROCK1;SELP	5	1054	14	11566	0.00619004
GO:0007275	multicellular organism development	biological_process	4	ANGPT1;CELSR2;DKK2;DLL1;DPYSL2;EBF1;EBF2;FGF1;FZD1;FZD3;GATM;HOXD4;JAG1;KLHL40;MCL1;MGP;MYF5;MYF6;NNAT;NOTCH2;NTRK2;SEMA4A;SEMA4D;SFRP5;SPRY2;SPRY4;VEGFA;WNT11;;ZFP36L1	30	1054	205	11566	0.0062895
GO:0031532	actin cytoskeleton reorganization	biological_process	8	ANTXR1;ANXA1;CDC42BPA;CDC42BPG;EZR;FGF10;MYH9;PARVA;S1PR1;TNIK	10	1054	45	11566	0.00629441
GO:0030246	carbohydrate binding	molecular_function	4	CHI3L1;CNTN1;CRYBG1;EVA1C;FBXO2;GALNT15;GALNT16;GPCPD1;LGALS3;MRC1;PLA2R1;SELP;VCAN;	14	1054	74	11566	0.00635574
GO:0005515	protein binding	molecular_function	4	ABI3;ACTN1;ACTN4;ADIPOQ;ANKEF1;ANKRD1;ANKRD29;ANKRD44;ANKS4B;ARHGAP42;ARPC1B;ASB5;ASPN;AXL;BACH1;BAZ1A;BCL3;BICC1;BZW1;C3;C7;CCN1;CCN2;CCN3;CD14;CD2AP;CDC27;CDON;CFAP52;CHAD;CHEK2;CHL1;CLIC1;CNKSR3;CNN1;CNN3;CNTN1;COL12A1;COL5A2;COL8A1;CORO1C;CRLF1;CRTAP;CSF2RB;DAB2;DCAF13;DENND5B;DGKD;DLC1;DLG5;DOCK5;ECM2;EHD2;EHD4;EMILIN2;ENC1;EPHA2;EPHA4;ERG;F3;FBLN1;FBXO2;FBXO30;FGR;FLRT2;FNBP1L;FNDC1;FNDC3B;…	234	1054	2225	11566	0.00646955
GO:0055015	ventricular cardiac muscle cell development	biological_process	9	FHL2;HEY2;MYH10	3	1054	5	11566	0.00655653
GO:1903428	positive regulation of reactive oxygen species biosynthetic process	biological_process	8	ADGRB1;CYBA;TLR4	3	1054	5	11566	0.00655653
GO:0006527	arginine catabolic process	biological_process	12	DDAH2;FAH;NOS3	3	1054	5	11566	0.00655653
GO:0008239	dipeptidyl-peptidase activity	molecular_function	9	DPEP2;DPEP3;FAP	3	1054	5	11566	0.00655653
GO:0034351	negative regulation of glial cell apoptotic process	biological_process	10	CCL2;DLL1;PRKCD	3	1054	5	11566	0.00655653
GO:0015186	L-glutamine transmembrane transporter activity	molecular_function	7	SLC1A5;SLC38A1;SLC38A2	3	1054	5	11566	0.00655653
GO:0051272	positive regulation of cellular component movement	biological_process	7	ACTN4;ETS1;LYN	3	1054	5	11566	0.00655653
GO:0150094	amyloid-beta clearance by cellular catabolic process	biological_process	6	LDLR;LRP1;LRP4	3	1054	5	11566	0.00655653
GO:0010469	regulation of signaling receptor activity	biological_process	8	PLAU;SERPINE1;	3	1054	5	11566	0.00655653
GO:0006868	glutamine transport	biological_process	8	SLC1A5;SLC38A1;SLC38A2	3	1054	5	11566	0.00655653
GO:0150093	amyloid-beta clearance by transcytosis	biological_process	8	LRP1;PICALM;RAB11A	3	1054	5	11566	0.00655653
GO:2000481	positive regulation of cAMP-dependent protein kinase activity	biological_process	13	ADIPOQ;ATP2B4;SIRT1	3	1054	5	11566	0.00655653
GO:0010894	negative regulation of steroid biosynthetic process	biological_process	10	BMP2;BMP5;INSIG1	3	1054	5	11566	0.00655653
GO:0018057	peptidyl-lysine oxidation	biological_process	10	LOXL1;LOXL4;LOX	3	1054	5	11566	0.00655653
GO:0016460	myosin II complex	cellular_component	5	MYH10;MYH9;MYL9	3	1054	5	11566	0.00655653
GO:0046696	lipopolysaccharide receptor complex	cellular_component	5	CD14;LY96;TLR4	3	1054	5	11566	0.00655653
GO:0042487	regulation of odontogenesis of dentin-containing tooth	biological_process	9	APCDD1;BMP2;RUNX2	3	1054	5	11566	0.00655653
GO:0070168	negative regulation of biomineral tissue development	biological_process	7	HEY2;NOS3;TGFB1	3	1054	5	11566	0.00655653
GO:0004720	protein-lysine 6-oxidase activity	molecular_function	7	LOXL1;LOXL4;LOX	3	1054	5	11566	0.00655653
GO:0001780	neutrophil homeostasis	biological_process	5	ANXA1;PDE4B;SLC37A4	3	1054	5	11566	0.00655653
GO:0006900	vesicle budding from membrane	biological_process	7	FNBP1L;PICALM;S100A10	3	1054	5	11566	0.00655653
GO:0070573	metallodipeptidase activity	molecular_function	9	CPQ;DPEP2;DPEP3	3	1054	5	11566	0.00655653
GO:0004859	phospholipase inhibitor activity	molecular_function	7	ANXA1;ANXA3;	3	1054	5	11566	0.00655653
GO:0016641	oxidoreductase activity, acting on the CH-NH2 group of donors, oxygen as acceptor	molecular_function	6	LOXL1;LOXL4;LOX	3	1054	5	11566	0.00655653
GO:0005127	ciliary neurotrophic factor receptor binding	molecular_function	7	CLCF1;CRLF1;IL6ST	3	1054	5	11566	0.00655653
GO:0048146	positive regulation of fibroblast proliferation	biological_process	8	CDKN1A;DDR2;FGF10;FOSL2;IGF1;PLA2G1B;TGFB1;	8	1054	32	11566	0.0067066
GO:0001701	in utero embryonic development	biological_process	8	ADA;ANGPT1;BMP2;EDN1;FGFR1;FOSL1;GLI2;JUNB;KLF2;MAFG;MSX1;MYH10;MYH9;MYO1E;NOS3;NOTCH2;SEC24D;SLC30A1;SOX8;SRSF1;TBX3;WDR19;	23	1054	147	11566	0.00708676
GO:0007517	muscle organ development	biological_process	6	CRYAB;MSX1;MYF5;MYF6;RIPOR2;	6	1054	20	11566	0.00715885
GO:1900182	positive regulation of protein localization to nucleus	biological_process	9	CD2AP;GLIS2;LIF;SESN2;TFRC;TGFB1	6	1054	20	11566	0.00715885
GO:0005520	insulin-like growth factor binding	molecular_function	6	CCN1;CCN2;CCN3;IGFBP2;IGFBP3;IGFBP6	6	1054	20	11566	0.00715885
GO:0051781	positive regulation of cell division	biological_process	7	FGF1;IL1B;PDGFD;TGFB1;VEGFA;VEGFC	6	1054	20	11566	0.00715885
GO:2001238	positive regulation of extrinsic apoptotic signaling pathway	biological_process	10	CAV1;CYLD;ITM2C;PTPRC;RIPK1;TNFRSF12A	6	1054	20	11566	0.00715885
GO:0001786	phosphatidylserine binding	molecular_function	6	AXL;CAVIN2;GRAMD1B;OSBPL10;OSBPL5;SYTL2;THBS1	7	1054	26	11566	0.0071693
GO:0008083	growth factor activity	molecular_function	7	BMP2;BMP5;BMP6;CSF1;FGF10;FGF1;IGF1;KITLG;LIF;OGN;PDGFD;TGFB1;VEGFA;VEGFC	14	1054	75	11566	0.00717726
GO:0009615	response to virus	biological_process	7	ACTA2;BCL3;CFL1;DDX58;EXT1;HSPB1;MST1R;MYD88;TLR3;	10	1054	46	11566	0.00740212
GO:0090630	activation of GTPase activity	biological_process	9	ARHGAP42;CORO1C;DOCK7;EPHA2;NDEL1;NEDD9;TAX1BP3;TIAM2	8	1054	33	11566	0.00816134
GO:0002062	chondrocyte differentiation	biological_process	6	BMP2;CCN3;EXT1;FGFR1;GLI2;RUNX2;SLC39A14;TGFB1	8	1054	33	11566	0.00816134
GO:0042102	positive regulation of T cell proliferation	biological_process	11	ANXA1;IL1B;IL6ST;LEP;NCKAP1L;PTPRC;SLC7A1;TFRC	8	1054	33	11566	0.00816134
GO:0002248	connective tissue replacement involved in inflammatory response wound healing	biological_process	6	F2R;HIF1A	2	1054	2	11566	0.00829736
GO:0097058	CRLF-CLCF1 complex	cellular_component	4	CLCF1;CRLF1	2	1054	2	11566	0.00829736
GO:0032387	negative regulation of intracellular transport	biological_process	8	CRYAB;MAP1B	2	1054	2	11566	0.00829736
GO:0038203	TORC2 signaling	biological_process	7	PRR5L;SESN3	2	1054	2	11566	0.00829736
GO:0019371	cyclooxygenase pathway	biological_process	12	PTGS1;PTGS2	2	1054	2	11566	0.00829736
GO:0032682	negative regulation of chemokine production	biological_process	8	EPHA2;SLC37A4	2	1054	2	11566	0.00829736
GO:0010758	regulation of macrophage chemotaxis	biological_process	8	MST1;PTK2B	2	1054	2	11566	0.00829736
GO:2000065	negative regulation of cortisol biosynthetic process	biological_process	10	BMP2;BMP5	2	1054	2	11566	0.00829736
GO:0071953	elastic fiber	cellular_component	5	FBLN1;MFAP4	2	1054	2	11566	0.00829736
GO:0070256	negative regulation of mucus secretion	biological_process	9	ADA;ADORA1	2	1054	2	11566	0.00829736
GO:2001140	positive regulation of phospholipid transport	biological_process	9	ABCB4;DBI	2	1054	2	11566	0.00829736
GO:0071621	granulocyte chemotaxis	biological_process	6	ANXA1;IL17RC	2	1054	2	11566	0.00829736
GO:0097187	dentinogenesis	biological_process	8	SERPINE1;SMPD3	2	1054	2	11566	0.00829736
GO:0048050	post-embryonic eye morphogenesis	biological_process	7	EFEMP1;FBN1	2	1054	2	11566	0.00829736
GO:0042482	positive regulation of odontogenesis	biological_process	9	BMP2;TGFB1	2	1054	2	11566	0.00829736
GO:0072584	caveolin-mediated endocytosis	biological_process	8	CAV1;PACSIN2	2	1054	2	11566	0.00829736
GO:0016667	oxidoreductase activity, acting on a sulfur group of donors	molecular_function	5	IFI30;SRXN1	2	1054	2	11566	0.00829736
GO:0051541	elastin metabolic process	biological_process	8	HIF1A;LEP	2	1054	2	11566	0.00829736
GO:1905704	positive regulation of inhibitory synapse assembly	biological_process	8	SEMA4A;SEMA4D	2	1054	2	11566	0.00829736
GO:2000370	positive regulation of clathrin-dependent endocytosis	biological_process	10	DAB2;DGKD	2	1054	2	11566	0.00829736
GO:0070668	positive regulation of mast cell proliferation	biological_process	9	KITLG;LYN	2	1054	2	11566	0.00829736
GO:0019417	sulfur oxidation	biological_process	6	MICAL1;MICAL2	2	1054	2	11566	0.00829736
GO:0031547	brain-derived neurotrophic factor receptor signaling pathway	biological_process	8	NFATC4;NTRK2	2	1054	2	11566	0.00829736
GO:0048295	positive regulation of isotype switching to IgE isotypes	biological_process	11	CLCF1;STAT6	2	1054	2	11566	0.00829736
GO:1903923	positive regulation of protein processing in phagocytic vesicle	biological_process	11	GSN;MYH9	2	1054	2	11566	0.00829736
GO:0051124	synaptic growth at neuromuscular junction	biological_process	7	APP;LRP4	2	1054	2	11566	0.00829736
GO:0003057	regulation of the force of heart contraction by chemical signal	biological_process	10	CAV1;NOS3	2	1054	2	11566	0.00829736
GO:1990409	adrenomedullin binding	molecular_function	8	CALCRL;RAMP2	2	1054	2	11566	0.00829736
GO:0070052	collagen V binding	molecular_function	6	ECM2;THBS1	2	1054	2	11566	0.00829736
GO:0098837	postsynaptic recycling endosome	cellular_component	9	RAB11A;ZDHHC2	2	1054	2	11566	0.00829736
GO:1990682	CSF1-CSF1R complex	cellular_component	4	CSF1R;CSF1	2	1054	2	11566	0.00829736
GO:0006089	lactate metabolic process	biological_process	9	HIF1A;SLC37A4	2	1054	2	11566	0.00829736
GO:0061051	positive regulation of cell growth involved in cardiac muscle cell development	biological_process	11	EDN1;IGF1	2	1054	2	11566	0.00829736
GO:0032542	sulfiredoxin activity	molecular_function	4	SESN2;SRXN1	2	1054	2	11566	0.00829736
GO:0032615	interleukin-12 production	biological_process	5	LEP;PRKCD	2	1054	2	11566	0.00829736
GO:0032348	negative regulation of aldosterone biosynthetic process	biological_process	9	BMP2;BMP5	2	1054	2	11566	0.00829736
GO:0030505	inorganic diphosphate transport	biological_process	9	ANKH;ENPP1	2	1054	2	11566	0.00829736
GO:0044547	DNA topoisomerase binding	molecular_function	6	SRSF1;TOPORS	2	1054	2	11566	0.00829736
GO:0002095	caveolar macromolecular signaling complex	cellular_component	6	CAV1;CAV2	2	1054	2	11566	0.00829736
GO:0010751	negative regulation of nitric oxide mediated signal transduction	biological_process	10	ATP2B4;THBS1	2	1054	2	11566	0.00829736
GO:0005900	oncostatin-M receptor complex	cellular_component	6	IL6ST;OSMR	2	1054	2	11566	0.00829736
GO:0043217	myelin maintenance	biological_process	7	DEGS1;EPB41L3	2	1054	2	11566	0.00829736
GO:2000121	regulation of removal of superoxide radicals	biological_process	9	GCH1;NFE2L2	2	1054	2	11566	0.00829736
GO:0004666	prostaglandin-endoperoxide synthase activity	molecular_function	6	PTGS1;PTGS2	2	1054	2	11566	0.00829736
GO:1904635	positive regulation of glomerular visceral epithelial cell apoptotic process	biological_process	11	PLA2G1B;PLA2R1	2	1054	2	11566	0.00829736
GO:1902548	negative regulation of cellular response to vascular endothelial growth factor stimulus	biological_process	8	ADAMTS12;ATP2B4	2	1054	2	11566	0.00829736
GO:0002605	negative regulation of dendritic cell antigen processing and presentation	biological_process	8	FGL2;THBS1	2	1054	2	11566	0.00829736
GO:1990254	keratin filament binding	molecular_function	6	SIRT1;VIM	2	1054	2	11566	0.00829736
GO:0005588	collagen type V trimer	cellular_component	6	COL5A2;COL5A3	2	1054	2	11566	0.00829736
GO:0030299	intestinal cholesterol absorption	biological_process	10	LDLR;LIMA1	2	1054	2	11566	0.00829736
GO:1900118	negative regulation of execution phase of apoptosis	biological_process	10	CIDEA;FZD3	2	1054	2	11566	0.00829736
GO:0060754	positive regulation of mast cell chemotaxis	biological_process	9	SWAP70;VEGFC	2	1054	2	11566	0.00829736
GO:1901841	regulation of high voltage-gated calcium channel activity	biological_process	10	RRAD;SRI	2	1054	2	11566	0.00829736
GO:0002513	tolerance induction to self antigen	biological_process	5	LYN;TGFB1	2	1054	2	11566	0.00829736
GO:1905167	positive regulation of lysosomal protein catabolic process	biological_process	11	LDLR;LRP1	2	1054	2	11566	0.00829736
GO:0006188	IMP biosynthetic process	biological_process	12	AMPD2;AMPD3	2	1054	2	11566	0.00829736
GO:0046330	positive regulation of JNK cascade	biological_process	13	APP;CCN2;MAP3K5;MFHAS1;MTURN;MYD88;PLCB1;PTK2B;RIPK1;TLR3;TLR4	11	1054	54	11566	0.00846187
GO:0090050	positive regulation of cell migration involved in sprouting angiogenesis	biological_process	12	ANXA1;CIB1;GATA2;HMOX1;PIK3C2A	5	1054	15	11566	0.00859829
GO:0045773	positive regulation of axon extension	biological_process	8	NTN1;RAB11A;TNFRSF12A;TRPV2;TWF2	5	1054	15	11566	0.00859829
GO:0007599	hemostasis	biological_process	6	F2R;F3;KLKB1;TFPI2;THBD	5	1054	15	11566	0.00859829
GO:0070498	interleukin-1-mediated signaling pathway	biological_process	7	EGR1;IL1B;IL1R1;MYD88;PLCB1	5	1054	15	11566	0.00859829
GO:0002020	protease binding	molecular_function	6	ADAMTS4;BDKRB2;CHL1;F3;FAP;IL1R1;LDLR;NTRK2;SERPINB9;SERPINE1;SRI;TIMP2;TNFAIP3	13	1054	69	11566	0.00868386
GO:0008543	fibroblast growth factor receptor signaling pathway	biological_process	8	CCN2;EXT1;FGF10;FGF1;FGFR1;FLRT2;IQGAP1	7	1054	27	11566	0.00893319
GO:0051898	negative regulation of protein kinase B signaling	biological_process	10	CAVIN3;CIB1;DDIT3;EPHA2;PTPRJ;SFRP5;SIRT1	7	1054	27	11566	0.00893319
GO:0008374	O-acyltransferase activity	molecular_function	7	GPAM;GPAT2;LCAT;SOAT1	4	1054	10	11566	0.00919862
GO:0006958	complement activation, classical pathway	biological_process	6	C1R;C3;C7;	4	1054	10	11566	0.00919862
GO:0031258	lamellipodium membrane	cellular_component	6	ANTXR1;CD44;CFL1;FAP	4	1054	10	11566	0.00919862
GO:0034142	toll-like receptor 4 signaling pathway	biological_process	9	CD14;LY96;LYN;TLR4	4	1054	10	11566	0.00919862
GO:0050995	negative regulation of lipid catabolic process	biological_process	8	CIDEA;IL1B;PDE3B;PRKAA1	4	1054	10	11566	0.00919862
GO:0017046	peptide hormone binding	molecular_function	6	EDNRB;NPR1;NPR3;SLC40A1	4	1054	10	11566	0.00919862
GO:0006979	response to oxidative stress	biological_process	5	APP;DUOX1;GPX2;GPX3;HMOX1;PTGS1;PTGS2;RBPMS;RCAN1;SIRT1;SRXN1;TXNIP	12	1054	62	11566	0.00924839
GO:0030198	extracellular matrix organization	biological_process	6	ADAMTS9;APP;BCL3;CCN1;ECM2;FBLN1;MYF5;NID1;PTX3;SMOC2;VIT;	12	1054	62	11566	0.00924839
GO:0030016	myofibril	cellular_component	7	ABRA;ACTG1;ANKRD1;CALD1;MYH4;TWF1	6	1054	21	11566	0.00926399
GO:0035987	endodermal cell differentiation	biological_process	6	COL12A1;COL4A2;COL8A1;ITGA5;LAMB1;MMP14	6	1054	21	11566	0.00926399
GO:0010862	positive regulation of pathway-restricted SMAD protein phosphorylation	biological_process	11	BMP2;BMP5;BMP6;DAB2;RBPMS;TGFB1	6	1054	21	11566	0.00926399
GO:0002931	response to ischemia	biological_process	5	CAV1;CIB1;CSF1R;CSF1;EGR1;RCAN1	6	1054	21	11566	0.00926399
GO:0042803	protein homodimerization activity	molecular_function	6	ABCG1;ACTN1;ACTN4;ADIPOQ;AOC1;AOX1;CAV2;CHEK2;CIDEA;CPQ;CRYAB;CSF1R;CSF1;DDIT3;DGKD;ENPP1;EXT1;F11R;FAP;FGFR1;GCH1;GLCE;GSTM3;HHEX;HIP1R;HMOX1;HSPB1;HSPB8;IMPA2;IRF3;LPL;LRP4;MAP3K5;MYH9;NPR3;PKD2;PSPH;PTGS2;RBPMS;RIPK1;S100A10;S100A11;S100A1;S100B;SDS;SFPQ;TFRC;THRSP;TKT;UHRF1BP1L;WWTR1;ZBTB38;ZDHHC2	53	1054	421	11566	0.00947671
GO:0016324	apical plasma membrane	cellular_component	5	ABCB4;AMOTL2;ANXA1;ATP1A1;ATP6V0A4;CD44;CTSK;DLL1;DUOX1;EZR;F2RL2;FZD3;HIP1R;OSMR;RIPOR2;SLC39A14;SLC7A1;STK39;TF;TNIK;	21	1054	134	11566	0.00961808
GO:0045335	phagocytic vesicle	cellular_component	8	ACTG1;CDC42EP2;CTSS;FMNL1;GSN;RAB11A;RAB20;RAB32;VIM;;ZYX	11	1054	55	11566	0.00973027
GO:0055114	oxidation-reduction process	biological_process	4	ALDH1L2;AOC1;AOX1;BCO2;BMP2;CDO1;CYBA;CYBRD1;CYP11A1;CYP4F8;CYP4V2;CYP51A1;DEGS1;DHRS7;DUOX1;FADS3;FASN;FMO2;FMO3;GPX2;GPX3;HMGCR;HMOX1;HSD3B7;IDO1;IFI30;KCNAB1;LOXL1;LOXL4;LOX;MGST1;MICAL1;MICAL2;MTHFD1L;NOS3;NOX4;PAM;PCYOX1;PLOD2;PTGIS;PTGS1;PTGS2;RETSAT;SARDH;SH3BGRL3;SQLE;SRXN1;STEAP4;TET2;VAT1;VKORC1;	53	1054	422	11566	0.00991196
GO:1904646	cellular response to amyloid-beta	biological_process	9	APP;EPHA4;ICAM1;IGF1;TLR4	5	1054	16	11566	0.011584
GO:0045638	negative regulation of myeloid cell differentiation	biological_process	8	CDC73;DLL1;GATA2;MEIS2;PTK2B	5	1054	16	11566	0.011584
GO:0043537	negative regulation of blood vessel endothelial cell migration	biological_process	11	ATP2B4;JUP;PPARG;TGFB1;THBS1	5	1054	16	11566	0.011584
GO:0004867	serine-type endopeptidase inhibitor activity	molecular_function	8	APP;ITIH5;SERPINB8;SERPINB9;SERPINE1;SERPING1;TFPI2;	8	1054	35	11566	0.0117627
GO:0048661	positive regulation of smooth muscle cell proliferation	biological_process	8	CALCRL;EDN1;HMOX1;IGF1;SMPD3;THBS1	6	1054	22	11566	0.0117762
GO:0032728	positive regulation of interferon-beta production	biological_process	9	DDX58;IRF3;TLR3;TLR4;;ZBTB20	6	1054	22	11566	0.0117762
GO:0043433	negative regulation of DNA-binding transcription factor activity	biological_process	6	DDIT3;GLIS2;ID1;NUPR1;PIM1;SFRP5;SIRT1;TRIB1;WFS1	9	1054	42	11566	0.0118993
GO:0007368	determination of left/right symmetry	biological_process	7	BICC1;DLL1;DNAH11;DRC1;FGF10;NOTCH2;PCSK5;PCSK6;PKD2	9	1054	42	11566	0.0118993
GO:0015075	ion transmembrane transporter activity	molecular_function	5	GJA1;SFXN1;SFXN5	3	1054	6	11566	0.0122278
GO:0051247	positive regulation of protein metabolic process	biological_process	8	APP;KLF2;WFS1	3	1054	6	11566	0.0122278
GO:1902961	positive regulation of aspartic-type endopeptidase activity involved in amyloid precursor protein catabolic process	biological_process	12	EPHA4;LYN;PICALM	3	1054	6	11566	0.0122278
GO:0045019	negative regulation of nitric oxide biosynthetic process	biological_process	9	ATP2B4;CAV1;PTGIS	3	1054	6	11566	0.0122278
GO:0048762	mesenchymal cell differentiation	biological_process	6	BMP2;FGFR1;WWTR1	3	1054	6	11566	0.0122278
GO:0051014	actin filament severing	biological_process	5	DSTN;FMNL1;GSN	3	1054	6	11566	0.0122278
GO:0003416	endochondral bone growth	biological_process	6	BNC2;DDR2;EXT1	3	1054	6	11566	0.0122278
GO:0048246	macrophage chemotaxis	biological_process	6	CCL2;EDNRB;LGALS3	3	1054	6	11566	0.0122278
GO:0051101	regulation of DNA binding	biological_process	6	BCL3;HJURP;TGFB1	3	1054	6	11566	0.0122278
GO:0005522	profilin binding	molecular_function	5	ACTG1;FMNL1;VASP	3	1054	6	11566	0.0122278
GO:0070493	thrombin-activated receptor signaling pathway	biological_process	6	F2RL2;F2R;IQGAP2	3	1054	6	11566	0.0122278
GO:0016174	NAD(P)H oxidase (H(2)O(2)-forming activity	molecular_function	7	DUOX1;MICAL1;MICAL2	3	1054	6	11566	0.0122278
GO:0097435	supramolecular fiber organization	biological_process	5	LTBP2;MFAP4;MFAP5	3	1054	6	11566	0.0122278
GO:0035630	bone mineralization involved in bone maturation	biological_process	8	BMP2;IGF1;SNX10	3	1054	6	11566	0.0122278
GO:2000271	positive regulation of fibroblast apoptotic process	biological_process	10	BTG1;STK17A;STK17B	3	1054	6	11566	0.0122278
GO:0010573	vascular endothelial growth factor production	biological_process	5	ADGRG1;HIF1A;IL1B	3	1054	6	11566	0.0122278
GO:0086100	endothelin receptor signaling pathway	biological_process	6	EDN1;EDNRB;PTK2B	3	1054	6	11566	0.0122278
GO:0038024	cargo receptor activity	molecular_function	3	DAB2;LRP1;MRC1	3	1054	6	11566	0.0122278
GO:0010890	positive regulation of sequestering of triglyceride	biological_process	7	CIDEA;FITM2;LPL	3	1054	6	11566	0.0122278
GO:0050671	positive regulation of lymphocyte proliferation	biological_process	10	FGF10;MYD88;TLR4	3	1054	6	11566	0.0122278
GO:0140052	cellular response to oxidised low-density lipoprotein particle stimulus	biological_process	6	MYD88;SMPD3;TLR4	3	1054	6	11566	0.0122278
GO:0007010	cytoskeleton organization	biological_process	6	ADD3;CCL24;CCL2;CFL1;DPYSL2;EPB41L3;FITM2;FMNL1;FMNL3;MICAL2;SPTBN1;TNIK;TUBB6;	14	1054	80	11566	0.0126312
GO:0051897	positive regulation of protein kinase B signaling	biological_process	10	ANGPT1;AXL;CHI3L1;F3;FGFR1;LEP;MFHAS1;MST1R;PTPRJ;SPRY2;TGFB1;THBS1	12	1054	65	11566	0.0134081
GO:0042310	vasoconstriction	biological_process	10	BDKRB2;CAV1;EDN1;EDNRB	4	1054	11	11566	0.0134258
GO:0051279	regulation of release of sequestered calcium ion into cytosol	biological_process	7	CYBA;LYN;PTK2B;UBASH3B	4	1054	11	11566	0.0134258
GO:0097320	plasma membrane tubulation	biological_process	7	CAVIN2;EHD2;FNBP1L;PACSIN2	4	1054	11	11566	0.0134258
GO:0016491	oxidoreductase activity	molecular_function	4	ALDH1L2;AOC1;AOX1;CDO1;CYBA;CYBRD1;CYP11A1;CYP4F8;CYP4V2;CYP51A1;DEGS1;DHRS7;DUOX1;FADS3;FASN;FMO2;FMO3;GPX2;GPX3;HMGCR;HMOX1;HSD3B7;KCNAB1;LOXL1;LOXL4;LOX;MICAL2;NOS3;NOX4;PCYOX1;PLOD2;PTGS1;PTGS2;RETSAT;SARDH;SRXN1;TET2;VAT1;VKORC1;	41	1054	317	11566	0.0136836
GO:0004222	metalloendopeptidase activity	molecular_function	8	ADAM11;ADAM22;ADAMTS12;ADAMTS15;ADAMTS1;ADAMTS4;ADAMTS5;ADAMTS9;MMP14;MMP19;MMP28;OSGEPL1;TRABD2B	13	1054	73	11566	0.0138316
GO:0016459	myosin complex	cellular_component	4	MYH10;MYH4;MYH9;MYO16;MYO1B;MYO1E;MYO6;	8	1054	36	11566	0.0139478
GO:1903078	positive regulation of protein localization to plasma membrane	biological_process	10	ATP2B4;CIB1;EPHA2;EZR;LGALS3;LRP1;PTPN9;SPTBN1	8	1054	36	11566	0.0139478
GO:0001568	blood vessel development	biological_process	5	ANTXR1;EPHA2;HEY2;HIF1A;LAMA4;LOX;TBX3;	8	1054	36	11566	0.0139478
GO:0006816	calcium ion transport	biological_process	10	ATP2B2;ATP2B4;CACNA1A;CALCRL;CAV1;GRIN3A;ITPR2;PKD2;RAMP2;SLC24A3;SLC8A1;SRI;TRPM7;TRPV2	14	1054	81	11566	0.014031
GO:0030176	integral component of endoplasmic reticulum membrane	cellular_component	7	ACER3;DPM3;ELOVL6;EXT1;FITM2;RETREG1;RRBP1;SEC62;SLC27A2;SLC37A3;WFS1	11	1054	58	11566	0.0144221
GO:0048511	rhythmic process	biological_process	3	DDX5;EGR1;MAPK10;NFIL3;PPARG;PRKAA1	6	1054	23	11566	0.0147321
GO:0033209	tumor necrosis factor-mediated signaling pathway	biological_process	7	ACTN4;JAK2;PLVAP;PTK2B;TNFRSF1A;TNFRSF1B	6	1054	23	11566	0.0147321
GO:0050766	positive regulation of phagocytosis	biological_process	8	C3;CYBA;IL1B;MERTK;PTX3;	6	1054	23	11566	0.0147321
GO:0010466	negative regulation of peptidase activity	biological_process	10	APP;ITIH5;TFPI2;TIMP2;TIMP3;	6	1054	23	11566	0.0147321
GO:0071310	cellular response to organic substance	biological_process	6	EGR1;EGR2;IL1B;IL5RA;LOX;TIMP3	6	1054	23	11566	0.0147321
GO:0030414	peptidase inhibitor activity	molecular_function	6	APP;ITIH5;TFPI2;TIMP2;TIMP3;	6	1054	23	11566	0.0147321
GO:0050918	positive chemotaxis	biological_process	6	ANGPT1;FGF10;LGALS3;PTPRJ;VEGFC	5	1054	17	11566	0.0152035
GO:0034612	response to tumor necrosis factor	biological_process	7	ADIPOQ;CHI3L1;GCH1;JAK2;RIPK1	5	1054	17	11566	0.0152035
GO:0048754	branching morphogenesis of an epithelial tube	biological_process	6	CLIC4;FGF10;GLI2;MMP14;SPRY2	5	1054	17	11566	0.0152035
GO:0007528	neuromuscular junction development	biological_process	6	COL4A1;MUSK;TNC;UNC13B;	5	1054	17	11566	0.0152035
GO:0044344	cellular response to fibroblast growth factor stimulus	biological_process	8	CCL2;CD44;EXT1;IQGAP1;ZFP36L1	5	1054	17	11566	0.0152035
GO:0009749	response to glucose	biological_process	9	ADIPOQ;EGR1;GPAM;SESN2;THBS1	5	1054	17	11566	0.0152035
GO:0001530	lipopolysaccharide binding	molecular_function	5	CD14;LTF;LY96;SELP;TLR4	5	1054	17	11566	0.0152035
GO:0008092	cytoskeletal protein binding	molecular_function	5	DLG5;EPB41L1;EPB41L2;EPB41L3;EZR;PACSIN2;PKD2;SLC8A1;	9	1054	44	11566	0.0160643
GO:0001503	ossification	biological_process	4	ATP6V0A4;CCN2;EXT1;LTF;MGP;MMP14;MYF5;SMPD3;SPP1	9	1054	44	11566	0.0160643
GO:0072593	reactive oxygen species metabolic process	biological_process	5	CCN1;CCN2;CYBA;DUOX1;NOX4;PLA2R1;SESN2	7	1054	30	11566	0.0161174
GO:0050728	negative regulation of inflammatory response	biological_process	9	ADA;ADIPOQ;ADORA1;ETS1;MFHAS1;PTGIS;SOCS3;TNFAIP3;TNFAIP6;TNFRSF1A;TNFRSF1B	11	1054	59	11566	0.0163135
GO:0098869	cellular oxidant detoxification	biological_process	5	DUOX1;GPX2;GPX3;MGST1;PTGS1;PTGS2;SESN2;SRXN1	8	1054	37	11566	0.0164142
GO:0035914	skeletal muscle cell differentiation	biological_process	6	ANKRD1;EGR1;EGR2;HIVEP3;MYF5;MYF6;NUPR1;SOX8	8	1054	37	11566	0.0164142
GO:0043197	dendritic spine	cellular_component	7	ADORA1;APP;FBXO2;MYH10;PDE4B;PRKAR2B;RGS14;	8	1054	37	11566	0.0164142
GO:0030336	negative regulation of cell migration	biological_process	8	ADIPOQ;CLIC4;DLC1;DLG5;JAG1;KANK1;PODN;PTPRJ;SERPINE1;STC1;SULF1;WNT11	12	1054	67	11566	0.0168871
GO:0042593	glucose homeostasis	biological_process	8	ADIPOQ;CACNA1A;CCDC186;CEBPA;HIF1A;LEP;PPARG;PRKAA1;RBP4;SESN2;SESN3;SLC37A4;WFS1	13	1054	75	11566	0.0171541
GO:0001822	kidney development	biological_process	6	ADAMTS1;ARID5B;BICC1;BMP6;C1GALT1;GLI2;GLIS2;LRP4;MYO1E;PCSK5;PKD2;SULF1;WFS1;WNT11	14	1054	83	11566	0.0171866
GO:0006955	immune response	biological_process	4	BMP6;C7;CCL24;CCL2;ENPP1;ENPP2;IL1B;IRF8;LIF;NFIL3;PRG4;SERPINB9;TGFBR3;THBS1;TLR3;TLR4;	17	1054	108	11566	0.0178502
GO:0015485	cholesterol binding	molecular_function	7	GRAMD1B;NPC2;OSBPL10;OSBPL5;OSBPL7;SOAT1	6	1054	24	11566	0.0181661
GO:0032743	positive regulation of interleukin-2 production	biological_process	8	ANXA1;IL1B;PDE4B;PTPRC;RUNX1;SPTBN1	6	1054	24	11566	0.0181661
GO:0034314	Arp2/3 complex-mediated actin nucleation	biological_process	8	ARPC1B;IQGAP2;JMY;	4	1054	12	11566	0.01871
GO:0001818	negative regulation of cytokine production	biological_process	7	AXL;EPHA2;GPNMB;MERTK	4	1054	12	11566	0.01871
GO:0001516	prostaglandin biosynthetic process	biological_process	11	EDN1;PTGIS;PTGS1;PTGS2	4	1054	12	11566	0.01871
GO:0043277	apoptotic cell clearance	biological_process	8	ADGRB1;AXL;MERTK;	4	1054	12	11566	0.01871
GO:0016126	sterol biosynthetic process	biological_process	8	HMGCR;INSIG1;PMVK;SQLE	4	1054	12	11566	0.01871
GO:0007520	myoblast fusion	biological_process	6	CDON;MYH9;MYOF;PLEKHO1	4	1054	12	11566	0.01871
GO:0010613	positive regulation of cardiac muscle hypertrophy	biological_process	10	EDN1;IGF1;ROCK1;TWF1	4	1054	12	11566	0.01871
GO:0060674	placenta blood vessel development	biological_process	6	FOSL1;NOTCH2;PKD2;SOCS3	4	1054	12	11566	0.01871
GO:0055074	calcium ion homeostasis	biological_process	10	CAV1;SNX10;TMTC2;WFS1	4	1054	12	11566	0.01871
GO:0010977	negative regulation of neuron projection development	biological_process	11	CIB1;EPHA4;ITM2C;KANK1;PTPN9;SPOCK1;VIM	7	1054	31	11566	0.0192267
GO:0031234	extrinsic component of cytoplasmic side of plasma membrane	cellular_component	6	CAV2;CYLD;ERRFI1;IQGAP1;KCNAB1;PTK2B;RGS1	7	1054	31	11566	0.0192267
GO:0031226	intrinsic component of plasma membrane	cellular_component	5	ALCAM;LY96;S1PR1;TLR4;TNFRSF21	5	1054	18	11566	0.0195066
GO:0090303	positive regulation of wound healing	biological_process	9	ACTG1;ANXA1;DUOX1;KANK1;MYLK	5	1054	18	11566	0.0195066
GO:0004601	peroxidase activity	molecular_function	4	DUOX1;GPX2;GPX3;PTGS1;PTGS2	5	1054	18	11566	0.0195066
GO:0005581	collagen trimer	cellular_component	4	COL12A1;COL4A1;COL4A2;COL5A2;LOX	5	1054	18	11566	0.0195066
GO:0042327	positive regulation of phosphorylation	biological_process	10	APP;ITGA6;NCKAP1L;TF;THBS1	5	1054	18	11566	0.0195066
GO:0055072	iron ion homeostasis	biological_process	11	HMOX1;PICALM;SCARA5;STEAP4;TF	5	1054	18	11566	0.0195066
GO:0016042	lipid catabolic process	biological_process	6	GALC;LIPE;LPL;NEU3;PLA2G1B;PLA2G2C;PLCB1;PLCB4;PLCD1;PLIN1	10	1054	53	11566	0.0198582
GO:1904754	positive regulation of vascular associated smooth muscle cell migration	biological_process	10	ADAMTS1;DOCK5;DOCK7	3	1054	7	11566	0.0199613
GO:0001527	microfibril	cellular_component	5	FBN1;MFAP4;MFAP5	3	1054	7	11566	0.0199613
GO:0030193	regulation of blood coagulation	biological_process	7	CAV1;F2R;SERPING1	3	1054	7	11566	0.0199613
GO:0048672	positive regulation of collateral sprouting	biological_process	8	CRABP2;LPAR3;SEMA4D	3	1054	7	11566	0.0199613
GO:0045616	regulation of keratinocyte differentiation	biological_process	9	ERRFI1;ROCK1;ZFP36L1	3	1054	7	11566	0.0199613
GO:0097084	vascular smooth muscle cell development	biological_process	7	ADM;HEY2;RAMP2	3	1054	7	11566	0.0199613
GO:0001886	endothelial cell morphogenesis	biological_process	9	CLIC4;ID1;STC1	3	1054	7	11566	0.0199613
GO:0044794	positive regulation by host of viral process	biological_process	8	CAV2;CFL1;CSF1R	3	1054	7	11566	0.0199613
GO:0030502	negative regulation of bone mineralization	biological_process	8	HIF1A;PTK2B;SRGN	3	1054	7	11566	0.0199613
GO:2000678	negative regulation of transcription regulatory region DNA binding	biological_process	8	HEY2;MSX1;SRI	3	1054	7	11566	0.0199613
GO:1903140	regulation of establishment of endothelial barrier	biological_process	10	IL1B;ROCK1;TNFRSF1A	3	1054	7	11566	0.0199613
GO:0002237	response to molecule of bacterial origin	biological_process	6	CD14;TNFAIP3;	3	1054	7	11566	0.0199613
GO:0048251	elastic fiber assembly	biological_process	7	EFEMP2;LOX;MFAP4	3	1054	7	11566	0.0199613
GO:0019239	deaminase activity	molecular_function	5	ADA;AMPD2;AMPD3	3	1054	7	11566	0.0199613
GO:2000648	positive regulation of stem cell proliferation	biological_process	8	GJA1;PTPRC;TBX3	3	1054	7	11566	0.0199613
GO:0060347	heart trabecula formation	biological_process	6	ADAMTS1;FHL2;HEY2	3	1054	7	11566	0.0199613
GO:0001501	skeletal system development	biological_process	6	COL5A2;EDN1;EPHA2;FBN1;FST;GLI2;NPR3;RUNX2;SH3PXD2B;SMPD3;TBX3	11	1054	61	11566	0.0206443
GO:0051091	positive regulation of DNA-binding transcription factor activity	biological_process	6	ABRA;ANXA3;APP;ARID5B;DDIT3;DDR2;DDX58;EDN1;FZD1;IL1B;JUP;PPARG	12	1054	69	11566	0.0210051
GO:0071456	cellular response to hypoxia	biological_process	6	ACAA2;CPEB1;CPEB2;HIF1A;HMOX1;PTGIS;PTGS2;SIRT1;ZFP36L1	9	1054	46	11566	0.0212079
GO:0007015	actin filament organization	biological_process	6	ACTN1;CD2AP;CFL1;DBN1;MYO1B;TF;WASL;XIRP1;	9	1054	46	11566	0.0212079
GO:0005080	protein kinase C binding	molecular_function	8	ADCY6;CAVIN3;HSPB1;MARCKS;TWF2;	6	1054	25	11566	0.0221101
GO:0034605	cellular response to heat	biological_process	6	FGF1;HMOX1;HSPA6;IER5;MYOF;SCARA5	6	1054	25	11566	0.0221101
GO:0006665	sphingolipid metabolic process	biological_process	8	ACER3;CERS2;GALC;SGMS2;SMPD3;UGCG	6	1054	25	11566	0.0221101
GO:0030177	positive regulation of Wnt signaling pathway	biological_process	9	ATP6V1C2;BMP2;CDC73;FGF10;KANK1;SULF1	6	1054	25	11566	0.0221101
GO:0042060	wound healing	biological_process	6	CDKN1A;EXT1;FGF10;FGF1;IGF1;NOTCH2;SDC4;	8	1054	39	11566	0.022263
GO:0060348	bone development	biological_process	6	CHAD;MMP14;PAPSS2;SH3PXD2B;SMPD3;SPARC;STC1;SULF1	8	1054	39	11566	0.022263
GO:0032720	negative regulation of tumor necrosis factor production	biological_process	9	ADIPOQ;AXL;CIDEA;IGF1;TLR4;TNFAIP3;VSIR	7	1054	32	11566	0.0227324
GO:0031334	positive regulation of protein-containing complex assembly	biological_process	7	FNIP1;FNIP2;LGALS3;TFRC;TGFB1;TRABD2B;	7	1054	32	11566	0.0227324
GO:0001666	response to hypoxia	biological_process	5	ADA;BMP2;CAV1;CRYAB;EDN1;EGR1;HIF1A;HIF3A;ITPR2;PLAU;PLOD2	11	1054	62	11566	0.0231023
GO:0016829	lyase activity	molecular_function	4	ADCY5;ADCY6;CA12;FASN;GUCY1A1;GUCY2C;HACD2;MOCOS;NPR1;PAM;PCK2;PTGIS;	13	1054	78	11566	0.0232262
GO:0072014	proximal tubule development	biological_process	8	DLL1;NOTCH2	2	1054	3	11566	0.0233824
GO:0050982	detection of mechanical stimulus	biological_process	6	JUP;PKD2	2	1054	3	11566	0.0233824
GO:0034136	negative regulation of toll-like receptor 2 signaling pathway	biological_process	8	LYN;MFHAS1	2	1054	3	11566	0.0233824
GO:0010499	proteasomal ubiquitin-independent protein catabolic process	biological_process	9	ENC1;NFE2L2	2	1054	3	11566	0.0233824
GO:0002291	T cell activation via T cell receptor contact with antigen bound to MHC molecule on antigen presenting cell	biological_process	9	FGL2;ICAM1	2	1054	3	11566	0.0233824
GO:0097513	myosin II filament	cellular_component	6	MYH10;MYH9	2	1054	3	11566	0.0233824
GO:0035166	post-embryonic hemopoiesis	biological_process	8	MYO1E;SLC37A4	2	1054	3	11566	0.0233824
GO:1900426	positive regulation of defense response to bacterium	biological_process	8	CYBA;UNC13B	2	1054	3	11566	0.0233824
GO:0031394	positive regulation of prostaglandin biosynthetic process	biological_process	12	IL1B;PTGS2	2	1054	3	11566	0.0233824
GO:0035722	interleukin-12-mediated signaling pathway	biological_process	7	JAK2;PLCB1	2	1054	3	11566	0.0233824
GO:1903143	adrenomedullin receptor complex	cellular_component	8	CALCRL;RAMP2	2	1054	3	11566	0.0233824
GO:0016191	synaptic vesicle uncoating	biological_process	11	SH3GL1;SH3GL2	2	1054	3	11566	0.0233824
GO:0046886	positive regulation of hormone biosynthetic process	biological_process	9	EGR1;HIF1A	2	1054	3	11566	0.0233824
GO:0034435	cholesterol esterification	biological_process	9	LCAT;SOAT1	2	1054	3	11566	0.0233824
GO:0004551	nucleotide diphosphatase activity	molecular_function	8	ENPP1;ENPP2	2	1054	3	11566	0.0233824
GO:2000304	positive regulation of ceramide biosynthetic process	biological_process	9	CCN1;PRKCD	2	1054	3	11566	0.0233824
GO:2001205	negative regulation of osteoclast development	biological_process	9	FBN1;	2	1054	3	11566	0.0233824
GO:0051918	negative regulation of fibrinolysis	biological_process	9	SERPINE1;THBS1	2	1054	3	11566	0.0233824
GO:0048630	skeletal muscle tissue growth	biological_process	5	CHRND;DLL1	2	1054	3	11566	0.0233824
GO:0005858	axonemal dynein complex	cellular_component	6	DNAH1;DRC1	2	1054	3	11566	0.0233824
GO:0003873	6-phosphofructo-2-kinase activity	molecular_function	8	PFKFB2;PFKFB3	2	1054	3	11566	0.0233824
GO:0003100	regulation of systemic arterial blood pressure by endothelin	biological_process	9	EDN1;NOS3	2	1054	3	11566	0.0233824
GO:0060763	mammary duct terminal end bud growth	biological_process	6	CSF1;MST1	2	1054	3	11566	0.0233824
GO:0001605	adrenomedullin receptor activity	molecular_function	8	CALCRL;RAMP2	2	1054	3	11566	0.0233824
GO:0070051	fibrinogen binding	molecular_function	5	FBLN1;THBS1	2	1054	3	11566	0.0233824
GO:0016941	natriuretic peptide receptor activity	molecular_function	6	NPR1;NPR3	2	1054	3	11566	0.0233824
GO:0097089	methyl-branched fatty acid metabolic process	biological_process	10	PHYH;SLC27A2	2	1054	3	11566	0.0233824
GO:2000556	positive regulation of T-helper 1 cell cytokine production	biological_process	12	IL1B;IL1R1	2	1054	3	11566	0.0233824
GO:0070252	actin-mediated cell contraction	biological_process	6	ACTC1;PARVA	2	1054	3	11566	0.0233824
GO:0016918	retinal binding	molecular_function	7	CRABP2;RBP4	2	1054	3	11566	0.0233824
GO:0031092	platelet alpha granule membrane	cellular_component	8	SELP;SPARC	2	1054	3	11566	0.0233824
GO:0043120	tumor necrosis factor binding	molecular_function	6	TNFRSF1A;TNFRSF1B	2	1054	3	11566	0.0233824
GO:0001798	positive regulation of type IIa hypersensitivity	biological_process	14	C3;	2	1054	3	11566	0.0233824
GO:0004924	oncostatin-M receptor activity	molecular_function	7	IL6ST;OSMR	2	1054	3	11566	0.0233824
GO:0032497	detection of lipopolysaccharide	biological_process	8	LY96;TLR4	2	1054	3	11566	0.0233824
GO:0014826	vein smooth muscle contraction	biological_process	9	EDN1;EDNRB	2	1054	3	11566	0.0233824
GO:0019732	antifungal humoral response	biological_process	7	LTF;RARRES2	2	1054	3	11566	0.0233824
GO:0030835	negative regulation of actin filament depolymerization	biological_process	9	LIMA1;SWAP70	2	1054	3	11566	0.0233824
GO:1902339	positive regulation of apoptotic process involved in morphogenesis	biological_process	8	TNFRSF1A;TNFRSF1B	2	1054	3	11566	0.0233824
GO:0015057	thrombin-activated receptor activity	molecular_function	7	F2RL2;F2R	2	1054	3	11566	0.0233824
GO:2000479	regulation of cAMP-dependent protein kinase activity	biological_process	12	PRKAR2B;SESN2	2	1054	3	11566	0.0233824
GO:1905907	negative regulation of amyloid fibril formation	biological_process	9	CRYAB;LDLR	2	1054	3	11566	0.0233824
GO:1900126	negative regulation of hyaluronan biosynthetic process	biological_process	9	SMPD3;TGFB1	2	1054	3	11566	0.0233824
GO:1904694	negative regulation of vascular smooth muscle contraction	biological_process	11	ARHGAP42;DOCK5	2	1054	3	11566	0.0233824
GO:0022843	voltage-gated cation channel activity	molecular_function	10	HCN1;PKD2	2	1054	3	11566	0.0233824
GO:0035666	TRIF-dependent toll-like receptor signaling pathway	biological_process	10	IRF3;TLR4	2	1054	3	11566	0.0233824
GO:1901844	regulation of cell communication by electrical coupling involved in cardiac conduction	biological_process	8	CAV1;SRI	2	1054	3	11566	0.0233824
GO:0048713	regulation of oligodendrocyte differentiation	biological_process	11	SLC45A3;TNFRSF21	2	1054	3	11566	0.0233824
GO:0004528	phosphodiesterase I activity	molecular_function	8	ENPP1;ENPP2	2	1054	3	11566	0.0233824
GO:0003823	antigen binding	molecular_function	4	TGFB1;TOPORS	2	1054	3	11566	0.0233824
GO:0061097	regulation of protein tyrosine kinase activity	biological_process	11	PTPRC;	2	1054	3	11566	0.0233824
GO:0050819	negative regulation of coagulation	biological_process	7	ANXA5;PROCR	2	1054	3	11566	0.0233824
GO:0016202	regulation of striated muscle tissue development	biological_process	8	LOX;TGFB1	2	1054	3	11566	0.0233824
GO:0051250	negative regulation of lymphocyte activation	biological_process	8	AXL;MERTK	2	1054	3	11566	0.0233824
GO:0043615	astrocyte cell migration	biological_process	8	APCDD1;CCL2	2	1054	3	11566	0.0233824
GO:0005587	collagen type IV trimer	cellular_component	6	COL4A1;COL4A2	2	1054	3	11566	0.0233824
GO:0010922	positive regulation of phosphatase activity	biological_process	11	BMP2;CHP2	2	1054	3	11566	0.0233824
GO:0097300	programmed necrotic cell death	biological_process	6	IRF3;MAP3K5	2	1054	3	11566	0.0233824
GO:0090272	negative regulation of fibroblast growth factor production	biological_process	8	FGFR1;WNT11	2	1054	3	11566	0.0233824
GO:1901031	regulation of response to reactive oxygen species	biological_process	8	SESN2;SESN3	2	1054	3	11566	0.0233824
GO:0061762	CAMKK-AMPK signaling cascade	biological_process	8	CAMKK2;PRKAA1	2	1054	3	11566	0.0233824
GO:0030011	maintenance of cell polarity	biological_process	5	DLG5;NCKAP1L	2	1054	3	11566	0.0233824
GO:0004687	myosin light chain kinase activity	molecular_function	9	MYLK3;MYLK	2	1054	3	11566	0.0233824
GO:0035810	positive regulation of urine volume	biological_process	7	EDN1;NPR3	2	1054	3	11566	0.0233824
GO:0150079	negative regulation of neuroinflammatory response	biological_process	10	IGF1;TNFRSF1B	2	1054	3	11566	0.0233824
GO:1902219	negative regulation of intrinsic apoptotic signaling pathway in response to osmotic stress	biological_process	10	BDKRB2;PTGS2	2	1054	3	11566	0.0233824
GO:0055106	ubiquitin-protein transferase regulator activity	molecular_function	5	TRIB1;TRIB2	2	1054	3	11566	0.0233824
GO:0072378	blood coagulation, fibrin clot formation	biological_process	8	F13A1;FBLN1	2	1054	3	11566	0.0233824
GO:0048861	leukemia inhibitory factor signaling pathway	biological_process	7	IL6ST;LIF	2	1054	3	11566	0.0233824
GO:0061418	regulation of transcription from RNA polymerase II promoter in response to hypoxia	biological_process	11	BACH1;EGR1	2	1054	3	11566	0.0233824
GO:0001757	somite specification	biological_process	6	DLL1;MEOX2	2	1054	3	11566	0.0233824
GO:0061333	renal tubule morphogenesis	biological_process	8	COL4A1;PKD2	2	1054	3	11566	0.0233824
GO:0042989	sequestering of actin monomers	biological_process	10	GSN;TWF1	2	1054	3	11566	0.0233824
GO:0060708	spongiotrophoblast differentiation	biological_process	6	LIF;SOCS3	2	1054	3	11566	0.0233824
GO:0002158	osteoclast proliferation	biological_process	5	CSF1;NPR3	2	1054	3	11566	0.0233824
GO:0061518	microglial cell proliferation	biological_process	5	CSF1R;CSF1	2	1054	3	11566	0.0233824
GO:0070487	monocyte aggregation	biological_process	8	CD44;IL1B	2	1054	3	11566	0.0233824
GO:0051001	negative regulation of nitric-oxide synthase activity	biological_process	9	ATP2B4;CAV1	2	1054	3	11566	0.0233824
GO:0038145	macrophage colony-stimulating factor signaling pathway	biological_process	7	CSF1R;CSF1	2	1054	3	11566	0.0233824
GO:0003876	AMP deaminase activity	molecular_function	8	AMPD2;AMPD3	2	1054	3	11566	0.0233824
GO:0030334	regulation of cell migration	biological_process	7	ABI3;DDX58;ENPP2;LAMA2;LAMA4;NTN1;PTK2B;ROCK1;	9	1054	47	11566	0.0241811
GO:0007566	embryo implantation	biological_process	4	LIF;MST1;PCSK5;PTGIS;PTGS2	5	1054	19	11566	0.0245367
GO:0045662	negative regulation of myoblast differentiation	biological_process	8	DDIT3;DLL1;SOX8;TBX3;TGFB1	5	1054	19	11566	0.0245367
GO:0001937	negative regulation of endothelial cell proliferation	biological_process	9	CAV1;CAV2;SPARC;SULF1;THBS1	5	1054	19	11566	0.0245367
GO:0030864	cortical actin cytoskeleton	cellular_component	8	CFL1;DLC1;GSN;IQGAP1;RAPGEF3	5	1054	19	11566	0.0245367
GO:0043547	positive regulation of GTPase activity	biological_process	8	ARHGAP29;CAV2;CCL24;CDC42EP2;DLC1;DOCK5;F11R;F2R;ITGA6;NCKAP1L;NDEL1;PICALM;PLCB1;PREX2;RAPGEF3;RASGRP3;RGS14;RGS16;RGS1;S100A10;SEMA4D;STARD13;TBC1D15;TBC1D20;TBC1D9;WNT11;	27	1054	200	11566	0.024687
GO:0005614	interstitial matrix	cellular_component	6	ECM2;SMOC2;TNC;VIT	4	1054	13	11566	0.0251153
GO:0032967	positive regulation of collagen biosynthetic process	biological_process	8	F2R;SUCO;TGFB1;VIM	4	1054	13	11566	0.0251153
GO:0017022	myosin binding	molecular_function	6	ACTC1;CALD1;KIRREL1;TRPM7	4	1054	13	11566	0.0251153
GO:1904706	negative regulation of vascular smooth muscle cell proliferation	biological_process	9	ADIPOQ;CDKN1A;CNN1;PPARG	4	1054	13	11566	0.0251153
GO:0046697	decidualization	biological_process	5	JUNB;LIF;PTGIS;PTGS2	4	1054	13	11566	0.0251153
GO:0042535	positive regulation of tumor necrosis factor biosynthetic process	biological_process	10	APP;HSPB1;THBS1;TLR4	4	1054	13	11566	0.0251153
GO:2000811	negative regulation of anoikis	biological_process	10	CAV1;ITGA5;MCL1;NTRK2	4	1054	13	11566	0.0251153
GO:0051894	positive regulation of focal adhesion assembly	biological_process	9	COL16A1;PTPRJ;ROCK1;S100A10	4	1054	13	11566	0.0251153
GO:0030295	protein kinase activator activity	molecular_function	7	GPRC5B;NCKAP1L;TOM1L1;WNT11	4	1054	13	11566	0.0251153
GO:0045671	negative regulation of osteoclast differentiation	biological_process	10	FBN1;FSTL3;TMEM178A;UBASH3B	4	1054	13	11566	0.0251153
GO:0032481	positive regulation of type I interferon production	biological_process	8	CD14;IRF3;MYD88;TLR3	4	1054	13	11566	0.0251153
GO:1903672	positive regulation of sprouting angiogenesis	biological_process	9	DLL1;FGF1;ITGA5;S100A1	4	1054	13	11566	0.0251153
GO:0030097	hemopoiesis	biological_process	7	ANGPT1;CSF1R;GATA2;LYN;MYO1E;PICALM;RUNX1;	8	1054	40	11566	0.0256793
GO:0005884	actin filament	cellular_component	7	ACTC1;ACTG1;ACTN1;AIF1L;ANXA1;EZR;LCP1;MYO1B	8	1054	40	11566	0.0256793
GO:0043524	negative regulation of neuron apoptotic process	biological_process	10	ANGPT1;AXL;CACNA1A;CCL2;CHL1;CLCF1;CRLF1;HIF1A;NFATC4;RETREG1;ROCK1;WFS1	12	1054	71	11566	0.0258243
GO:0071320	cellular response to cAMP	biological_process	9	EZR;HCN1;ITPR2;PKD2;RAPGEF3;ZFP36L1	6	1054	26	11566	0.0265923
GO:0030199	collagen fibril organization	biological_process	7	COL5A2;DDR2;DPT;EXT1;LOX;LUM;	7	1054	33	11566	0.0266553
GO:0007519	skeletal muscle tissue development	biological_process	8	CAV1;GPCPD1;MEOX2;METTL21C;MYF5;MYF6;VGLL2	7	1054	33	11566	0.0266553
GO:1902895	positive regulation of pri-miRNA transcription by RNA polymerase II	biological_process	11	BMP2;EGR1;ETS1;FOSL1;GATA2;HIF1A;PPARG	7	1054	33	11566	0.0266553
GO:0008289	lipid binding	molecular_function	4	CRABP2;DLC1;FABP4;FNBP1L;MVB12B;OSBPL10;OSBPL5;OSBPL7;PACSIN2;SH3GL1;SH3GL2;STARD10;STARD13;	14	1054	88	11566	0.0274231
GO:0001650	fibrillar center	cellular_component	7	ACACA;AFF4;ANKRD1;CD2AP;DAB2;EZR;KLF6;NOP58;PTPN13;RAI14;RNMT;SPECC1;TAF4B;TAX1BP3;TOP1;WDR43	16	1054	105	11566	0.027874
GO:0045121	membrane raft	cellular_component	6	ADGRG1;ANGPT1;APP;CAV1;CAV2;CAVIN2;CD14;DLL1;ICAM1;LYN;MAL2;PTPRC;S100A10;SULF1;TNFRSF1A;TNFRSF1B	16	1054	105	11566	0.027874
GO:0043231	intracellular membrane-bounded organelle	cellular_component	5	ACKR3;ADAMTS9;ADAMTSL3;AXL;BCL3;BMP2;BTAF1;CADPS2;CCN3;CEBPA;CLUAP1;CPQ;CSF1R;CTSK;CTSS;CYB5A;DAB2;DPP7;EGR2;FMNL3;FMO2;FMO3;FOSB;GASK1A;GJA1;GPRC5B;HIP1R;IFI30;KLF6;KMT2E;LITAF;LYN;MYCT1;MYOF;NCS1;OSBPL5;PACSIN2;PARM1;PICALM;PPARG;PTGS1;PTGS2;RAB11A;RAB20;RUNX1;S100B;S1PR1;SEC24D;SPARC;SPECC1;SQLE;STK39;TAX1BP3;TFRC;TNFAIP3;WDR48;;ZNF326	58	1054	496	11566	0.0279497
GO:0005506	iron ion binding	molecular_function	8	AOX1;CDO1;CYGB;CYP11A1;CYP4F8;CYP4V2;CYP51A1;LTF;MELTF;PLOD2;PTGIS;TET2;	13	1054	80	11566	0.028077
GO:0044325	ion channel binding	molecular_function	5	ACTN1;ACTN4;CAV1;CIB1;ITPR2;LYN;PKD2;RIMS3;S100A10;TSPO;YES1	11	1054	64	11566	0.0286477
GO:0010595	positive regulation of endothelial cell migration	biological_process	10	ANGPT1;ANXA3;ETS1;FGF1;PTK2B;SMOC2;SPARC;THBS1	8	1054	41	11566	0.0294445
GO:0007435	salivary gland morphogenesis	biological_process	7	FGF10;FGFR1;TGFB1	3	1054	8	11566	0.0298038
GO:0070700	BMP receptor binding	molecular_function	8	BMP2;BMP5;BMP6	3	1054	8	11566	0.0298038
GO:0021954	central nervous system neuron development	biological_process	7	GATA2;LEP;NTRK2	3	1054	8	11566	0.0298038
GO:0048644	muscle organ morphogenesis	biological_process	6	ARID5B;LIF;MYF5	3	1054	8	11566	0.0298038
GO:0060413	atrial septum morphogenesis	biological_process	6	CCN1;HEY2;NOTCH2	3	1054	8	11566	0.0298038
GO:0017144	drug metabolic process	biological_process	5	AOX1;FMO2;VKORC1	3	1054	8	11566	0.0298038
GO:0032680	regulation of tumor necrosis factor production	biological_process	8	ANGPT1;LTF;MYD88	3	1054	8	11566	0.0298038
GO:0032270	positive regulation of cellular protein metabolic process	biological_process	8	ADIPOQ;CSF1;TGFB1	3	1054	8	11566	0.0298038
GO:0050707	regulation of cytokine secretion	biological_process	7	GPAM;LYN;	3	1054	8	11566	0.0298038
GO:0071285	cellular response to lithium ion	biological_process	8	CEBPA;FABP4;NFATC4	3	1054	8	11566	0.0298038
GO:0016805	dipeptidase activity	molecular_function	8	DPEP2;DPEP3;PM20D2	3	1054	8	11566	0.0298038
GO:0031994	insulin-like growth factor I binding	molecular_function	7	IGFBP2;IGFBP3;ITGA6	3	1054	8	11566	0.0298038
GO:0045723	positive regulation of fatty acid biosynthetic process	biological_process	9	ELOVL5;LPGAT1;SLC45A3	3	1054	8	11566	0.0298038
GO:0008191	metalloendopeptidase inhibitor activity	molecular_function	8	SPOCK1;TIMP2;TIMP3	3	1054	8	11566	0.0298038
GO:0030048	actin filament-based movement	biological_process	5	ACTC1;MYH10;MYH9	3	1054	8	11566	0.0298038
GO:0010744	positive regulation of macrophage derived foam cell differentiation	biological_process	8	CSF1;LPL;	3	1054	8	11566	0.0298038
GO:0090331	negative regulation of platelet aggregation	biological_process	10	CD9;PRKCD;UBASH3B	3	1054	8	11566	0.0298038
GO:2000279	negative regulation of DNA biosynthetic process	biological_process	9	ADIPOQ;ANKRD1;CDKN1A	3	1054	8	11566	0.0298038
GO:1900119	positive regulation of execution phase of apoptosis	biological_process	10	DLC1;FAP;PTGIS	3	1054	8	11566	0.0298038
GO:1903671	negative regulation of sprouting angiogenesis	biological_process	9	ADAMTS9;KLF2;THBS1	3	1054	8	11566	0.0298038
GO:0014912	negative regulation of smooth muscle cell migration	biological_process	9	IGFBP3;SERPINE1;TRIB1	3	1054	8	11566	0.0298038
GO:0050877	nervous system process	biological_process	5	CACNA1A;WDR19;WFS1	3	1054	8	11566	0.0298038
GO:0046965	retinoid X receptor binding	molecular_function	9	ARID5A;PPARG;TACC1	3	1054	8	11566	0.0298038
GO:1900027	regulation of ruffle assembly	biological_process	10	CAV1;CORO1C;ICAM1	3	1054	8	11566	0.0298038
GO:0004114	3',5'-cyclic-nucleotide phosphodiesterase activity	molecular_function	9	PDE1A;PDE1B;PDE3B;PDE4B;PDE5A	5	1054	20	11566	0.0303294
GO:0002040	sprouting angiogenesis	biological_process	6	ANGPT1;PARVA;PTK2B;RAMP2;THBS1	5	1054	20	11566	0.0303294
GO:0014065	phosphatidylinositol 3-kinase signaling	biological_process	8	EDN1;IGF1;MYO16;PREX2;ZFP36L1	5	1054	20	11566	0.0303294
GO:0010634	positive regulation of epithelial cell migration	biological_process	9	DOCK5;ENPP2;FGF10;HIF1A;RAB11A	5	1054	20	11566	0.0303294
GO:0032735	positive regulation of interleukin-12 production	biological_process	8	IDO1;IRF8;TLR3;TLR4;	5	1054	20	11566	0.0303294
GO:0001654	eye development	biological_process	7	BMP6;MEIS2;RBP4;SH3PXD2B;SMOC1	5	1054	20	11566	0.0303294
GO:0006935	chemotaxis	biological_process	5	ACKR3;CCL24;CCL2;ENPP2;FGF10;NCKAP1L;RIPOR2;S1PR1;	9	1054	49	11566	0.030994
GO:0045600	positive regulation of fat cell differentiation	biological_process	8	ADIG;ADIRF;BMP2;CEBPA;LPL;MEDAG;ZFP36L1	7	1054	34	11566	0.0310148
GO:0007189	adenylate cyclase-activating G protein-coupled receptor signaling pathway	biological_process	8	ADCY5;ADCY6;ADGRD1;ADM;CALCRL;GPR161;RAMP2	7	1054	34	11566	0.0310148
GO:0048306	calcium-dependent protein binding	molecular_function	5	ANXA1;ANXA3;ATP2B4;CHP1;S100A11;S100B;SELP	7	1054	34	11566	0.0310148
GO:0048471	perinuclear region of cytoplasm	cellular_component	6	ACTN4;ADGRB1;APP;CAV1;CAV2;CHI3L1;CIB1;CLIC1;CLIC4;CSF1;CYLD;EHD2;EHD4;EZR;FAT1;HIP1R;HMOX1;ITM2C;KIRREL1;LCP1;LYN;MYO1B;MYO6;NUPR1;PICALM;PRKCD;PTK2B;RAB11A;RASGRP3;S100B;SH3GL2;TFRC;TF;THBS3;TLR4;TRARG1;TWF1;TWF2;	39	1054	316	11566	0.0311383
GO:0071347	cellular response to interleukin-1	biological_process	8	ADAMTS12;ANKRD1;CCL2;HIF1A;MYLK3;PTGIS	6	1054	27	11566	0.0316378
GO:0004672	protein kinase activity	molecular_function	7	AURKC;AXL;CAMKK2;CDC42BPA;CDC42BPG;CDK17;CDK18;CDK3;CHEK2;CLK1;CSF1R;DDR2;EPHA2;EPHA4;FGFR1;FGR;GUCY2C;JAK2;LYN;MAP3K2;MAP3K5;MAPK10;MAST3;MERTK;MST1R;MUSK;MYLK3;MYLK;NPR1;NTRK2;PIM1;PKN3;PRKAA1;PRKCD;PTK2B;RIPK1;ROCK1;SGK1;SPEG;STK17A;STK17B;STK32A;STK38L;STK39;TLK1;TNIK;TRIB1;TRIB2;ULK4;YES1;	51	1054	432	11566	0.0322951
GO:0045087	innate immune response	biological_process	5	C3;C7;CD14;CSF1;CYBA;CYLD;DDX58;LY96;MFHAS1;PTX3;RARRES2;TLR3;TLR4;	14	1054	90	11566	0.0325757
GO:2001222	regulation of neuron migration	biological_process	8	FLRT2;IGSF10;ULK4;ZSWIM6	4	1054	14	11566	0.0326854
GO:0031941	filamentous actin	cellular_component	4	ACTG1;CD2AP;MYO6;PKD2	4	1054	14	11566	0.0326854
GO:0070160	tight junction	cellular_component	5	EPHA2;F11R;GJA1;	4	1054	14	11566	0.0326854
GO:0060716	labyrinthine layer blood vessel development	biological_process	7	CCN1;HEY2;JUNB;PLCD1	4	1054	14	11566	0.0326854
GO:0045807	positive regulation of endocytosis	biological_process	8	CD14;DAB2;DLL1;LRP1	4	1054	14	11566	0.0326854
GO:1902004	positive regulation of amyloid-beta formation	biological_process	9	ABCG1;APP;EPHA4;PICALM	4	1054	14	11566	0.0326854
GO:0010467	gene expression	biological_process	6	ADIPOQ;EXT1;NOX4;SVEP1	4	1054	14	11566	0.0326854
GO:0008045	motor neuron axon guidance	biological_process	7	ALCAM;EGR2;EPHA4;KIF5C	4	1054	14	11566	0.0326854
GO:0071277	cellular response to calcium ion	biological_process	8	CHP2;CLIC4;FOSB;IQGAP1;JUNB;PKD2;PRKAA1	7	1054	35	11566	0.0358278
GO:0045931	positive regulation of mitotic cell cycle	biological_process	8	APP;FGF10;MEIS2;SMOC2;	5	1054	21	11566	0.0369123
GO:0019838	growth factor binding	molecular_function	5	IGFBP2;IGFBP3;IGFBP6;IL6ST;OSMR	5	1054	21	11566	0.0369123
GO:0007162	negative regulation of cell adhesion	biological_process	6	ANGPT1;FBLN1;PDE3B;RIPOR2;SEMA4D	5	1054	21	11566	0.0369123
GO:0045597	positive regulation of cell differentiation	biological_process	7	BMP2;CCN1;CCN2;JUNB;SOCS3	5	1054	21	11566	0.0369123
GO:0016239	positive regulation of macroautophagy	biological_process	10	GNAI3;HIF1A;HMOX1;SESN2;SIRT1	5	1054	21	11566	0.0369123
GO:0004930	G protein-coupled receptor activity	molecular_function	6	ACKR3;ADGRB1;ADGRD1;ADGRG1;ADGRL4;ADORA1;BDKRB2;CALCRL;CELSR2;EDNRB;F2RL2;F2R;FZD1;GABBR1;GPR153;GPR157;GPR161;GPR68;GPRC5B;LPAR3;LPAR6;NPY1R;PTGFR;S1PR1;	25	1054	189	11566	0.0369523
GO:0045165	cell fate commitment	biological_process	5	BMP2;EXT1;HEY2;SOX8;SPRY2;TGFB1I1	6	1054	28	11566	0.0372675
GO:0030155	regulation of cell adhesion	biological_process	5	DLL1;LAMA2;LAMA4;PTK2B;PTPRJ;S1PR1	6	1054	28	11566	0.0372675
GO:0071944	cell periphery	cellular_component	4	CIB1;EZR;NID1;PDE4B;PTPRC;SLC24A3;SLC8A1;SMOC2	8	1054	43	11566	0.0380771
GO:0032729	positive regulation of interferon-gamma production	biological_process	8	BCL3;CD14;IL1B;IL1R1;IRF8;PDE4B;TLR3;TLR4	8	1054	43	11566	0.0380771
GO:0032088	negative regulation of NF-kappaB transcription factor activity	biological_process	7	CHP1;CYLD;DDIT3;MTURN;PELI1;PTGIS;SIRT1;TAX1BP1;TNFAIP3	9	1054	51	11566	0.0390386
GO:0006508	proteolysis	biological_process	7	ADAM11;ADAM22;ADAMTS12;ADAMTS15;ADAMTS1;ADAMTS4;ADAMTS5;ADAMTS9;ANPEP;C1R;CPM;CPQ;CPXM2;CTSK;CTSO;CTSS;DPEP2;DPEP3;DPP6;DPP7;FAP;FGL2;KLKB1;LTF;MMP14;MMP19;MMP28;MST1;OTUD1;PCOLCE;PCSK5;PCSK6;PGPEP1L;PLAU;PM20D2;PRSS23;PSMA3;TASP1;TNFAIP3;TRABD2B;	41	1054	341	11566	0.0398083
GO:0071230	cellular response to amino acid stimulus	biological_process	7	COL16A1;COL4A1;COL5A2;NTRK2;PDGFD;SESN2;SESN3	7	1054	36	11566	0.0411092
GO:0045860	positive regulation of protein kinase activity	biological_process	11	CCN1;CDKN1A;CSF1;DDR2;IQGAP1;PTK2B;VEGFC	7	1054	36	11566	0.0411092
GO:0032956	regulation of actin cytoskeleton organization	biological_process	7	DLC1;F11R;HIP1R;PRKCD;ROCK1;TWF2;	7	1054	36	11566	0.0411092
GO:0010596	negative regulation of endothelial cell migration	biological_process	10	ADAMTS9;ADGRB1;STC1;THBS1	4	1054	15	11566	0.0414443
GO:0000188	inactivation of MAPK activity	biological_process	13	CAV1;DUSP16;DUSP4;DUSP5	4	1054	15	11566	0.0414443
GO:0043539	protein serine/threonine kinase activator activity	molecular_function	8	IQGAP1;LTF;SPRY2;TGFB1	4	1054	15	11566	0.0414443
GO:0032727	positive regulation of interferon-alpha production	biological_process	9	DDX58;IRF3;TLR3;TLR4	4	1054	15	11566	0.0414443
GO:0070371	ERK1 and ERK2 cascade	biological_process	12	FGF10;IGF1;TF;ZFP36L1	4	1054	15	11566	0.0414443
GO:0022617	extracellular matrix disassembly	biological_process	6	LAMC1;LCP1;SH3PXD2B	3	1054	9	11566	0.0417337
GO:0030224	monocyte differentiation	biological_process	8	MYH9;PDE1B;PPARG	3	1054	9	11566	0.0417337
GO:0018149	peptide cross-linking	biological_process	9	ANXA1;F13A1;THBS1	3	1054	9	11566	0.0417337
GO:0040037	negative regulation of fibroblast growth factor receptor signaling pathway	biological_process	9	SPRY2;SULF1;THBS1	3	1054	9	11566	0.0417337
GO:0046426	negative regulation of receptor signaling pathway via JAK-STAT	biological_process	10	BCL3;CAV1;SOCS3	3	1054	9	11566	0.0417337
GO:0001778	plasma membrane repair	biological_process	7	MYH10;MYH9;MYOF	3	1054	9	11566	0.0417337
GO:0045178	basal part of cell	cellular_component	4	FAP;ITGA6;TF	3	1054	9	11566	0.0417337
GO:0060389	pathway-restricted SMAD protein phosphorylation	biological_process	10	BMP2;TGFB1;TGFBR3	3	1054	9	11566	0.0417337
GO:0007259	receptor signaling pathway via JAK-STAT	biological_process	7	CLCF1;PKD2;SOCS3	3	1054	9	11566	0.0417337
GO:0030210	heparin biosynthetic process	biological_process	9	ANGPT1;EXT1;GLCE	3	1054	9	11566	0.0417337
GO:0010838	positive regulation of keratinocyte proliferation	biological_process	9	FGF10;NOTCH2;TLR4	3	1054	9	11566	0.0417337
GO:0090399	replicative senescence	biological_process	6	CDKN1A;PLA2R1;SERPINE1	3	1054	9	11566	0.0417337
GO:0033628	regulation of cell adhesion mediated by integrin	biological_process	6	EPHA2;LYN;PLAU	3	1054	9	11566	0.0417337
GO:0030278	regulation of ossification	biological_process	6	CSF1;EGR2;RUNX2	3	1054	9	11566	0.0417337
GO:0002548	monocyte chemotaxis	biological_process	6	ANXA1;CCL2;LGALS3	3	1054	9	11566	0.0417337
GO:0030857	negative regulation of epithelial cell differentiation	biological_process	8	CAV1;DLL1;TBX3	3	1054	9	11566	0.0417337
GO:1902176	negative regulation of oxidative stress-induced intrinsic apoptotic signaling pathway	biological_process	9	HSPB1;NFE2L2;SIRT1	3	1054	9	11566	0.0417337
GO:0050868	negative regulation of T cell activation	biological_process	9	GPNMB;PELI1;TGFB1	3	1054	9	11566	0.0417337
GO:0051000	positive regulation of nitric-oxide synthase activity	biological_process	9	GCH1;PTK2B;S100A1	3	1054	9	11566	0.0417337
GO:0090110	COPII-coated vesicle cargo loading	biological_process	7	SEC24A;SEC24D;TBC1D20	3	1054	9	11566	0.0417337
GO:0070207	protein homotrimerization	biological_process	9	SCARA5;SLC1A5;STEAP4	3	1054	9	11566	0.0417337
GO:0042641	actomyosin	cellular_component	6	CDC42BPA;MYH10;MYH9	3	1054	9	11566	0.0417337
GO:0005161	platelet-derived growth factor receptor binding	molecular_function	7	IL1R1;PDGFD;PTPRJ	3	1054	9	11566	0.0417337
GO:0060317	cardiac epithelial to mesenchymal transition	biological_process	8	BMP2;HEY2;TGFBR3	3	1054	9	11566	0.0417337
GO:0030247	polysaccharide binding	molecular_function	5	ENPP1;ENPP2;PRG4	3	1054	9	11566	0.0417337
GO:0043517	positive regulation of DNA damage response, signal transduction by p53 class mediator	biological_process	11	ANKRD1;DDX5;PLA2R1	3	1054	9	11566	0.0417337
GO:0001759	organ induction	biological_process	9	FGF10;FGF1;FGFR1	3	1054	9	11566	0.0417337
GO:0060444	branching involved in mammary gland duct morphogenesis	biological_process	7	CSF1;EPHA2;TBX3	3	1054	9	11566	0.0417337
GO:0010762	regulation of fibroblast migration	biological_process	8	CORO1C;PRR5L;SDC4	3	1054	9	11566	0.0417337
GO:0006956	complement activation	biological_process	5	C3;C7;	3	1054	9	11566	0.0417337
GO:0032993	protein-DNA complex	cellular_component	4	DDIT3;HHEX;JUP;NFE2L2;NUPR1;TOP1	6	1054	29	11566	0.0434986
GO:0007204	positive regulation of cytosolic calcium ion concentration	biological_process	13	ADCY5;CACNA1A;EDN1;F2R;SWAP70;TAC1	6	1054	29	11566	0.0434986
GO:0043086	negative regulation of catalytic activity	biological_process	6	ANXA1;ANXA3;CAND1;FNIP2;TXNIP;	6	1054	29	11566	0.0434986
GO:0071902	positive regulation of protein serine/threonine kinase activity	biological_process	12	CIB1;CSF1R;IQGAP1;LTF;RALB;SPRY2	6	1054	29	11566	0.0434986
GO:0060665	regulation of branching involved in salivary gland morphogenesis by mesenchymal-epithelial signaling	biological_process	7	FGF10;FGFR1	2	1054	4	11566	0.0439514
GO:0004331	fructose-2,6-bisphosphate 2-phosphatase activity	molecular_function	10	PFKFB2;PFKFB3	2	1054	4	11566	0.0439514
GO:0048570	notochord morphogenesis	biological_process	7	EPHA2;WNT11	2	1054	4	11566	0.0439514
GO:1903829	positive regulation of cellular protein localization	biological_process	6	CYLD;PRKAA1	2	1054	4	11566	0.0439514
GO:1904036	negative regulation of epithelial cell apoptotic process	biological_process	10	MST1;NUPR1	2	1054	4	11566	0.0439514
GO:0060485	mesenchyme development	biological_process	6	BMP2;BNC2	2	1054	4	11566	0.0439514
GO:2000391	positive regulation of neutrophil extravasation	biological_process	9	IL1R1;RIPOR2	2	1054	4	11566	0.0439514
GO:0016199	axon midline choice point recognition	biological_process	7	APP;	2	1054	4	11566	0.0439514
GO:0071375	cellular response to peptide hormone stimulus	biological_process	7	CAV1;ZFP36L1	2	1054	4	11566	0.0439514
GO:0002693	positive regulation of cellular extravasation	biological_process	8	ICAM1;PLVAP	2	1054	4	11566	0.0439514
GO:0001922	B-1 B cell homeostasis	biological_process	7	HIF1A;TNFAIP3	2	1054	4	11566	0.0439514
GO:0043652	engulfment of apoptotic cell	biological_process	9	ADGRB1;THBS1	2	1054	4	11566	0.0439514
GO:0031665	negative regulation of lipopolysaccharide-mediated signaling pathway	biological_process	8	LTF;TRIB1	2	1054	4	11566	0.0439514
GO:0072719	cellular response to cisplatin	biological_process	7	ADIRF;HMOX1	2	1054	4	11566	0.0439514
GO:0045217	cell-cell junction maintenance	biological_process	7	CSF1R;F2R	2	1054	4	11566	0.0439514
GO:0042758	long-chain fatty acid catabolic process	biological_process	11	AIG1;LIPE	2	1054	4	11566	0.0439514
GO:0042731	PH domain binding	molecular_function	6	EPB41L2;EPHA4	2	1054	4	11566	0.0439514
GO:0060513	prostatic bud formation	biological_process	8	FGF10;GLI2	2	1054	4	11566	0.0439514
GO:0003332	negative regulation of extracellular matrix constituent secretion	biological_process	9	TNFRSF1A;TNFRSF1B	2	1054	4	11566	0.0439514
GO:0033157	regulation of intracellular protein transport	biological_process	8	LCP1;NDEL1	2	1054	4	11566	0.0439514
GO:0072574	hepatocyte proliferation	biological_process	6	FGL1;NOTCH2	2	1054	4	11566	0.0439514
GO:0002685	regulation of leukocyte migration	biological_process	6	ANXA1;SMPD3	2	1054	4	11566	0.0439514
GO:0042730	fibrinolysis	biological_process	9	PLAU;PROS1	2	1054	4	11566	0.0439514
GO:0001542	ovulation from ovarian follicle	biological_process	5	ADAMTS1;NOS3	2	1054	4	11566	0.0439514
GO:0072177	mesonephric duct development	biological_process	7	PKD2;WNT11	2	1054	4	11566	0.0439514
GO:0001505	regulation of neurotransmitter levels	biological_process	5	CACNA1A;PDE1B	2	1054	4	11566	0.0439514
GO:0035357	peroxisome proliferator activated receptor signaling pathway	biological_process	6	ACTN4;PPARG	2	1054	4	11566	0.0439514
GO:0001875	lipopolysaccharide immune receptor activity	molecular_function	7	LY96;TLR4	2	1054	4	11566	0.0439514
GO:0061156	pulmonary artery morphogenesis	biological_process	8	HEY2;JAG1	2	1054	4	11566	0.0439514
GO:0090521	glomerular visceral epithelial cell migration	biological_process	9	KANK1;KANK2	2	1054	4	11566	0.0439514
GO:0043398	HLH domain binding	molecular_function	6	PKD2;SIRT1	2	1054	4	11566	0.0439514
GO:0060390	regulation of SMAD protein signal transduction	biological_process	9	SPTBN1;WWTR1	2	1054	4	11566	0.0439514
GO:0060603	mammary gland duct morphogenesis	biological_process	8	GLI2;NTN1	2	1054	4	11566	0.0439514
GO:0040036	regulation of fibroblast growth factor receptor signaling pathway	biological_process	8	RUNX2;SULF1	2	1054	4	11566	0.0439514
GO:0072015	glomerular visceral epithelial cell development	biological_process	8	MYO1E;NOTCH2	2	1054	4	11566	0.0439514
GO:0098868	bone growth	biological_process	5	LEP;SMPD3	2	1054	4	11566	0.0439514
GO:0090554	phosphatidylcholine floppase activity	molecular_function	7	ABCB4;ABCG1	2	1054	4	11566	0.0439514
GO:0032264	IMP salvage	biological_process	13	AMPD2;AMPD3	2	1054	4	11566	0.0439514
GO:0045545	syndecan binding	molecular_function	6	GPNMB;TNC	2	1054	4	11566	0.0439514
GO:0042567	insulin-like growth factor ternary complex	cellular_component	6	IGF1;IGFBP3	2	1054	4	11566	0.0439514
GO:2000766	negative regulation of cytoplasmic translation	biological_process	11	CPEB1;CPEB2	2	1054	4	11566	0.0439514
GO:0090557	establishment of endothelial intestinal barrier	biological_process	9	F11R;MYD88	2	1054	4	11566	0.0439514
GO:0008179	adenylate cyclase binding	molecular_function	6	ADCY5;AKAP12	2	1054	4	11566	0.0439514
GO:0050693	LBD domain binding	molecular_function	6	PPARG;SPON1	2	1054	4	11566	0.0439514
GO:0090084	negative regulation of inclusion body assembly	biological_process	8	HSPA2;SACS	2	1054	4	11566	0.0439514
GO:0099524	postsynaptic cytosol	cellular_component	4	DBN1;	2	1054	4	11566	0.0439514
GO:0072307	regulation of metanephric nephron tubule epithelial cell differentiation	biological_process	10	LIF;WWTR1	2	1054	4	11566	0.0439514
GO:0014807	regulation of somitogenesis	biological_process	7	DLL1;DMRT2	2	1054	4	11566	0.0439514
GO:0002687	positive regulation of leukocyte migration	biological_process	7	KITLG;SELP	2	1054	4	11566	0.0439514
GO:0055123	digestive system development	biological_process	6	HIP1R;WDR19	2	1054	4	11566	0.0439514
GO:0071476	cellular hypotonic response	biological_process	7	MYLK;STK39	2	1054	4	11566	0.0439514
GO:0019222	regulation of metabolic process	biological_process	5	LEP;NTRK2	2	1054	4	11566	0.0439514
GO:0032782	bile acid secretion	biological_process	11	ABCB4;STARD10	2	1054	4	11566	0.0439514
GO:0032050	clathrin heavy chain binding	molecular_function	6	LRP1;PICALM	2	1054	4	11566	0.0439514
GO:0045348	positive regulation of MHC class II biosynthetic process	biological_process	9	SIRT1;TLR4	2	1054	4	11566	0.0439514
GO:0060965	negative regulation of gene silencing by miRNA	biological_process	11	PPARG;TGFB1	2	1054	4	11566	0.0439514
GO:0003177	pulmonary valve development	biological_process	7	TNFRSF1A;TNFRSF1B	2	1054	4	11566	0.0439514
GO:0014909	smooth muscle cell migration	biological_process	8	CCN3;PLAU	2	1054	4	11566	0.0439514
GO:0048014	Tie signaling pathway	biological_process	8	ANGPT1;SVEP1	2	1054	4	11566	0.0439514
GO:0097647	amylin receptor signaling pathway	biological_process	7	ADM;RAMP2	2	1054	4	11566	0.0439514
GO:0031914	negative regulation of synaptic plasticity	biological_process	10	RGS14;UNC13B	2	1054	4	11566	0.0439514
GO:0050999	regulation of nitric-oxide synthase activity	biological_process	8	IL1B;LEP	2	1054	4	11566	0.0439514
GO:1905563	negative regulation of vascular endothelial cell proliferation	biological_process	10	CCL2;PPARG	2	1054	4	11566	0.0439514
GO:0030050	vesicle transport along actin filament	biological_process	6	ACTN4;FNBP1L	2	1054	4	11566	0.0439514
GO:1901509	regulation of endothelial tube morphogenesis	biological_process	8	ADAMTS12;FGF1	2	1054	4	11566	0.0439514
GO:0060710	chorio-allantoic fusion	biological_process	4	CCN1;ZFP36L1	2	1054	4	11566	0.0439514
GO:0006003	fructose 2,6-bisphosphate metabolic process	biological_process	7	PFKFB2;PFKFB3	2	1054	4	11566	0.0439514
GO:0090036	regulation of protein kinase C signaling	biological_process	9	AKAP12;ULK4	2	1054	4	11566	0.0439514
GO:0019956	chemokine binding	molecular_function	6	ACKR1;ACKR3	2	1054	4	11566	0.0439514
GO:0036006	cellular response to macrophage colony-stimulating factor stimulus	biological_process	8	CSF1R;PDE1B	2	1054	4	11566	0.0439514
GO:0010644	cell communication by electrical coupling	biological_process	5	DBN1;GJA1	2	1054	4	11566	0.0439514
GO:0030485	smooth muscle contractile fiber	cellular_component	7	ACTA2;IDO1	2	1054	4	11566	0.0439514
GO:0071499	cellular response to laminar fluid shear stress	biological_process	7	KLF2;NFE2L2	2	1054	4	11566	0.0439514
GO:0032640	tumor necrosis factor production	biological_process	6	APP;	2	1054	4	11566	0.0439514
GO:0060415	muscle tissue morphogenesis	biological_process	6	MYF5;MYF6	2	1054	4	11566	0.0439514
GO:0038165	oncostatin-M-mediated signaling pathway	biological_process	7	IL6ST;OSMR	2	1054	4	11566	0.0439514
GO:0032606	type I interferon production	biological_process	5	IRF3;MYD88	2	1054	4	11566	0.0439514
GO:0005381	iron ion transmembrane transporter activity	molecular_function	10	SLC39A14;SLC40A1	2	1054	4	11566	0.0439514
GO:0038065	collagen-activated signaling pathway	biological_process	6	ITGA11;UBASH3B	2	1054	4	11566	0.0439514
GO:0070309	lens fiber cell morphogenesis	biological_process	8	EPHA2;TBC1D20	2	1054	4	11566	0.0439514
GO:0004366	glycerol-3-phosphate O-acyltransferase activity	molecular_function	8	GPAM;GPAT2	2	1054	4	11566	0.0439514
GO:0010572	positive regulation of platelet activation	biological_process	9	SELP;TLR4	2	1054	4	11566	0.0439514
GO:0004896	cytokine receptor activity	molecular_function	6	CD44;CSF2RB;IL5RA;IL6ST;OSMR	5	1054	22	11566	0.0443053
GO:0008219	cell death	biological_process	4	CIDEA;EMP1;EMP3;GSDME;RIPK1	5	1054	22	11566	0.0443053
GO:0009966	regulation of signal transduction	biological_process	7	CNKSR3;SPRY2;SPRY4;UGCG;	5	1054	22	11566	0.0443053
GO:0071949	FAD binding	molecular_function	7	AOX1;MICAL1;MICAL2;SQLE;STEAP4	5	1054	22	11566	0.0443053
GO:0007186	G protein-coupled receptor signaling pathway	biological_process	5	ACKR3;ADGRB1;ADGRD1;ADGRG1;ADGRL4;ADORA1;BDKRB2;CALCRL;CELSR2;EDN1;EDNRB;F2RL2;F2R;FZD1;GABBR1;GNAI3;GNG2;GPR153;GPR157;GPR161;GPR68;GPRC5B;LPAR3;LPAR6;NPY1R;PREX2;PTGFR;RAMP2;RGS16;RGS1;S1PR1;	32	1054	258	11566	0.0447226
GO:0010629	negative regulation of gene expression	biological_process	8	APP;ATP2B4;BMP2;CCN2;CDKN1A;CILP;CRYAB;FGFR1;GATA2;HEY2;HIF1A;ID1;IGF1;LDLR;NOTCH2;PICALM;PRKAA1;SH3GL2;SIRT1;TGFB1;ZBTB20	21	1054	156	11566	0.0448323
GO:0043065	positive regulation of apoptotic process	biological_process	9	ANKRD1;BMP2;CALHM2;CCN1;HIP1R;HMOX1;IDO1;IGFBP3;ITGA6;MAP3K5;MLLT11;NFATC4;NOTCH2;NUPR1;PHLDA1;RIPK1;RYBP;SIRT1;STK17A;TNFRSF12A;UNC13B;WNT11;	23	1054	175	11566	0.0467825
GO:0043154	negative regulation of cysteine-type endopeptidase activity involved in apoptotic process	biological_process	10	CD44;CRYAB;FNIP1;MICAL1;PTGS2;SERPINB9;THBS1	7	1054	37	11566	0.0468713
GO:0042472	inner ear morphogenesis	biological_process	6	FGF10;FGFR1;FZD3;GATA2;INSIG1;NTN1;SPRY2	7	1054	37	11566	0.0468713
GO:0090090	negative regulation of canonical Wnt signaling pathway	biological_process	10	BICC1;BMP2;CAV1;CYLD;DAB2;DDIT3;DKK2;EGR1;LRP4;MCC;SFRP5;WNT11;WWTR1	13	1054	86	11566	0.0470183
GO:0031982	vesicle	cellular_component	5	CORO1C;DPP7;MVB12B;PICALM;PIK3C2A;RAB11A;RAB32;SRI;TF;VPS26A	10	1054	61	11566	0.0477312
GO:1903508	positive regulation of nucleic acid-templated transcription	biological_process	10	ACTN1;ACTN4;ANKRD1;ARID5B;ID1;JMY;JUP;NUPR1;RBPMS	9	1054	53	11566	0.0483936
GO:0070301	cellular response to hydrogen peroxide	biological_process	8	MAP3K5;NFE2L2;PRKCD;SIRT1;SMPD3;TNFAIP3	6	1054	30	11566	0.050344
GO:0043406	positive regulation of MAP kinase activity	biological_process	12	EDN1;FGF1;FGFR1;KITLG;MST1R;TGFB1	6	1054	30	11566	0.050344
GO:0055088	lipid homeostasis	biological_process	7	ABCB4;ACACA;CEBPA;ZBTB20	4	1054	16	11566	0.0513977
GO:0043236	laminin binding	molecular_function	5	CTSS;LGALS3;NID1;THBS1	4	1054	16	11566	0.0513977
GO:0006807	nitrogen compound metabolic process	biological_process	4	ARID5B;MYO1E;NIT1;VNN2	4	1054	16	11566	0.0513977
GO:0006641	triglyceride metabolic process	biological_process	9	CAV1;GPAM;INSIG1;SLC37A4	4	1054	16	11566	0.0513977
GO:0006694	steroid biosynthetic process	biological_process	7	CYP11A1;HMGCR;HSD3B7;PMVK	4	1054	16	11566	0.0513977
GO:0007154	cell communication	biological_process	4	DLL1;GJA1;GJC1;JAG1;SLC8A1	5	1054	23	11566	0.05252
GO:1900026	positive regulation of substrate adhesion-dependent cell spreading	biological_process	10	CIB1;DOCK5;NEDD9;S100A10;	5	1054	23	11566	0.05252
GO:0007193	adenylate cyclase-inhibiting G protein-coupled receptor signaling pathway	biological_process	8	AKAP12;EDN1;GABBR1;GNAI3;S1PR1	5	1054	23	11566	0.05252
GO:0048286	lung alveolus development	biological_process	5	ADA;ERRFI1;FGF10;LIF;SMPD3	5	1054	23	11566	0.05252
GO:0005789	endoplasmic reticulum membrane	cellular_component	5	ANKS4B;CERS2;CYP4V2;DEGS1;DPM3;ELOVL1;ELOVL5;ELOVL6;ELOVL7;EXT1;FADS3;FITM2;FMO2;FMO3;GNAI3;GRAMD1B;HACD2;HMGCR;INSIG1;ITPR2;LPGAT1;PIGM;PKD2;PLOD2;PTGIS;PTGS2;RETSAT;SEC24A;SEC24D;SEC62;SLC27A2;SOAT1;SRI;TBC1D20;TMEM178A;TMTC2;VKORC1;;ZDHHC2	39	1054	329	11566	0.0528199
GO:0005546	phosphatidylinositol-4,5-bisphosphate binding	molecular_function	9	GSDME;HIP1R;PLCB1;PLCD1;SYTL2;TWF1;TWF2	7	1054	38	11566	0.0531241
GO:0030855	epithelial cell differentiation	biological_process	6	CNN3;F11R;FGF10;LGALS3;NR5A2;TAGLN;TGFB1I1	7	1054	38	11566	0.0531241
GO:0051117	ATPase binding	molecular_function	6	ATP6V0A4;CAV1;EZR;NOP58;PKD2;RALB;S100A1;SNX10;WFS1	9	1054	54	11566	0.0535827
GO:0005543	phospholipid binding	molecular_function	5	F3;HIP1R;JAG1;MYOF;NR5A2;PICALM;SPTBN1;UNC13B	8	1054	46	11566	0.0539526
GO:0072520	seminiferous tubule development	biological_process	6	ADGRG1;TBC1D20;WDR48	3	1054	10	11566	0.0556773
GO:0042059	negative regulation of epidermal growth factor receptor signaling pathway	biological_process	10	ERRFI1;PTPRJ;RNF115	3	1054	10	11566	0.0556773
GO:0031954	positive regulation of protein autophosphorylation	biological_process	11	GPNMB;TNKS1BP1;TOM1L1	3	1054	10	11566	0.0556773
GO:0071380	cellular response to prostaglandin E stimulus	biological_process	8	ACACA;ADCY6;PRKAA1	3	1054	10	11566	0.0556773
GO:0016811	hydrolase activity, acting on carbon-nitrogen (but not peptide) bonds, in linear amides	molecular_function	6	ACER3;NIT1;VNN2	3	1054	10	11566	0.0556773
GO:0045745	positive regulation of G protein-coupled receptor signaling pathway	biological_process	9	C3;SLC39A14;TMOD2	3	1054	10	11566	0.0556773
GO:0031091	platelet alpha granule	cellular_component	9	SPARC;THBS1;THBS2	3	1054	10	11566	0.0556773
GO:0055008	cardiac muscle tissue morphogenesis	biological_process	7	ACTC1;ANKRD1;BMP2	3	1054	10	11566	0.0556773
GO:0002080	acrosomal membrane	cellular_component	8	CAV1;CAV2;SLC2A3	3	1054	10	11566	0.0556773
GO:0060707	trophoblast giant cell differentiation	biological_process	6	LIF;MDFI;SOCS3	3	1054	10	11566	0.0556773
GO:0017049	GTP-Rho binding	molecular_function	10	CDC42EP2;PKN3;ROCK1	3	1054	10	11566	0.0556773
GO:0048814	regulation of dendrite morphogenesis	biological_process	9	SEMA4D;TNIK;	3	1054	10	11566	0.0556773
GO:0031932	TORC2 complex	cellular_component	4	PRR5L;SESN2;SESN3	3	1054	10	11566	0.0556773
GO:0030574	collagen catabolic process	biological_process	5	CTSK;CTSS;MMP14	3	1054	10	11566	0.0556773
GO:0014002	astrocyte development	biological_process	7	DLL1;TLR4;VIM	3	1054	10	11566	0.0556773
GO:0090051	negative regulation of cell migration involved in sprouting angiogenesis	biological_process	12	MEOX2;STARD13;THBS1	3	1054	10	11566	0.0556773
GO:0071404	cellular response to low-density lipoprotein particle stimulus	biological_process	6	CD9;LDLR;PPARG	3	1054	10	11566	0.0556773
GO:0045664	regulation of neuron differentiation	biological_process	9	CDON;DPYSL2;ROCK1	3	1054	10	11566	0.0556773
GO:0043394	proteoglycan binding	molecular_function	5	CTSK;CTSS;NID1	3	1054	10	11566	0.0556773
GO:0003323	type B pancreatic cell development	biological_process	9	BMP5;BMP6;DLL1	3	1054	10	11566	0.0556773
GO:0002755	MyD88-dependent toll-like receptor signaling pathway	biological_process	9	MYD88;TLR4;	3	1054	10	11566	0.0556773
GO:0030424	axon	cellular_component	6	ALCAM;APP;DPYSL2;EPHA4;FZD3;LPAR3;MYH10;NCS1;NDEL1;PRKAA1;RAB11A;SLC38A1;SNCG;TAC1;TNFRSF21;TRPV2;	17	1054	124	11566	0.0574598
GO:0035335	peptidyl-tyrosine dephosphorylation	biological_process	10	DUSP16;DUSP4;DUSP5;PTPN12;PTPN13;PTPN9;PTPRC;PTPRF;PTPRG;PTPRJ;UBASH3B;	12	1054	80	11566	0.0576767
GO:0005179	hormone activity	molecular_function	7	ADIPOQ;ADM;EDN1;IGF1;LEP;STC1	6	1054	31	11566	0.0578121
GO:0005200	structural constituent of cytoskeleton	molecular_function	4	ACTG1;ADD3;ARPC1B;SPTBN1;TUBB6;VIM	6	1054	31	11566	0.0578121
GO:0071560	cellular response to transforming growth factor beta stimulus	biological_process	8	ANKRD1;CAV1;CILP;COL4A2;TGFB1;ZFP36L1	6	1054	31	11566	0.0578121
GO:0035690	cellular response to drug	biological_process	6	ADIPOQ;ANKRD1;IL1B;NFE2L2;PDE4B;TFRC	6	1054	31	11566	0.0578121
GO:0071407	cellular response to organic cyclic compound	biological_process	7	BMP2;CCL2;CEBPA;GLI2;IL1B;TGFB1	6	1054	31	11566	0.0578121
GO:0001772	immunological synapse	cellular_component	5	ALCAM;EZR;ICAM1;LGALS3;MYH9;PTPRJ	6	1054	31	11566	0.0578121
GO:0003700	DNA-binding transcription factor activity	molecular_function	4	ATF5;BACH1;BCL3;CEBPA;CREB5;CSRNP1;DDIT3;DMRT2;EBF1;EBF2;EGR1;EGR2;ELF1;ERG;ETS1;FLI1;FOSB;FOSL1;FOSL2;FOXO6;GATA2;GLI2;HEY2;HIC1;HIF1A;HIF3A;HOXD4;HSF2;IRF3;IRF8;JUNB;KLF2;MAFG;MEOX2;MYC;NFATC4;NFE2L2;NFIL3;NR5A2;PBX3;PPARG;RUNX1;RUNX2;SOX7;SOX8;STAT6;TBX3;ZKSCAN1	48	1054	420	11566	0.0589135
GO:0014068	positive regulation of phosphatidylinositol 3-kinase signaling	biological_process	10	ANGPT1;F2R;FGR;IGF1;LEP;PRR5L;SELP;SEMA4D	8	1054	47	11566	0.0600596
GO:0005516	calmodulin binding	molecular_function	5	ATP2B4;CALD1;CNN1;CNN3;IQGAP1;IQGAP2;MARCKS;MYO1E;NOS3;PLCB1;SLC8A1	11	1054	72	11566	0.0603492
GO:0005768	endosome	cellular_component	7	ACKR1;ACKR3;ANXA1;APP;ATP6V0A4;BDKRB2;CALCRL;CAV1;CYBA;EHD2;EHD4;EPHA4;EZR;LDLR;MVB12B;NTRK2;PACSIN2;SNX10;STEAP4;TFRC;TF;TOM1L1;UNC93B1;VPS26A;WDR48;	26	1054	208	11566	0.0604978
GO:0050829	defense response to Gram-negative bacterium	biological_process	9	LTF;MPEG1;RARRES2;SERPINE1;TLR4	5	1054	24	11566	0.0615605
GO:0071363	cellular response to growth factor stimulus	biological_process	7	BMP2;CIB1;SPARC;TGFB1;TWF2	5	1054	24	11566	0.0615605
GO:0022604	regulation of cell morphogenesis	biological_process	7	CFL1;FITM2;FMNL1;FMNL3;SPARC	5	1054	24	11566	0.0615605
GO:0008542	visual learning	biological_process	5	APP;HIF1A;HMGCR;MEIS2;PDE1B	5	1054	24	11566	0.0615605
GO:0009055	electron transfer activity	molecular_function	5	AOX1;CYBA;SH3BGRL3;STEAP4;	5	1054	24	11566	0.0615605
GO:0004725	protein tyrosine phosphatase activity	molecular_function	9	DUSP16;DUSP4;DUSP5;PTPN12;PTPN13;PTPN9;PTPRC;PTPRF;PTPRG;PTPRJ;UBASH3B;	12	1054	81	11566	0.0623575
GO:0035904	aorta development	biological_process	7	LEP;LOX;MYH10;PKD2	4	1054	17	11566	0.0625344
GO:0045595	regulation of cell differentiation	biological_process	6	LIF;PTBP3;SOCS3;SPRY2	4	1054	17	11566	0.0625344
GO:1902042	negative regulation of extrinsic apoptotic signaling pathway via death domain receptors	biological_process	11	HMOX1;ICAM1;SERPINE1;TNFAIP3	4	1054	17	11566	0.0625344
GO:0001892	embryonic placenta development	biological_process	5	CEBPA;GATA2;HIF1A;PKD2	4	1054	17	11566	0.0625344
GO:0043552	positive regulation of phosphatidylinositol 3-kinase activity	biological_process	10	FGR;LYN;PTK2B;TGFB1	4	1054	17	11566	0.0625344
GO:0004857	enzyme inhibitor activity	molecular_function	5	ANGPTL4;TIMP2;TIMP3;TXNIP	4	1054	17	11566	0.0625344
GO:0005921	gap junction	cellular_component	5	CCN3;DBN1;GJA1;GJC1	4	1054	17	11566	0.0625344
GO:0045840	positive regulation of mitotic nuclear division	biological_process	9	EDN1;IGF1;IL1B;SMPD3	4	1054	17	11566	0.0625344
GO:0010575	positive regulation of vascular endothelial growth factor production	biological_process	8	C3;HIF1A;IL1B;SULF1	4	1054	17	11566	0.0625344
GO:0010800	positive regulation of peptidyl-threonine phosphorylation	biological_process	11	APP;CHI3L1;TGFB1;TNKS1BP1	4	1054	17	11566	0.0625344
GO:0005540	hyaluronic acid binding	molecular_function	6	CD44;LAYN;TNFAIP6;VCAN	4	1054	17	11566	0.0625344
GO:0042474	middle ear morphogenesis	biological_process	6	EDN1;FGFR1;INSIG1;MSX1	4	1054	17	11566	0.0625344
GO:0035024	negative regulation of Rho protein signal transduction	biological_process	12	ARHGAP42;DLC1;KANK1;RIPOR2	4	1054	17	11566	0.0625344
GO:2000379	positive regulation of reactive oxygen species metabolic process	biological_process	8	CDKN1A;NFE2L2;THBS1;TSPO	4	1054	17	11566	0.0625344
GO:0070555	response to interleukin-1	biological_process	7	CHI3L1;IL1B;IL1R1;MYD88	4	1054	17	11566	0.0625344
GO:0005507	copper ion binding	molecular_function	8	AOC1;LOXL1;LOXL4;LOX;PAM;	6	1054	32	11566	0.0659074
GO:0048365	Rac GTPase binding	molecular_function	10	CAV1;CORO1C;DOCK7;FMNL1;IQGAP1;IQGAP2	6	1054	32	11566	0.0659074
GO:0097191	extrinsic apoptotic signaling pathway	biological_process	6	MLLT11;RIPK1;TGFB1;TLR3;TNFRSF12A;TNFRSF1B	6	1054	32	11566	0.0659074
GO:0007265	Ras protein signal transduction	biological_process	7	CDKN1A;DOK2;MRAS;RALB;RASGRP3;RRAS2	6	1054	32	11566	0.0659074
GO:0097110	scaffold protein binding	molecular_function	5	ADCY5;CAV2;DLL1;ITPR2;NOS3;VIM	6	1054	32	11566	0.0659074
GO:0010718	positive regulation of epithelial to mesenchymal transition	biological_process	8	BMP2;DAB2;IL1B;TGFB1I1;TGFB1;WWTR1	6	1054	32	11566	0.0659074
GO:0090091	positive regulation of extracellular matrix disassembly	biological_process	9	DDR2;MELTF	2	1054	5	11566	0.0688813
GO:0150077	regulation of neuroinflammatory response	biological_process	9	PTGS2;TNFRSF1B	2	1054	5	11566	0.0688813
GO:0045650	negative regulation of macrophage differentiation	biological_process	10	ADIPOQ;GATA2	2	1054	5	11566	0.0688813
GO:0009143	nucleoside triphosphate catabolic process	biological_process	9	ENPP1;SMPDL3A	2	1054	5	11566	0.0688813
GO:0010757	negative regulation of plasminogen activation	biological_process	11	SERPINE1;THBS1	2	1054	5	11566	0.0688813
GO:0035325	Toll-like receptor binding	molecular_function	6	MYD88;UNC93B1	2	1054	5	11566	0.0688813
GO:0007260	tyrosine phosphorylation of STAT protein	biological_process	11	LEP;LIF	2	1054	5	11566	0.0688813
GO:0007044	cell-substrate junction assembly	biological_process	7	ITGA5;	2	1054	5	11566	0.0688813
GO:0048643	positive regulation of skeletal muscle tissue development	biological_process	10	CDON;PRKAA1	2	1054	5	11566	0.0688813
GO:0001561	fatty acid alpha-oxidation	biological_process	11	PHYH;SLC27A2	2	1054	5	11566	0.0688813
GO:0046850	regulation of bone remodeling	biological_process	7	LEP;SUCO	2	1054	5	11566	0.0688813
GO:0045636	positive regulation of melanocyte differentiation	biological_process	9	ADAMTS9;KITLG	2	1054	5	11566	0.0688813
GO:0051770	positive regulation of nitric-oxide synthase biosynthetic process	biological_process	9	TLR4;	2	1054	5	11566	0.0688813
GO:0030913	paranodal junction assembly	biological_process	8	CD9;EPB41L3	2	1054	5	11566	0.0688813
GO:0007270	neuron-neuron synaptic transmission	biological_process	10	CACNA1A;TMOD2	2	1054	5	11566	0.0688813
GO:0017145	stem cell division	biological_process	5	EXT1;WWTR1	2	1054	5	11566	0.0688813
GO:0005031	tumor necrosis factor-activated receptor activity	molecular_function	7	TNFRSF1A;TNFRSF1B	2	1054	5	11566	0.0688813
GO:0102568	phospholipase A2 activity consuming 1,2-dioleoylphosphatidylethanolamine	molecular_function	7	PLA2G1B;PLA2G2C	2	1054	5	11566	0.0688813
GO:0006000	fructose metabolic process	biological_process	8	PFKFB2;PFKFB3	2	1054	5	11566	0.0688813
GO:0034372	very-low-density lipoprotein particle remodeling	biological_process	10	LCAT;LPL	2	1054	5	11566	0.0688813
GO:0032432	actin filament bundle	cellular_component	6	LCP1;MARCKS	2	1054	5	11566	0.0688813
GO:0048278	vesicle docking	biological_process	6	CAV2;CEP83	2	1054	5	11566	0.0688813
GO:1903589	positive regulation of blood vessel endothelial cell proliferation involved in sprouting angiogenesis	biological_process	10	GATA2;HMOX1	2	1054	5	11566	0.0688813
GO:0071281	cellular response to iron ion	biological_process	8	BMP6;TF	2	1054	5	11566	0.0688813
GO:0060019	radial glial cell differentiation	biological_process	7	FGF10;GPR157	2	1054	5	11566	0.0688813
GO:0060315	negative regulation of ryanodine-sensitive calcium-release channel activity	biological_process	11	PKD2;SRI	2	1054	5	11566	0.0688813
GO:0051220	cytoplasmic sequestering of protein	biological_process	6	DBN1;DZIP1	2	1054	5	11566	0.0688813
GO:0060449	bud elongation involved in lung branching	biological_process	8	FGF10;SPRY2	2	1054	5	11566	0.0688813
GO:0006929	substrate-dependent cell migration	biological_process	7	FMNL1;ITGA11	2	1054	5	11566	0.0688813
GO:0102567	phospholipase A2 activity (consuming 1,2-dipalmitoylphosphatidylcholine	molecular_function	7	PLA2G1B;PLA2G2C	2	1054	5	11566	0.0688813
GO:0090647	modulation of age-related behavioral decline	biological_process	5	APP;PICALM	2	1054	5	11566	0.0688813
GO:0007631	feeding behavior	biological_process	4	NPY1R;NTRK2	2	1054	5	11566	0.0688813
GO:0045730	respiratory burst	biological_process	4	CYBA;SLC37A4	2	1054	5	11566	0.0688813
GO:0042994	cytoplasmic sequestering of transcription factor	biological_process	7	PKD2;SRI	2	1054	5	11566	0.0688813
GO:0046581	intercellular canaliculus	cellular_component	5	ABCB4;STARD10	2	1054	5	11566	0.0688813
GO:0001775	cell activation	biological_process	4	IGF1;TGFB1	2	1054	5	11566	0.0688813
GO:0010870	positive regulation of receptor biosynthetic process	biological_process	9	EDN1;HIF1A	2	1054	5	11566	0.0688813
GO:0019065	receptor-mediated endocytosis of virus by host cell	biological_process	9	CAV1;CAV2	2	1054	5	11566	0.0688813
GO:1990090	cellular response to nerve growth factor stimulus	biological_process	8	CIB1;TAC1	2	1054	5	11566	0.0688813
GO:0003179	heart valve morphogenesis	biological_process	5	ADAMTS9;TGFB1	2	1054	5	11566	0.0688813
GO:0060712	spongiotrophoblast layer development	biological_process	6	ADM;ZFP36L1	2	1054	5	11566	0.0688813
GO:0032637	interleukin-8 production	biological_process	5	CHI3L1;LEP	2	1054	5	11566	0.0688813
GO:0034626	fatty acid elongation, polyunsaturated fatty acid	biological_process	13	ELOVL5;ELOVL7	2	1054	5	11566	0.0688813
GO:0016082	synaptic vesicle priming	biological_process	8	CADPS2;UNC13B	2	1054	5	11566	0.0688813
GO:0033691	sialic acid binding	molecular_function	7	ADIPOQ;SELP	2	1054	5	11566	0.0688813
GO:0001973	G protein-coupled adenosine receptor signaling pathway	biological_process	7	ADCY5;ADORA1	2	1054	5	11566	0.0688813
GO:0010941	regulation of cell death	biological_process	6	CRYAB;MAP3K5	2	1054	5	11566	0.0688813
GO:0048699	generation of neurons	biological_process	7	DBN1;FGFR1	2	1054	5	11566	0.0688813
GO:0002686	negative regulation of leukocyte migration	biological_process	7	ADA;ADORA1	2	1054	5	11566	0.0688813
GO:0070244	negative regulation of thymocyte apoptotic process	biological_process	13	ADA;HIF1A	2	1054	5	11566	0.0688813
GO:0043495	protein membrane adaptor activity	molecular_function	6	CIB1;MYH9	2	1054	5	11566	0.0688813
GO:0035562	negative regulation of chromatin binding	biological_process	7	BTAF1;NFATC4	2	1054	5	11566	0.0688813
GO:0036003	positive regulation of transcription from RNA polymerase II promoter in response to stress	biological_process	11	KLF2;NFE2L2	2	1054	5	11566	0.0688813
GO:0030072	peptide hormone secretion	biological_process	10	EDN1;SMPD3	2	1054	5	11566	0.0688813
GO:0050662	coenzyme binding	molecular_function	5	HMGCR;	2	1054	5	11566	0.0688813
GO:0008131	primary amine oxidase activity	molecular_function	7	AOC1;	2	1054	5	11566	0.0688813
GO:0019534	toxin transmembrane transporter activity	molecular_function	5	ABCG1;SLC22A3	2	1054	5	11566	0.0688813
GO:0021957	corticospinal tract morphogenesis	biological_process	12	CDH11;EPHA4	2	1054	5	11566	0.0688813
GO:0120193	tight junction organization	biological_process	7	EXT1;SVEP1	2	1054	5	11566	0.0688813
GO:0035509	negative regulation of myosin-light-chain-phosphatase activity	biological_process	13	NCKAP1L;ROCK1	2	1054	5	11566	0.0688813
GO:0006685	sphingomyelin catabolic process	biological_process	9	SMPD3;SMPDL3A	2	1054	5	11566	0.0688813
GO:0042030	ATPase inhibitor activity	molecular_function	6	FNIP1;FNIP2	2	1054	5	11566	0.0688813
GO:0030957	Tat protein binding	molecular_function	8	DLL1;GABARAPL1	2	1054	5	11566	0.0688813
GO:0046890	regulation of lipid biosynthetic process	biological_process	7	LEP;THRSP	2	1054	5	11566	0.0688813
GO:0060428	lung epithelium development	biological_process	7	ERRFI1;FGF10	2	1054	5	11566	0.0688813
GO:0050994	regulation of lipid catabolic process	biological_process	7	RARRES2;	2	1054	5	11566	0.0688813
GO:0034103	regulation of tissue remodeling	biological_process	6	DDR2;GPNMB	2	1054	5	11566	0.0688813
GO:0030497	fatty acid elongation	biological_process	11	ELOVL6;HACD2	2	1054	5	11566	0.0688813
GO:1901380	negative regulation of potassium ion transmembrane transport	biological_process	11	CAV1;STK39	2	1054	5	11566	0.0688813
GO:2000643	positive regulation of early endosome to late endosome transport	biological_process	7	DAB2;EZR	2	1054	5	11566	0.0688813
GO:0030368	interleukin-17 receptor activity	molecular_function	7	IL17RC;IL17RE	2	1054	5	11566	0.0688813
GO:1990712	HFE-transferrin receptor complex	cellular_component	6	TFRC;TF	2	1054	5	11566	0.0688813
GO:0061419	positive regulation of transcription from RNA polymerase II promoter in response to hypoxia	biological_process	12	HIF1A;NFE2L2	2	1054	5	11566	0.0688813
GO:0031232	extrinsic component of external side of plasma membrane	cellular_component	6	ANXA1;TF	2	1054	5	11566	0.0688813
GO:0005149	interleukin-1 receptor binding	molecular_function	7	IL1B;MYD88	2	1054	5	11566	0.0688813
GO:0002227	innate immune response in mucosa	biological_process	7	LTF;PLA2G1B	2	1054	5	11566	0.0688813
GO:0010742	macrophage derived foam cell differentiation	biological_process	7	PPARG;SOAT1	2	1054	5	11566	0.0688813
GO:0003176	aortic valve development	biological_process	7	TNFRSF1A;TNFRSF1B	2	1054	5	11566	0.0688813
GO:0007182	common-partner SMAD protein phosphorylation	biological_process	10	SPTBN1;TGFB1	2	1054	5	11566	0.0688813
GO:0010737	protein kinase A signaling	biological_process	6	EZR;LCP1	2	1054	5	11566	0.0688813
GO:0005828	kinetochore microtubule	cellular_component	9	KNTC1;RAB11A	2	1054	5	11566	0.0688813
GO:0055089	fatty acid homeostasis	biological_process	9	GOT1;GPAM	2	1054	5	11566	0.0688813
GO:0061035	regulation of cartilage development	biological_process	7	SMPD3;TGFB1	2	1054	5	11566	0.0688813
GO:0051660	establishment of centrosome localization	biological_process	7	CEP83;EZR	2	1054	5	11566	0.0688813
GO:0043267	negative regulation of potassium ion transport	biological_process	10	NOS3;PTK2B	2	1054	5	11566	0.0688813
GO:0051764	actin crosslink formation	biological_process	7	ACTN1;MARCKS	2	1054	5	11566	0.0688813
GO:0048549	positive regulation of pinocytosis	biological_process	9	ACTN4;AXL	2	1054	5	11566	0.0688813
GO:0032269	negative regulation of cellular protein metabolic process	biological_process	8	EDN1;EDNRB	2	1054	5	11566	0.0688813
GO:0034137	positive regulation of toll-like receptor 2 signaling pathway	biological_process	10	CYBA;MFHAS1	2	1054	5	11566	0.0688813
GO:0048245	eosinophil chemotaxis	biological_process	7	CCL24;LGALS3	2	1054	5	11566	0.0688813
GO:0004767	sphingomyelin phosphodiesterase activity	molecular_function	8	SMPD3;SMPDL3A	2	1054	5	11566	0.0688813
GO:0030579	ubiquitin-dependent SMAD protein catabolic process	biological_process	11	SMURF1;TGFB1I1	2	1054	5	11566	0.0688813
GO:0001960	negative regulation of cytokine-mediated signaling pathway	biological_process	9	CAV1;PTPRC	2	1054	5	11566	0.0688813
GO:0008237	metallopeptidase activity	molecular_function	7	ADAM11;ADAM22;ADAMTS12;ADAMTS15;ADAMTS1;ADAMTS4;ADAMTS5;ADAMTS9;ANPEP;DPEP2;DPEP3;MMP14;MMP19;MMP28	14	1054	100	11566	0.0690741
GO:0098978	glutamatergic synapse	cellular_component	4	ACTC1;ACTN1;ATP2B2;CACNA1A;CADPS2;CDH11;DBN1;EPHA4;GRIN3A;PRKAR2B;RAB11A;RGS14;SH3GL1;TAMALIN;	15	1054	109	11566	0.0693173
GO:0030018	Z disc	cellular_component	5	ACTN1;ACTN4;ATP2B4;CRYAB;FHL2;HSPB1;JUP;MYL9;SRI	9	1054	57	11566	0.071265
GO:0045177	apical part of cell	cellular_component	4	ACTG1;APP;ATP6V0A4;CHL1;CLIC4;EZR;FAP;FZD3;LDLR	9	1054	57	11566	0.071265
GO:0120162	positive regulation of cold-induced thermogenesis	biological_process	7	ADIPOQ;CAV1;EBF2;ELOVL6;FABP4;GATM;LEP;STAT6;TRPV2	9	1054	57	11566	0.071265
GO:0043280	positive regulation of cysteine-type endopeptidase activity involved in apoptotic process	biological_process	10	CCN1;F2R;MAP3K5;SIRT1;SOX7	5	1054	25	11566	0.0714231
GO:0040008	regulation of growth	biological_process	5	DLL1;IGFBP2;IGFBP3;SOCS3;TKT	5	1054	25	11566	0.0714231
GO:0042277	peptide binding	molecular_function	5	NPR3;PCSK5;PPARG	3	1054	11	11566	0.0715216
GO:0048260	positive regulation of receptor-mediated endocytosis	biological_process	9	C3;SERPINE1;TF	3	1054	11	11566	0.0715216
GO:0000380	alternative mRNA splicing, via spliceosome	biological_process	14	DDX5;SFPQ;SRSF1	3	1054	11	11566	0.0715216
GO:0001779	natural killer cell differentiation	biological_process	8	AXL;MERTK;PTPRC	3	1054	11	11566	0.0715216
GO:0004364	glutathione transferase activity	molecular_function	6	GSTM3;MGST1;	3	1054	11	11566	0.0715216
GO:0010761	fibroblast migration	biological_process	8	ARID5B;CCN3;IQGAP1	3	1054	11	11566	0.0715216
GO:0097746	regulation of blood vessel diameter	biological_process	8	ADCY6;NOS3;ROCK1	3	1054	11	11566	0.0715216
GO:0001709	cell fate determination	biological_process	5	EBF2;GATA2;PTCH2	3	1054	11	11566	0.0715216
GO:0051016	barbed-end actin filament capping	biological_process	11	CAPG;GSN;TWF1	3	1054	11	11566	0.0715216
GO:2000353	positive regulation of endothelial cell apoptotic process	biological_process	11	CCL2;CD248;THBS1	3	1054	11	11566	0.0715216
GO:0002224	toll-like receptor signaling pathway	biological_process	8	TLR3;TLR4;UNC93B1	3	1054	11	11566	0.0715216
GO:0043032	positive regulation of macrophage activation	biological_process	8	CEBPA;THBS1;TLR4	3	1054	11	11566	0.0715216
GO:0035584	calcium-mediated signaling using intracellular calcium source	biological_process	8	PTGFR;PTPRC;SELP	3	1054	11	11566	0.0715216
GO:2000147	positive regulation of cell motility	biological_process	7	CSF1R;DUOX1;TF	3	1054	11	11566	0.0715216
GO:0004602	glutathione peroxidase activity	molecular_function	5	GPX2;GPX3;MGST1	3	1054	11	11566	0.0715216
GO:0045821	positive regulation of glycolytic process	biological_process	11	APP;IGF1;ZBTB20	3	1054	11	11566	0.0715216
GO:0017017	MAP kinase tyrosine/serine/threonine phosphatase activity	molecular_function	10	DUSP16;DUSP4;DUSP5	3	1054	11	11566	0.0715216
GO:0050860	negative regulation of T cell receptor signaling pathway	biological_process	10	ELF1;EZR;PTPRJ	3	1054	11	11566	0.0715216
GO:0061844	antimicrobial humoral immune response mediated by antimicrobial peptide	biological_process	7	LTF;PLA2G1B;S100A12	3	1054	11	11566	0.0715216
GO:0007411	axon guidance	biological_process	6	ALCAM;CHL1;CSF1R;DPYSL2;EPHA4;EXT1;FLRT2;GLI2;MYH10;NTN1;VASP;	12	1054	83	11566	0.0724543
GO:0045444	fat cell differentiation	biological_process	6	ADIG;ARID5B;ATF5;CEBPA;EGR2;LRRC8C;SOX8;STEAP4	8	1054	49	11566	0.0735281
GO:0046872	metal ion binding	molecular_function	6	ACACA;ADAMTS12;ADAMTS15;ADAMTS1;ADAMTS4;ADAMTS5;ADAMTS9;ADCY5;ADCY6;AIF1L;AMPD2;AMPD3;ANPEP;ANTXR1;ANTXR2;AOC1;AOX1;APP;ATP12A;ATP13A3;ATP1A1;ATP2B2;ATP2B4;BAZ1A;BCO2;BNC2;C1GALT1;CA12;CACNA1A;CADPS2;CBLB;CDC42BPA;CDC42BPG;CDO1;COL5A2;CPEB1;CRYAB;CSRP1;CYB5A;CYBA;CYBRD1;CYGB;CYP11A1;CYP4F8;CYP4V2;CYP51A1;DDHD1;DDX58;DGKD;DMRT2;DPEP2;DPEP3;DTX3;EBF1;EBF2;EFHD1;EFHD2;EGR1;EGR2;ENPP1;ENPP2;EXT1;F13A…	147	1054	1444	11566	0.0739696
GO:0005125	cytokine activity	molecular_function	7	CCL24;CCL2;CLCF1;CRLF1;CSF1;EDN1;IL1B;KITLG;LIF;	10	1054	66	11566	0.0744703
GO:0003151	outflow tract morphogenesis	biological_process	5	HEY2;HIF1A;NPY1R;TBX3;WNT11;	6	1054	33	11566	0.0746301
GO:0032689	negative regulation of interferon-gamma production	biological_process	8	AXL;DDIT3;TLR4;VSIR	4	1054	18	11566	0.074828
GO:0034394	protein localization to cell surface	biological_process	7	ANGPT1;FGF10;SMURF1;WNT11	4	1054	18	11566	0.074828
GO:0030279	negative regulation of ossification	biological_process	7	HIF1A;LRP4;SMURF1;TGFB1	4	1054	18	11566	0.074828
GO:0007616	long-term memory	biological_process	6	LDLR;NFATC4;RGS14;	4	1054	18	11566	0.074828
GO:0046627	negative regulation of insulin receptor signaling pathway	biological_process	9	ENPP1;KANK1;PRKCD;SOCS3	4	1054	18	11566	0.074828
GO:0048741	skeletal muscle fiber development	biological_process	9	CAV2;KLHL40;RCAN1;RIPOR2	4	1054	18	11566	0.074828
GO:0055085	transmembrane transport	biological_process	6	ABCA10;ABCB4;ABCG1;CACNA1A;FLVCR2;HCN1;ITPR2;KCNAB1;MFSD14A;SFXN1;SFXN5;SLC12A4;SLC16A6;SLC16A7;SLC18B1;SLC1A5;SLC22A17;SLC22A3;SLC24A3;SLC25A33;SLC2A3;SLC30A1;SLC37A3;SLC37A4;SLC39A10;SLC39A14;SLC43A3;SLC45A3;SLC5A10;SLC6A17;SLC7A1;SLC8A1;SLCO2A1;SLCO4A1;TRPM7;TRPV2;	38	1054	331	11566	0.0807896
GO:0060021	roof of mouth development	biological_process	5	ARID5B;BNC2;CSRNP1;INSIG1;MEOX2;MSX1;TBX3;WNT11	8	1054	50	11566	0.080894
GO:0006469	negative regulation of protein kinase activity	biological_process	11	CIB1;FABP4;HSPB1;PTPRC;TRIB1;UBASH3B;WWTR1;	8	1054	50	11566	0.080894
GO:0007611	learning or memory	biological_process	4	APP;DNAH11;GATM;PICALM;TMOD2	5	1054	26	11566	0.0820972
GO:0030216	keratinocyte differentiation	biological_process	8	ANXA1;CLIC4;EPHA2;TXNIP;UGCG	5	1054	26	11566	0.0820972
GO:0042771	intrinsic apoptotic signaling pathway in response to DNA damage by p53 class mediator	biological_process	8	BCL3;CDKN1A;NUPR1;SIRT1;TOPORS	5	1054	26	11566	0.0820972
GO:0016705	oxidoreductase activity, acting on paired donors, with incorporation or reduction of molecular oxygen	molecular_function	5	CYP11A1;CYP4F8;CYP4V2;CYP51A1;PLOD2;PTGIS;	7	1054	42	11566	0.08315
GO:0005887	integral component of plasma membrane	cellular_component	6	ANKH;APCDD1;CAV1;CAV2;CDON;DDR2;EPHA2;EPHA4;FLRT2;GABBR1;HCN1;LRRC8C;MPZL1;NOTCH2;NTRK2;PKD2;PLAUR;SCARA5;SELP;SEMA4D;SGMS2;SLC16A7;SLC22A17;SLC39A14;SLC6A17;SLC8A1;TFRC;THBD;TLR4;TM4SF1;TNFRSF21;TRABD2B;ZDHHC2	33	1054	283	11566	0.0836317
GO:0005096	GTPase activator activity	molecular_function	6	ARHGAP29;ARHGAP42;CDC42EP2;DLC1;DOCK5;NCKAP1L;PLCB1;PREX2;RASGRP3;RGS14;RGS16;RGS1;STARD13;TBC1D15;TBC1D20;TBC1D9;TIAM2;WNT11;	19	1054	149	11566	0.0837712
GO:0034446	substrate adhesion-dependent cell spreading	biological_process	8	ANTXR1;AXL;LAMB1;LAMC1;MERTK;PARVA	6	1054	34	11566	0.0839762
GO:0030178	negative regulation of Wnt signaling pathway	biological_process	9	APCDD1;DKK2;HIC1;NFATC4;TAX1BP3;TRABD2B	6	1054	34	11566	0.0839762
GO:0016787	hydrolase activity	molecular_function	4	ACER3;ADAMTS12;ADAMTS15;ADAMTS1;ADAMTS4;ADAMTS5;ADAMTS9;AGA;AIG1;AMPD2;AMPD3;ANPEP;ARSA;CTSK;CTSO;CTSS;DDAH2;DDX58;DDX5;DPEP2;DPEP3;DPP7;DPYSL2;DUSP16;DUSP4;DUSP5;EIF4A1;ENPP1;ENPP2;FAH;FAP;FASN;GCH1;GLS;IMPA2;KLKB1;LIPE;LPIN2;LPL;LTF;MAN1A1;MMP14;MMP19;MMP28;NT5C2;PCSK5;PCSK6;PDE1A;PDE1B;PDE3B;PDE4B;PDE5A;PDP2;PELO;PFKFB2;PFKFB3;PGPEP1L;PLA2G1B;PLA2G2C;PLAU;PLCB1;PLCB4;PLCD1;PM20D2;PSMA3;PTPN12;…	80	1054	757	11566	0.0867122
GO:0000977	RNA polymerase II regulatory region sequence-specific DNA binding	molecular_function	9	ACTN4;ARID5B;ATF5;DMRT2;EGR1;FOSL1;FOSL2;GLI2;GLIS2;HIF1A;HOXD4;HSF2;IER2;IRF8;JUNB;MSX1;NFIL3;RUNX1;STAT6	19	1054	150	11566	0.0881472
GO:0030901	midbrain development	biological_process	5	DLG5;FGFR1;FZD3;MSX1	4	1054	19	11566	0.0882391
GO:1900087	positive regulation of G1/S transition of mitotic cell cycle	biological_process	10	ADAMTS1;ANXA1;FGF10;KMT2E	4	1054	19	11566	0.0882391
GO:0009925	basal plasma membrane	cellular_component	5	ITGA6;PKD2;TF;	4	1054	19	11566	0.0882391
GO:0032092	positive regulation of protein binding	biological_process	7	APP;BMP2;CAV1;HIP1R;LRP1;NVL;RALB;SPON1	8	1054	51	11566	0.0886811
GO:0031514	motile cilium	cellular_component	5	ANXA1;DNAH11;DRC1;GLI2;HIF1A;IFT46;PKD2;WDR19	8	1054	51	11566	0.0886811
GO:0008233	peptidase activity	molecular_function	5	ADAMTS12;ADAMTS15;ADAMTS1;ADAMTS4;ADAMTS5;ADAMTS9;ADAMTSL3;ANPEP;CTSK;CTSO;CTSS;DPEP2;DPEP3;FAP;FGL2;KLKB1;LTF;MMP14;MMP19;MMP28;OTUD1;PCSK5;PCSK6;PGPEP1L;PLAU;PSMA3;TNFAIP3;	28	1054	236	11566	0.0888413
GO:0030301	cholesterol transport	biological_process	9	LCAT;LDLR;NPC2	3	1054	12	11566	0.0891255
GO:0051019	mitogen-activated protein kinase binding	molecular_function	8	GCH1;PTPRJ;SIRT1	3	1054	12	11566	0.0891255
GO:0045453	bone resorption	biological_process	8	CTSK;PTK2B;SNX10	3	1054	12	11566	0.0891255
GO:0045672	positive regulation of osteoclast differentiation	biological_process	10	CSF1;KLF10;NOTCH2	3	1054	12	11566	0.0891255
GO:0046716	muscle cell cellular homeostasis	biological_process	5	HIF1A;LOX;TGFB1	3	1054	12	11566	0.0891255
GO:0035249	synaptic transmission, glutamatergic	biological_process	10	CACNA1A;EXT1;UNC13B	3	1054	12	11566	0.0891255
GO:0048038	quinone binding	molecular_function	5	AOC1;VKORC1;	3	1054	12	11566	0.0891255
GO:0050732	negative regulation of peptidyl-tyrosine phosphorylation	biological_process	11	PRKCD;PTPRC;SEMA4D	3	1054	12	11566	0.0891255
GO:0000146	microfilament motor activity	molecular_function	10	MYH10;MYH9;MYO1B	3	1054	12	11566	0.0891255
GO:0045742	positive regulation of epidermal growth factor receptor signaling pathway	biological_process	10	DGKD;HIP1R;PLAUR	3	1054	12	11566	0.0891255
GO:0070885	negative regulation of calcineurin-NFAT signaling cascade	biological_process	12	ATP2B4;CHP1;FHL2	3	1054	12	11566	0.0891255
GO:0032963	collagen metabolic process	biological_process	4	HIF1A;ID1;SMPD3	3	1054	12	11566	0.0891255
GO:0048870	cell motility	biological_process	5	EPHA2;ETS1;IER2	3	1054	12	11566	0.0891255
GO:1901223	negative regulation of NIK/NF-kappaB signaling	biological_process	10	CCN3;CYLD;LITAF	3	1054	12	11566	0.0891255
GO:0001965	G-protein alpha-subunit binding	molecular_function	5	F2R;RGS14;RGS1	3	1054	12	11566	0.0891255
GO:0005104	fibroblast growth factor receptor binding	molecular_function	7	FGF10;FGF1;FLRT2	3	1054	12	11566	0.0891255
GO:0030330	DNA damage response, signal transduction by p53 class mediator	biological_process	8	BCL3;MYO6;SESN2	3	1054	12	11566	0.0891255
GO:0006911	phagocytosis, engulfment	biological_process	8	GSN;MYH9;	3	1054	12	11566	0.0891255
GO:0046849	bone remodeling	biological_process	5	EPHA2;NOTCH2;SNX10	3	1054	12	11566	0.0891255
GO:0021510	spinal cord development	biological_process	6	DLL1;PKD2;VIT	3	1054	12	11566	0.0891255
GO:0019904	protein domain specific binding	molecular_function	5	CAPG;EHD2;EZR;HIF1A;IL1B;INSC;IQGAP1;IRF3;KCNAB1;MAP3K5;MYH9;NFE2L2;PLAUR;RAPGEF3;RUNX2;SRSF7;TOP1;VIM	18	1054	141	11566	0.0897485
GO:0000122	negative regulation of transcription by RNA polymerase II	biological_process	10	ARID5A;ARID5B;BACH1;BMP2;BMP6;CAV1;CBX8;CDC73;CEBPA;DAB2;DDIT3;DDX5;EDN1;EDNRB;EGR1;EZR;FGFR1;FHL2;FNIP1;FNIP2;FST;GATA2;GLI2;GLIS2;HEY2;HHEX;HIC1;ID1;IRF3;IRF8;KANK2;KLF2;LEP;MSX1;MXD1;NFATC4;NFIL3;NOTCH2;PPARG;RYBP;SEMA4D;SFPQ;SIRT1;STAT6;TBX3;TGFB1;TGIF1;TXNIP;WFS1;WWC2;WWTR1;;ZBTB20;ZBTB21;ZBTB2	55	1054	504	11566	0.0898176
GO:1903903	regulation of establishment of T cell polarity	biological_process	9	GSN	1	1054	1	11566	0.0911292
GO:0150034	distal axon	cellular_component	6	KIF5C	1	1054	1	11566	0.0911292
GO:0060804	positive regulation of Wnt signaling pathway by BMP signaling pathway	biological_process	10	BMP2	1	1054	1	11566	0.0911292
GO:0006537	glutamate biosynthetic process	biological_process	12	GLS	1	1054	1	11566	0.0911292
GO:0008693	3-hydroxydecanoyl-[acyl-carrier-protein] dehydratase activity	molecular_function	8	FASN	1	1054	1	11566	0.0911292
GO:0036304	umbilical cord morphogenesis	biological_process	5	HEY2	1	1054	1	11566	0.0911292
GO:0004320	oleoyl-[acyl-carrier-protein] hydrolase activity	molecular_function	9	FASN	1	1054	1	11566	0.0911292
GO:0102867	molybdenum cofactor sulfurtransferase activity	molecular_function	7	MOCOS	1	1054	1	11566	0.0911292
GO:0015850	organic hydroxy compound transport	biological_process	7	SLC22A3	1	1054	1	11566	0.0911292
GO:2000753	positive regulation of glucosylceramide catabolic process	biological_process	9	PRKCD	1	1054	1	11566	0.0911292
GO:0033003	regulation of mast cell activation	biological_process	7	LYN	1	1054	1	11566	0.0911292
GO:0031644	regulation of nervous system process	biological_process	7	NOS3	1	1054	1	11566	0.0911292
GO:0048858	cell projection morphogenesis	biological_process	6	PACSIN2	1	1054	1	11566	0.0911292
GO:0061760	antifungal innate immune response	biological_process	6	RARRES2	1	1054	1	11566	0.0911292
GO:0070265	necrotic cell death	biological_process	5	GSDME	1	1054	1	11566	0.0911292
GO:0097451	glial limiting end-foot	cellular_component	9	ADGRG1	1	1054	1	11566	0.0911292
GO:0004317	3-hydroxypalmitoyl-[acyl-carrier-protein] dehydratase activity	molecular_function	8	FASN	1	1054	1	11566	0.0911292
GO:0060661	submandibular salivary gland formation	biological_process	5	FGF10	1	1054	1	11566	0.0911292
GO:0031177	phosphopantetheine binding	molecular_function	6	FASN	1	1054	1	11566	0.0911292
GO:1901398	regulation of transforming growth factor beta3 activation	biological_process	9	LRRC32	1	1054	1	11566	0.0911292
GO:1901303	negative regulation of cargo loading into COPII-coated vesicle	biological_process	9	INSIG1	1	1054	1	11566	0.0911292
GO:0060169	negative regulation of adenosine receptor signaling pathway	biological_process	10	ADA	1	1054	1	11566	0.0911292
GO:0031428	box C/D snoRNP complex	cellular_component	6	RRP9	1	1054	1	11566	0.0911292
GO:0002774	Fc receptor mediated inhibitory signaling pathway	biological_process	8	LYN	1	1054	1	11566	0.0911292
GO:0044339	canonical Wnt signaling pathway involved in osteoblast differentiation	biological_process	9	FZD1	1	1054	1	11566	0.0911292
GO:1905332	positive regulation of morphogenesis of an epithelium	biological_process	7	GJA1	1	1054	1	11566	0.0911292
GO:0103073	anandamide amidohydrolase activity	molecular_function	7	FAAH	1	1054	1	11566	0.0911292
GO:0099011	neuronal dense core vesicle exocytosis	biological_process	11	UNC13B	1	1054	1	11566	0.0911292
GO:0044869	negative regulation by host of viral exo-alpha-sialidase activity	biological_process	11	PTX3	1	1054	1	11566	0.0911292
GO:0035854	eosinophil fate commitment	biological_process	6	GATA2	1	1054	1	11566	0.0911292
GO:0061441	renal artery morphogenesis	biological_process	8	PKD2	1	1054	1	11566	0.0911292
GO:0102077	oleamide hydrolase activity	molecular_function	7	FAAH	1	1054	1	11566	0.0911292
GO:0070926	regulation of ATP:ADP antiporter activity	biological_process	8	RIPK1	1	1054	1	11566	0.0911292
GO:0047402	protein-glucosylgalactosylhydroxylysine glucosidase activity	molecular_function	8	PGGHG	1	1054	1	11566	0.0911292
GO:1990314	cellular response to insulin-like growth factor stimulus	biological_process	8	SLC25A33	1	1054	1	11566	0.0911292
GO:0006700	C21-steroid hormone biosynthetic process	biological_process	8	CYP11A1	1	1054	1	11566	0.0911292
GO:0042270	protection from natural killer cell mediated cytotoxicity	biological_process	9	SERPINB9	1	1054	1	11566	0.0911292
GO:0016340	calcium-dependent cell-matrix adhesion	biological_process	7	TRPM7	1	1054	1	11566	0.0911292
GO:0055071	manganese ion homeostasis	biological_process	11	SLC39A14	1	1054	1	11566	0.0911292
GO:0106006	cytoskeletal protein-membrane adaptor activity	molecular_function	7	JUP	1	1054	1	11566	0.0911292
GO:1905114	cell surface receptor signaling pathway involved in cell-cell signaling	biological_process	6	C3	1	1054	1	11566	0.0911292
GO:1901631	positive regulation of presynaptic membrane organization	biological_process	8	LRP4	1	1054	1	11566	0.0911292
GO:1905049	negative regulation of metallopeptidase activity	biological_process	11	TIMP2	1	1054	1	11566	0.0911292
GO:0051252	regulation of RNA metabolic process	biological_process	8	NOVA2	1	1054	1	11566	0.0911292
GO:0018916	nitrobenzene metabolic process	biological_process	5	GSTM3	1	1054	1	11566	0.0911292
GO:0021750	vestibular nucleus development	biological_process	6	CACNA1A	1	1054	1	11566	0.0911292
GO:0072220	metanephric descending thin limb development	biological_process	6		1	1054	1	11566	0.0911292
GO:0060915	mesenchymal cell differentiation involved in lung development	biological_process	7	FGF10	1	1054	1	11566	0.0911292
GO:0033668	negative regulation by symbiont of host apoptotic process	biological_process	10	SERPINB9	1	1054	1	11566	0.0911292
GO:0098759	cellular response to interleukin-8	biological_process	8	EGR1	1	1054	1	11566	0.0911292
GO:0008120	ceramide glucosyltransferase activity	molecular_function	8	UGCG	1	1054	1	11566	0.0911292
GO:2000544	regulation of endothelial cell chemotaxis to fibroblast growth factor	biological_process	9	FGF1	1	1054	1	11566	0.0911292
GO:0034988	Fc-gamma receptor I complex binding	molecular_function	7	FGR	1	1054	1	11566	0.0911292
GO:0090651	apical cytoplasm	cellular_component	6	SNX10	1	1054	1	11566	0.0911292
GO:0070429	negative regulation of nucleotide-binding oligomerization domain containing 1 signaling pathway	biological_process	8	TNFAIP3	1	1054	1	11566	0.0911292
GO:0072666	establishment of protein localization to vacuole	biological_process	9	TNFAIP3	1	1054	1	11566	0.0911292
GO:0060879	semicircular canal fusion	biological_process	7	FGF10	1	1054	1	11566	0.0911292
GO:0060872	semicircular canal development	biological_process	6	GATA2	1	1054	1	11566	0.0911292
GO:1904238	pericyte cell differentiation	biological_process	6	EPHA2	1	1054	1	11566	0.0911292
GO:0031335	regulation of sulfur amino acid metabolic process	biological_process	9	CACNA1A	1	1054	1	11566	0.0911292
GO:0070486	leukocyte aggregation	biological_process	7	SEMA4D	1	1054	1	11566	0.0911292
GO:0070320	inward rectifier potassium channel inhibitor activity	molecular_function	8	CAV1	1	1054	1	11566	0.0911292
GO:0007622	rhythmic behavior	biological_process	4	EGR2	1	1054	1	11566	0.0911292
GO:0005146	leukemia inhibitory factor receptor binding	molecular_function	7	LIF	1	1054	1	11566	0.0911292
GO:0070640	vitamin D3 metabolic process	biological_process	8	FGFR1	1	1054	1	11566	0.0911292
GO:0008386	cholesterol monooxygenase (side-chain-cleaving) activity	molecular_function	7	CYP11A1	1	1054	1	11566	0.0911292
GO:1903225	negative regulation of endodermal cell differentiation	biological_process	8	COL5A2	1	1054	1	11566	0.0911292
GO:2000349	negative regulation of CD40 signaling pathway	biological_process	9	TNFAIP3	1	1054	1	11566	0.0911292
GO:0018858	benzoate-CoA ligase activity	molecular_function	7	ACSM1	1	1054	1	11566	0.0911292
GO:0015067	amidinotransferase activity	molecular_function	6	GATM	1	1054	1	11566	0.0911292
GO:0016122	xanthophyll metabolic process	biological_process	11	BCO2	1	1054	1	11566	0.0911292
GO:0004921	interleukin-11 receptor activity	molecular_function	7	IL6ST	1	1054	1	11566	0.0911292
GO:1903810	L-histidine import across plasma membrane	biological_process	9	SLC7A1	1	1054	1	11566	0.0911292
GO:0016444	somatic cell DNA recombination	biological_process	9	SWAP70	1	1054	1	11566	0.0911292
GO:0070774	phytoceramidase activity	molecular_function	7	ACER3	1	1054	1	11566	0.0911292
GO:0061343	cell adhesion involved in heart morphogenesis	biological_process	5	FLRT2	1	1054	1	11566	0.0911292
GO:0003711	transcription elongation regulator activity	molecular_function	4	WDR43	1	1054	1	11566	0.0911292
GO:1902203	negative regulation of hepatocyte growth factor receptor signaling pathway	biological_process	9	ADAMTS12	1	1054	1	11566	0.0911292
GO:0097343	ripoptosome assembly	biological_process	7	RIPK1	1	1054	1	11566	0.0911292
GO:1990026	hippocampal mossy fiber expansion	cellular_component	7	MICAL1	1	1054	1	11566	0.0911292
GO:0021812	neuronal-glial interaction involved in cerebral cortex radial glia guided migration	biological_process	6	LAMB1	1	1054	1	11566	0.0911292
GO:2000016	negative regulation of determination of dorsal identity	biological_process	7	DDIT3	1	1054	1	11566	0.0911292
GO:1902680	positive regulation of RNA biosynthetic process	biological_process	9	IL1B	1	1054	1	11566	0.0911292
GO:0099551	trans-synaptic signaling by neuropeptide, modulating synaptic transmission	biological_process	9	NTRK2	1	1054	1	11566	0.0911292
GO:2001108	positive regulation of Rho guanyl-nucleotide exchange factor activity	biological_process	9	EPHA4	1	1054	1	11566	0.0911292
GO:0014008	positive regulation of microglia differentiation	biological_process	11	TGFB1	1	1054	1	11566	0.0911292
GO:0060035	notochord cell development	biological_process	6	EPHA2	1	1054	1	11566	0.0911292
GO:0016295	myristoyl-[acyl-carrier-protein] hydrolase activity	molecular_function	9	FASN	1	1054	1	11566	0.0911292
GO:0050677	positive regulation of urothelial cell proliferation	biological_process	9	FGF10	1	1054	1	11566	0.0911292
GO:0097017	renal protein absorption	biological_process	7	GSN	1	1054	1	11566	0.0911292
GO:0030167	proteoglycan catabolic process	biological_process	9	ADAMTS12	1	1054	1	11566	0.0911292
GO:0002677	negative regulation of chronic inflammatory response	biological_process	10	TNFAIP3	1	1054	1	11566	0.0911292
GO:2000655	negative regulation of cellular response to testosterone stimulus	biological_process	7	SIRT1	1	1054	1	11566	0.0911292
GO:0099518	vesicle cytoskeletal trafficking	biological_process	8	CCDC186	1	1054	1	11566	0.0911292
GO:0051611	regulation of serotonin uptake	biological_process	8		1	1054	1	11566	0.0911292
GO:0051490	negative regulation of filopodium assembly	biological_process	11	PRKCD	1	1054	1	11566	0.0911292
GO:0004420	hydroxymethylglutaryl-CoA reductase (NADPH) activity	molecular_function	7	HMGCR	1	1054	1	11566	0.0911292
GO:0070123	transforming growth factor beta receptor activity, type III	molecular_function	11	TGFBR3	1	1054	1	11566	0.0911292
GO:0032354	response to follicle-stimulating hormone	biological_process	7	TGFBR3	1	1054	1	11566	0.0911292
GO:0046103	inosine biosynthetic process	biological_process	12	ADA	1	1054	1	11566	0.0911292
GO:0010560	positive regulation of glycoprotein biosynthetic process	biological_process	9	IGF1	1	1054	1	11566	0.0911292
GO:0070287	ferritin receptor activity	molecular_function	4	SCARA5	1	1054	1	11566	0.0911292
GO:0031715	C5L2 anaphylatoxin chemotactic receptor binding	molecular_function	8	C3	1	1054	1	11566	0.0911292
GO:0070741	response to interleukin-6	biological_process	7	CHI3L1	1	1054	1	11566	0.0911292
GO:1902362	melanocyte apoptotic process	biological_process	7	FAP	1	1054	1	11566	0.0911292
GO:0004014	adenosylmethionine decarboxylase activity	molecular_function	7		1	1054	1	11566	0.0911292
GO:0060611	mammary gland fat development	biological_process	8	CSF1	1	1054	1	11566	0.0911292
GO:0046877	regulation of saliva secretion	biological_process	8	FGF10	1	1054	1	11566	0.0911292
GO:0042282	hydroxymethylglutaryl-CoA reductase activity	molecular_function	7	HMGCR	1	1054	1	11566	0.0911292
GO:1903060	negative regulation of protein lipidation	biological_process	10	DBI	1	1054	1	11566	0.0911292
GO:0010712	regulation of collagen metabolic process	biological_process	6	MFAP4	1	1054	1	11566	0.0911292
GO:0060994	regulation of transcription from RNA polymerase II promoter involved in kidney development	biological_process	10	GLIS2	1	1054	1	11566	0.0911292
GO:0060545	positive regulation of necroptotic process	biological_process	10	RIPK1	1	1054	1	11566	0.0911292
GO:0045200	establishment of neuroblast polarity	biological_process	6	DOCK7	1	1054	1	11566	0.0911292
GO:0140199	negative regulation of adenylate cyclase-activating adrenergic receptor signaling pathway involved in heart process	biological_process	7	ATP2B4	1	1054	1	11566	0.0911292
GO:0035545	determination of left/right asymmetry in nervous system	biological_process	8	DNAH11	1	1054	1	11566	0.0911292
GO:0031707	endothelin A receptor binding	molecular_function	9	EDN1	1	1054	1	11566	0.0911292
GO:0150057	amylin receptor complex 2	cellular_component	9	RAMP2	1	1054	1	11566	0.0911292
GO:0044228	host cell surface	cellular_component	5	AXL	1	1054	1	11566	0.0911292
GO:0055014	atrial cardiac muscle cell development	biological_process	9	FHL2	1	1054	1	11566	0.0911292
GO:0030197	extracellular matrix constituent, lubricant activity	molecular_function	5		1	1054	1	11566	0.0911292
GO:0072214	metanephric cortex development	biological_process	7	PKD2	1	1054	1	11566	0.0911292
GO:0072230	metanephric proximal straight tubule development	biological_process	9		1	1054	1	11566	0.0911292
GO:1901557	response to fenofibrate	biological_process	6	ABCB4	1	1054	1	11566	0.0911292
GO:1902959	regulation of aspartic-type endopeptidase activity involved in amyloid precursor protein catabolic process	biological_process	11	PICALM	1	1054	1	11566	0.0911292
GO:0019841	retinol binding	molecular_function	7	RBP4	1	1054	1	11566	0.0911292
GO:0002041	intussusceptive angiogenesis	biological_process	6	CCN1	1	1054	1	11566	0.0911292
GO:0035998	7,8-dihydroneopterin 3'-triphosphate biosynthetic process	biological_process	7	GCH1	1	1054	1	11566	0.0911292
GO:0051042	negative regulation of calcium-independent cell-cell adhesion	biological_process	8	BMP2	1	1054	1	11566	0.0911292
GO:1904749	regulation of protein localization to nucleolus	biological_process	9	NVL	1	1054	1	11566	0.0911292
GO:0035905	ascending aorta development	biological_process	5	LOX	1	1054	1	11566	0.0911292
GO:1901202	negative regulation of extracellular matrix assembly	biological_process	7	ANTXR1	1	1054	1	11566	0.0911292
GO:1902172	regulation of keratinocyte apoptotic process	biological_process	10	ZFP36L1	1	1054	1	11566	0.0911292
GO:0009682	induced systemic resistance	biological_process	9	MYD88	1	1054	1	11566	0.0911292
GO:0009642	response to light intensity	biological_process	7	EXT1	1	1054	1	11566	0.0911292
GO:0070434	positive regulation of nucleotide-binding oligomerization domain containing 2 signaling pathway	biological_process	10	TLR4	1	1054	1	11566	0.0911292
GO:0004506	squalene monooxygenase activity	molecular_function	7	SQLE	1	1054	1	11566	0.0911292
GO:0021514	ventral spinal cord interneuron differentiation	biological_process	7	GATA2	1	1054	1	11566	0.0911292
GO:0071329	cellular response to sucrose stimulus	biological_process	9	CALCRL	1	1054	1	11566	0.0911292
GO:0002541	activation of plasma proteins involved in acute inflammatory response	biological_process	9	F3	1	1054	1	11566	0.0911292
GO:0046111	xanthine biosynthetic process	biological_process	11	ADA	1	1054	1	11566	0.0911292
GO:0009405	pathogenesis	biological_process	5	TMEM181	1	1054	1	11566	0.0911292
GO:1902350	cellular response to chloroquine	biological_process	7		1	1054	1	11566	0.0911292
GO:0043335	protein unfolding	biological_process	4	ANGPTL4	1	1054	1	11566	0.0911292
GO:0004334	fumarylacetoacetase activity	molecular_function	7	FAH	1	1054	1	11566	0.0911292
GO:0051786	all-trans-retinol 13,14-reductase activity	molecular_function	6	RETSAT	1	1054	1	11566	0.0911292
GO:0021508	floor plate formation	biological_process	5	GLI2	1	1054	1	11566	0.0911292
GO:0070232	regulation of T cell apoptotic process	biological_process	11	LGALS3	1	1054	1	11566	0.0911292
GO:0070976	TIR domain binding	molecular_function	6	MYD88	1	1054	1	11566	0.0911292
GO:0033212	iron import into cell	biological_process	11	SLC39A14	1	1054	1	11566	0.0911292
GO:0016263	glycoprotein-N-acetylgalactosamine 3-beta-galactosyltransferase activity	molecular_function	9	C1GALT1	1	1054	1	11566	0.0911292
GO:0044241	lipid digestion	biological_process	5		1	1054	1	11566	0.0911292
GO:0031533	mRNA cap methyltransferase complex	cellular_component	6	RNMT	1	1054	1	11566	0.0911292
GO:0060407	negative regulation of penile erection	biological_process	7	ADA	1	1054	1	11566	0.0911292
GO:0021660	rhombomere 3 formation	biological_process	6	EGR2	1	1054	1	11566	0.0911292
GO:0072163	mesonephric epithelium development	biological_process	8	FGF1	1	1054	1	11566	0.0911292
GO:0046471	phosphatidylglycerol metabolic process	biological_process	9	PLA2G1B	1	1054	1	11566	0.0911292
GO:0070060	'de novo' actin filament nucleation	biological_process	8	JMY	1	1054	1	11566	0.0911292
GO:2000097	regulation of smooth muscle cell-matrix adhesion	biological_process	8	PLAU	1	1054	1	11566	0.0911292
GO:0046166	glyceraldehyde-3-phosphate biosynthetic process	biological_process	7	TKT	1	1054	1	11566	0.0911292
GO:0071025	RNA surveillance	biological_process	10	PELO	1	1054	1	11566	0.0911292
GO:1903249	negative regulation of citrulline biosynthetic process	biological_process	11	ATP2B4	1	1054	1	11566	0.0911292
GO:0003934	GTP cyclohydrolase I activity	molecular_function	9	GCH1	1	1054	1	11566	0.0911292
GO:0055064	chloride ion homeostasis	biological_process	10	CA12	1	1054	1	11566	0.0911292
GO:2000675	negative regulation of type B pancreatic cell apoptotic process	biological_process	11	WFS1	1	1054	1	11566	0.0911292
GO:0051608	histamine transport	biological_process	7	SLC22A3	1	1054	1	11566	0.0911292
GO:0047117	enoyl-[acyl-carrier-protein] reductase (NADPH, A-specific) activity	molecular_function	7	FASN	1	1054	1	11566	0.0911292
GO:0034041	ATPase-coupled sterol transmembrane transporter activity	molecular_function	6	ABCG1	1	1054	1	11566	0.0911292
GO:0031345	negative regulation of cell projection organization	biological_process	8	SPRY2	1	1054	1	11566	0.0911292
GO:0043185	vascular endothelial growth factor receptor 3 binding	molecular_function	8	VEGFC	1	1054	1	11566	0.0911292
GO:0032943	mononuclear cell proliferation	biological_process	5	TGFB1	1	1054	1	11566	0.0911292
GO:0032996	Bcl3-Bcl10 complex	cellular_component	4	BCL3	1	1054	1	11566	0.0911292
GO:0032071	regulation of endodeoxyribonuclease activity	biological_process	10	SIRT1	1	1054	1	11566	0.0911292
GO:0071665	gamma-catenin-TCF7L2 complex	cellular_component	5	JUP	1	1054	1	11566	0.0911292
GO:0004607	phosphatidylcholine-sterol O-acyltransferase activity	molecular_function	8	LCAT	1	1054	1	11566	0.0911292
GO:0019171	3-hydroxyacyl-[acyl-carrier-protein] dehydratase activity	molecular_function	7	FASN	1	1054	1	11566	0.0911292
GO:2000338	regulation of chemokine (C-X-C motif) ligand 1 production	biological_process	8	MYD88	1	1054	1	11566	0.0911292
GO:0072428	signal transduction involved in intra-S DNA damage checkpoint	biological_process	10	CHEK2	1	1054	1	11566	0.0911292
GO:0001004	obsolete RNA polymerase III transcription regulator recruiting activity	molecular_function	7	GTF3C3	1	1054	1	11566	0.0911292
GO:0035866	alphav-beta3 integrin-PKCalpha complex	cellular_component	6		1	1054	1	11566	0.0911292
GO:0102420	sn-1-glycerol-3-phosphate C16:0-DCA-CoA acyl transferase activity	molecular_function	7	GPAM	1	1054	1	11566	0.0911292
GO:0004482	mRNA (guanine-N7-)-methyltransferase activity	molecular_function	8	RNMT	1	1054	1	11566	0.0911292
GO:0035409	histone H3-Y41 phosphorylation	biological_process	12	JAK2	1	1054	1	11566	0.0911292
GO:0043914	NADPH:sulfur oxidoreductase activity	molecular_function	5	MICAL2	1	1054	1	11566	0.0911292
GO:0044793	negative regulation by host of viral process	biological_process	8	LTF	1	1054	1	11566	0.0911292
GO:1905437	positive regulation of histone H3-K4 trimethylation	biological_process	13	KMT2E	1	1054	1	11566	0.0911292
GO:0010752	regulation of cGMP-mediated signaling	biological_process	9	PTK2B	1	1054	1	11566	0.0911292
GO:2000590	negative regulation of metanephric mesenchymal cell migration	biological_process	9	ADIPOQ	1	1054	1	11566	0.0911292
GO:0035645	enteric smooth muscle cell differentiation	biological_process	8	EDNRB	1	1054	1	11566	0.0911292
GO:0099638	endosome to plasma membrane protein transport	biological_process	11	TRARG1	1	1054	1	11566	0.0911292
GO:0002902	regulation of B cell apoptotic process	biological_process	11	LYN	1	1054	1	11566	0.0911292
GO:2001107	negative regulation of Rho guanyl-nucleotide exchange factor activity	biological_process	9	RIPOR2	1	1054	1	11566	0.0911292
GO:0033034	positive regulation of myeloid cell apoptotic process	biological_process	10	ADIPOQ	1	1054	1	11566	0.0911292
GO:0090101	negative regulation of transmembrane receptor protein serine/threonine kinase signaling pathway	biological_process	9	FSTL3	1	1054	1	11566	0.0911292
GO:0038016	insulin receptor internalization	biological_process	10	CAV1	1	1054	1	11566	0.0911292
GO:1990439	MAP kinase serine/threonine phosphatase activity	molecular_function	10	DUSP4	1	1054	1	11566	0.0911292
GO:0060436	bronchiole morphogenesis	biological_process	6	FGF10	1	1054	1	11566	0.0911292
GO:0060595	fibroblast growth factor receptor signaling pathway involved in mammary gland specification	biological_process	9	FGF10	1	1054	1	11566	0.0911292
GO:0060175	brain-derived neurotrophic factor-activated receptor activity	molecular_function	10	NTRK2	1	1054	1	11566	0.0911292
GO:0047464	heparosan-N-sulfate-glucuronate 5-epimerase activity	molecular_function	7	GLCE	1	1054	1	11566	0.0911292
GO:1904808	positive regulation of protein oxidation	biological_process	10	TRABD2B	1	1054	1	11566	0.0911292
GO:0043545	molybdopterin cofactor metabolic process	biological_process	7	MOCOS	1	1054	1	11566	0.0911292
GO:1903054	negative regulation of extracellular matrix organization	biological_process	8	FAP	1	1054	1	11566	0.0911292
GO:0004504	peptidylglycine monooxygenase activity	molecular_function	7	PAM	1	1054	1	11566	0.0911292
GO:0016028	rhabdomere	cellular_component	6	MERTK	1	1054	1	11566	0.0911292
GO:0031587	positive regulation of inositol 1,4,5-trisphosphate-sensitive calcium-release channel activity	biological_process	11	PKD2	1	1054	1	11566	0.0911292
GO:1903223	positive regulation of oxidative stress-induced neuron death	biological_process	9	TLR4	1	1054	1	11566	0.0911292
GO:0005583	fibrillar collagen trimer	cellular_component	5	LUM	1	1054	1	11566	0.0911292
GO:0048669	collateral sprouting in absence of injury	biological_process	7	APP	1	1054	1	11566	0.0911292
GO:0002246	wound healing involved in inflammatory response	biological_process	7	HMOX1	1	1054	1	11566	0.0911292
GO:0021688	cerebellar molecular layer formation	biological_process	5	DLL1	1	1054	1	11566	0.0911292
GO:0005607	laminin-2 complex	cellular_component	5	LAMB1	1	1054	1	11566	0.0911292
GO:1903019	negative regulation of glycoprotein metabolic process	biological_process	8	PTX3	1	1054	1	11566	0.0911292
GO:0003091	renal water homeostasis	biological_process	6	WFS1	1	1054	1	11566	0.0911292
GO:0048525	negative regulation of viral process	biological_process	7	LTF	1	1054	1	11566	0.0911292
GO:0045186	zonula adherens assembly	biological_process	8	DLG5	1	1054	1	11566	0.0911292
GO:0043121	neurotrophin binding	molecular_function	6	NTRK2	1	1054	1	11566	0.0911292
GO:0007589	body fluid secretion	biological_process	7	EDN1	1	1054	1	11566	0.0911292
GO:2000057	negative regulation of Wnt signaling pathway involved in digestive tract morphogenesis	biological_process	10	SFRP5	1	1054	1	11566	0.0911292
GO:0070862	negative regulation of protein exit from endoplasmic reticulum	biological_process	10	INSIG1	1	1054	1	11566	0.0911292
GO:0000117	regulation of transcription involved in G2/M transition of mitotic cell cycle	biological_process	9	BACH1	1	1054	1	11566	0.0911292
GO:0071896	protein localization to adherens junction	biological_process	7	DLG5	1	1054	1	11566	0.0911292
GO:0036195	muscle cell projection membrane	cellular_component	6	PLEKHO1	1	1054	1	11566	0.0911292
GO:2000565	negative regulation of CD8-positive, alpha-beta T cell proliferation	biological_process	13	VSIR	1	1054	1	11566	0.0911292
GO:0051174	regulation of phosphorus metabolic process	biological_process	7	FGFR1	1	1054	1	11566	0.0911292
GO:0070481	nuclear-transcribed mRNA catabolic process, non-stop decay	biological_process	12	PELO	1	1054	1	11566	0.0911292
GO:0099186	structural constituent of postsynapse	molecular_function	5	ACTN1	1	1054	1	11566	0.0911292
GO:0002460	adaptive immune response based on somatic recombination of immune receptors built from immunoglobulin superfamily domains	biological_process	6	TGFB1	1	1054	1	11566	0.0911292
GO:0033688	regulation of osteoblast proliferation	biological_process	7	NPR3	1	1054	1	11566	0.0911292
GO:1905920	positive regulation of CoA-transferase activity	biological_process	8	DBI	1	1054	1	11566	0.0911292
GO:0001788	antibody-dependent cellular cytotoxicity	biological_process	9		1	1054	1	11566	0.0911292
GO:0032277	negative regulation of gonadotropin secretion	biological_process	9	GJA1	1	1054	1	11566	0.0911292
GO:0047179	platelet-activating factor acetyltransferase activity	molecular_function	8	LCAT	1	1054	1	11566	0.0911292
GO:0032652	regulation of interleukin-1 production	biological_process	7	ANXA1	1	1054	1	11566	0.0911292
GO:0071441	negative regulation of histone H3-K14 acetylation	biological_process	12	SIRT1	1	1054	1	11566	0.0911292
GO:0016296	palmitoyl-[acyl-carrier-protein] hydrolase activity	molecular_function	9	FASN	1	1054	1	11566	0.0911292
GO:0085018	maintenance of symbiont-containing vacuole by host	biological_process	7		1	1054	1	11566	0.0911292
GO:0061753	substrate localization to autophagosome	biological_process	6	SMURF1	1	1054	1	11566	0.0911292
GO:0035906	descending aorta development	biological_process	5	LOX	1	1054	1	11566	0.0911292
GO:0047016	cholest-5-ene-3-beta,7-alpha-diol 3-beta-dehydrogenase activity	molecular_function	7	HSD3B7	1	1054	1	11566	0.0911292
GO:0006557	S-adenosylmethioninamine biosynthetic process	biological_process	7		1	1054	1	11566	0.0911292
GO:1902532	negative regulation of intracellular signal transduction	biological_process	9	LYN	1	1054	1	11566	0.0911292
GO:0140285	endosome fission	biological_process	7	CORO1C	1	1054	1	11566	0.0911292
GO:0003017	lymph circulation	biological_process	6	SVEP1	1	1054	1	11566	0.0911292
GO:0008265	Mo-molybdopterin cofactor sulfurase activity	molecular_function	7	MOCOS	1	1054	1	11566	0.0911292
GO:0015291	secondary active transmembrane transporter activity	molecular_function	6		1	1054	1	11566	0.0911292
GO:0046884	follicle-stimulating hormone secretion	biological_process	10	TBX3	1	1054	1	11566	0.0911292
GO:0014896	muscle hypertrophy	biological_process	6	IGF1	1	1054	1	11566	0.0911292
GO:0070352	positive regulation of white fat cell proliferation	biological_process	9	FGF10	1	1054	1	11566	0.0911292
GO:0048631	regulation of skeletal muscle tissue growth	biological_process	7	DLL1	1	1054	1	11566	0.0911292
GO:0035505	positive regulation of myosin light chain kinase activity	biological_process	13	IL1B	1	1054	1	11566	0.0911292
GO:1990519	pyrimidine nucleotide import into mitochondrion	biological_process	10	SLC25A33	1	1054	1	11566	0.0911292
GO:1900229	negative regulation of single-species biofilm formation in or on host organism	biological_process	8	LTF	1	1054	1	11566	0.0911292
GO:0003245	cardiac muscle tissue growth involved in heart morphogenesis	biological_process	7	S1PR1	1	1054	1	11566	0.0911292
GO:0098856	intestinal lipid absorption	biological_process	8	UGCG	1	1054	1	11566	0.0911292
GO:1902239	negative regulation of intrinsic apoptotic signaling pathway in response to osmotic stress by p53 class mediator	biological_process	11	BDKRB2	1	1054	1	11566	0.0911292
GO:0050857	positive regulation of antigen receptor-mediated signaling pathway	biological_process	9	PTPRC	1	1054	1	11566	0.0911292
GO:0051771	negative regulation of nitric-oxide synthase biosynthetic process	biological_process	9	EDN1	1	1054	1	11566	0.0911292
GO:1901563	response to camptothecin	biological_process	7	PRKAA1	1	1054	1	11566	0.0911292
GO:0043179	rhythmic excitation	biological_process	10	EDN1	1	1054	1	11566	0.0911292
GO:0034633	retinol transport	biological_process	8	RBP4	1	1054	1	11566	0.0911292
GO:1905313	transforming growth factor beta receptor signaling pathway involved in heart development	biological_process	9	TGFB1	1	1054	1	11566	0.0911292
GO:1903465	positive regulation of mitotic cell cycle DNA replication	biological_process	10	FGFR1	1	1054	1	11566	0.0911292
GO:2000661	positive regulation of interleukin-1-mediated signaling pathway	biological_process	10	IL1R1	1	1054	1	11566	0.0911292
GO:0072073	kidney epithelium development	biological_process	7	KANK2	1	1054	1	11566	0.0911292
GO:1904075	positive regulation of trophectodermal cell proliferation	biological_process	8	IGF1	1	1054	1	11566	0.0911292
GO:0021665	rhombomere 5 structural organization	biological_process	6	EGR2	1	1054	1	11566	0.0911292
GO:1903909	regulation of receptor clustering	biological_process	9	GSN	1	1054	1	11566	0.0911292
GO:0016119	carotene metabolic process	biological_process	9	BCO2	1	1054	1	11566	0.0911292
GO:1990442	intrinsic apoptotic signaling pathway in response to nitrosative stress	biological_process	7	DDIT3	1	1054	1	11566	0.0911292
GO:0008973	phosphopentomutase activity	molecular_function	7	PGM2	1	1054	1	11566	0.0911292
GO:0034395	regulation of transcription from RNA polymerase II promoter in response to iron	biological_process	10	HMOX1	1	1054	1	11566	0.0911292
GO:1905523	positive regulation of macrophage migration	biological_process	8	MMP14	1	1054	1	11566	0.0911292
GO:1990617	CHOP-ATF4 complex	cellular_component	7	DDIT3	1	1054	1	11566	0.0911292
GO:0110061	regulation of angiotensin-activated signaling pathway	biological_process	9	ROCK1	1	1054	1	11566	0.0911292
GO:2000534	positive regulation of renal albumin absorption	biological_process	7	ADIPOQ	1	1054	1	11566	0.0911292
GO:0004336	galactosylceramidase activity	molecular_function	7	GALC	1	1054	1	11566	0.0911292
GO:0015819	lysine transport	biological_process	8	SLC7A1	1	1054	1	11566	0.0911292
GO:0003127	detection of nodal flow	biological_process	6	PKD2	1	1054	1	11566	0.0911292
GO:0008623	CHRAC	cellular_component	9	BAZ1A	1	1054	1	11566	0.0911292
GO:0019970	interleukin-11 binding	molecular_function	6	IL6ST	1	1054	1	11566	0.0911292
GO:0010878	cholesterol storage	biological_process	6	SOAT1	1	1054	1	11566	0.0911292
GO:1905772	positive regulation of mesodermal cell differentiation	biological_process	8	GJA1	1	1054	1	11566	0.0911292
GO:0070663	regulation of leukocyte proliferation	biological_process	7	HHEX	1	1054	1	11566	0.0911292
GO:0034699	response to luteinizing hormone	biological_process	7	TGFBR3	1	1054	1	11566	0.0911292
GO:0102259	1,2-diacylglycerol acylhydrolase activity	molecular_function	7	LIPE	1	1054	1	11566	0.0911292
GO:0071449	cellular response to lipid hydroperoxide	biological_process	7	MGST1	1	1054	1	11566	0.0911292
GO:0002448	mast cell mediated immunity	biological_process	7	SERPINB9	1	1054	1	11566	0.0911292
GO:0051673	membrane disruption in other organism	biological_process	6	LTF	1	1054	1	11566	0.0911292
GO:0070667	negative regulation of mast cell proliferation	biological_process	9	LYN	1	1054	1	11566	0.0911292
GO:0051248	negative regulation of protein metabolic process	biological_process	8	LDLR	1	1054	1	11566	0.0911292
GO:0062099	negative regulation of programmed necrotic cell death	biological_process	9	NUPR1	1	1054	1	11566	0.0911292
GO:0102131	3-oxo-glutaryl-[acp] methyl ester reductase activity	molecular_function	7	FASN	1	1054	1	11566	0.0911292
GO:0035491	positive regulation of leukotriene production involved in inflammatory response	biological_process	10	SERPINE1	1	1054	1	11566	0.0911292
GO:0061115	lung proximal/distal axis specification	biological_process	7	FGF10	1	1054	1	11566	0.0911292
GO:0016418	S-acetyltransferase activity	molecular_function	8	FASN	1	1054	1	11566	0.0911292
GO:0044225	apical pole of neuron	cellular_component	5	SLC3A2	1	1054	1	11566	0.0911292
GO:0061974	perichondral bone morphogenesis	biological_process	8	EXT1	1	1054	1	11566	0.0911292
GO:2000586	regulation of platelet-derived growth factor receptor-beta signaling pathway	biological_process	9	LOX	1	1054	1	11566	0.0911292
GO:1900163	positive regulation of phospholipid scramblase activity	biological_process	9	PRKCD	1	1054	1	11566	0.0911292
GO:1905872	negative regulation of protein localization to cell leading edge	biological_process	7	RIPOR2	1	1054	1	11566	0.0911292
GO:0071602	phytosphingosine biosynthetic process	biological_process	8	ACER3	1	1054	1	11566	0.0911292
GO:0004833	tryptophan 2,3-dioxygenase activity	molecular_function	7	IDO1	1	1054	1	11566	0.0911292
GO:0060585	positive regulation of prostaglandin-endoperoxide synthase activity	biological_process	8	EDN1	1	1054	1	11566	0.0911292
GO:0097185	cellular response to azide	biological_process	7	AOC1	1	1054	1	11566	0.0911292
GO:0010643	cell communication by chemical coupling	biological_process	5	DBN1	1	1054	1	11566	0.0911292
GO:0072232	metanephric proximal convoluted tubule segment 2 development	biological_process	7		1	1054	1	11566	0.0911292
GO:0070251	pristanate-CoA ligase activity	molecular_function	7	SLC27A2	1	1054	1	11566	0.0911292
GO:0005606	laminin-1 complex	cellular_component	5	LAMB1	1	1054	1	11566	0.0911292
GO:0004631	phosphomevalonate kinase activity	molecular_function	7	PMVK	1	1054	1	11566	0.0911292
GO:0036488	CHOP-C/EBP complex	cellular_component	7	DDIT3	1	1054	1	11566	0.0911292
GO:2001239	regulation of extrinsic apoptotic signaling pathway in absence of ligand	biological_process	10	FGFR1	1	1054	1	11566	0.0911292
GO:0072070	loop of Henle development	biological_process	8	DLL1	1	1054	1	11566	0.0911292
GO:0002617	negative regulation of macrophage antigen processing and presentation	biological_process	8	FGL2	1	1054	1	11566	0.0911292
GO:0046058	cAMP metabolic process	biological_process	11	EPHA2	1	1054	1	11566	0.0911292
GO:0010641	positive regulation of platelet-derived growth factor receptor signaling pathway	biological_process	9	F3	1	1054	1	11566	0.0911292
GO:1990666	PCSK9-LDLR complex	cellular_component	4	LDLR	1	1054	1	11566	0.0911292
GO:0090722	receptor-receptor interaction	molecular_function	6	FGFR1	1	1054	1	11566	0.0911292
GO:0008116	prostaglandin-I synthase activity	molecular_function	6	PTGIS	1	1054	1	11566	0.0911292
GO:0061736	engulfment of target by autophagosome	biological_process	7	SMURF1	1	1054	1	11566	0.0911292
GO:0008887	glycerate kinase activity	molecular_function	7	GLYCTK	1	1054	1	11566	0.0911292
GO:0034632	retinol transmembrane transporter activity	molecular_function	5	RBP4	1	1054	1	11566	0.0911292
GO:0038195	urokinase plasminogen activator signaling pathway	biological_process	6	PLAUR	1	1054	1	11566	0.0911292
GO:0072235	metanephric distal tubule development	biological_process	9	PKD2	1	1054	1	11566	0.0911292
GO:0102132	3-oxo-pimeloyl-[acp] methyl ester reductase activity	molecular_function	7	FASN	1	1054	1	11566	0.0911292
GO:1900082	negative regulation of arginine catabolic process	biological_process	10	ATP2B4	1	1054	1	11566	0.0911292
GO:1900085	negative regulation of peptidyl-tyrosine autophosphorylation	biological_process	12	CAV1	1	1054	1	11566	0.0911292
GO:0051599	response to hydrostatic pressure	biological_process	5	ATP2B4	1	1054	1	11566	0.0911292
GO:0042583	chromaffin granule	cellular_component	9		1	1054	1	11566	0.0911292
GO:0015079	potassium ion transmembrane transporter activity	molecular_function	9		1	1054	1	11566	0.0911292
GO:0014740	negative regulation of muscle hyperplasia	biological_process	8	NOS3	1	1054	1	11566	0.0911292
GO:1903016	negative regulation of exo-alpha-sialidase activity	biological_process	8	PTX3	1	1054	1	11566	0.0911292
GO:0070981	L-asparagine biosynthetic process	biological_process	13		1	1054	1	11566	0.0911292
GO:0043257	laminin-8 complex	cellular_component	5	LAMB1	1	1054	1	11566	0.0911292
GO:0030228	lipoprotein particle receptor activity	molecular_function	4		1	1054	1	11566	0.0911292
GO:0098739	import across plasma membrane	biological_process	7	SLC39A14	1	1054	1	11566	0.0911292
GO:0034276	kynurenic acid biosynthetic process	biological_process	7	IDO1	1	1054	1	11566	0.0911292
GO:0045645	positive regulation of eosinophil differentiation	biological_process	9	TRIB1	1	1054	1	11566	0.0911292
GO:0030644	cellular chloride ion homeostasis	biological_process	11	CACNA1A	1	1054	1	11566	0.0911292
GO:0021761	limbic system development	biological_process	6	TBX3	1	1054	1	11566	0.0911292
GO:0060751	branch elongation involved in mammary gland duct branching	biological_process	8	TGFB1	1	1054	1	11566	0.0911292
GO:0001869	negative regulation of complement activation, lectin pathway	biological_process	9	SERPING1	1	1054	1	11566	0.0911292
GO:0098966	perisynaptic extracellular matrix	cellular_component	5	TNC	1	1054	1	11566	0.0911292
GO:0060447	bud outgrowth involved in lung branching	biological_process	8	FGF10	1	1054	1	11566	0.0911292
GO:0004598	peptidylamidoglycolate lyase activity	molecular_function	7	PAM	1	1054	1	11566	0.0911292
GO:1900120	regulation of receptor binding	biological_process	7	LOX	1	1054	1	11566	0.0911292
GO:0010070	zygote asymmetric cell division	biological_process	6	RGS14	1	1054	1	11566	0.0911292
GO:0044324	regulation of transcription involved in anterior/posterior axis specification	biological_process	10	DDIT3	1	1054	1	11566	0.0911292
GO:0042559	pteridine-containing compound biosynthetic process	biological_process	7	GCH1	1	1054	1	11566	0.0911292
GO:0032353	negative regulation of hormone biosynthetic process	biological_process	9	CACNA1A	1	1054	1	11566	0.0911292
GO:0002238	response to molecule of fungal origin	biological_process	6	MYD88	1	1054	1	11566	0.0911292
GO:0015093	ferrous iron transmembrane transporter activity	molecular_function	11	SLC39A14	1	1054	1	11566	0.0911292
GO:0051458	corticotropin secretion	biological_process	11		1	1054	1	11566	0.0911292
GO:0071799	cellular response to prostaglandin D stimulus	biological_process	8	PTGFR	1	1054	1	11566	0.0911292
GO:0021666	rhombomere 5 formation	biological_process	6	EGR2	1	1054	1	11566	0.0911292
GO:2000977	regulation of forebrain neuron differentiation	biological_process	10	GATA2	1	1054	1	11566	0.0911292
GO:0014040	positive regulation of Schwann cell differentiation	biological_process	12	EGR2	1	1054	1	11566	0.0911292
GO:0070994	detection of oxidative stress	biological_process	6	ADIPOQ	1	1054	1	11566	0.0911292
GO:0010725	regulation of primitive erythrocyte differentiation	biological_process	9	GATA2	1	1054	1	11566	0.0911292
GO:0071228	cellular response to tumor cell	biological_process	6	TXNIP	1	1054	1	11566	0.0911292
GO:0006157	deoxyadenosine catabolic process	biological_process	12	ADA	1	1054	1	11566	0.0911292
GO:0007497	posterior midgut development	biological_process	5	EDNRB	1	1054	1	11566	0.0911292
GO:0097102	endothelial tip cell fate specification	biological_process	8	DLL1	1	1054	1	11566	0.0911292
GO:0098736	negative regulation of the force of heart contraction	biological_process	10	ATP2B4	1	1054	1	11566	0.0911292
GO:0090427	activation of meiosis	biological_process	10	MSX1	1	1054	1	11566	0.0911292
GO:2000446	regulation of macrophage migration inhibitory factor signaling pathway	biological_process	9	ANGPT1	1	1054	1	11566	0.0911292
GO:0035373	chondroitin sulfate proteoglycan binding	molecular_function	6	PTPRF	1	1054	1	11566	0.0911292
GO:0035051	cardiocyte differentiation	biological_process	6	BMP2	1	1054	1	11566	0.0911292
GO:0120220	basal body patch	NA	NA	ACTG1	1	1054	1	11566	0.0911292
GO:0097533	cellular stress response to acid chemical	biological_process	7	KLF2	1	1054	1	11566	0.0911292
GO:0050902	leukocyte adhesive activation	biological_process	6		1	1054	1	11566	0.0911292
GO:0021999	neural plate anterior/posterior regionalization	biological_process	7	CELSR2	1	1054	1	11566	0.0911292
GO:0016116	carotenoid metabolic process	biological_process	10	BCO2	1	1054	1	11566	0.0911292
GO:0008426	protein kinase C inhibitor activity	molecular_function	9	HSPB1	1	1054	1	11566	0.0911292
GO:0019912	cyclin-dependent protein kinase activating kinase activity	molecular_function	8	CDKN1A	1	1054	1	11566	0.0911292
GO:0120134	proximal portion of axoneme	cellular_component	7	DNAH11	1	1054	1	11566	0.0911292
GO:0061101	neuroendocrine cell differentiation	biological_process	9	WNT11	1	1054	1	11566	0.0911292
GO:0090025	regulation of monocyte chemotaxis	biological_process	8	LYN	1	1054	1	11566	0.0911292
GO:0007431	salivary gland development	biological_process	7	FGF10	1	1054	1	11566	0.0911292
GO:0102258	1,3-diacylglycerol acylhydrolase activity	molecular_function	7	LIPE	1	1054	1	11566	0.0911292
GO:0015774	polysaccharide transport	biological_process	8	SMPD3	1	1054	1	11566	0.0911292
GO:0031344	regulation of cell projection organization	biological_process	7	SEMA4D	1	1054	1	11566	0.0911292
GO:1903906	regulation of plasma membrane raft polarization	biological_process	7	GSN	1	1054	1	11566	0.0911292
GO:0033275	actin-myosin filament sliding	biological_process	7	ACTC1	1	1054	1	11566	0.0911292
GO:0007195	adenylate cyclase-inhibiting dopamine receptor signaling pathway	biological_process	9	ADCY5	1	1054	1	11566	0.0911292
GO:0045210	FasL biosynthetic process	biological_process	9	PHLDA1	1	1054	1	11566	0.0911292
GO:0003342	proepicardium development	biological_process	7	ZFP36L1	1	1054	1	11566	0.0911292
GO:0097753	membrane bending	biological_process	6	PICALM	1	1054	1	11566	0.0911292
GO:1990823	response to leukemia inhibitory factor	biological_process	7	EXT1	1	1054	1	11566	0.0911292
GO:0050251	retinol isomerase activity	molecular_function	6	DEGS1	1	1054	1	11566	0.0911292
GO:1901026	ripoptosome assembly involved in necroptotic process	biological_process	8	CYLD	1	1054	1	11566	0.0911292
GO:2000755	positive regulation of sphingomyelin catabolic process	biological_process	9	PRKCD	1	1054	1	11566	0.0911292
GO:0021590	cerebellum maturation	biological_process	6	CACNA1A	1	1054	1	11566	0.0911292
GO:0050883	musculoskeletal movement, spinal reflex action	biological_process	6	CACNA1A	1	1054	1	11566	0.0911292
GO:1901676	positive regulation of histone H3-K27 acetylation	biological_process	12	LIF	1	1054	1	11566	0.0911292
GO:0072592	oxygen metabolic process	biological_process	6	FMO2	1	1054	1	11566	0.0911292
GO:0008628	hormone-mediated apoptotic signaling pathway	biological_process	6	METTL21C	1	1054	1	11566	0.0911292
GO:0005011	macrophage colony-stimulating factor receptor activity	molecular_function	10	CSF1R	1	1054	1	11566	0.0911292
GO:0014806	smooth muscle hyperplasia	biological_process	8	NOS3	1	1054	1	11566	0.0911292
GO:0060681	branch elongation involved in ureteric bud branching	biological_process	8	FGF1	1	1054	1	11566	0.0911292
GO:1990665	AnxA2-p11 complex	cellular_component	4	S100A10	1	1054	1	11566	0.0911292
GO:1901331	positive regulation of odontoblast differentiation	biological_process	9	SERPINE1	1	1054	1	11566	0.0911292
GO:0038154	interleukin-11-mediated signaling pathway	biological_process	7	IL6ST	1	1054	1	11566	0.0911292
GO:0016297	acyl-[acyl-carrier-protein] hydrolase activity	molecular_function	8	FASN	1	1054	1	11566	0.0911292
GO:0035874	cellular response to copper ion starvation	biological_process	9	AOC1	1	1054	1	11566	0.0911292
GO:0042568	insulin-like growth factor binary complex	cellular_component	6	IGFBP6	1	1054	1	11566	0.0911292
GO:0035054	embryonic heart tube anterior/posterior pattern specification	biological_process	7	BMP2	1	1054	1	11566	0.0911292
GO:0035088	establishment or maintenance of apical/basal cell polarity	biological_process	6	EZR	1	1054	1	11566	0.0911292
GO:1902010	negative regulation of translation in response to endoplasmic reticulum stress	biological_process	12	SESN2	1	1054	1	11566	0.0911292
GO:0030504	inorganic diphosphate transmembrane transporter activity	molecular_function	8	ANKH	1	1054	1	11566	0.0911292
GO:0042945	D-serine transmembrane transporter activity	molecular_function	8	SFXN1	1	1054	1	11566	0.0911292
GO:1905206	positive regulation of hydrogen peroxide-induced cell death	biological_process	10	RIPK1	1	1054	1	11566	0.0911292
GO:0150078	positive regulation of neuroinflammatory response	biological_process	10	NUPR1	1	1054	1	11566	0.0911292
GO:0016256	N-glycan processing to lysosome	biological_process	9	GNPTAB	1	1054	1	11566	0.0911292
GO:0060283	negative regulation of oocyte development	biological_process	8	IGF1	1	1054	1	11566	0.0911292
GO:0090107	regulation of high-density lipoprotein particle assembly	biological_process	7	LCAT	1	1054	1	11566	0.0911292
GO:0014056	regulation of acetylcholine secretion, neurotransmission	biological_process	10	CACNA1A	1	1054	1	11566	0.0911292
GO:1903609	negative regulation of inward rectifier potassium channel activity	biological_process	10	CAV1	1	1054	1	11566	0.0911292
GO:0035809	regulation of urine volume	biological_process	6	ADM	1	1054	1	11566	0.0911292
GO:1904141	positive regulation of microglial cell migration	biological_process	12	CSF1	1	1054	1	11566	0.0911292
GO:1900134	negative regulation of renin secretion into blood stream	biological_process	11	F2R	1	1054	1	11566	0.0911292
GO:1990275	preribosome binding	molecular_function	6	NVL	1	1054	1	11566	0.0911292
GO:0090317	negative regulation of intracellular protein transport	biological_process	9	ADIPOQ	1	1054	1	11566	0.0911292
GO:2000194	regulation of female gonad development	biological_process	8	NUPR1	1	1054	1	11566	0.0911292
GO:0035332	positive regulation of hippo signaling	biological_process	10	DLG5	1	1054	1	11566	0.0911292
GO:0097156	fasciculation of motor neuron axon	biological_process	7	EPHA4	1	1054	1	11566	0.0911292
GO:1903614	negative regulation of protein tyrosine phosphatase activity	biological_process	13	MGAT5	1	1054	1	11566	0.0911292
GO:0002923	regulation of humoral immune response mediated by circulating immunoglobulin	biological_process	11	PTPRC	1	1054	1	11566	0.0911292
GO:0052597	diamine oxidase activity	molecular_function	7	AOC1	1	1054	1	11566	0.0911292
GO:0035026	leading edge cell differentiation	biological_process	7	DAB2	1	1054	1	11566	0.0911292
GO:0006684	sphingomyelin metabolic process	biological_process	8	SMPD3	1	1054	1	11566	0.0911292
GO:0060171	stereocilium membrane	cellular_component	7	RIPOR2	1	1054	1	11566	0.0911292
GO:0035607	fibroblast growth factor receptor signaling pathway involved in orbitofrontal cortex development	biological_process	9	FGFR1	1	1054	1	11566	0.0911292
GO:0032667	regulation of interleukin-23 production	biological_process	7	TGFB1	1	1054	1	11566	0.0911292
GO:0003996	acyl-CoA ligase activity	molecular_function	7	ACSM1	1	1054	1	11566	0.0911292
GO:1902228	positive regulation of macrophage colony-stimulating factor signaling pathway	biological_process	10	CSF1	1	1054	1	11566	0.0911292
GO:1905604	negative regulation of maintenance of permeability of blood-brain barrier	biological_process	6	SH3GL2	1	1054	1	11566	0.0911292
GO:0032914	positive regulation of transforming growth factor beta1 production	biological_process	9	LUM	1	1054	1	11566	0.0911292
GO:0097750	endosome membrane tubulation	biological_process	8	CORO1C	1	1054	1	11566	0.0911292
GO:0010754	negative regulation of cGMP-mediated signaling	biological_process	10	THBS1	1	1054	1	11566	0.0911292
GO:2001055	positive regulation of mesenchymal cell apoptotic process	biological_process	10	MSX1	1	1054	1	11566	0.0911292
GO:0102391	decanoate-CoA ligase activity	molecular_function	9	ACSM1	1	1054	1	11566	0.0911292
GO:0033484	nitric oxide homeostasis	biological_process	8	CAV1	1	1054	1	11566	0.0911292
GO:0007354	zygotic determination of anterior/posterior axis, embryo	biological_process	8	PCSK6	1	1054	1	11566	0.0911292
GO:0051344	negative regulation of cyclic-nucleotide phosphodiesterase activity	biological_process	8	SLC39A14	1	1054	1	11566	0.0911292
GO:0050674	urothelial cell proliferation	biological_process	5	FGF10	1	1054	1	11566	0.0911292
GO:0042335	cuticle development	biological_process	5	DUOX1	1	1054	1	11566	0.0911292
GO:0070171	negative regulation of tooth mineralization	biological_process	10	ASPN	1	1054	1	11566	0.0911292
GO:0006600	creatine metabolic process	biological_process	6	GATM	1	1054	1	11566	0.0911292
GO:0048320	axial mesoderm formation	biological_process	7	EPHA2	1	1054	1	11566	0.0911292
GO:0061751	neutral sphingomyelin phosphodiesterase activity	molecular_function	9	SMPD3	1	1054	1	11566	0.0911292
GO:0097498	endothelial tube lumen extension	biological_process	9	STARD13	1	1054	1	11566	0.0911292
GO:1900036	positive regulation of cellular response to heat	biological_process	7	IER5	1	1054	1	11566	0.0911292
GO:0071464	cellular response to hydrostatic pressure	biological_process	6	PKD2	1	1054	1	11566	0.0911292
GO:0003167	atrioventricular bundle cell differentiation	biological_process	9	TBX3	1	1054	1	11566	0.0911292
GO:0042693	muscle cell fate commitment	biological_process	6	FGF10	1	1054	1	11566	0.0911292
GO:0150098	glial cell-neuron signaling	biological_process	6	TNFRSF1B	1	1054	1	11566	0.0911292
GO:0002688	regulation of leukocyte chemotaxis	biological_process	7	PTK2B	1	1054	1	11566	0.0911292
GO:0098903	regulation of membrane repolarization during action potential	biological_process	10	CAV1	1	1054	1	11566	0.0911292
GO:1905056	calcium-transporting ATPase activity involved in regulation of presynaptic cytosolic calcium ion concentration	molecular_function	11	ATP2B2	1	1054	1	11566	0.0911292
GO:0072591	citrate-L-glutamate ligase activity	molecular_function	6	RIMKLB	1	1054	1	11566	0.0911292
GO:2000866	positive regulation of estradiol secretion	biological_process	9	SPP1	1	1054	1	11566	0.0911292
GO:0031947	negative regulation of glucocorticoid biosynthetic process	biological_process	9	ATP1A1	1	1054	1	11566	0.0911292
GO:2000256	positive regulation of male germ cell proliferation	biological_process	9	CIB1	1	1054	1	11566	0.0911292
GO:0030185	nitric oxide transport	biological_process	7	EDN1	1	1054	1	11566	0.0911292
GO:1905368	peptidase complex	cellular_component	5	FAP	1	1054	1	11566	0.0911292
GO:0047451	3-hydroxyoctanoyl-[acyl-carrier-protein] dehydratase activity	molecular_function	8	FASN	1	1054	1	11566	0.0911292
GO:0042036	negative regulation of cytokine biosynthetic process	biological_process	8	TIA1	1	1054	1	11566	0.0911292
GO:0072219	metanephric cortical collecting duct development	biological_process	6	PKD2	1	1054	1	11566	0.0911292
GO:2000538	positive regulation of B cell chemotaxis	biological_process	10	PTK2B	1	1054	1	11566	0.0911292
GO:0071674	mononuclear cell migration	biological_process	5	LGALS3	1	1054	1	11566	0.0911292
GO:2000287	positive regulation of myotome development	biological_process	9	DMRT2	1	1054	1	11566	0.0911292
GO:0045923	positive regulation of fatty acid metabolic process	biological_process	9	ADIPOQ	1	1054	1	11566	0.0911292
GO:0102769	dihydroceramide glucosyltransferase activity	molecular_function	7	UGCG	1	1054	1	11566	0.0911292
GO:0034148	negative regulation of toll-like receptor 5 signaling pathway	biological_process	8	TNFAIP3	1	1054	1	11566	0.0911292
GO:0060667	branch elongation involved in salivary gland morphogenesis	biological_process	8	FGF10	1	1054	1	11566	0.0911292
GO:0071478	cellular response to radiation	biological_process	6	ADIRF	1	1054	1	11566	0.0911292
GO:0031583	phospholipase D-activating G protein-coupled receptor signaling pathway	biological_process	6	EDN1	1	1054	1	11566	0.0911292
GO:1990776	response to angiotensin	biological_process	7	ROCK1	1	1054	1	11566	0.0911292
GO:1903904	negative regulation of establishment of T cell polarity	biological_process	10	RIPOR2	1	1054	1	11566	0.0911292
GO:0120158	positive regulation of collagen catabolic process	biological_process	8	VSIR	1	1054	1	11566	0.0911292
GO:0060615	mammary gland bud formation	biological_process	8	FGF10	1	1054	1	11566	0.0911292
GO:0021769	orbitofrontal cortex development	biological_process	5	FGFR1	1	1054	1	11566	0.0911292
GO:0004802	transketolase activity	molecular_function	6	TKT	1	1054	1	11566	0.0911292
GO:0099500	vesicle fusion to plasma membrane	biological_process	8	TRARG1	1	1054	1	11566	0.0911292
GO:0051751	alpha-1,4-mannosyltransferase activity	molecular_function	8	PIGM	1	1054	1	11566	0.0911292
GO:0065004	protein-DNA complex assembly	biological_process	8	HEY2	1	1054	1	11566	0.0911292
GO:0071211	protein targeting to vacuole involved in autophagy	biological_process	13	SMURF1	1	1054	1	11566	0.0911292
GO:0060853	Notch signaling pathway involved in arterial endothelial cell fate commitment	biological_process	7	DLL1	1	1054	1	11566	0.0911292
GO:0017172	cysteine dioxygenase activity	molecular_function	7	CDO1	1	1054	1	11566	0.0911292
GO:1903579	negative regulation of ATP metabolic process	biological_process	7	TSPO	1	1054	1	11566	0.0911292
GO:1905445	positive regulation of clathrin coat assembly	biological_process	8	HIP1R	1	1054	1	11566	0.0911292
GO:0106030	neuron projection fasciculation	biological_process	8	EPHA4	1	1054	1	11566	0.0911292
GO:0032674	regulation of interleukin-5 production	biological_process	7	IL5RA	1	1054	1	11566	0.0911292
GO:1900125	regulation of hyaluronan biosynthetic process	biological_process	8	SMPD3	1	1054	1	11566	0.0911292
GO:1903919	negative regulation of actin filament severing	biological_process	7	MYH9	1	1054	1	11566	0.0911292
GO:1903615	positive regulation of protein tyrosine phosphatase activity	biological_process	13	PTPRC	1	1054	1	11566	0.0911292
GO:0044871	negative regulation by host of viral glycoprotein metabolic process	biological_process	9	PTX3	1	1054	1	11566	0.0911292
GO:1905062	positive regulation of cardioblast proliferation	biological_process	10	PIM1	1	1054	1	11566	0.0911292
GO:0071471	cellular response to non-ionic osmotic stress	biological_process	7	PTGS2	1	1054	1	11566	0.0911292
GO:0052547	regulation of peptidase activity	biological_process	9	CAV1	1	1054	1	11566	0.0911292
GO:0140300	serine import into mitochondrion	biological_process	12	SFXN1	1	1054	1	11566	0.0911292
GO:2001023	regulation of response to drug	biological_process	6	ADIRF	1	1054	1	11566	0.0911292
GO:0034371	chylomicron remodeling	biological_process	10	LPL	1	1054	1	11566	0.0911292
GO:0003421	growth plate cartilage axis specification	biological_process	6	STC1	1	1054	1	11566	0.0911292
GO:1902170	cellular response to reactive nitrogen species	biological_process	7	MAP3K5	1	1054	1	11566	0.0911292
GO:0018400	peptidyl-proline hydroxylation to 3-hydroxy-L-proline	biological_process	6	CRTAP	1	1054	1	11566	0.0911292
GO:0030377	urokinase plasminogen activator receptor activity	molecular_function	5	PLAUR	1	1054	1	11566	0.0911292
GO:0006014	D-ribose metabolic process	biological_process	8	RBKS	1	1054	1	11566	0.0911292
GO:0070093	negative regulation of glucagon secretion	biological_process	11	LEP	1	1054	1	11566	0.0911292
GO:0032970	regulation of actin filament-based process	biological_process	6	ROCK1	1	1054	1	11566	0.0911292
GO:0002296	T-helper 1 cell lineage commitment	biological_process	10	STAT6	1	1054	1	11566	0.0911292
GO:0030020	extracellular matrix structural constituent conferring tensile strength	molecular_function	5	COL4A1	1	1054	1	11566	0.0911292
GO:0006597	spermine biosynthetic process	biological_process	11		1	1054	1	11566	0.0911292
GO:0032261	purine nucleotide salvage	biological_process	11	ADA	1	1054	1	11566	0.0911292
GO:1903841	cellular response to arsenite(3-)	biological_process	7	SLC38A2	1	1054	1	11566	0.0911292
GO:1905662	negative regulation of telomerase RNA reverse transcriptase activity	biological_process	9	PARP3	1	1054	1	11566	0.0911292
GO:0033754	indoleamine 2,3-dioxygenase activity	molecular_function	7	IDO1	1	1054	1	11566	0.0911292
GO:0060496	mesenchymal-epithelial cell signaling involved in lung development	biological_process	7	FGF10	1	1054	1	11566	0.0911292
GO:0062069	GARP complex binding	molecular_function	5	UHRF1BP1L	1	1054	1	11566	0.0911292
GO:2001113	negative regulation of cellular response to hepatocyte growth factor stimulus	biological_process	8	ADAMTS12	1	1054	1	11566	0.0911292
GO:0001519	peptide amidation	biological_process	9	PAM	1	1054	1	11566	0.0911292
GO:0052652	cyclic purine nucleotide metabolic process	biological_process	11	AMPD2	1	1054	1	11566	0.0911292
GO:2000393	negative regulation of lamellipodium morphogenesis	biological_process	7	KANK1	1	1054	1	11566	0.0911292
GO:0071584	negative regulation of zinc ion transmembrane import	biological_process	12	SLC30A1	1	1054	1	11566	0.0911292
GO:1901660	calcium ion export	biological_process	11	ATP2B4	1	1054	1	11566	0.0911292
GO:0016121	carotene catabolic process	biological_process	10	BCO2	1	1054	1	11566	0.0911292
GO:0097161	DH domain binding	molecular_function	6	EPHA4	1	1054	1	11566	0.0911292
GO:0106177	cyclic-GMP-AMP hydrolase activity	molecular_function	7	ENPP1	1	1054	1	11566	0.0911292
GO:0015068	glycine amidinotransferase activity	molecular_function	7	GATM	1	1054	1	11566	0.0911292
GO:0003948	N4-(beta-N-acetylglucosaminyl)-L-asparaginase activity	molecular_function	7	AGA	1	1054	1	11566	0.0911292
GO:0006408	snRNA export from nucleus	biological_process	11	PHAX	1	1054	1	11566	0.0911292
GO:0002581	negative regulation of antigen processing and presentation of peptide or polysaccharide antigen via MHC class II	biological_process	8	THBS1	1	1054	1	11566	0.0911292
GO:0015809	arginine transport	biological_process	8	SLC7A1	1	1054	1	11566	0.0911292
GO:0001882	nucleoside binding	molecular_function	5	ACTN4	1	1054	1	11566	0.0911292
GO:0036344	platelet morphogenesis	biological_process	8	ACTN1	1	1054	1	11566	0.0911292
GO:0045829	negative regulation of isotype switching	biological_process	10	PARP3	1	1054	1	11566	0.0911292
GO:0033633	negative regulation of cell-cell adhesion mediated by integrin	biological_process	8	SWAP70	1	1054	1	11566	0.0911292
GO:0002762	negative regulation of myeloid leukocyte differentiation	biological_process	9	LYN	1	1054	1	11566	0.0911292
GO:0005501	retinoid binding	molecular_function	6	RBP4	1	1054	1	11566	0.0911292
GO:0050253	retinyl-palmitate esterase activity	molecular_function	7	LIPE	1	1054	1	11566	0.0911292
GO:0097403	cellular response to raffinose	biological_process	8	ZFP36L1	1	1054	1	11566	0.0911292
GO:1904582	positive regulation of intracellular mRNA localization	biological_process	6	ZFP36L1	1	1054	1	11566	0.0911292
GO:0008659	(3R)-hydroxymyristoyl-[acyl-carrier-protein] dehydratase activity	molecular_function	7	FASN	1	1054	1	11566	0.0911292
GO:0072562	blood microparticle	cellular_component	4	TGFB1	1	1054	1	11566	0.0911292
GO:0031700	adrenomedullin receptor binding	molecular_function	7	ADM	1	1054	1	11566	0.0911292
GO:0006931	substrate-dependent cell migration, cell attachment to substrate	biological_process	6	TNFRSF12A	1	1054	1	11566	0.0911292
GO:0048244	phytanoyl-CoA dioxygenase activity	molecular_function	7	PHYH	1	1054	1	11566	0.0911292
GO:0072683	T cell extravasation	biological_process	6	ICAM1	1	1054	1	11566	0.0911292
GO:2000830	positive regulation of parathyroid hormone secretion	biological_process	9	FGFR1	1	1054	1	11566	0.0911292
GO:0035500	MH2 domain binding	molecular_function	6	DDX5	1	1054	1	11566	0.0911292
GO:1903788	positive regulation of glutathione biosynthetic process	biological_process	9	NFE2L2	1	1054	1	11566	0.0911292
GO:1903305	regulation of regulated secretory pathway	biological_process	8	MICAL1	1	1054	1	11566	0.0911292
GO:0106003	amyloid-beta complex	cellular_component	4	ROCK1	1	1054	1	11566	0.0911292
GO:0021679	cerebellar molecular layer development	biological_process	5	CACNA1A	1	1054	1	11566	0.0911292
GO:0002079	inner acrosomal membrane	cellular_component	7		1	1054	1	11566	0.0911292
GO:1905286	serine-type peptidase complex	cellular_component	6	F3	1	1054	1	11566	0.0911292
GO:0070075	tear secretion	biological_process	8	FGF10	1	1054	1	11566	0.0911292
GO:0034242	negative regulation of syncytium formation by plasma membrane fusion	biological_process	7	RAPGEF3	1	1054	1	11566	0.0911292
GO:0036487	nitric-oxide synthase inhibitor activity	molecular_function	6	ATP2B4	1	1054	1	11566	0.0911292
GO:0046101	hypoxanthine biosynthetic process	biological_process	11	ADA	1	1054	1	11566	0.0911292
GO:0008074	guanylate cyclase complex, soluble	cellular_component	4	GUCY1A1	1	1054	1	11566	0.0911292
GO:0016964	alpha-2 macroglobulin receptor activity	molecular_function	4	LRP1	1	1054	1	11566	0.0911292
GO:0071338	positive regulation of hair follicle cell proliferation	biological_process	8	FGF10	1	1054	1	11566	0.0911292
GO:0042313	protein kinase C deactivation	biological_process	9	EDN1	1	1054	1	11566	0.0911292
GO:0008743	L-threonine 3-dehydrogenase activity	molecular_function	7		1	1054	1	11566	0.0911292
GO:0050197	phytanate-CoA ligase activity	molecular_function	7	SLC27A2	1	1054	1	11566	0.0911292
GO:1990705	cholangiocyte proliferation	biological_process	5	NOTCH2	1	1054	1	11566	0.0911292
GO:0035815	positive regulation of renal sodium excretion	biological_process	9	EDN1	1	1054	1	11566	0.0911292
GO:1903403	negative regulation of renal phosphate excretion	biological_process	7	STC1	1	1054	1	11566	0.0911292
GO:0038102	activin receptor antagonist activity	molecular_function	7	FST	1	1054	1	11566	0.0911292
GO:0004313	[acyl-carrier-protein] S-acetyltransferase activity	molecular_function	8	FASN	1	1054	1	11566	0.0911292
GO:0045989	positive regulation of striated muscle contraction	biological_process	10	ATP1A1	1	1054	1	11566	0.0911292
GO:0035401	histone kinase activity (H3-Y41 specific	molecular_function	11	JAK2	1	1054	1	11566	0.0911292
GO:1901003	negative regulation of fermentation	biological_process	8	CAVIN3	1	1054	1	11566	0.0911292
GO:0005295	neutral amino acid:sodium symporter activity	molecular_function	8	SLC38A2	1	1054	1	11566	0.0911292
GO:0003171	atrioventricular valve development	biological_process	6	HEY2	1	1054	1	11566	0.0911292
GO:0060739	mesenchymal-epithelial cell signaling involved in prostate gland development	biological_process	4	TNC	1	1054	1	11566	0.0911292
GO:0045916	negative regulation of complement activation	biological_process	8	SERPING1	1	1054	1	11566	0.0911292
GO:0036019	endolysosome	cellular_component	9		1	1054	1	11566	0.0911292
GO:0048101	calcium- and calmodulin-regulated 3',5'-cyclic-GMP phosphodiesterase activity	molecular_function	11	PDE1A	1	1054	1	11566	0.0911292
GO:0097447	dendritic tree	cellular_component	6	ELOVL5	1	1054	1	11566	0.0911292
GO:0004747	ribokinase activity	molecular_function	7	RBKS	1	1054	1	11566	0.0911292
GO:2000478	positive regulation of metanephric glomerular visceral epithelial cell development	biological_process	9	ADIPOQ	1	1054	1	11566	0.0911292
GO:0008207	C21-steroid hormone metabolic process	biological_process	7	CYP11A1	1	1054	1	11566	0.0911292
GO:0032817	regulation of natural killer cell proliferation	biological_process	9	LEP	1	1054	1	11566	0.0911292
GO:0006543	glutamine catabolic process	biological_process	12	GLS	1	1054	1	11566	0.0911292
GO:1904691	negative regulation of type B pancreatic cell proliferation	biological_process	9	NUPR1	1	1054	1	11566	0.0911292
GO:0015132	prostaglandin transmembrane transporter activity	molecular_function	6	SLCO2A1	1	1054	1	11566	0.0911292
GO:0004316	3-oxoacyl-[acyl-carrier-protein] reductase (NADPH) activity	molecular_function	8	FASN	1	1054	1	11566	0.0911292
GO:0021659	rhombomere 3 structural organization	biological_process	6	EGR2	1	1054	1	11566	0.0911292
GO:0045159	myosin II binding	molecular_function	7	GSN	1	1054	1	11566	0.0911292
GO:1902525	regulation of protein monoubiquitination	biological_process	11	WDR48	1	1054	1	11566	0.0911292
GO:0044855	plasma membrane raft distribution	biological_process	8	PTPRC	1	1054	1	11566	0.0911292
GO:0019834	phospholipase A2 inhibitor activity	molecular_function	8	ANXA1	1	1054	1	11566	0.0911292
GO:0070458	cellular detoxification of nitrogen compound	biological_process	5	GSTM3	1	1054	1	11566	0.0911292
GO:0045713	low-density lipoprotein particle receptor biosynthetic process	biological_process	7	PPARG	1	1054	1	11566	0.0911292
GO:0120192	tight junction assembly	biological_process	8	ACTG1	1	1054	1	11566	0.0911292
GO:1905224	clathrin-coated pit assembly	biological_process	6	PICALM	1	1054	1	11566	0.0911292
GO:0043381	negative regulation of memory T cell differentiation	biological_process	8	FGL2	1	1054	1	11566	0.0911292
GO:0032960	regulation of inositol trisphosphate biosynthetic process	biological_process	10	PTK2B	1	1054	1	11566	0.0911292
GO:0002678	positive regulation of chronic inflammatory response	biological_process	10	IDO1	1	1054	1	11566	0.0911292
GO:0005668	RNA polymerase transcription factor SL1 complex	cellular_component	8	TAF1D	1	1054	1	11566	0.0911292
GO:0034346	positive regulation of type III interferon production	biological_process	8	TLR3	1	1054	1	11566	0.0911292
GO:0017048	Rho GTPase binding	molecular_function	9	FMNL1;FMNL3;IQGAP1;IQGAP2;ROCK1	5	1054	27	11566	0.0935652
GO:0032731	positive regulation of interleukin-1 beta production	biological_process	9	APP;EGR1;HSPB1;LPL;TLR4	5	1054	27	11566	0.0935652
GO:0050830	defense response to Gram-positive bacterium	biological_process	9	EPHA2;FGR;MPEG1;MYD88;PLA2G1B;RARRES2	6	1054	35	11566	0.093938
GO:0008344	adult locomotory behavior	biological_process	5	APP;CHL1;PBX3;PREX2;SNCG;	6	1054	35	11566	0.093938
GO:1902806	regulation of cell cycle G1/S phase transition	biological_process	9	ATP2B4;CDKN1A	2	1054	6	11566	0.097208
GO:0045907	positive regulation of vasoconstriction	biological_process	10	CAV1;F2R	2	1054	6	11566	0.097208
GO:0050786	RAGE receptor binding	molecular_function	6	S100A12;S100B	2	1054	6	11566	0.097208
GO:0097527	necroptotic signaling pathway	biological_process	5	RIPK1;TLR3	2	1054	6	11566	0.097208
GO:0050930	induction of positive chemotaxis	biological_process	10	FGF10;VEGFC	2	1054	6	11566	0.097208
GO:0030033	microvillus assembly	biological_process	8	EZR;TNIK	2	1054	6	11566	0.097208
GO:0032926	negative regulation of activin receptor signaling pathway	biological_process	10	FSTL3;FST	2	1054	6	11566	0.097208
GO:0022414	reproductive process	biological_process	3	ANTXR1;ANTXR2	2	1054	6	11566	0.097208
GO:0031643	positive regulation of myelination	biological_process	7	EGR2;TNFRSF1B	2	1054	6	11566	0.097208
GO:0072655	establishment of protein localization to mitochondrion	biological_process	9	DDIT3;TSPO	2	1054	6	11566	0.097208
GO:0043931	ossification involved in bone maturation	biological_process	5	SEMA4D;THBS3	2	1054	6	11566	0.097208
GO:0046470	phosphatidylcholine metabolic process	biological_process	9	LCAT;PLA2G1B	2	1054	6	11566	0.097208
GO:0047555	3',5'-cyclic-GMP phosphodiesterase activity	molecular_function	10	PDE1B;PDE5A	2	1054	6	11566	0.097208
GO:0003015	heart process	biological_process	6	NOX4;WWTR1	2	1054	6	11566	0.097208
GO:0034383	low-density lipoprotein particle clearance	biological_process	5	ADIPOQ;LDLR	2	1054	6	11566	0.097208
GO:0010745	negative regulation of macrophage derived foam cell differentiation	biological_process	8	ADIPOQ;PPARG	2	1054	6	11566	0.097208
GO:0021955	central nervous system neuron axonogenesis	biological_process	10	B4GALT5;NDEL1	2	1054	6	11566	0.097208
GO:0099509	regulation of presynaptic cytosolic calcium ion concentration	biological_process	13	ATP2B2;CACNA1A	2	1054	6	11566	0.097208
GO:0006796	phosphate-containing compound metabolic process	biological_process	6	ENPP1;TGFB1	2	1054	6	11566	0.097208
GO:1901522	positive regulation of transcription from RNA polymerase II promoter involved in cellular response to chemical stimulus	biological_process	11	BMP2;RUNX2	2	1054	6	11566	0.097208
GO:0034141	positive regulation of toll-like receptor 3 signaling pathway	biological_process	10	CAV1;PELI1	2	1054	6	11566	0.097208
GO:0001931	uropod	cellular_component	6	EZR;MYH9	2	1054	6	11566	0.097208
GO:0038066	p38MAPK cascade	biological_process	13	MAP3K5;ZFP36L1	2	1054	6	11566	0.097208
GO:0071280	cellular response to copper ion	biological_process	8	AOC1;NFE2L2	2	1054	6	11566	0.097208
GO:0070723	response to cholesterol	biological_process	8	PMVK;TGFB1	2	1054	6	11566	0.097208
GO:0033598	mammary gland epithelial cell proliferation	biological_process	5	EPHA2;STAT6	2	1054	6	11566	0.097208
GO:0060484	lung-associated mesenchyme development	biological_process	7	FGFR1;WNT11	2	1054	6	11566	0.097208
GO:2000343	positive regulation of chemokine (C-X-C motif) ligand 2 production	biological_process	9	LPL;TLR4	2	1054	6	11566	0.097208
GO:0060411	cardiac septum morphogenesis	biological_process	5	DNAH11;HEY2	2	1054	6	11566	0.097208
GO:0061042	vascular wound healing	biological_process	7	GATA2;MCAM	2	1054	6	11566	0.097208
GO:0016709	oxidoreductase activity, acting on paired donors, with incorporation or reduction of molecular oxygen, NAD(P)H as one donor, and incorporation of one atom of oxygen	molecular_function	6	MICAL1;MICAL2	2	1054	6	11566	0.097208
GO:0016331	morphogenesis of embryonic epithelium	biological_process	7	TGFB1I1;VEGFC	2	1054	6	11566	0.097208
GO:0004499	N,N-dimethylaniline monooxygenase activity	molecular_function	7	FMO2;FMO3	2	1054	6	11566	0.097208
GO:0030277	maintenance of gastrointestinal epithelium	biological_process	9	RBP4;	2	1054	6	11566	0.097208
GO:0034162	toll-like receptor 9 signaling pathway	biological_process	9	UNC93B1;	2	1054	6	11566	0.097208
GO:0070257	positive regulation of mucus secretion	biological_process	9	CYBA;SYTL2	2	1054	6	11566	0.097208
GO:0045591	positive regulation of regulatory T cell differentiation	biological_process	11	TGFB1;VSIR	2	1054	6	11566	0.097208
GO:0031638	zymogen activation	biological_process	9	MMP14;VSIR	2	1054	6	11566	0.097208
GO:0071398	cellular response to fatty acid	biological_process	7	LDLR;LPL	2	1054	6	11566	0.097208
GO:0086004	regulation of cardiac muscle cell contraction	biological_process	11	SRI;STC1	2	1054	6	11566	0.097208
GO:0031301	integral component of organelle membrane	cellular_component	6	SLC22A17;TRABD2B	2	1054	6	11566	0.097208
GO:0030673	axolemma	cellular_component	7	EPB41L3;SPTBN1	2	1054	6	11566	0.097208
GO:0050998	nitric-oxide synthase binding	molecular_function	6	ATP2B4;CAV1	2	1054	6	11566	0.097208
GO:0031639	plasminogen activation	biological_process	10	KLKB1;PLAU	2	1054	6	11566	0.097208
GO:0019731	antibacterial humoral response	biological_process	7	LTF;PLA2G1B	2	1054	6	11566	0.097208
GO:0035360	positive regulation of peroxisome proliferator activated receptor signaling pathway	biological_process	9	PTGIS;STARD10	2	1054	6	11566	0.097208
GO:0030325	adrenal gland development	biological_process	7	ARID5B;WNT11	2	1054	6	11566	0.097208
GO:0008556	potassium transmembrane transporter activity, phosphorylative mechanism	molecular_function	10	ATP12A;ATP1A1	2	1054	6	11566	0.097208
GO:0060100	positive regulation of phagocytosis, engulfment	biological_process	9	C3;NCKAP1L	2	1054	6	11566	0.097208
GO:0042562	hormone binding	molecular_function	4	NPR1;NPR3	2	1054	6	11566	0.097208
GO:0030898	actin-dependent ATPase activity	molecular_function	11	MYH10;MYH9	2	1054	6	11566	0.097208
GO:1903753	negative regulation of p38MAPK cascade	biological_process	13	CYLD;EZR	2	1054	6	11566	0.097208
GO:0034144	negative regulation of toll-like receptor 4 signaling pathway	biological_process	8	LYN;MFHAS1	2	1054	6	11566	0.097208
GO:0010637	negative regulation of mitochondrial fusion	biological_process	10	TFRC;VAT1	2	1054	6	11566	0.097208
GO:0048265	response to pain	biological_process	6	CACNA1A;TAC1	2	1054	6	11566	0.097208
GO:0010039	response to iron ion	biological_process	7	CYBRD1;HIF1A	2	1054	6	11566	0.097208
GO:2000726	negative regulation of cardiac muscle cell differentiation	biological_process	10	BMP2;DLL1	2	1054	6	11566	0.097208
GO:0061744	motor behavior	biological_process	4	EXT1;PRKAA1	2	1054	6	11566	0.097208
GO:0009308	amine metabolic process	biological_process	6	AOC1;	2	1054	6	11566	0.097208
GO:0034138	toll-like receptor 3 signaling pathway	biological_process	9	TLR3;UNC93B1	2	1054	6	11566	0.097208
GO:0043395	heparan sulfate proteoglycan binding	molecular_function	6	LPL;PTPRC	2	1054	6	11566	0.097208
GO:0005114	type II transforming growth factor beta receptor binding	molecular_function	8	TGFB1;TGFBR3	2	1054	6	11566	0.097208
GO:2001028	positive regulation of endothelial cell chemotaxis	biological_process	11	HSPB1;SMOC2	2	1054	6	11566	0.097208
GO:0005773	vacuole	cellular_component	6	MST1R;MST1	2	1054	6	11566	0.097208
GO:0047372	acylglycerol lipase activity	molecular_function	7	FAAH;LIPE	2	1054	6	11566	0.097208
GO:0031681	G-protein beta-subunit binding	molecular_function	5	F2R;GNG2	2	1054	6	11566	0.097208
GO:0060831	smoothened signaling pathway involved in dorsal/ventral neural tube patterning	biological_process	7	GLI2;WDR19	2	1054	6	11566	0.097208
GO:0070382	exocytic vesicle	cellular_component	8	IGF1;SYTL2	2	1054	6	11566	0.097208
GO:2000394	positive regulation of lamellipodium morphogenesis	biological_process	7	CORO1C;ENPP2	2	1054	6	11566	0.097208
GO:0046777	protein autophosphorylation	biological_process	10	CAMKK2;CHEK2;CLK1;CSF1R;DDR2;EPHA4;FGFR1;FGR;LYN;PIM1;RIPK1;SMG1;STK39;TNIK;TRPM7	15	1054	115	11566	0.099288
GO:0031410	cytoplasmic vesicle	cellular_component	6	ADAMTS1;AMOTL2;APP;CADPS2;CAV1;CAV2;DLL1;FGFR1;FNBP1L;GCH1;IL1B;ITGA5;MMP14;MPEG1;MYO6;MYOF;PACSIN2;PAM;PKD2;RAB11A;SEC24A;SEC24D;TFRC;TF;	25	1054	210	11566	0.100258
GO:0005769	early endosome	cellular_component	8	APP;EPHA4;F2R;LDLR;LRP1;MVB12B;MYO1B;NTRK2;PACSIN2;PARM1;PICALM;RAB32;SH3GL2;TFRC;TF;UHRF1BP1L;VPS26A	17	1054	134	11566	0.101343
GO:0007219	Notch signaling pathway	biological_process	6	APP;BMP2;CEBPA;DLL1;DTX3;GOT1;HEY2;JAG1;NOTCH2;TGFB1	10	1054	70	11566	0.101493
GO:0001816	cytokine production	biological_process	4	FABP4;PLA2R1;SLC37A4;	4	1054	20	11566	0.102716
GO:0019915	lipid storage	biological_process	5	CAV1;CIDEA;FITM2;PLIN2	4	1054	20	11566	0.102716
GO:0060612	adipose tissue development	biological_process	7	ARID5B;EBF2;LEP;SOX8	4	1054	20	11566	0.102716
GO:0048015	phosphatidylinositol-mediated signaling	biological_process	7	CSF1R;EZR;IGF1;PIK3C2A	4	1054	20	11566	0.102716
GO:2001244	positive regulation of intrinsic apoptotic signaling pathway	biological_process	10	CAV1;DDIT3;GSDME;NUPR1	4	1054	20	11566	0.102716
GO:0035924	cellular response to vascular endothelial growth factor stimulus	biological_process	8	ANXA1;HSPB1;RAMP2;SPRY2	4	1054	20	11566	0.102716
GO:0070372	regulation of ERK1 and ERK2 cascade	biological_process	11	CCN1;EPHA2;IL1B;LYN	4	1054	20	11566	0.102716
GO:0002102	podosome	cellular_component	4	GSN;LCP1;PTPN12;SH3PXD2B	4	1054	20	11566	0.102716
GO:0046835	carbohydrate phosphorylation	biological_process	8	GNPTAB;PFKFB2;PFKFB3;RBKS	4	1054	20	11566	0.102716
GO:1990837	sequence-specific double-stranded DNA binding	molecular_function	8	CREB5;EGR1;EGR2;ELF1;ERG;ETS1;FLI1;FOSB;FOSL1;GATA2;GLI2;GLIS2;HEY2;HIC1;HOXD4;HSF2;IRF3;IRF8;JUNB;KLF10;KLF2;KLF6;MAFG;MBNL2;MEIS2;MEOX2;MSX1;MYF6;NFATC4;NR5A2;RUNX2;SOX7;SOX8;TBX3;TGIF1;ZBTB2;ZBTB43;ZNF771	38	1054	339	11566	0.105081
GO:0017124	SH3 domain binding	molecular_function	6	CD2AP;CYBA;ENAH;HIP1R;LYN;MICAL1;PTPN12;VASP	8	1054	53	11566	0.105508
GO:0019899	enzyme binding	molecular_function	5	AKIRIN2;APP;BTG1;CAV1;CYB5A;FNIP1;GSTM3;HACD2;HIF1A;HSPA2;HSPA6;KMT2E;MST1R;NOTCH2;PLAUR;PLCB1;PLSCR4;PMS1;PPARG;PRKCD;PTGS2;SIRT1;SLC27A2;TNKS1BP1;VSIR;YES1;	27	1054	231	11566	0.106729
GO:1900017	positive regulation of cytokine production involved in inflammatory response	biological_process	8	IL17RC;MYD88;TLR4	3	1054	13	11566	0.108329
GO:0070266	necroptotic process	biological_process	7	CYLD;RIPK1;TRPM7	3	1054	13	11566	0.108329
GO:0046677	response to antibiotic	biological_process	5	AOC1;ID1;JAK2	3	1054	13	11566	0.108329
GO:0048010	vascular endothelial growth factor receptor signaling pathway	biological_process	8	PTK2B;SULF1;VEGFC	3	1054	13	11566	0.108329
GO:0042056	chemoattractant activity	molecular_function	7	FGF10;LGALS3;VEGFC	3	1054	13	11566	0.108329
GO:0010633	negative regulation of epithelial cell migration	biological_process	9	CORO1C;MCC;PTPRG	3	1054	13	11566	0.108329
GO:0006885	regulation of pH	biological_process	10	ATP6V0A4;EDN1;EDNRB	3	1054	13	11566	0.108329
GO:0042100	B cell proliferation	biological_process	8	PRKCD;PTPRC;	3	1054	13	11566	0.108329
GO:0021983	pituitary gland development	biological_process	7	FGF10;GATA2;GLI2	3	1054	13	11566	0.108329
GO:1990869	cellular response to chemokine	biological_process	8	LOX;RIPOR2;STK39	3	1054	13	11566	0.108329
GO:0001891	phagocytic cup	cellular_component	5	ANXA1;LCP1;TLR4	3	1054	13	11566	0.108329
GO:0031674	I band	cellular_component	5	ACTC1;ANKRD1;KLHL40	3	1054	13	11566	0.108329
GO:0006541	glutamine metabolic process	biological_process	11	GFPT2;GLS;	3	1054	13	11566	0.108329
GO:0051145	smooth muscle cell differentiation	biological_process	7	FGF10;NFATC4;TBX3	3	1054	13	11566	0.108329
GO:0071360	cellular response to exogenous dsRNA	biological_process	9	CAV1;DDX58;RALB	3	1054	13	11566	0.108329
GO:0070886	positive regulation of calcineurin-NFAT signaling cascade	biological_process	12	CHP2;CIB1;IGF1	3	1054	13	11566	0.108329
GO:0098609	cell-cell adhesion	biological_process	5	CCN1;CDH11;CDH18;CDH7;F11R;ICAM1;JUP;MYH9;NTN1;	10	1054	71	11566	0.109035
GO:0031175	neuron projection development	biological_process	7	APP;CHL1;CNTN1;DOCK7;LAMB1;LYN;MYH10;RAB11A;ROCK1;SH3GL2	10	1054	71	11566	0.109035
GO:0006811	ion transport	biological_process	6	ATP12A;ATP1A1;ATP2B2;ATP2B4;ATP6V0A4;ATP6V1C2;CACNA1A;CHRND;CHRNE;CLIC1;CLIC4;GRIN3A;HCN1;ITPR2;KCNAB1;LASP1;LRRC8C;SCARA5;SFXN1;SFXN5;SLC12A4;SLC22A3;SLC24A3;SLC30A1;SLC40A1;SLC8A1;SLCO2A1;SLCO4A1;TF;TRPM7;TRPV2;	32	1054	281	11566	0.110335
GO:0006874	cellular calcium ion homeostasis	biological_process	11	ATP2B4;CAV1;PKD2;SLC24A3;SLC30A1;SLC37A4;STC1;TGFB1	8	1054	54	11566	0.114539
GO:0003774	motor activity	molecular_function	9	DNAH11;DNAH1;KIF5C;MYH10;MYH4;MYH9;MYO16;MYO1B;MYO1E;MYO6;	12	1054	90	11566	0.115683
GO:0019900	kinase binding	molecular_function	6	ATF5;CEBPA;DGKD;PRKCD;RASGRP3;TAX1BP1;TNFAIP3;WDCP;WWC2	9	1054	63	11566	0.11633
GO:0001764	neuron migration	biological_process	7	AXL;CELSR2;CHL1;FZD3;GPM6A;MYH10;NDEL1;NTN1;NTRK2	9	1054	63	11566	0.11633
GO:0035264	multicellular organism growth	biological_process	4	ARID5B;ATF5;CLIC4;KLF2;NOTCH2;SMPD3;WDR48;WWTR1;ZFP36L1	9	1054	63	11566	0.11633
GO:0008236	serine-type peptidase activity	molecular_function	6	C1R;DPP6;DPP7;FAP;KLKB1;LTF;PCSK5;PCSK6;PLAU	9	1054	63	11566	0.11633
GO:0030168	platelet activation	biological_process	5	AXL;F2R;MERTK;UBASH3B	4	1054	21	11566	0.1182
GO:0019233	sensory perception of pain	biological_process	7	NPY1R;RETREG1;TAC1;	4	1054	21	11566	0.1182
GO:0006952	defense response	biological_process	5	MFHAS1;TLR3;TNFRSF1A;	4	1054	21	11566	0.1182
GO:0042110	T cell activation	biological_process	7	ADA;CD44;TGFB1;	4	1054	21	11566	0.1182
GO:0050661	NADP binding	molecular_function	6	FMO2;FMO3;HMGCR;NOS3	4	1054	21	11566	0.1182
GO:0035115	embryonic forelimb morphogenesis	biological_process	8	CRABP2;MSX1;RUNX2;TBX3	4	1054	21	11566	0.1182
GO:0045648	positive regulation of erythrocyte differentiation	biological_process	9	ETS1;GATA2;HIF1A;NCKAP1L	4	1054	21	11566	0.1182
GO:0030513	positive regulation of BMP signaling pathway	biological_process	11	CCN1;MSX1;NOTCH2;PELO;SULF1	5	1054	29	11566	0.118784
GO:0042307	positive regulation of protein import into nucleus	biological_process	10	CHP2;JUP;LEP;PRKCD;TGFB1	5	1054	29	11566	0.118784
GO:0042552	myelination	biological_process	6	ACER3;EGR2;FAM126A;GALC;TNFRSF21	5	1054	29	11566	0.118784
GO:0032154	cleavage furrow	cellular_component	5	LIMA1;MYH10;MYH9;MYLK;RAB11A	5	1054	29	11566	0.118784
GO:0003725	double-stranded RNA binding	molecular_function	7	ACTN1;DDX58;EIF4A1;MYH4;TFRC;TLR3;VIM	7	1054	46	11566	0.121147
GO:0030425	dendrite	cellular_component	6	ALCAM;CACNA1A;CHL1;DBN1;DPYSL2;ELOVL5;EPHA4;FZD3;IL6ST;MAP1B;NCS1;PLCB4;PRKAA1;RGS14;	15	1054	119	11566	0.12312
GO:0005524	ATP binding	molecular_function	5	ABCA10;ABCB4;ABCG1;ACACA;ACTC1;ADCY5;ADCY6;AK5;ATP12A;ATP13A3;ATP1A1;ATP2B2;ATP2B4;AURKC;AXL;BTAF1;CAMKK2;CDC42BPA;CDC42BPG;CDK17;CDK18;CDK3;CHEK2;CLK1;CSF1R;DDR2;DDX58;DDX5;DGKD;DNAH11;DNAH1;EHD2;EHD4;EIF4A1;ENPP1;EPHA2;EPHA4;FGFR1;FGR;GUCY2C;HSPA2;HSPA6;ITM2C;JAK2;KIF5C;LYN;MAP3K2;MAP3K5;MAPK10;MAST3;MERTK;MST1R;MTHFD1L;MUSK;MYH10;MYH4;MYH9;MYLK3;MYLK;MYO16;MYO1B;MYO1E;MYO6;NPR1;NTRK2;NVL;PAPSS…	106	1054	1046	11566	0.126487
GO:0090575	RNA polymerase II transcription factor complex	cellular_component	6	CEBPA;DDIT3;HIF1A;NR5A2;PPARG;SFPQ	6	1054	38	11566	0.127384
GO:0085029	extracellular matrix assembly	biological_process	6	SMPD3;TGFB1	2	1054	7	11566	0.128107
GO:0140268	endoplasmic reticulum-plasma membrane contact site	cellular_component	5	GRAMD1B;OSBPL5	2	1054	7	11566	0.128107
GO:0015718	monocarboxylic acid transport	biological_process	10	SLC16A7;SLC22A3	2	1054	7	11566	0.128107
GO:0010739	positive regulation of protein kinase A signaling	biological_process	10	ADIPOQ;AKAP12	2	1054	7	11566	0.128107
GO:0045263	proton-transporting ATP synthase complex, coupling factor F(o	cellular_component	6		2	1054	7	11566	0.128107
GO:0035253	ciliary rootlet	cellular_component	6	APP;KIF5C	2	1054	7	11566	0.128107
GO:0060670	branching involved in labyrinthine layer morphogenesis	biological_process	5	ADM;SOCS3	2	1054	7	11566	0.128107
GO:0097242	amyloid-beta clearance	biological_process	4	C3;LDLR	2	1054	7	11566	0.128107
GO:0071385	cellular response to glucocorticoid stimulus	biological_process	9	ANXA1;ZFP36L1	2	1054	7	11566	0.128107
GO:0051926	negative regulation of calcium ion transport	biological_process	9	NOS3;STC1	2	1054	7	11566	0.128107
GO:0051694	pointed-end actin filament capping	biological_process	11	TMOD2;TMOD3	2	1054	7	11566	0.128107
GO:0060337	type I interferon signaling pathway	biological_process	7	IRF3;MYD88	2	1054	7	11566	0.128107
GO:0048048	embryonic eye morphogenesis	biological_process	7	EFEMP1;FBN1	2	1054	7	11566	0.128107
GO:0032725	positive regulation of granulocyte macrophage colony-stimulating factor production	biological_process	8	DDX58;IL1B	2	1054	7	11566	0.128107
GO:0015909	long-chain fatty acid transport	biological_process	9	FABP4;PLIN2	2	1054	7	11566	0.128107
GO:0006883	cellular sodium ion homeostasis	biological_process	11	ATP1A1;SLC8A1	2	1054	7	11566	0.128107
GO:0030214	hyaluronan catabolic process	biological_process	9	CD44;TGFB1	2	1054	7	11566	0.128107
GO:0016486	peptide hormone processing	biological_process	8	PCSK5;PCSK6	2	1054	7	11566	0.128107
GO:0060576	intestinal epithelial cell development	biological_process	8	C1GALT1;IL6ST	2	1054	7	11566	0.128107
GO:0030949	positive regulation of vascular endothelial growth factor receptor signaling pathway	biological_process	9	FGF10;HIF1A	2	1054	7	11566	0.128107
GO:0048185	activin binding	molecular_function	5	FSTL3;FST	2	1054	7	11566	0.128107
GO:0043568	positive regulation of insulin-like growth factor receptor signaling pathway	biological_process	9	IGF1;IGFBP3	2	1054	7	11566	0.128107
GO:0003208	cardiac ventricle morphogenesis	biological_process	6	HEY2;HIF1A	2	1054	7	11566	0.128107
GO:0050892	intestinal absorption	biological_process	6	F11R;LEP	2	1054	7	11566	0.128107
GO:0061001	regulation of dendritic spine morphogenesis	biological_process	10	CFL1;EPHA4	2	1054	7	11566	0.128107
GO:0050832	defense response to fungus	biological_process	8	IL17RC;S100A12	2	1054	7	11566	0.128107
GO:0001955	blood vessel maturation	biological_process	6	DDIT3;S1PR1	2	1054	7	11566	0.128107
GO:0097028	dendritic cell differentiation	biological_process	7	AXL;LYN	2	1054	7	11566	0.128107
GO:0016322	neuron remodeling	biological_process	7	APP;C3	2	1054	7	11566	0.128107
GO:0010614	negative regulation of cardiac muscle hypertrophy	biological_process	10	TNFRSF1A;TNFRSF1B	2	1054	7	11566	0.128107
GO:0060445	branching involved in salivary gland morphogenesis	biological_process	7	FGF10;FGFR1	2	1054	7	11566	0.128107
GO:0071493	cellular response to UV-B	biological_process	9	CDKN1A;MFAP4	2	1054	7	11566	0.128107
GO:0035265	organ growth	biological_process	4	DLL1;FGF10	2	1054	7	11566	0.128107
GO:0042026	protein refolding	biological_process	5	HSPA2;HSPA6	2	1054	7	11566	0.128107
GO:0071397	cellular response to cholesterol	biological_process	9	GRAMD1B;OSBPL7	2	1054	7	11566	0.128107
GO:0042308	negative regulation of protein import into nucleus	biological_process	10	ANGPT1;CHP1	2	1054	7	11566	0.128107
GO:1904322	cellular response to forskolin	biological_process	7	ADCY5;ADCY6	2	1054	7	11566	0.128107
GO:0022408	negative regulation of cell-cell adhesion	biological_process	7	JAG1;TGFB1	2	1054	7	11566	0.128107
GO:0045182	translation regulator activity	molecular_function	3	CPEB1;CPEB2	2	1054	7	11566	0.128107
GO:0046425	regulation of receptor signaling pathway via JAK-STAT	biological_process	9	MST1;PTPRC	2	1054	7	11566	0.128107
GO:0002028	regulation of sodium ion transport	biological_process	9	NOS3;TGFB1	2	1054	7	11566	0.128107
GO:2000009	negative regulation of protein localization to cell surface	biological_process	7	PICALM;TAX1BP3	2	1054	7	11566	0.128107
GO:0005885	Arp2/3 protein complex	cellular_component	4	ARPC1B;	2	1054	7	11566	0.128107
GO:0019395	fatty acid oxidation	biological_process	10	ADIPOQ;PRKAA1	2	1054	7	11566	0.128107
GO:0019433	triglyceride catabolic process	biological_process	10	LIPE;LPL	2	1054	7	11566	0.128107
GO:0016050	vesicle organization	biological_process	6	CAV2;FNBP1L	2	1054	7	11566	0.128107
GO:0034145	positive regulation of toll-like receptor 4 signaling pathway	biological_process	10	LTF;PELI1	2	1054	7	11566	0.128107
GO:0097542	ciliary tip	cellular_component	5	CYLD;GLI2	2	1054	7	11566	0.128107
GO:1903800	positive regulation of production of miRNAs involved in gene silencing by miRNA	biological_process	9	DDX5;RIPK1	2	1054	7	11566	0.128107
GO:0014911	positive regulation of smooth muscle cell migration	biological_process	9	IGF1;S100A11	2	1054	7	11566	0.128107
GO:0033210	leptin-mediated signaling pathway	biological_process	7	LEP;UGCG	2	1054	7	11566	0.128107
GO:0140416	DNA-binding transcription factor inhibitor activity	NA	NA	DDIT3;ID1	2	1054	7	11566	0.128107
GO:0051302	regulation of cell division	biological_process	6	CIB1;DLL1	2	1054	7	11566	0.128107
GO:0014850	response to muscle activity	biological_process	5	FNDC5;HIF1A	2	1054	7	11566	0.128107
GO:2001214	positive regulation of vasculogenesis	biological_process	8	ADM;RAMP2	2	1054	7	11566	0.128107
GO:0099060	integral component of postsynaptic specialization membrane	cellular_component	5	CHRND;CHRNE	2	1054	7	11566	0.128107
GO:0071223	cellular response to lipoteichoic acid	biological_process	8	CD14;TLR4	2	1054	7	11566	0.128107
GO:0045588	positive regulation of gamma-delta T cell differentiation	biological_process	11	NCKAP1L;PTPRC	2	1054	7	11566	0.128107
GO:0042542	response to hydrogen peroxide	biological_process	7	CRYAB;PRKAA1;SIRT1	3	1054	14	11566	0.128959
GO:0030552	cAMP binding	molecular_function	7	HCN1;PDE4B;PRKAR2B	3	1054	14	11566	0.128959
GO:0045995	regulation of embryonic development	biological_process	7	LAMA2;LAMA4;NFE2L2	3	1054	14	11566	0.128959
GO:0031589	cell-substrate adhesion	biological_process	5	ANGPT1;ITGA5;ITGA6	3	1054	14	11566	0.128959
GO:0030220	platelet formation	biological_process	7	ACTN1;CIB1;MYH9	3	1054	14	11566	0.128959
GO:0033630	positive regulation of cell adhesion mediated by integrin	biological_process	7	CIB1;LIF;NCKAP1L	3	1054	14	11566	0.128959
GO:0090336	positive regulation of brown fat cell differentiation	biological_process	9	FNDC5;PIM1;PTGS2	3	1054	14	11566	0.128959
GO:0002063	chondrocyte development	biological_process	6	RUNX2;SMPD3;SULF1	3	1054	14	11566	0.128959
GO:0033344	cholesterol efflux	biological_process	10	ABCG1;NPC2;SOAT1	3	1054	14	11566	0.128959
GO:0043330	response to exogenous dsRNA	biological_process	8	DDX58;IRF3;TLR3	3	1054	14	11566	0.128959
GO:0006801	superoxide metabolic process	biological_process	6	CYBA;NOX4;SH3PXD2B	3	1054	14	11566	0.128959
GO:0030863	cortical cytoskeleton	cellular_component	7	ACTN4;MYH9;SPTBN1	3	1054	14	11566	0.128959
GO:0006693	prostaglandin metabolic process	biological_process	10	PTGIS;PTGS2;TNFRSF1A	3	1054	14	11566	0.128959
GO:0042326	negative regulation of phosphorylation	biological_process	10	ATXN7;CDKN1A;SIRT1	3	1054	14	11566	0.128959
GO:0061028	establishment of endothelial barrier	biological_process	8	EZR;ICAM1;RAPGEF3	3	1054	14	11566	0.128959
GO:0016747	transferase activity, transferring acyl groups other than amino-acyl groups	molecular_function	6	ACAA2;ELOVL6;OSGEPL1	3	1054	14	11566	0.128959
GO:2000114	regulation of establishment of cell polarity	biological_process	7	KANK1;PTK2B;RIPOR2	3	1054	14	11566	0.128959
GO:0043425	bHLH transcription factor binding	molecular_function	7	FHL2;RUNX2;SIRT1	3	1054	14	11566	0.128959
GO:0030099	myeloid cell differentiation	biological_process	6	CEBPA;IRF8;TET2	3	1054	14	11566	0.128959
GO:0008198	ferrous iron binding	molecular_function	9	PHYH;TET2;TF	3	1054	14	11566	0.128959
GO:0001947	heart looping	biological_process	7	DLL1;HIF1A;NOTCH2;PKD2;TBX3	5	1054	30	11566	0.132472
GO:0006006	glucose metabolic process	biological_process	8	ADIPOQ;LEP;NPY1R;PGM2;PRKAA1	5	1054	30	11566	0.132472
GO:0005544	calcium-dependent phospholipid binding	molecular_function	6	ANXA1;ANXA3;ANXA5;	4	1054	22	11566	0.134621
GO:0048863	stem cell differentiation	biological_process	6	GPM6A;LIF;MSX1;RUNX2	4	1054	22	11566	0.134621
GO:0032420	stereocilium	cellular_component	6	RIPOR2;TWF2;;ZSWIM6	4	1054	22	11566	0.134621
GO:0032007	negative regulation of TOR signaling	biological_process	10	FNIP1;HIF1A;PRKAA1;SIRT1	4	1054	22	11566	0.134621
GO:0000976	transcription regulatory region sequence-specific DNA binding	molecular_function	8	ARID5B;ATF5;CEBPA;DDIT3;EGR1;EGR2;GLI2;GLIS2;HHEX;IRF3;IRF8;NFE2L2;NR5A2;PPARG;RUNX1;RUNX2;SFPQ;ZBTB20	18	1054	150	11566	0.137975
GO:0016311	dephosphorylation	biological_process	7	ATP1A1;DUSP16;DUSP4;DUSP5;LPIN2;PFKFB2;PFKFB3;PSPH;PTPN12;PTPN13;PTPN9;PTPRC;PTPRF;PTPRG;PTPRJ;	16	1054	131	11566	0.13929
GO:0001938	positive regulation of endothelial cell proliferation	biological_process	9	BMP2;BMP6;CAV2;CCL24;F3;SIRT1	6	1054	39	11566	0.139658
GO:0070588	calcium ion transmembrane transport	biological_process	11	ATP2B2;ATP2B4;CACNA1A;GRIN3A;ITPR2;PKD2;SLC24A3;SLC8A1;TRPM7;TRPV2	10	1054	75	11566	0.142266
GO:0004252	serine-type endopeptidase activity	molecular_function	8	C1R;F3;FAP;KLKB1;LTF;MST1;PCSK5;PCSK6;PLAU;PRSS23	10	1054	75	11566	0.142266
GO:0010976	positive regulation of neuron projection development	biological_process	11	CNTN1;FGFR1;ITGA6;LYN;NTRK2;PTK2B;TWF2	7	1054	48	11566	0.142978
GO:0030512	negative regulation of transforming growth factor beta receptor signaling pathway	biological_process	10	ASPN;CAV1;CAV2;CIDEA;SMURF1;SPRY2;TGFB1I1	7	1054	48	11566	0.142978
GO:0043123	positive regulation of I-kappaB kinase/NF-kappaB signaling	biological_process	10	ADIPOQ;F2R;LTF;MYD88;PELI1;RIPK1;S100A12;S100B;TFRC;TLR3;TLR4;TNFRSF1A	12	1054	94	11566	0.145853
GO:0030501	positive regulation of bone mineralization	biological_process	8	BMP2;BMP6;CCN1;SLC8A1;TGFB1	5	1054	31	11566	0.14683
GO:0045582	positive regulation of T cell differentiation	biological_process	10	ADA;CYLD;PTPRC	3	1054	15	11566	0.150837
GO:0004435	phosphatidylinositol phospholipase C activity	molecular_function	9	PLCB1;PLCB4;PLCD1	3	1054	15	11566	0.150837
GO:0001894	tissue homeostasis	biological_process	7	ACACA;CCN2;WWTR1	3	1054	15	11566	0.150837
GO:0043122	regulation of I-kappaB kinase/NF-kappaB signaling	biological_process	9	ANGPT1;HSPB1;IL1B	3	1054	15	11566	0.150837
GO:0090398	cellular senescence	biological_process	6	CDKN1A;PRKCD;TBX3	3	1054	15	11566	0.150837
GO:1901216	positive regulation of neuron death	biological_process	8	DDIT3;MAP3K5;PICALM	3	1054	15	11566	0.150837
GO:0004697	protein kinase C activity	molecular_function	9	PKN3;PRKCD;	3	1054	15	11566	0.150837
GO:0030742	GTP-dependent protein binding	molecular_function	5	MRAS;RAB32;UNC13B	3	1054	15	11566	0.150837
GO:0032703	negative regulation of interleukin-2 production	biological_process	8	EZR;PTPRC;TNFAIP3	3	1054	15	11566	0.150837
GO:0071353	cellular response to interleukin-4	biological_process	8	FASN;MRC1;NFIL3	3	1054	15	11566	0.150837
GO:0070328	triglyceride homeostasis	biological_process	9	ANGPTL4;LPL;SESN2	3	1054	15	11566	0.150837
GO:0004698	calcium-dependent protein kinase C activity	molecular_function	10	PKN3;PRKCD;	3	1054	15	11566	0.150837
GO:1903076	regulation of protein localization to plasma membrane	biological_process	9	MMP14;SPTBN1;ZDHHC2	3	1054	15	11566	0.150837
GO:0006094	gluconeogenesis	biological_process	9	PCK2;RBP4;SLC39A14	3	1054	15	11566	0.150837
GO:0010033	response to organic substance	biological_process	5	ABCG1;ANXA5;DGKD	3	1054	15	11566	0.150837
GO:0042104	positive regulation of activated T cell proliferation	biological_process	12	GPAM;IGF1;IGFBP2	3	1054	15	11566	0.150837
GO:0006695	cholesterol biosynthetic process	biological_process	9	HMGCR;INSIG1;PMVK	3	1054	15	11566	0.150837
GO:0030506	ankyrin binding	molecular_function	6	PTPRC;SLC8A1;SPTBN1	3	1054	15	11566	0.150837
GO:0008152	metabolic process	biological_process	3	ACACA;FASN;GCH1;MAN1A1;NEU3;PAM;PAPSS2;PFKFB2;PFKFB3;PFKP	10	1054	76	11566	0.151313
GO:0045202	synapse	cellular_component	3	ACTC1;ADORA1;APP;CADPS2;CDH11;CHRND;CHRNE;DLG5;DLGAP4;F2R;GJC1;GLS;GRIN3A;ITGA5;MUSK;PABPC1;SDK2;SLC3A2;SLC8A1;SNCG;TAC1;TMOD2;UNC13B;UTRN;	25	1054	221	11566	0.151778
GO:0030593	neutrophil chemotaxis	biological_process	7	LGALS3;NCKAP1L;PDE4B;SLC37A4	4	1054	23	11566	0.151905
GO:0008544	epidermis development	biological_process	6	FGF10;PTCH2;SVEP1;ZNF750	4	1054	23	11566	0.151905
GO:0001974	blood vessel remodeling	biological_process	5	AXL;FGF10;LIF;NOS3	4	1054	23	11566	0.151905
GO:0032868	response to insulin	biological_process	7	EGR1;LEP;SESN2;SESN3	4	1054	23	11566	0.151905
GO:0030173	integral component of Golgi membrane	cellular_component	7	ACER3;SGMS2;TBC1D20;	4	1054	23	11566	0.151905
GO:0051209	release of sequestered calcium ion into cytosol	biological_process	8	DDIT3;ITPR2;PKD2;PTPRC	4	1054	23	11566	0.151905
GO:0045334	clathrin-coated endocytic vesicle	cellular_component	9	MYO1E;MYO6	2	1054	8	11566	0.160874
GO:0010642	negative regulation of platelet-derived growth factor receptor signaling pathway	biological_process	9	ADIPOQ;PTPRJ	2	1054	8	11566	0.160874
GO:0032367	intracellular cholesterol transport	biological_process	10	ABCG1;NPC2	2	1054	8	11566	0.160874
GO:0046325	negative regulation of glucose import	biological_process	10	ENPP1;LEP	2	1054	8	11566	0.160874
GO:0046007	negative regulation of activated T cell proliferation	biological_process	12	IDO1;LRRC32	2	1054	8	11566	0.160874
GO:0060068	vagina development	biological_process	8	AXL;MERTK	2	1054	8	11566	0.160874
GO:0016868	intramolecular transferase activity, phosphotransferases	molecular_function	6	PGM2;	2	1054	8	11566	0.160874
GO:0000930	gamma-tubulin complex	cellular_component	4	PDE4B;TOPORS	2	1054	8	11566	0.160874
GO:0003376	sphingosine-1-phosphate receptor signaling pathway	biological_process	6	EZR;S1PR1	2	1054	8	11566	0.160874
GO:0045577	regulation of B cell differentiation	biological_process	9	CYLD;ZFP36L1	2	1054	8	11566	0.160874
GO:0051482	positive regulation of cytosolic calcium ion concentration involved in phospholipase C-activating G protein-coupled signaling pathway	biological_process	14	EDN1;GPR157	2	1054	8	11566	0.160874
GO:0034185	apolipoprotein binding	molecular_function	5	LPL;LRP1	2	1054	8	11566	0.160874
GO:0019432	triglyceride biosynthetic process	biological_process	10	GPAM;GPAT2	2	1054	8	11566	0.160874
GO:0051899	membrane depolarization	biological_process	6	CACNA1A;CAV1	2	1054	8	11566	0.160874
GO:0032355	response to estradiol	biological_process	6	PTGFR;TGFB1	2	1054	8	11566	0.160874
GO:0090382	phagosome maturation	biological_process	6	RAB32;UNC13B	2	1054	8	11566	0.160874
GO:0005890	sodium:potassium-exchanging ATPase complex	cellular_component	8	ATP1A1;	2	1054	8	11566	0.160874
GO:0043068	positive regulation of programmed cell death	biological_process	8	CDKN1A;RIPK1	2	1054	8	11566	0.160874
GO:0032801	receptor catabolic process	biological_process	7	SMURF1;TGFB1	2	1054	8	11566	0.160874
GO:0045579	positive regulation of B cell differentiation	biological_process	10	MMP14;NCKAP1L	2	1054	8	11566	0.160874
GO:0016043	cellular component organization	biological_process	4	FMNL1;FMNL3	2	1054	8	11566	0.160874
GO:0012507	ER to Golgi transport vesicle membrane	cellular_component	8	SEC24A;SEC24D	2	1054	8	11566	0.160874
GO:0045943	positive regulation of transcription by RNA polymerase I	biological_process	10	RASL11A;WDR43	2	1054	8	11566	0.160874
GO:0007212	dopamine receptor signaling pathway	biological_process	6	ADCY6;GNAI3	2	1054	8	11566	0.160874
GO:1900272	negative regulation of long-term synaptic potentiation	biological_process	6	APP;EPHA4	2	1054	8	11566	0.160874
GO:0048016	inositol phosphate-mediated signaling	biological_process	7	EDN1;ITPR2	2	1054	8	11566	0.160874
GO:0062009	secondary palate development	biological_process	6	LRRC32;WNT11	2	1054	8	11566	0.160874
GO:0004115	3',5'-cyclic-AMP phosphodiesterase activity	molecular_function	10	PDE1B;PDE4B	2	1054	8	11566	0.160874
GO:0005740	mitochondrial envelope	cellular_component	6	CIDEA;	2	1054	8	11566	0.160874
GO:0005388	calcium transmembrane transporter activity, phosphorylative mechanism	molecular_function	10	ATP2B2;ATP2B4	2	1054	8	11566	0.160874
GO:2000060	positive regulation of ubiquitin-dependent protein catabolic process	biological_process	11	PTK2B;SMURF1	2	1054	8	11566	0.160874
GO:0001675	acrosome assembly	biological_process	5	MFSD14A;TBC1D20	2	1054	8	11566	0.160874
GO:0043292	contractile fiber	cellular_component	6	CRYAB;HSPB1	2	1054	8	11566	0.160874
GO:0045654	positive regulation of megakaryocyte differentiation	biological_process	9	GATA2;MTURN	2	1054	8	11566	0.160874
GO:0006590	thyroid hormone generation	biological_process	7	CTSK;DUOX1	2	1054	8	11566	0.160874
GO:0051451	myoblast migration	biological_process	8	PLEKHO1;ROCK1	2	1054	8	11566	0.160874
GO:0003181	atrioventricular valve morphogenesis	biological_process	6	BMP2;CCN1	2	1054	8	11566	0.160874
GO:0044319	wound healing, spreading of cells	biological_process	7	CCN1;CD44	2	1054	8	11566	0.160874
GO:0048484	enteric nervous system development	biological_process	6	EDNRB;SOX8	2	1054	8	11566	0.160874
GO:1900121	negative regulation of receptor binding	biological_process	8	ADIPOQ;PTPRF	2	1054	8	11566	0.160874
GO:0002437	inflammatory response to antigenic stimulus	biological_process	7	IL5RA;NOTCH2	2	1054	8	11566	0.160874
GO:0046847	filopodium assembly	biological_process	8	EZR;ITGA6	2	1054	8	11566	0.160874
GO:0042974	retinoic acid receptor binding	molecular_function	8	ACTN4;TACC1	2	1054	8	11566	0.160874
GO:0045657	positive regulation of monocyte differentiation	biological_process	10	CSF1;ZFP36L1	2	1054	8	11566	0.160874
GO:0006656	phosphatidylcholine biosynthetic process	biological_process	10	CHKA;LCAT	2	1054	8	11566	0.160874
GO:0042058	regulation of epidermal growth factor receptor signaling pathway	biological_process	9	MVB12B;PTPN12	2	1054	8	11566	0.160874
GO:0030195	negative regulation of blood coagulation	biological_process	8	PROS1;THBD	2	1054	8	11566	0.160874
GO:0050710	negative regulation of cytokine secretion	biological_process	8	CIDEA;LRRC32	2	1054	8	11566	0.160874
GO:0009612	response to mechanical stimulus	biological_process	5	CHI3L1;PPL	2	1054	8	11566	0.160874
GO:0042581	specific granule	cellular_component	9	ANXA3;LTF	2	1054	8	11566	0.160874
GO:0008199	ferric iron binding	molecular_function	9	TF;	2	1054	8	11566	0.160874
GO:0045603	positive regulation of endothelial cell differentiation	biological_process	9	BMP6;BTG1	2	1054	8	11566	0.160874
GO:0005324	long-chain fatty acid transporter activity	molecular_function	5	FABP4;SLC27A2	2	1054	8	11566	0.160874
GO:0044295	axonal growth cone	cellular_component	6	KIF5C;TRPV2	2	1054	8	11566	0.160874
GO:0030836	positive regulation of actin filament depolymerization	biological_process	9	CFL1;DSTN	2	1054	8	11566	0.160874
GO:0031666	positive regulation of lipopolysaccharide-mediated signaling pathway	biological_process	8	BMP6;LY96	2	1054	8	11566	0.160874
GO:0140042	lipid droplet formation	biological_process	7	FITM2;SQLE	2	1054	8	11566	0.160874
GO:0071639	positive regulation of monocyte chemotactic protein-1 production	biological_process	9	ADIPOQ;IL1B	2	1054	8	11566	0.160874
GO:0034361	very-low-density lipoprotein particle	cellular_component	6	LPL;PCYOX1	2	1054	8	11566	0.160874
GO:0007097	nuclear migration	biological_process	7	MYH10;NTN1	2	1054	8	11566	0.160874
GO:0031640	killing of cells of other organism	biological_process	4	LTF;S100A12	2	1054	8	11566	0.160874
GO:0039706	co-receptor binding	molecular_function	5	BMP2;DKK2	2	1054	8	11566	0.160874
GO:0070986	left/right axis specification	biological_process	6	DLL1;NOTCH2	2	1054	8	11566	0.160874
GO:0005092	GDP-dissociation inhibitor activity	molecular_function	7	RGS14;SESN2	2	1054	8	11566	0.160874
GO:0032147	activation of protein kinase activity	biological_process	12	GPRC5B;NCKAP1L;PRKCD;TOM1L1;WNT11	5	1054	32	11566	0.161815
GO:0048705	skeletal system morphogenesis	biological_process	6	ARID5B;CSRNP1;FGR;RUNX2;WDR48	5	1054	32	11566	0.161815
GO:0016791	phosphatase activity	molecular_function	7	ATP1A1;DUSP16;DUSP4;DUSP5;PTPN12;PTPN13;PTPN9;PTPRC;PTPRF;PTPRG;PTPRJ;	12	1054	96	11566	0.162359
GO:1901224	positive regulation of NIK/NF-kappaB signaling	biological_process	10	ACTN4;APP;CD14;IL1B;TLR3;TLR4	6	1054	41	11566	0.165755
GO:0050679	positive regulation of epithelial cell proliferation	biological_process	8	BMP5;BMP6;FGF10;FGF1;IGF1;WDR48	6	1054	41	11566	0.165755
GO:0045747	positive regulation of Notch signaling pathway	biological_process	9	CCN3;DLL1;FGF10;IL6ST	4	1054	24	11566	0.169974
GO:0008146	sulfotransferase activity	molecular_function	6	HS3ST1;HS3ST6;UST;	4	1054	24	11566	0.169974
GO:0042149	cellular response to glucose starvation	biological_process	9	NFE2L2;PRKAA1;SESN2;SESN3	4	1054	24	11566	0.169974
GO:0017147	Wnt-protein binding	molecular_function	5	APCDD1;FZD1;FZD3;TRABD2B	4	1054	24	11566	0.169974
GO:0060412	ventricular septum morphogenesis	biological_process	6	HEY2;NOS3;TBX3;WNT11	4	1054	24	11566	0.169974
GO:0060325	face morphogenesis	biological_process	5	ARID5B;CSRNP1;MSX1;TGFB1	4	1054	24	11566	0.169974
GO:0009968	negative regulation of signal transduction	biological_process	8	CAV1;RIPOR2;SOCS3;UBASH3B	4	1054	24	11566	0.169974
GO:0001958	endochondral ossification	biological_process	6	BMP6;MMP14;RUNX2;SMPD3	4	1054	24	11566	0.169974
GO:0048873	homeostasis of number of cells within a tissue	biological_process	8	CSF1;F2R;GATA2;NOS3	4	1054	24	11566	0.169974
GO:0007492	endoderm development	biological_process	6	EXT1;PELO;TGFB1	3	1054	16	11566	0.173785
GO:0048147	negative regulation of fibroblast proliferation	biological_process	8	CDC73;MORC3;NUPR1	3	1054	16	11566	0.173785
GO:0051480	regulation of cytosolic calcium ion concentration	biological_process	12	ATP2B2;CAV1;TMEM178A	3	1054	16	11566	0.173785
GO:0035108	limb morphogenesis	biological_process	6	FGF10;PCSK5;TBX3	3	1054	16	11566	0.173785
GO:0006520	cellular amino acid metabolic process	biological_process	8	GOT1;SDS;	3	1054	16	11566	0.173785
GO:0070830	bicellular tight junction assembly	biological_process	9	ACTN4;RAMP2;WNT11	3	1054	16	11566	0.173785
GO:0006654	phosphatidic acid biosynthetic process	biological_process	10	AGPAT2;DGKD;GPAT2	3	1054	16	11566	0.173785
GO:0004864	protein phosphatase inhibitor activity	molecular_function	7	MGAT5;PHACTR2;	3	1054	16	11566	0.173785
GO:0010759	positive regulation of macrophage chemotaxis	biological_process	9	CSF1R;CSF1;RARRES2	3	1054	16	11566	0.173785
GO:0010971	positive regulation of G2/M transition of mitotic cell cycle	biological_process	10	APP;HSPA2;RAB11A	3	1054	16	11566	0.173785
GO:0015026	coreceptor activity	molecular_function	5	ACKR3;RAMP2;TGFBR3	3	1054	16	11566	0.173785
GO:0060425	lung morphogenesis	biological_process	6	FGF10;ID1;SPRY2	3	1054	16	11566	0.173785
GO:0043388	positive regulation of DNA binding	biological_process	7	IGF1;PLAUR;PPARG	3	1054	16	11566	0.173785
GO:0060045	positive regulation of cardiac muscle cell proliferation	biological_process	8	FGFR1;HEY2;PIM1	3	1054	16	11566	0.173785
GO:0035023	regulation of Rho protein signal transduction	biological_process	11	DLC1;KANK1;KANK2	3	1054	16	11566	0.173785
GO:2001240	negative regulation of extrinsic apoptotic signaling pathway in absence of ligand	biological_process	10	FGF10;IL1B;MCL1	3	1054	16	11566	0.173785
GO:0004771	sterol esterase activity	molecular_function	7	LIPE	1	1054	2	11566	0.173961
GO:2000574	regulation of microtubule motor activity	biological_process	7	NDEL1	1	1054	2	11566	0.173961
GO:0030104	water homeostasis	biological_process	7		1	1054	2	11566	0.173961
GO:0005030	neurotrophin receptor activity	molecular_function	5	NTRK2	1	1054	2	11566	0.173961
GO:0035880	embryonic nail plate morphogenesis	biological_process	6	MSX1	1	1054	2	11566	0.173961
GO:0001970	positive regulation of activation of membrane attack complex	biological_process	9	C3	1	1054	2	11566	0.173961
GO:0008823	cupric reductase activity	molecular_function	7	STEAP4	1	1054	2	11566	0.173961
GO:2000278	regulation of DNA biosynthetic process	biological_process	9	CDKN1A	1	1054	2	11566	0.173961
GO:0036316	SREBP-SCAP complex retention in endoplasmic reticulum	biological_process	9	INSIG1	1	1054	2	11566	0.173961
GO:0098857	membrane microdomain	cellular_component	5	PTPRC	1	1054	2	11566	0.173961
GO:2000647	negative regulation of stem cell proliferation	biological_process	8	FBLN1	1	1054	2	11566	0.173961
GO:2001212	regulation of vasculogenesis	biological_process	7	HEY2	1	1054	2	11566	0.173961
GO:0072563	endothelial microparticle	cellular_component	5	ANXA5	1	1054	2	11566	0.173961
GO:0001735	prenylcysteine oxidase activity	molecular_function	7	PCYOX1	1	1054	2	11566	0.173961
GO:0031702	type 1 angiotensin receptor binding	molecular_function	8	BDKRB2	1	1054	2	11566	0.173961
GO:1904891	positive regulation of excitatory synapse assembly	biological_process	8	SEMA4A	1	1054	2	11566	0.173961
GO:1903862	positive regulation of oxidative phosphorylation	biological_process	11	NUPR1	1	1054	2	11566	0.173961
GO:0016715	oxidoreductase activity, acting on paired donors, with incorporation or reduction of molecular oxygen, reduced ascorbate as one donor, and incorporation of one atom of oxygen	molecular_function	6	PAM	1	1054	2	11566	0.173961
GO:0030144	alpha-1,6-mannosylglycoprotein 6-beta-N-acetylglucosaminyltransferase activity	molecular_function	8	MGAT5	1	1054	2	11566	0.173961
GO:1903817	negative regulation of voltage-gated potassium channel activity	biological_process	9	KCNAB1	1	1054	2	11566	0.173961
GO:0015218	pyrimidine nucleotide transmembrane transporter activity	molecular_function	7	SLC25A33	1	1054	2	11566	0.173961
GO:0072576	liver morphogenesis	biological_process	7	NOTCH2	1	1054	2	11566	0.173961
GO:1905460	negative regulation of vascular associated smooth muscle cell apoptotic process	biological_process	12	IGF1	1	1054	2	11566	0.173961
GO:0003433	chondrocyte development involved in endochondral bone morphogenesis	biological_process	7	SMPD3	1	1054	2	11566	0.173961
[truncated: 3,331 more rows]
