# Supplementary material for: Transcriptome-Wide Study Revealed That N6-Methyladenosine Participates in Regulation Meat Production in Goats
Source: Foods. 2023 Mar 9;12(6):1159. doi: 10.3390/foods12061159 (PMC10048064; doi:10.3390/foods12061159)
Supplement: Supplementary file 1 [file foods-12-01159-s001.zip › Table S17. KEGG pathway analysis of up-regulated DEGs.xlsx]

## Sheet: Sheet1
KEGG pathway analysis of up-regulated DEGs
pathway_id	pathway_name	Genes	S gene number	TS gene number	B gene number	TB gene number	pvalue
4610	Complement and coagulation cascades	ENSCHIG00000015928;C7;C3;PROCR;PROS1;SERPING1;PLAU;THBD;PLAUR;ENSCHIG00000010216;SERPINE1;C1R;ENSCHIG00000021641;F2RL2;ENSCHIG00000020774;ENSCHIG00000021630;ENSCHIG00000023354;F13A1;F2R;BDKRB2;F3	21	542	60	5627	6.83141e-08
4933	AGE-RAGE signaling pathway in diabetic complications	F3;EDN1;COL4A1;PRKCD;PLCB4;PLCD1;NOX4;MAPK10;EGR1;COL4A2;ENSCHIG00000009839;VEGFA;VEGFC;NOS3;PIM1;TGFB1;JAK2;THBD;ENSCHIG00000021886;ICAM1;SERPINE1;CCL2;PLCB1	23	542	88	5627	5.73082e-06
4512	ECM-receptor interaction	ITGA6;LAMC1;COL4A2;ENSCHIG00000020870;THBS3;LAMB1;SDC4;ENSCHIG00000017892;ITGA5;ITGA11;CD44;THBS2;LAMA2;THBS1;COL4A1;SPP1;TNC;LAMA4	18	542	64	5627	2.02492e-05
5144	Malaria	TGFB1;SELP;ICAM1;ENSCHIG00000020870;MYD88;LRP1;THBS1;ENSCHIG00000009839;ENSCHIG00000021886;TLR4;ACKR1;THBS3;THBS2;CCL2	14	542	43	5627	2.80393e-05
4151	PI3K-Akt signaling pathway	CSF1R;FGF10;VEGFC;FGFR1;LAMC1;PKN3;MCL1;PRKAA1;ENSCHIG00000017892;ANGPT1;LPAR3;LAMB1;TLR4;LAMA2;ITGA6;EPHA2;F2R;COL4A1;THBS2;COL4A2;ENSCHIG00000012589;LAMA4;ITGA5;THBS3;NTRK2;KITLG;IGF1;OSMR;SGK1;ITGA11;TNC;ENSCHIG00000025136;LPAR6;VEGFA;PDGFD;JAK2;MYC;GNG2;FGF1;NOS3;PCK2;THBS1;SPP1;CSF1;CDKN1A;ENSCHIG00000020223;CREB5	47	542	272	5627	4.0207e-05
4510	Focal adhesion	PARVA;ROCK1;ACTG1;ITGA5;LAMC1;CAV2;VEGFA;SPP1;ACTN1;TNC;MAPK10;VEGFC;COL4A2;CAV1;THBS1;IGF1;LAMA2;COL4A1;THBS3;MYLK;ENSCHIG00000021094;ZYX;LAMA4;ITGA11;ENSCHIG00000025136;VASP;MYL9;LAMB1;ACTN4;THBS2;ENSCHIG00000017892;ITGA6;PDGFD	33	542	172	5627	7.48361e-05
4924	Renin secretion	GNAI3;PDE1B;ENSCHIG00000026624;PDE1A;ADCY5;ENSCHIG00000003305;NPR1;PLCB4;ADCY6;ADORA1;ENSCHIG00000019664;EDN1;PDE3B;ITPR2;GUCY1A1;PLCB1	16	542	58	5627	7.54775e-05
5146	Amoebiasis	LAMB1;ACTN4;ENSCHIG00000014629;TLR4;PLCB4;SERPINB9;IL1R1;PLCB1;LAMA2;ENSCHIG00000026893;ACTN1;TGFB1;COL4A2;LAMC1;HSPB1;LAMA4;ENSCHIG00000013116;COL4A1	18	542	74	5627	0.000163164
4668	TNF signaling pathway	MAP3K5;RIPK1;PTGS2;EDN1;CSF1;TNFRSF1B;ENSCHIG00000021886;TNFRSF1A;MMP14;CREB5;JAG1;ICAM1;BCL3;CCL2;JUNB;LIF;ENSCHIG00000009839;SOCS3;TNFAIP3;ENSCHIG00000014217;MAPK10	21	542	97	5627	0.000280116
4923	Regulation of lipolysis in adipocytes	PTGS1;NPR1;LIPE;PLIN1;GNAI3;PTGS2;ADCY6;FABP4;ADORA1;NPY1R;PDE3B;ENSCHIG00000003305;ADCY5	13	542	47	5627	0.000344239
5200	Pathways in cancer	WNT11;GLI2;PIM1;TGFB1;ITGA6;ETS1;GNAI3;F2R;CSF1R;PLCB4;COL4A1;PTGS2;LAMB1;KITLG;MGST1;ROCK1;LPAR3;JAG1;NFE2L2;LAMA4;VEGFA;NOTCH2;RUNX1;LAMC1;BMP2;JUP;IGF1;FGF1;FGFR1;ENSCHIG00000025136;CDKN1A;EDN1;EDNRB;JAK2;CEBPA;VEGFC;GNG2;MYC;HIF1A;FZD1;COL4A2;RASGRP3;PTCH2;DLL1;ADCY5;LAMA2;PPARG;GSTM3;CSF2RB;RALB;HMOX1;LPAR6;STAT6;FGF10;MAPK10;ADCY6;BDKRB2;FZD3;IL6ST;ENSCHIG00000017360;HEY2;RUNX1T1;PLCB1	63	542	433	5627	0.000412146
4978	Mineral absorption	ATP1A1;CYBRD1;TRPM7;SLC30A1;ENSCHIG00000027094;SLC40A1;ENSCHIG00000020804;ENSCHIG00000024945;HMOX1;TF	10	542	31	5627	0.000432694
5418	Fluid shear stress and atherosclerosis	NOS3;PRKAA1;ENSCHIG00000021886;CAV1;ENSCHIG00000009839;ENSCHIG00000017360;KLF2;MAP3K5;THBD;IL1R1;HMOX1;TNFRSF1A;ACTG1;NFE2L2;ICAM1;EDN1;CAV2;MAPK10;ENSCHIG00000017892;VEGFA;SDC4;CYBA;MGST1;CCL2;GSTM3	25	542	130	5627	0.000531744
4270	Vascular smooth muscle contraction	ADCY5;PLCB1;MYL9;CALCRL;CALD1;EDN1;ITPR2;PLCB4;ACTA2;ADM;ENSCHIG00000019664;ENSCHIG00000012323;PRKCD;GUCY1A1;NPR1;RAMP2;MYLK;ROCK1;ADCY6;ENSCHIG00000016844;PLA2G2C	21	542	102	5627	0.00057494
5205	Proteoglycans in cancer	CAV1;RRAS2;SDC4;MRAS;LUM;CAV2;TLR4;CDKN1A;ITPR2;IGF1;ROCK1;VEGFA;PLAU;IQGAP1;TGFB1;THBS1;WNT11;TIMP3;ITGA5;FGFR1;EZR;ACTG1;PLAUR;ENSCHIG00000017892;FZD3;FZD1;HIF1A;DDX5;MYC;CD44	30	542	171	5627	0.00078277
5206	MicroRNAs in cancer	VEGFA;PIM1;ITGA5;ENSCHIG00000017892;MARCKS;TNC;GLS;SPRY2;PTGS2;CD44;TIMP3;FZD3;ENSCHIG00000023552;PLAU;MCL1;SIRT1;SLC45A3;SLC7A1;NOTCH2;ROCK1;CDKN1A;THBS1;HMOX1;VIM;MYC;EZR;ENSCHIG00000025136	27	542	149	5627	0.000852636
4979	Cholesterol metabolism	LCAT;LPL;ENSCHIG00000021348;SOAT1;TSPO;OSBPL5;ENSCHIG00000021287;LDLR;LRP1;NPC2;ENSCHIG00000020870	11	542	40	5627	0.00102987
4371	Apelin signaling pathway	RRAS2;PRKAA1;SPP1;JAG1;ITPR2;GNAI3;ADCY5;CCN2;MYLK;PLCB1;PDE3B;ADCY6;PLCB4;GNG2;PLIN1;SERPINE1;KLF2;MRAS;ACTA2;NOS3;GABARAPL1;EGR1;LIPE	23	542	124	5627	0.00146617
4022	cGMP-PKG signaling pathway	ENSCHIG00000019664;MYL9;MYLK;ADORA1;ITPR2;ADCY5;CREB5;PLCB4;NPR1;ATP2B4;GUCY1A1;ENSCHIG00000027094;ADCY6;PDE3B;VASP;NOS3;ENSCHIG00000003305;GNAI3;ROCK1;BDKRB2;PLCB1;EDNRB;NFATC4;ATP1A1;PDE5A	25	542	142	5627	0.00199528
5133	Pertussis	IRF3;CFL1;GNAI3;ITGA5;C1R;IRF8;MYD88;C3;SERPING1;LY96;ENSCHIG00000023354;MAPK10;ENSCHIG00000021630;TLR4	14	542	63	5627	0.00218893
5143	African trypanosomiasis	MYD88;ENSCHIG00000021348;ENSCHIG00000021886;IDO1;PLCB1;ENSCHIG00000009839;LAMA4;ICAM1;PLCB4	9	542	32	5627	0.00247035
3320	PPAR signaling pathway	ADIPOQ;ACSL5;PLIN2;ENSCHIG00000022058;SLC27A2;FABP4;PCK2;DBI;LPL;ENSCHIG00000020870;ENSCHIG00000021348;PLIN1;PPARG	13	542	58	5627	0.00287427
260	Glycine, serine and threonine metabolism	ENSCHIG00000006644;SDS;ENSCHIG00000023008;GATM;ENSCHIG00000026867;GLYCTK;PSPH;ENSCHIG00000026057;SARDH	9	542	33	5627	0.00311305
5145	Toxoplasmosis	TGFB1;ITGA6;HSPA6;LAMB1;LAMC1;TLR4;IL10RA;TNFRSF1A;ENSCHIG00000019796;GNAI3;MYD88;LDLR;LAMA2;LAMA4;MAPK10;HSPA2;JAK2;LY96	18	542	94	5627	0.00325635
4015	Rap1 signaling pathway	ACTG1;VASP;ADCY5;ID1;FGFR1;PLCB4;FGF10;VEGFA;PDGFD;PLCB1;ENSCHIG00000017892;GNAI3;MRAS;F2R;EPHA2;CSF1R;CSF1;RALB;RASGRP3;RAPGEF3;ANGPT1;VEGFC;KITLG;IGF1;LPAR3;ADCY6;THBS1;FGF1	28	542	173	5627	0.00395578
5202	Transcriptional misregulation in cancer	PLAU;NFKBIZ;ENSCHIG00000025136;NUPR1;HHEX;ENSCHIG00000018361;DDIT3;JMJD1C;DDX5;SLC45A3;ERG;CEBPA;IGF1;MYC;RUNX2;PPARG;CSF1R;IGFBP3;RUNX1;JUP;RUNX1T1;PBX3;CDKN1A;ENSCHIG00000027141;FLI1	25	542	150	5627	0.0042703
230	Purine metabolism	GUCY2C;GUCY1A1;ENPP1;PDE1B;ADCY5;PDE3B;ENSCHIG00000011975;AK5;PDE5A;PAPSS2;NPR1;PDE1A;ADA;ENSCHIG00000010402;NT5C2;ADCY6;PGM2;AMPD2;AMPD3;ENSCHIG00000019664	20	542	112	5627	0.00460131
4810	Regulation of actin cytoskeleton	FGF1;WASL;FGFR1;IQGAP2;RRAS2;ACTN4;ENSCHIG00000017892;PDGFD;MRAS;ACTG1;ENAH;BDKRB2;FGF10;GSN;ITGA11;ENSCHIG00000012574;NCKAP1L;ARPC1B;ACTN1;EZR;ITGA6;F2R;ROCK1;IQGAP1;CFL1;MYL9;ITGA5;MYLK	28	542	176	5627	0.00506075
4380	Osteoclast differentiation	ENSCHIG00000027141;SOCS3;FHL2;TNFRSF1A;JUNB;ENSCHIG00000017892;CYLD;FOSL1;CSF1;PPARG;CTSK;CSF1R;FOSB;CYBA;MAPK10;TGFB1;IL1R1;FOSL2	18	542	98	5627	0.00517098
4920	Adipocytokine signaling pathway	MAPK10;ACSL5;TNFRSF1B;ENSCHIG00000020870;PCK2;JAK2;TNFRSF1A;SOCS3;ADIPOQ;CAMKK2;PRKAA1;LEP	12	542	58	5627	0.00809429
600	Sphingolipid metabolism	UGCG;SGMS2;ARSA;CERS2;NEU3;GALC;DEGS1;SMPD3;ACER3	9	542	38	5627	0.00852179
5150	Staphylococcus aureus infection	ENSCHIG00000023354;C1R;ENSCHIG00000020774;ICAM1;ENSCHIG00000027141;ENSCHIG00000021630;SELP;C3;ENSCHIG00000009552	9	542	39	5627	0.01016
4926	Relaxin signaling pathway	CREB5;ENSCHIG00000021094;ADCY5;PLCB4;TGFB1;NOS3;GNAI3;ACTA2;VEGFA;PLCB1;EDN1;COL4A1;MAPK10;COL4A2;VEGFC;ADCY6;EDNRB;GNG2	18	542	106	5627	0.011753
4964	Proximal tubule bicarbonate reclamation	PCK2;ENSCHIG00000027094;ENSCHIG00000026624;ENSCHIG00000014615;GLS;ATP1A1	6	542	21	5627	0.011966
4145	Phagosome	ATP6V1C2;ENSCHIG00000020870;CYBA;C1R;ENSCHIG00000013760;C3;ATP6V0A4;ENSCHIG00000011063;PLA2R1;THBS2;MRC1;ENSCHIG00000027141;TLR4;CTSS;THBS3;ENSCHIG00000025565;TUBB6;ENSCHIG00000017892;ACTG1;THBS1;ITGA5	21	542	131	5627	0.0130252
4921	Oxytocin signaling pathway	PLCB1;ENSCHIG00000012323;NFATC4;GNAI3;GUCY1A1;NPR1;ACTG1;CAMKK2;MYL9;ADCY6;ROCK1;ENSCHIG00000019664;RCAN1;PLCB4;CDKN1A;ITPR2;PTGS2;PRKAA1;NOS3;MYLK;ADCY5	21	542	131	5627	0.0130252
4024	cAMP signaling pathway	LIPE;EDN1;GNAI3;ATP1A1;ADCY6;MYL9;MAPK10;NPY1R;ENSCHIG00000005530;RAPGEF3;GABBR1;ENSCHIG00000027094;ADCY5;ROCK1;GRIN3A;PDE3B;ADORA1;F2R;RRAS2;ENSCHIG00000003305;ATP2B4;ENSCHIG00000010746;NPR1;ENSCHIG00000027251;CREB5	25	542	164	5627	0.0133095
4010	MAPK signaling pathway	RRAS2;ENSCHIG00000019796;HSPA2;HSPA6;MYD88;CACNA1A;KITLG;TGFB1;DDIT3;MYC;FGFR1;ANGPT1;VEGFA;FGF1;DUSP16;TNFRSF1A;IL1R1;MRAS;RASGRP3;IGF1;DUSP5;NTRK2;MAPK10;MAP3K2;EPHA2;CSF1;PDGFD;MAP3K5;VEGFC;HSPB1;DUSP4;ENSCHIG00000023552;FGF10;CSF1R	34	542	246	5627	0.0186131
4611	Platelet activation	ITPR2;NOS3;GUCY1A1;ADCY5;PLCB1;PLCB4;ENSCHIG00000017892;ACTG1;LYN;ADCY6;VASP;MYLK;ROCK1;PTGS1;ENSCHIG00000019664;F2R;GNAI3	17	542	104	5627	0.0201329
4670	Leukocyte transendothelial migration	RAPGEF3;PTK2B;VASP;ACTN4;F11R;ENSCHIG00000021886;EZR;ENSCHIG00000009839;ICAM1;MYL9;CYBA;ROCK1;ACTN1;GNAI3;ACTG1	15	542	92	5627	0.028584
4918	Thyroid hormone synthesis	GPX3;ATP1A1;ITPR2;PLCB4;ENSCHIG00000027094;PLCB1;ADCY6;ASGR1;ADCY5;GPX2;CREB5	11	542	61	5627	0.0293202
30	Pentose phosphate pathway	PGM2;RBKS;GLYCTK;TKT;PFKP	5	542	19	5627	0.030275
4152	AMPK signaling pathway	IGF1;CAMKK2;PPARG;LIPE;PFKFB2;PRKAA1;ACACA;SIRT1;CREB5;ENSCHIG00000008333;PFKP;HMGCR;ENSCHIG00000020870;LEP;ADIPOQ;FASN;PCK2	17	542	109	5627	0.030545
4640	Hematopoietic cell lineage	CSF1;ANPEP;IL1R1;ITGA5;ENSCHIG00000017892;ENSCHIG00000020870;ENSCHIG00000027141;CD9;CD44;KITLG;ITGA6;CSF1R	12	542	70	5627	0.0335759
4216	Ferroptosis	SLC40A1;TF;ACSL5;ENSCHIG00000024945;HMOX1;SLC3A2;SLC39A14	7	542	33	5627	0.034552
4390	Hippo signaling pathway	BMP5;ID1;FZD1;ENSCHIG00000012589;SERPINE1;ACTG1;FZD3;MYC;TGFB1;CCN2;GLI2;BMP2;WWTR1;WNT11;FGF1;BMP6;ENSCHIG00000020223;ENSCHIG00000018361;ENSCHIG00000025136	19	542	128	5627	0.0364906
4730	Long-term depression	ENSCHIG00000019664;ITPR2;LYN;PLCB4;CACNA1A;GNAI3;IGF1;PLCB1;GUCY1A1	9	542	48	5627	0.0371102
62	Fatty acid elongation	ELOVL6;ELOVL1;HACD2;ACAA2;ELOVL7;ELOVL5	6	542	27	5627	0.0398657
4064	NF-kappa B signaling pathway	TNFAIP3;TLR4;PLAU;MYD88;ENSCHIG00000021886;PTGS2;LYN;IL1R1;ENSCHIG00000009839;LY96;ICAM1;TNFRSF1A;RIPK1	13	542	80	5627	0.0407885
4530	Tight junction	MYL9;ROCK1;ACTN1;F11R;VASP;MYH9;MAPK10;PRKAA1;ENSCHIG00000009916;ENSCHIG00000017824;EZR;ENSCHIG00000012323;AMOTL2;ACTG1;RUNX1;MYH10;WASL;ACTN4;ENSCHIG00000015777;MAP3K5	20	542	139	5627	0.0432369
4970	Salivary secretion	ENSCHIG00000019664;ITPR2;GUCY1A1;ENSCHIG00000027094;ATP1A1;PLCB4;ATP2B4;ADCY5;PLCB1;ADCY6;ENSCHIG00000003305	11	542	65	5627	0.0443533
4913	Ovarian steroidogenesis	ADCY5;LDLR;PTGS2;IGF1;BMP6;ADCY6;CYP11A1	7	542	35	5627	0.0460626
4621	NOD-like receptor signaling pathway	PLCB4;CYBA;IRF3;PRKCD;RIPK1;TRPM7;TNFAIP3;ANTXR2;ANTXR1;ITPR2;ENSCHIG00000014217;CCL2;TRPV2;TLR4;PLCB1;MAPK10;GABARAPL1;MYD88	18	542	123	5627	0.0462895
4976	Bile secretion	ADCY5;ENSCHIG00000027094;ABCB4;HMGCR;ENSCHIG00000005530;LDLR;ENSCHIG00000026624;ATP1A1;ADCY6	9	542	50	5627	0.0467551
61	Fatty acid biosynthesis	FASN;ACSL5;ACACA	3	542	9	5627	0.0480274
4350	TGF-beta signaling pathway	BMP5;FST;ID1;ENSCHIG00000018361;ROCK1;SMURF1;BMP6;TGIF1;THBS1;ID4;MYC;TGFB1;BMP2	13	542	82	5627	0.0484517
4540	Gap junction	PDGFD;ENSCHIG00000019664;ADCY5;GNAI3;PLCB1;ITPR2;MAP3K2;TUBB6;ADCY6;PLCB4;GJA1;GUCY1A1	12	542	74	5627	0.0488457
590	Arachidonic acid metabolism	ENSCHIG00000021270;GPX3;CYP4F8;PTGIS;GPX2;PLA2G2C;PTGS1;PTGS2	8	542	43	5627	0.0499145
4925	Aldosterone synthesis and secretion	ADCY6;CREB5;LIPE;ENSCHIG00000027094;ATP2B4;PLCB4;CYP11A1;PLCB1;LDLR;NPR1;ATP1A1;ITPR2;ADCY5	13	542	83	5627	0.0526339
4727	GABAergic synapse	GNG2;SLC38A2;SLC38A1;GABBR1;GNAI3;GABARAPL1;GLS;ADCY6;CACNA1A;ADCY5	10	542	59	5627	0.0532557
4971	Gastric acid secretion	ENSCHIG00000027094;GNAI3;ADCY6;ATP1A1;MYLK;EZR;PLCB4;PLCB1;ITPR2;ADCY5	10	542	60	5627	0.0586629
4550	Signaling pathways regulating pluripotency of stem cells	TBX3;ENSCHIG00000017196;IGF1;ENSCHIG00000018361;MYF5;WNT11;FZD3;FZD1;IL6ST;FGFR1;ID4;LIF;ID1;MYC;JAK2	15	542	102	5627	0.0627721
5410	Hypertrophic cardiomyopathy (HCM)	ACTG1;ACTC1;IGF1;ENSCHIG00000017892;ITGA6;TGFB1;ITGA11;EDN1;PRKAA1;TPM4;ITGA5	11	542	69	5627	0.0639752
4072	Phospholipase D signaling pathway	DGKD;ADCY5;RRAS2;RAPGEF3;ENSCHIG00000021094;PDGFD;RALB;F2R;MRAS;PLCB1;PTK2B;LPAR6;PLCB4;ADCY6;KITLG;LPAR3;PTGFR;AGPAT2	18	542	128	5627	0.0640264
330	Arginine and proline metabolism	ENSCHIG00000026349;GOT1;ENSCHIG00000020077;ENSCHIG00000027223;NOS3;GATM;AOC1	7	542	38	5627	0.0674746
4060	Cytokine-cytokine receptor interaction	IL17RC;CCL2;CSF1;IL10RA;LEP;BMP2;BMP6;TNFRSF12A;IL6ST;TGFB1;BMP5;OSMR;ACKR3;TNFRSF21;CLCF1;ENSCHIG00000014217;CCL24;TNFRSF1B;CSF1R;LIF;IL17RE;IL1R1;TNFRSF1A;CSF2RB	24	542	183	5627	0.0716903
5414	Dilated cardiomyopathy (DCM)	ACTC1;IGF1;TGFB1;ACTG1;ITGA5;ADCY5;ADCY6;ITGA11;ITGA6;TPM4;ENSCHIG00000017892	11	542	72	5627	0.0819189
4724	Glutamatergic synapse	PLCB1;SLC38A1;CACNA1A;GNAI3;GNG2;SLC38A2;ITPR2;GRIN3A;GLS;SHANK3;PLCB4;ADCY6;ADCY5	13	542	89	5627	0.0829072
4972	Pancreatic secretion	ATP2B4;ENSCHIG00000027094;ADCY5;ITPR2;RAB11A;PLCB1;ATP1A1;PLA2G2C;ADCY6;PLCB4	10	542	64	5627	0.0837926
4961	Endocrine and other factor-regulated calcium reabsorption	ADCY6;ATP1A1;BDKRB2;RAB11A;PLCB1;PLCB4;ENSCHIG00000027094	7	542	40	5627	0.0845823
4974	Protein digestion and absorption	SLC1A5;SLC3A2;ENSCHIG00000027094;SLC38A2;COL4A1;ATP1A1;COL12A1;COL4A2	8	542	48	5627	0.085534
5032	Morphine addiction	PDE1B;GABBR1;ADORA1;ADCY6;ADCY5;CACNA1A;PDE1A;GNG2;PDE3B;GNAI3	10	542	65	5627	0.0909634
4657	IL-17 signaling pathway	FOSL1;MAPK10;IL17RE;ENSCHIG00000014217;TNFAIP3;SRSF1;FOSB;PTGS2;IL17RC;CCL2	10	542	65	5627	0.0909634
4213	Longevity regulating pathway - multiple species	ENSCHIG00000019796;PRKAA1;SIRT1;IGF1;HSPA2;ADCY6;CRYAB;HSPA6;ADCY5	9	542	57	5627	0.0929112
4080	Neuroactive ligand-receptor interaction	GABBR1;GRIN3A;CALCRL;ENSCHIG00000003305;ADORA1;CHRND;ADM;LPAR6;EDNRB;BDKRB2;C3;S1PR1;TSPO;TAC1;LEP;F2R;NPY1R;EDN1;F2RL2;PTGFR;LPAR3	21	542	162	5627	0.0963936
512	Mucin type O-glycan biosynthesis	ST3GAL1;GALNT15;C1GALT1;GALNT16;B4GALT5	5	542	26	5627	0.0985275
4630	Jak-STAT signaling pathway	IL10RA;PIM1;STAT6;CDKN1A;SOCS3;JAK2;ENSCHIG00000025136;CSF2RB;AOX1;OSMR;IL6ST;MCL1;LIF;MYC;LEP	15	542	109	5627	0.0987934
5167	Kaposi sarcoma-associated herpesvirus infection	IRF3;GNG2;ICAM1;C3;PTGS2;NFATC4;TLR3;ENSCHIG00000014217;GABARAPL1;LYN;JAK2;CDKN1A;ITPR2;TNFRSF1A;MYC;VEGFA;RCAN1;HIF1A;MAPK10;IL6ST	20	542	155	5627	0.106482
1040	Biosynthesis of unsaturated fatty acids	HACD2;ELOVL1;ELOVL6;ELOVL7;ELOVL5	5	542	27	5627	0.11186
5323	Rheumatoid arthritis	CTSK;ANGPT1;TLR4;ATP6V1C2;TGFB1;ATP6V0A4;CSF1;ICAM1;VEGFA;CCL2	10	542	68	5627	0.114606
4915	Estrogen signaling pathway	GNAI3;ADCY6;HSPA6;CREB5;PLCB4;ADCY5;GABBR1;NOS3;PLCB1;ENSCHIG00000021094;PRKCD;HSPA2;ENSCHIG00000019796;ITPR2	14	542	103	5627	0.116592
5132	Salmonella infection	ENSCHIG00000013760;ACTG1;ROCK1;WASL;MAPK10;MYD88;ENSCHIG00000014217;ARPC1B;PKN3;TLR4	10	542	69	5627	0.123188
4014	Ras signaling pathway	NTRK2;ETS1;RRAS2;KITLG;VEGFA;PLA2G2C;GNG2;RGL1;VEGFC;FGFR1;PDGFD;CSF1;RALB;RASGRP3;MAPK10;ANGPT1;FGF1;IGF1;ENSCHIG00000021094;CSF1R;EPHA2;FGF10;MRAS	23	542	186	5627	0.124976
4912	GnRH signaling pathway	PLCB4;MMP14;EGR1;ADCY6;ADCY5;ITPR2;PRKCD;MAPK10;PLCB1;MAP3K2;PTK2B	11	542	78	5627	0.126324
4726	Serotonergic synapse	APP;ADCY5;CACNA1A;ITPR2;GNAI3;RAPGEF3;PTGS2;PLCB4;GNG2;PTGS1;PLCB1	11	542	78	5627	0.126324
5030	Cocaine addiction	ENSCHIG00000027251;CREB5;ADCY5;GRIN3A;FOSB;GNAI3	6	542	36	5627	0.127067
4750	Inflammatory mediator regulation of TRP channels	IL1R1;ADCY6;PLCB4;ADCY5;MAPK10;ENSCHIG00000016844;PRKCD;PLCB1;BDKRB2;ITPR2;IGF1;TRPV2	12	542	87	5627	0.128481
4975	Fat digestion and absorption	AGPAT2;ENSCHIG00000021348;ENSCHIG00000020870;PLA2G2C	4	542	21	5627	0.137219
5165	Human papillomavirus infection	ENSCHIG00000017892;LAMB1;FZD1;ITGA6;IRF3;CREB5;JAG1;TNFRSF1A;NOTCH2;LAMA4;TNC;THBS1;HEY2;LAMA2;ATP6V1C2;ITGA11;TLR3;COL4A2;WNT11;CDKN1A;THBS2;ATP6V0A4;COL4A1;ITGA5;THBS3;ENSCHIG00000008844;VEGFA;SPP1;PTGS2;ENSCHIG00000025136;FZD3;LAMC1	32	542	273	5627	0.137666
4742	Taste transduction	PDE1B;PDE1A;ADCY6;CACNA1A;GABBR1	5	542	29	5627	0.140935
760	Nicotinate and nicotinamide metabolism	AOX1;NT5C2;ENPP1;ENSCHIG00000010402;ENSCHIG00000011975	5	542	29	5627	0.140935
250	Alanine, aspartate and glutamate metabolism	RIMKLB;ENSCHIG00000013950;GFPT2;GOT1;GLS	5	542	29	5627	0.140935
4625	C-type lectin receptor signaling pathway	BCL3;ENSCHIG00000011063;MRAS;ITPR2;MAPK10;PRKCD;CBLB;RRAS2;CYLD;PTGS2;ENSCHIG00000014081;NFATC4	12	542	89	5627	0.144937
4115	p53 signaling pathway	ADGRB1;SERPINE1;ENSCHIG00000025136;IGF1;IGFBP3;SESN3;CHEK2;CDKN1A;THBS1;SESN2	10	542	72	5627	0.150961
4916	Melanogenesis	KITLG;EDN1;PLCB1;PLCB4;FZD3;WNT11;GNAI3;FZD1;ADCY6;ADCY5;EDNRB	11	542	81	5627	0.152682
4927	Cortisol synthesis and secretion	ADCY6;CREB5;ITPR2;PLCB1;CYP11A1;PLCB4;LDLR;ADCY5	8	542	55	5627	0.154928
5140	Leishmaniasis	CYBA;ENSCHIG00000027141;TLR4;JAK2;MYD88;PTGS2;C3;TGFB1	8	542	55	5627	0.154928
561	Glycerolipid metabolism	GLYCTK;GPAM;ENSCHIG00000027223;LPL;DGKD;LPIN2;AGPAT2	7	542	47	5627	0.161639
4071	Sphingolipid signaling pathway	NOS3;ADORA1;PLCB1;BDKRB2;CERS2;DEGS1;SGMS2;ROCK1;PLCB4;TNFRSF1A;S1PR1;MAP3K5;MAPK10;GNAI3	14	542	109	5627	0.161663
5142	Chagas disease (American trypanosomiasis)	TLR4;SERPINE1;GNAI3;PLCB1;TGFB1;CCL2;PLCB4;C3;MYD88;TNFRSF1A;MAPK10;BDKRB2	12	542	91	5627	0.162457
4514	Cell adhesion molecules (CAMs)	ENSCHIG00000009552;SELP;ICAM1;ITGA6;VCAN;PTPRF;MPZL1;F11R;SDC4;ALCAM;CNTN1;ENSCHIG00000021886;VSIR;PTPRC;ENSCHIG00000009839	15	542	119	5627	0.16863
4520	Adherens junction	WASL;FGFR1;IQGAP1;YES1;ACTN1;ACTG1;PTPRJ;ACTN4;PTPRF	9	542	65	5627	0.169511
4211	Longevity regulating pathway	ADCY6;IGF1;CAMKK2;ADIPOQ;SIRT1;CREB5;SESN3;SESN2;ADCY5;PRKAA1;PPARG	11	542	83	5627	0.1717
982	Drug metabolism - cytochrome P450	FMO2;FMO3;ENSCHIG00000017360;MGST1;AOX1;GSTM3	6	542	40	5627	0.182582
5134	Legionellosis	HSPA2;MYD88;HSPA6;TLR4;ENSCHIG00000019796;C3;ENSCHIG00000014217	7	542	49	5627	0.188059
4928	Parathyroid hormone synthesis, secretion and action	CREB5;FGFR1;RUNX2;ITPR2;MMP14;EGR1;ADCY6;GNAI3;PLCB1;PLCB4;CDKN1A;ADCY5	12	542	94	5627	0.190625
4137	Mitophagy - animal	RRAS2;HIF1A;TBC1D15;ENSCHIG00000024818;GABARAPL1;TAX1BP1;MRAS;MAPK10	8	542	58	5627	0.190986
220	Arginine biosynthesis	GOT1;GLS;NOS3	3	542	16	5627	0.195002
532	Glycosaminoglycan biosynthesis - chondroitin sulfate / dermatan sulfate	ENSCHIG00000010064;UST;CHPF	3	542	16	5627	0.195002
100	Steroid biosynthesis	SQLE;SOAT1;CYP51A1	3	542	16	5627	0.195002
5217	Basal cell carcinoma	PTCH2;CDKN1A;FZD1;GLI2;BMP2;FZD3;WNT11	7	542	50	5627	0.20189
4066	HIF-1 signaling pathway	HIF1A;IGF1;EDN1;ANGPT1;HMOX1;TLR4;CDKN1A;SERPINE1;TF;NOS3;VEGFA	11	542	86	5627	0.202235
380	Tryptophan metabolism	AOX1;AOC1;ENSCHIG00000025032;ENSCHIG00000027223;IDO1	5	542	33	5627	0.207372
4950	Maturity onset diabetes of the young	NR5A2;HHEX	2	542	9	5627	0.212476
920	Sulfur metabolism	PAPSS2;ENSCHIG00000011868	2	542	9	5627	0.212476
4666	Fc gamma R-mediated phagocytosis	ARPC1B;GSN;ENSCHIG00000027141;MARCKS;PRKCD;LYN;WASL;VASP;CFL1;PTPRC	10	542	78	5627	0.214859
480	Glutathione metabolism	ANPEP;ENSCHIG00000018336;ENSCHIG00000017360;GPX2;GSTM3;MGST1;GPX3	7	542	51	5627	0.216101
5230	Central carbon metabolism in cancer	ENSCHIG00000023008;HIF1A;FGFR1;PFKP;GLS;SLC1A5;MYC	7	542	51	5627	0.216101
5221	Acute myeloid leukemia	CSF1R;JUP;RUNX1T1;CEBPA;PIM1;RUNX1;MYC;ENSCHIG00000027141	8	542	60	5627	0.216803
5222	Small cell lung cancer	LAMC1;MYC;PTGS2;COL4A1;ITGA6;LAMA4;LAMA2;CDKN1A;LAMB1;COL4A2	10	542	79	5627	0.22646
5163	Human cytomegalovirus infection	GNAI3;ADCY6;ENSCHIG00000017892;IL1R1;ROCK1;PTK2B;PLCB1;CREB5;ADCY5;PTGS2;ITPR2;PLCB4;NFATC4;IL10RA;CDKN1A;CCL2;MYC;TNFRSF1A;VEGFA;GNG2;IRF3;RIPK1	22	542	193	5627	0.230396
4931	Insulin resistance	ENSCHIG00000020870;PRKAA1;PTPRF;SLC27A2;GFPT2;MAPK10;NOS3;CREB5;TNFRSF1A;PRKCD;PCK2;SOCS3	12	542	98	5627	0.231378
350	Tyrosine metabolism	GOT1;ENSCHIG00000006644;FAH;AOX1	4	542	26	5627	0.237326
4922	Glucagon signaling pathway	ACACA;CREB5;PLCB1;PLCB4;ENSCHIG00000023008;PDE3B;PCK2;ITPR2;SIRT1;PRKAA1	10	542	80	5627	0.238298
5224	Breast cancer	JAG1;FGF1;IGF1;FGFR1;FZD3;NOTCH2;ENSCHIG00000021094;HEY2;MYC;CDKN1A;FGF10;FZD1;DLL1;WNT11	14	542	118	5627	0.243395
400	Phenylalanine, tyrosine and tryptophan biosynthesis	GOT1	1	542	3	5627	0.262066
471	D-Glutamine and D-glutamate metabolism	GLS	1	542	3	5627	0.262066
5164	Influenza A	ENSCHIG00000019796;TNFRSF1A;ICAM1;TLR4;ENSCHIG00000023424;MAPK10;HSPA2;MYD88;IRF3;JAK2;ACTG1;HSPA6;SOCS3;TLR3;CCL2	15	542	133	5627	0.297789
4930	Type II diabetes mellitus	PRKCD;MAPK10;ADIPOQ;SOCS3;CACNA1A	5	542	38	5627	0.301237
534	Glycosaminoglycan biosynthesis - heparan sulfate / heparin	HS3ST1;GLCE;EXT1	3	542	20	5627	0.302059
4141	Protein processing in endoplasmic reticulum	MAPK10;SEC62;ENSCHIG00000023424;ENSCHIG00000019796;WFS1;NFE2L2;CRYAB;FBXO2;SEC24A;RRBP1;ENSCHIG00000025565;HSPA2;MAN1A1;HSPA6;SEC24D;DDIT3;MAP3K5	17	542	153	5627	0.302774
4620	Toll-like receptor signaling pathway	MYD88;RIPK1;LY96;TLR3;TLR4;MAPK10;CTSK;SPP1;IRF3	9	542	76	5627	0.307886
5161	Hepatitis B	TGFB1;MYC;STAT6;MAPK10;TLR4;ENSCHIG00000020223;NFATC4;CDKN1A;TLR3;PTK2B;ENSCHIG00000012589;JAK2;CREB5;MYD88;IRF3	15	542	134	5627	0.308053
4919	Thyroid hormone signaling pathway	ENSCHIG00000017892;ENSCHIG00000027094;RCAN1;PLCB1;ACTG1;PLCD1;NOTCH2;MYC;ATP1A1;HIF1A;PLCB4;PFKFB2	12	542	105	5627	0.309721
5204	Chemical carcinogenesis	PTGS2;ENSCHIG00000019289;MGST1;ENSCHIG00000021270;GSTM3;ENSCHIG00000017360	6	542	48	5627	0.314376
4210	Apoptosis	ITPR2;DDIT3;TNFRSF1A;PARP3;MAPK10;RIPK1;MCL1;CTSK;CTSS;MAP3K5;PTPN13;CSF2RB;CTSO;ACTG1	14	542	125	5627	0.316018
4020	Calcium signaling pathway	ATP2B4;PDE1A;PTGFR;PTK2B;PDE1B;MYLK;ITPR2;CACNA1A;BDKRB2;NOS3;ENSCHIG00000003305;EDNRB;F2R;PLCB4;PLCD1;PLCB1	16	542	145	5627	0.320426
5162	Measles	CBLB;HSPA2;MAPK10;ENSCHIG00000019796;TLR4;TNFAIP3;IRF3;ENSCHIG00000011063;ENSCHIG00000025136;MYD88;HSPA6;ENSCHIG00000021641	12	542	106	5627	0.321464
4960	Aldosterone-regulated sodium reabsorption	SGK1;IGF1;ENSCHIG00000027094;ATP1A1	4	542	30	5627	0.326449
5152	Tuberculosis	PLA2R1;ENSCHIG00000011063;TNFRSF1A;TGFB1;MAPK10;ENSCHIG00000014081;IL10RA;MYD88;TLR4;CTSS;ENSCHIG00000027141;ATP6V0A4;JAK2;C3;MRC1	15	542	136	5627	0.328864
5100	Bacterial invasion of epithelial cells	ITGA5;ACTG1;CAV2;CD2AP;CAV1;ENSCHIG00000021094;WASL;ARPC1B	8	542	68	5627	0.330467
290	Valine, leucine and isoleucine biosynthesis	SDS	1	542	4	5627	0.333183
4914	Progesterone-mediated oocyte maturation	ADCY5;PDE3B;IGF1;GNAI3;CPEB1;CDC27;ADCY6;CPEB2;MAPK10	9	542	78	5627	0.335637
5412	Arrhythmogenic right ventricular cardiomyopathy (ARVC)	ITGA5;JUP;ITGA6;ENSCHIG00000017892;GJA1;ACTG1;ITGA11	7	542	59	5627	0.339786
4218	Cellular senescence	ITPR2;CDKN1A;TGFB1;MYC;MRAS;ETS1;ENSCHIG00000006955;ENSCHIG00000025136;IGFBP3;TRPM7;NFATC4;SERPINE1;ZFP36L1;CHEK2;SIRT1;RRAS2	16	542	148	5627	0.350965
4062	Chemokine signaling pathway	ROCK1;WASL;ENSCHIG00000021094;PLCB4;LYN;FGR;GNAI3;PTK2B;PLCB1;CCL2;CCL24;GNG2;JAK2;PRKCD;ENSCHIG00000014217;ADCY6;ADCY5	17	542	158	5627	0.351708
4142	Lysosome	ATP6V0A4;CD68;CTSK;LITAF;CTSO;CTSS;ENSCHIG00000021287;AGA;ARSA;GALC;NPC2;GNPTAB	12	542	109	5627	0.357255
4340	Hedgehog signaling pathway	PTCH2;GLI2;ENSCHIG00000025136;CDON;SMURF1	5	542	41	5627	0.360438
5033	Nicotine addiction	CACNA1A;GRIN3A	2	542	13	5627	0.360645
5031	Amphetamine addiction	ADCY5;GRIN3A;FOSB;ENSCHIG00000027251;CREB5;SIRT1	6	542	51	5627	0.367564
4217	Necroptosis	STAT6;TNFRSF1A;MAPK10;TRPM7;TNFAIP3;TLR4;ENSCHIG00000024945;JAK2;PARP3;ENSCHIG00000022463;CYLD;RIPK1;TLR3	13	542	122	5627	0.393571
360	Phenylalanine metabolism	GOT1;ENSCHIG00000006644	2	542	14	5627	0.396467
430	Taurine and hypotaurine metabolism	CDO1	1	542	5	5627	0.397457
564	Glycerophospholipid metabolism	AGPAT2;CHKA;DGKD;LPGAT1;PLA2G2C;LCAT;GPCPD1;LPIN2;GPAM	9	542	83	5627	0.406437
5020	Prion diseases	LAMC1;C7;EGR1	3	542	24	5627	0.411276
4261	Adrenergic signaling in cardiomyocytes	CREB5;ATP2B4;ENSCHIG00000027094;ENSCHIG00000003305;ACTC1;GNAI3;PLCB4;TPM4;RAPGEF3;PLCB1;ADCY5;ATP1A1;ADCY6	13	542	124	5627	0.416971
5219	Bladder cancer	CDKN1A;MYC;VEGFA;THBS1	4	542	34	5627	0.417227
4068	FoxO signaling pathway	GABARAPL1;PRKAA1;SGK1;ENSCHIG00000025136;CDKN1A;PCK2;SIRT1;MAPK10;IGF1;TGFB1;KLF2;S1PR1	12	542	114	5627	0.418045
4330	Notch signaling pathway	NOTCH2;DTX3;ENSCHIG00000008844;DLL1;JAG1	5	542	44	5627	0.419936
770	Pantothenate and CoA biosynthesis	VNN2;ENPP1	2	542	15	5627	0.431332
4725	Cholinergic synapse	CACNA1A;GNG2;ADCY6;PLCB1;CREB5;ITPR2;PLCB4;JAK2;GNAI3;ADCY5	10	542	95	5627	0.433396
4910	Insulin signaling pathway	MAPK10;SOCS3;PRKAA1;ENSCHIG00000021094;ACACA;LIPE;PRKAR2B;PTPRF;PCK2;PDE3B;FASN;CBLB	12	542	117	5627	0.454674
5218	Melanoma	FGF1;PDGFD;FGFR1;CDKN1A;FGF10;IGF1	6	542	56	5627	0.456498
1522	Endocrine resistance	ADCY5;DLL1;CDKN1A;IGF1;ENSCHIG00000021094;NOTCH2;JAG1;ADCY6;MAPK10	9	542	87	5627	0.463271
4934	Cushing syndrome	WNT11;PLCB4;CYP11A1;PLCB1;CREB5;GNAI3;FZD1;FZD3;ADCY6;CDKN1A;LDLR;ITPR2;ADCY5	13	542	128	5627	0.46379
4911	Insulin secretion	ADCY6;PLCB4;CREB5;PLCB1;ATP1A1;ENSCHIG00000027094;ADCY5	7	542	67	5627	0.470093
240	Pyrimidine metabolism	ENSCHIG00000011975;NT5C2;UCK2;ENPP1;ENSCHIG00000010402	5	542	47	5627	0.478419
4713	Circadian entrainment	ADCY5;PLCB4;ADCY6;ENSCHIG00000019664;GNG2;GUCY1A1;PLCB1;GNAI3	8	542	78	5627	0.481501
5322	Systemic lupus erythematosus	ENSCHIG00000021630;C1R;ENSCHIG00000023354;C7;H2BC5;C3;ACTN1;ACTN4;ENSCHIG00000027141	9	542	89	5627	0.491359
511	Other glycan degradation	NEU3;AGA	2	542	17	5627	0.49764
340	Histidine metabolism	ENSCHIG00000027223;AOC1	2	542	17	5627	0.49764
670	One carbon pool by folate	ALDH1L2;MTHFD1L	2	542	17	5627	0.49764
4723	Retrograde endocannabinoid signaling	ITPR2;ADCY6;PLCB1;GNAI3;ADCY5;PLCB4;GNG2;FAAH;PTGS2;CACNA1A;MAPK10	11	542	111	5627	0.507884
740	Riboflavin metabolism	ENPP1	1	542	7	5627	0.508045
5166	Human T-cell leukemia virus 1 infection	ADCY6;FOSL1;ICAM1;TNFRSF1A;EGR1;IL1R1;TSPO;MAPK10;NFATC4;MSX1;TGFB1;CHEK2;ETS1;CDC27;CDKN1A;CREB5;ADCY5;ENSCHIG00000025136;MYC	19	542	195	5627	0.515443
270	Cysteine and methionine metabolism	ENSCHIG00000020077;SDS;GOT1;CDO1	4	542	39	5627	0.526008
4728	Dopaminergic synapse	ADCY5;GNAI3;ITPR2;CACNA1A;MAPK10;GNG2;CREB5;PLCB4;PLCB1;ENSCHIG00000027251	10	542	102	5627	0.526192
4659	Th17 cell differentiation	JAK2;IL1R1;TGFB1;IL6ST;RUNX1;MAPK10;STAT6;HIF1A	8	542	82	5627	0.540101
4962	Vasopressin-regulated water reabsorption	ADCY6;RAB11A;CREB5;ENSCHIG00000013760	4	542	40	5627	0.546609
4370	VEGF signaling pathway	HSPB1;NOS3;VEGFA;ENSCHIG00000021094;PTGS2	5	542	51	5627	0.552984
750	Vitamin B6 metabolism	AOX1	1	542	8	5627	0.55549
900	Terpenoid backbone biosynthesis	PCYOX1;HMGCR	2	542	19	5627	0.558797
2010	ABC transporters	ENSCHIG00000005530;ABCB4;ABCA10;ABCG1	4	542	41	5627	0.566736
830	Retinol metabolism	RETSAT;AOX1;ENSCHIG00000021270	3	542	31	5627	0.585511
52	Galactose metabolism	PFKP;PGM2	2	542	20	5627	0.587323
10	Glycolysis / Gluconeogenesis	PGM2;PCK2;PFKP;ENSCHIG00000027223;ENSCHIG00000023008	5	542	53	5627	0.588261
4260	Cardiac muscle contraction	ENSCHIG00000027094;ENSCHIG00000016010;ACTC1;ATP1A1;TPM4;ENSCHIG00000026106	6	542	64	5627	0.59064
53	Ascorbate and aldarate metabolism	ENSCHIG00000027223	1	542	9	5627	0.598367
130	Ubiquinone and other terpenoid-quinone biosynthesis	VKORC1	1	542	9	5627	0.598367
4150	mTOR signaling pathway	FNIP2;FNIP1;SESN2;ATP6V1C2;IGF1;TNFRSF1A;PRKAA1;FZD3;SGK1;FZD1;SLC3A2;WNT11	12	542	130	5627	0.606938
4966	Collecting duct acid secretion	ATP6V0A4;ATP6V1C2	2	542	21	5627	0.614459
3060	Protein export	SEC62;ENSCHIG00000025565	2	542	21	5627	0.614459
5231	Choline metabolism in cancer	CHKA;PDGFD;SLC44A3;MAPK10;GPCPD1;HIF1A;WASL;DGKD	8	542	88	5627	0.622602
4114	Oocyte meiosis	ITPR2;CPEB1;IGF1;ADCY6;ENSCHIG00000020223;CPEB2;ADCY5;CDC27;ENSCHIG00000012589	9	542	99	5627	0.623821
620	Pyruvate metabolism	PCK2;ENSCHIG00000027223;ACACA	3	542	33	5627	0.628897
910	Nitrogen metabolism	CA12	1	542	10	5627	0.637114
4932	Non-alcoholic fatty liver disease (NAFLD)	ADIPOQ;TNFRSF1A;PRKAA1;TGFB1;DDIT3;MAPK10;MAP3K5;SOCS3;LEP;ENSCHIG00000016010;CEBPA;ENSCHIG00000026106	12	542	133	5627	0.639258
500	Starch and sucrose metabolism	PGM2;ENPP1	2	542	22	5627	0.640208
790	Folate biosynthesis	MOCOS;GCH1	2	542	22	5627	0.640208
5215	Prostate cancer	FGFR1;PLAU;CREB5;CDKN1A;IGF1;PDGFD;ERG	7	542	80	5627	0.662331
4658	Th1 and Th2 cell differentiation	MAPK10;STAT6;DLL1;NOTCH2;JAG1;JAK2	6	542	69	5627	0.665008
71	Fatty acid degradation	ACSL5;ENSCHIG00000027223;ACAA2	3	542	35	5627	0.669049
5216	Thyroid cancer	PPARG;CDKN1A;MYC	3	542	35	5627	0.669049
120	Primary bile acid biosynthesis	HSD3B7	1	542	11	5627	0.67213
4622	RIG-I-like receptor signaling pathway	MAPK10;IRF3;CYLD;RIPK1	4	542	47	5627	0.676256
4612	Antigen processing and presentation	IFI30;HSPA6;HSPA2;ENSCHIG00000019796;CTSS	5	542	59	5627	0.684202
5340	Primary immunodeficiency	PTPRC;ADA	2	542	24	5627	0.687611
5225	Hepatocellular carcinoma	FZD1;MGST1;GSTM3;WNT11;NFE2L2;ENSCHIG00000017360;MYC;CDKN1A;TGFB1;FZD3;ENSCHIG00000021094;HMOX1;ACTG1	13	542	149	5627	0.689411
5226	Gastric cancer	FGF10;CDKN1A;TGFB1;JUP;FGF1;ENSCHIG00000021094;FZD3;MYC;FZD1;WNT11	10	542	116	5627	0.691996
1521	EGFR tyrosine kinase inhibitor resistance	JAK2;ENSCHIG00000021094;PDGFD;AXL;VEGFA;IGF1	6	542	71	5627	0.692252
140	Steroid hormone biosynthesis	ENSCHIG00000021270;CYP11A1	2	542	25	5627	0.709324
4310	Wnt signaling pathway	NFATC4;ENSCHIG00000025136;FZD3;MAPK10;FOSL1;FZD1;MYC;WNT11;PLCB4;PLCB1;SFRP5	11	542	129	5627	0.710455
5034	Alcoholism	NTRK2;GNG2;ENSCHIG00000021094;FOSB;ENSCHIG00000027251;GNAI3;GRIN3A;H2BC5;CREB5;ADCY5;CAMKK2	11	542	130	5627	0.720024
4360	Axon guidance	NFATC4;CFL1;FZD3;NTN4;ENSCHIG00000017301;ENAH;SEMA4A;EPHA2;ROCK1;EPHA4;NTN1;GNAI3;MYL9;DPYSL2	14	542	164	5627	0.724159
4917	Prolactin signaling pathway	SOCS3;MAPK10;JAK2;ENSCHIG00000021094;ENSCHIG00000025136	5	542	62	5627	0.726111
5211	Renal cell carcinoma	VEGFA;ETS1;CDKN1A;TGFB1;HIF1A	5	542	62	5627	0.726111
603	Glycosphingolipid biosynthesis - globo and isoglobo series	ST3GAL1	1	542	13	5627	0.732367
3450	Non-homologous end-joining	ENSCHIG00000006955	1	542	13	5627	0.732367
4650	Natural killer cell mediated cytotoxicity	ENSCHIG00000018826;ICAM1;PTK2B;ENSCHIG00000021094;ENSCHIG00000004128;ENSCHIG00000021177;ENSCHIG00000005334;ENSCHIG00000014062	8	542	98	5627	0.740288
5160	Hepatitis C	TLR3;MYC;IRF3;SOCS3;ENSCHIG00000012589;RIPK1;LDLR;ENSCHIG00000020223;TNFRSF1A;CDKN1A	10	542	121	5627	0.741673
410	beta-Alanine metabolism	ENSCHIG00000027223;ENSCHIG00000006644	2	542	27	5627	0.748968
20	Citrate cycle (TCA cycle)	ENSCHIG00000018336;PCK2	2	542	27	5627	0.748968
4144	Endocytosis	VPS26A;RAB11A;ENSCHIG00000019796;HSPA2;EHD2;ARPC1B;SH3GL1;CAV2;EHD4;ENSCHIG00000012684;LDLR;WASL;CAV1;HSPA6;ENSCHIG00000017824;DAB2;SMURF1;SH3GL2;CBLB	19	542	224	5627	0.756957
604	Glycosphingolipid biosynthesis - ganglio series	ST3GAL1	1	542	14	5627	0.758205
730	Thiamine metabolism	AK5	1	542	14	5627	0.758205
533	Glycosaminoglycan biosynthesis - keratan sulfate	ST3GAL1	1	542	14	5627	0.758205
450	Selenocompound metabolism	PAPSS2	1	542	14	5627	0.758205
4720	Long-term potentiation	RAPGEF3;PLCB1;PLCB4;ITPR2	4	542	53	5627	0.764985
4130	SNARE interactions in vesicular transport	GOSR1;VAMP4	2	542	28	5627	0.766989
310	Lysine degradation	PLOD2;KMT2E;ENSCHIG00000025032;ENSCHIG00000027223	4	542	54	5627	0.777758
592	alpha-Linolenic acid metabolism	PLA2G2C	1	542	15	5627	0.781553
4977	Vitamin digestion and absorption	ENSCHIG00000021348	1	542	15	5627	0.781553
591	Linoleic acid metabolism	PLA2G2C	1	542	15	5627	0.781553
4215	Apoptosis - multiple species	MAPK10;TNFRSF1A	2	542	29	5627	0.783876
51	Fructose and mannose metabolism	PFKP;PFKFB2	2	542	29	5627	0.783876
1523	Antifolate resistance	ENSCHIG00000005530;ENSCHIG00000012684	2	542	29	5627	0.783876
5014	Amyotrophic lateral sclerosis (ALS)	TNFRSF1B;MAP3K5;TNFRSF1A	3	542	42	5627	0.784247
5212	Pancreatic cancer	CDKN1A;TGFB1;RALB;MAPK10;VEGFA	5	542	67	5627	0.78678
983	Drug metabolism - other enzymes	MGST1;ENSCHIG00000017360;GSTM3;UCK2	4	542	55	5627	0.789977
5169	Epstein-Barr virus infection	MYC;ENSCHIG00000025136;ENSCHIG00000017291;TNFAIP3;VIM;MYD88;ICAM1;CDKN1A;MAPK10;IRF3;LYN;RIPK1;CD44;ENSCHIG00000017824	14	542	173	5627	0.793306
4973	Carbohydrate digestion and absorption	ATP1A1;ENSCHIG00000027094	2	542	30	5627	0.799678
640	Propanoate metabolism	ACACA;ACSS3	2	542	30	5627	0.799678
1524	Platinum drug resistance	GSTM3;MAP3K5;ENSCHIG00000017360;MGST1;CDKN1A	5	542	69	5627	0.807926
5321	Inflammatory bowel disease (IBD)	STAT6;TGFB1;TLR4	3	542	44	5627	0.810363
5220	Chronic myeloid leukemia	RUNX1;ENSCHIG00000021094;TGFB1;MYC;CDKN1A	5	542	70	5627	0.817857
4614	Renin-angiotensin system	ANPEP	1	542	17	5627	0.821714
980	Metabolism of xenobiotics by cytochrome P450	MGST1;GSTM3;ENSCHIG00000017360	3	542	45	5627	0.822388
280	Valine, leucine and isoleucine degradation	ENSCHIG00000027223;ACAA2;AOX1	3	542	45	5627	0.822388
4721	Synaptic vesicle cycle	UNC13B;ATP6V1C2;ATP6V0A4;CACNA1A	4	542	58	5627	0.823427
510	N-Glycan biosynthesis	DPM3;MAN1A1;MGAT5	3	542	47	5627	0.844497
4070	Phosphatidylinositol signaling system	PLCB1;PLCB4;ITPR2;PIK3C2A;PLCD1;DGKD	6	542	88	5627	0.863758
565	Ether lipid metabolism	PLA2G2C;ENPP2	2	542	35	5627	0.864235
650	Butanoate metabolism	ACSM1	1	542	20	5627	0.868564
4012	ErbB signaling pathway	ENSCHIG00000021094;MYC;MAPK10;CDKN1A;CBLB	5	542	76	5627	0.869058
3040	Spliceosome	SRSF5;HSPA2;SRSF7;DDX5;HSPA6;ENSCHIG00000011858;SRSF1;ENSCHIG00000019796	8	542	114	5627	0.87099
5203	Viral carcinogenesis	GSN;ACTN1;CDKN1A;ENSCHIG00000012589;ENSCHIG00000025136;H2BC5;ACTN4;ENSCHIG00000020223;LYN;IL6ST;CREB5;IRF3;C3	13	542	175	5627	0.874186
5170	Human immunodeficiency virus 1 infection	NFATC4;GNAI3;GNG2;RIPK1;CFL1;MAPK10;PTK2B;TNFRSF1B;MYD88;TNFRSF1A;ITPR2;TLR4;IRF3	13	542	175	5627	0.874186
4140	Autophagy - animal	PRKAA1;MRAS;GABARAPL1;HIF1A;MAPK10;CAMKK2;RRAS2;PRKCD	8	542	115	5627	0.87697
514	Other types of O-glycan biosynthesis	ENSCHIG00000008844	1	542	21	5627	0.881269
4110	Cell cycle	ENSCHIG00000012589;CDKN1A;CDC27;TGFB1;ENSCHIG00000025136;CHEK2;MYC;ENSCHIG00000020223	8	542	116	5627	0.882721
562	Inositol phosphate metabolism	PIK3C2A;PLCB4;PLCB1;PLCD1	4	542	66	5627	0.891627
860	Porphyrin and chlorophyll metabolism	HMOX1	1	542	22	5627	0.892748
5210	Colorectal cancer	MAPK10;MYC;CDKN1A;TGFB1;RALB	5	542	80	5627	0.895986
5416	Viral myocarditis	ACTG1;CAV1;ICAM1	3	542	53	5627	0.897078
563	Glycosylphosphatidylinositol (GPI)-anchor biosynthesis	PIGM	1	542	24	5627	0.91249
3050	Proteasome	ENSCHIG00000017291;PSMA3	2	542	41	5627	0.91633
4392	Hippo signaling pathway - multiple species	WWTR1	1	542	25	5627	0.920955
4146	Peroxisome	PHYH;ACSL5;ENSCHIG00000018336;SLC27A2	4	542	72	5627	0.926441
3015	mRNA surveillance pathway	PABPC1;RNMT;PELO;SMG1	4	542	72	5627	0.926441
4623	Cytosolic DNA-sensing pathway	RIPK1;IRF3	2	542	43	5627	0.929045
3018	RNA degradation	BTG1;PFKP;PABPC1;BTG3	4	542	73	5627	0.931151
520	Amino sugar and nucleotide sugar metabolism	GFPT2;PGM2	2	542	45	5627	0.93992
630	Glyoxylate and dicarboxylate metabolism	GLYCTK	1	542	28	5627	0.941753
4136	Autophagy - other	GABARAPL1	1	542	28	5627	0.941753
4672	Intestinal immune network for IgA production	TGFB1	1	542	29	5627	0.947392
3410	Base excision repair	PARP3	1	542	30	5627	0.952485
4740	Olfactory transduction	PDE1A;PDE1B	2	542	48	5627	0.953313
4714	Thermogenesis	ENSCHIG00000026106;NPR1;ACSL5;FGFR1;LIPE;MAP3K5;PRKAA1;ACTG1;ADCY5;CREB5;PLIN1;ENSCHIG00000016010;PPARG;ADCY6	14	542	212	5627	0.955802
3008	Ribosome biogenesis in eukaryotes	NOP58;NVL;WDR43	3	542	66	5627	0.960309
4710	Circadian rhythm	PRKAA1	1	542	32	5627	0.961243
5214	Glioma	IGF1;CDKN1A;ENSCHIG00000021094	3	542	67	5627	0.963216
5010	Alzheimer disease	LRP1;ENSCHIG00000016010;PLCB4;APP;LPL;TNFRSF1A;ITPR2;ENSCHIG00000026106;PLCB1	9	542	154	5627	0.967788
5213	Endometrial cancer	MYC;CDKN1A	2	542	53	5627	0.969528
3022	Basal transcription factors	TAF4B	1	542	35	5627	0.971452
3440	Homologous recombination	ENSCHIG00000006955	1	542	35	5627	0.971452
4664	Fc epsilon RI signaling pathway	LYN;MAPK10	2	542	55	5627	0.974361
4120	Ubiquitin mediated proteolysis	SMURF1;SOCS3;CBLB;CDC27;ENSCHIG00000017824;FBXO2	6	542	117	5627	0.97493
4722	Neurotrophin signaling pathway	NTRK2;MAPK10;ENSCHIG00000021094;MAP3K5;PRKCD	5	542	106	5627	0.980179
4662	B cell receptor signaling pathway	LYN;RASGRP3	2	542	62	5627	0.986099
3460	Fanconi anemia pathway	WDR48	1	542	46	5627	0.990709
190	Oxidative phosphorylation	ATP6V0A4;ATP12A;ATP6V1C2;ENSCHIG00000016010;ENSCHIG00000026106	5	542	122	5627	0.99359
5016	Huntington disease	PPARG;PLCB4;PLCB1;ENSCHIG00000016010;TAF4B;DNAH1;CREB5;ENSCHIG00000026106	8	542	168	5627	0.993876
5223	Non-small cell lung cancer	CDKN1A	1	542	60	5627	0.997781
5012	Parkinson disease	ENSCHIG00000016010;ADCY5;ENSCHIG00000026106;GNAI3	4	542	120	5627	0.997879
4660	T cell receptor signaling pathway	CBLB;PTPRC	2	542	84	5627	0.998092
5168	Herpes simplex virus 1 infection	ENSCHIG00000013160;SRSF5;SRSF7;C3;TLR3;ENSCHIG00000017892;CCL2;SOCS3;JAK2;IRF3;ZFP2;ITGA5;SRSF1;MYD88;TNFRSF1A	15	542	296	5627	0.998904
3013	RNA transport	PABPC1;EIF4A1;THOC6;PHAX	4	542	135	5627	0.999373
3010	Ribosome	ENSCHIG00000025454	1	542	140	5627	0.999999
