# Supplementary material for: Transcriptome-Wide Study Revealed That N6-Methyladenosine Participates in Regulation Meat Production in Goats
Source: Foods. 2023 Mar 9;12(6):1159. doi: 10.3390/foods12061159 (PMC10048064; doi:10.3390/foods12061159)
Supplement: Supplementary file 1 [file foods-12-01159-s001.zip › Table S18. KEGG pathway analysis of down-regulated DEGs.xlsx]

## Sheet: Sheet1
KEGG pathway analysis of down-regulated DEGs
pathway_id	pathway_name	Genes	S gene number	TS gene number	B gene number	TB gene number	pvalue
4640	Hematopoietic cell lineage	IL1B;IL5RA;TFRC	3	28	70	5627	0.00483402
4623	Cytosolic DNA-sensing pathway	DDX58;IL1B	2	28	43	5627	0.0190136
910	Nitrogen metabolism	CA14	1	28	10	5627	0.0486986
4064	NF-kappa B signaling pathway	IL1B;DDX58	2	28	80	5627	0.0594638
4066	HIF-1 signaling pathway	PFKFB3;TFRC	2	28	86	5627	0.067544
900	Terpenoid backbone biosynthesis	PMVK	1	28	19	5627	0.0905657
5162	Measles	IL1B;DDX58	2	28	106	5627	0.0968379
4144	Endocytosis	MVB12B;TFRC;KIF5C	3	28	224	5627	0.0983452
5020	Prion diseases	IL1B	1	28	24	5627	0.113051
4621	NOD-like receptor signaling pathway	IL1B;TXNIP	2	28	123	5627	0.124091
5332	Graft-versus-host disease	IL1B	1	28	29	5627	0.135001
1523	Antifolate resistance	IL1B	1	28	29	5627	0.135001
51	Fructose and mannose metabolism	PFKFB3	1	28	29	5627	0.135001
4973	Carbohydrate digestion and absorption	SLC37A4	1	28	30	5627	0.139327
5164	Influenza A	DDX58;IL1B	2	28	133	5627	0.14092
5143	African trypanosomiasis	IL1B	1	28	32	5627	0.147918
4530	Tight junction	ENSCHIG00000009070;MYH4	2	28	139	5627	0.151252
4216	Ferroptosis	TFRC	1	28	33	5627	0.152182
4022	cGMP-PKG signaling pathway	MYLK3;ATP2B2	2	28	142	5627	0.156478
4020	Calcium signaling pathway	ATP2B2;MYLK3	2	28	145	5627	0.161739
4940	Type I diabetes mellitus	IL1B	1	28	36	5627	0.164852
4979	Cholesterol metabolism	ANGPTL4	1	28	40	5627	0.181461
4340	Hedgehog signaling pathway	GPR161	1	28	41	5627	0.185563
5144	Malaria	IL1B	1	28	43	5627	0.193708
4024	cAMP signaling pathway	PDE4B;ATP2B2	2	28	164	5627	0.195778
5321	Inflammatory bowel disease (IBD)	IL1B	1	28	44	5627	0.197751
4622	RIG-I-like receptor signaling pathway	DDX58	1	28	47	5627	0.209763
4510	Focal adhesion	CHAD;MYLK3	2	28	172	5627	0.210402
5134	Legionellosis	IL1B	1	28	49	5627	0.217674
4060	Cytokine-cytokine receptor interaction	IL1B;IL5RA	2	28	183	5627	0.230705
5140	Leishmaniasis	IL1B	1	28	55	5627	0.240953
3320	PPAR signaling pathway	ANGPTL4	1	28	58	5627	0.252341
4971	Gastric acid secretion	MYLK3	1	28	60	5627	0.259841
5133	Pertussis	IL1B	1	28	63	5627	0.270955
4512	ECM-receptor interaction	CHAD	1	28	64	5627	0.274624
4972	Pancreatic secretion	ATP2B2	1	28	64	5627	0.274624
4970	Salivary secretion	ATP2B2	1	28	65	5627	0.278275
4657	IL-17 signaling pathway	IL1B	1	28	65	5627	0.278275
5032	Morphine addiction	PDE4B	1	28	65	5627	0.278275
562	Inositol phosphate metabolism	IMPA2	1	28	66	5627	0.281908
5323	Rheumatoid arthritis	IL1B	1	28	68	5627	0.289122
5132	Salmonella infection	IL1B	1	28	69	5627	0.292702
4146	Peroxisome	PMVK	1	28	72	5627	0.30334
5146	Amoebiasis	IL1B	1	28	74	5627	0.310346
4620	Toll-like receptor signaling pathway	IL1B	1	28	76	5627	0.317284
4659	Th17 cell differentiation	IL1B	1	28	82	5627	0.337697
4925	Aldosterone synthesis and secretion	ATP2B2	1	28	83	5627	0.341041
4750	Inflammatory mediator regulation of TRP channels	IL1B	1	28	87	5627	0.354256
4933	AGE-RAGE signaling pathway in diabetic complications	IL1B	1	28	88	5627	0.35752
5231	Choline metabolism in cancer	SLC22A3	1	28	88	5627	0.35752
4070	Phosphatidylinositol signaling system	IMPA2	1	28	88	5627	0.35752
4625	C-type lectin receptor signaling pathway	IL1B	1	28	89	5627	0.360768
5322	Systemic lupus erythematosus	H2BU1	1	28	89	5627	0.360768
5142	Chagas disease (American trypanosomiasis)	IL1B	1	28	91	5627	0.367216
4928	Parathyroid hormone synthesis, secretion and action	PDE4B	1	28	94	5627	0.376771
4668	TNF signaling pathway	IL1B	1	28	97	5627	0.386186
4380	Osteoclast differentiation	IL1B	1	28	98	5627	0.389294
4270	Vascular smooth muscle contraction	MYLK3	1	28	102	5627	0.401575
4728	Dopaminergic synapse	KIF5C	1	28	102	5627	0.401575
4611	Platelet activation	MYLK3	1	28	104	5627	0.407625
4630	Jak-STAT signaling pathway	IL5RA	1	28	109	5627	0.422495
4152	AMPK signaling pathway	PFKFB3	1	28	109	5627	0.422495
230	Purine metabolism	PDE4B	1	28	112	5627	0.431243
4068	FoxO signaling pathway	FOXO6	1	28	114	5627	0.437005
5168	Herpes simplex virus 1 infection	DDX58;IL1B	2	28	296	5627	0.437731
5160	Hepatitis C	DDX58	1	28	121	5627	0.456729
4217	Necroptosis	IL1B	1	28	122	5627	0.459491
4371	Apelin signaling pathway	MYLK3	1	28	124	5627	0.464976
4261	Adrenergic signaling in cardiomyocytes	ATP2B2	1	28	124	5627	0.464976
4310	Wnt signaling pathway	DKK2	1	28	129	5627	0.478455
5034	Alcoholism	H2BU1	1	28	130	5627	0.481111
5418	Fluid shear stress and atherosclerosis	IL1B	1	28	130	5627	0.481111
4145	Phagosome	TFRC	1	28	131	5627	0.483754
4921	Oxytocin signaling pathway	MYLK3	1	28	131	5627	0.483754
4932	Non-alcoholic fatty liver disease (NAFLD)	IL1B	1	28	133	5627	0.489001
5161	Hepatitis B	DDX58	1	28	134	5627	0.491605
5152	Tuberculosis	IL1B	1	28	136	5627	0.496775
5010	Alzheimer disease	IL1B	1	28	154	5627	0.541082
4080	Neuroactive ligand-receptor interaction	CHRNE	1	28	162	5627	0.559543
4360	Axon guidance	SEMA4D	1	28	164	5627	0.564045
5016	Huntington disease	DNAH11	1	28	168	5627	0.572917
4015	Rap1 signaling pathway	RGS14	1	28	173	5627	0.583762
5169	Epstein-Barr virus infection	DDX58	1	28	173	5627	0.583762
5203	Viral carcinogenesis	H2BU1	1	28	175	5627	0.588025
4810	Regulation of actin cytoskeleton	MYLK3	1	28	176	5627	0.590141
5163	Human cytomegalovirus infection	IL1B	1	28	193	5627	0.624546
4010	MAPK signaling pathway	IL1B	1	28	246	5627	0.714851
4151	PI3K-Akt signaling pathway	CHAD	1	28	272	5627	0.7511
5165	Human papillomavirus infection	CHAD	1	28	273	5627	0.752401
5200	Pathways in cancer	IL5RA	1	28	433	5627	0.894352
