# Supplementary material for: Transcriptome-Wide Study Revealed That N6-Methyladenosine Participates in Regulation Meat Production in Goats
Source: Foods. 2023 Mar 9;12(6):1159. doi: 10.3390/foods12061159 (PMC10048064; doi:10.3390/foods12061159)
Supplement: Supplementary file 1 [file foods-12-01159-s001.zip › Table S19. Compared with DA, the genes with significant changes in both m6A level and mRNA transcriptome abundance in NBY.xlsx]

## Sheet: Sheet1
Compared with DA, the genes with significant changes in both m6A level and mRNA transcriptome abundance in NBY
			m6A level change						mRNA level change
geneName	Pattern	transcriptId	seqnames	Peak region	Peak start	peak end	Fold enrichment	P-value	Strand	Fold change	P-value
NFKBIZ	Hyper-up	ENSCHIT00000040344	chr1	Exon (ENSCHIT00000040344/ENSCHIG00000026427, exon 5 of 12)	45942655	45942805	2.32947	0.020893	+	3.79957	6.06686e-05
GOLGB1	Hyper-up	ENSCHIT00000041757	chr1	Exon (ENSCHIT00000041757/ENSCHIG00000027245, exon 13 of 23)	65859096	65859426	4.85678	0.000912011	-	2.07263	0.020187
GOLGB1	Hyper-up	ENSCHIT00000041757	chr1	Exon (ENSCHIT00000041757/ENSCHIG00000027245, exon 12 of 23)	65861100	65861430	11.7942	0.000295121	-	2.07263	0.020187
NHSL1	Hyper-up	ENSCHIT00000024001	chr9	Exon (ENSCHIT00000024009/ENSCHIG00000016534, exon 6 of 8)	63322049	63322588	2.44528	0.0446684	-	2.77728	0.0334658
ALMS1	Hyper-up	ENSCHIT00000019504	chr11	Exon (ENSCHIT00000019504/ENSCHIG00000013766, exon 7 of 23)	10866118	10866328	26.7228	0.00549541	-	2.41118	0.0455421
ADAMTS12	Hyper-up	ENSCHIT00000030460	chr20	5' UTR	39833708	39834007	8.69388	0.0269153	+	3.20933	0.00632046
HSPA1B	Hyper-up	ENSCHIT00000029390	chr23	Exon (ENSCHIT00000029390/ENSCHIG00000019796, exon 1 of 2)	22452360	22452627	5.50217	1e-24	+	2.15376	0.0109695
GPR137B	Hyper-up	ENSCHIT00000016475	chr28	Exon (ENSCHIT00000016475/ENSCHIG00000011808, exon 1 of 6)	36530554	36530734	22.0087	0.00977237	-	7.08141	0.000565017
ENSCHIG00000011808	Hyper-up	ENSCHIT00000027443	chr8	Exon (ENSCHIT00000027443/ENSCHIG00000018565, exon 3 of 4)	92666781	92667038	22.0087	1.99526e-16	-	3.41234	0.0461548
ENSCHIG00000020309	Hyper-up	ENSCHIT00000030143	chr29	3' UTR	42136640	42136850	30.0647	0.0144544	+	14.2346	0.00321762
RGS14	hypo-down	ENSCHIT00000004464	chr7	Exon (ENSCHIT00000004464/ENSCHIG00000003321, exon 5 of 15)	71752125	71752215	0.257028	0.0354813	-	-1.27272	0.0448617
ZBTB20	hypo-up	ENSCHIT00000026439	chr1	Exon (ENSCHIT00000026439/ENSCHIG00000017978, exon 3 of 3)	58743174	58743443	0.466516	0.0269153	-	2.39451	0.0357019
KIRREL1	hypo-up	ENSCHIT00000031963	chr3	Exon (ENSCHIT00000031963/ENSCHIG00000021405, exon 15 of 15)	107784310	107784668	0.403321	0.00851138	+	3.2162	0.00946737
MPZL1	hypo-up	ENSCHIT00000012863	chr3	3' UTR	119174766	119201032	0.444421	0.0457088	+	2.05612	0.028432
TBC1D15	hypo-up	ENSCHIT00000040281	chr5	5' UTR	1275496	1277434	0.460094	0.00831764	+	2.19278	0.00706471
CEP83	hypo-up	ENSCHIT00000019744	chr5	Exon (ENSCHIT00000019744/ENSCHIG00000013917, exon 14 of 15)	23835015	23836133	0.456916	0.0218776	-	2.1105	0.0400246
CDK17	hypo-up	ENSCHIT00000024371	chr5	Exon (ENSCHIT00000024371/ENSCHIG00000016767, exon 13 of 16)	59237514	59240774	0.356013	0.0281838	-	3.37474	0.00783317
STK38L	hypo-up	ENSCHIT00000021683	chr5	3' UTR	81153275	81155971	0.476319	0.00398107	-	3.30199	4.344e-05
SCARA5	hypo-up	ENSCHIT00000003987	chr8	3' UTR	10784603	10784753	0.395021	1.58489e-15	+	2.47614	0.00336909
DOCK5	hypo-up	ENSCHIT00000002763	chr8	3' UTR	72474754	72475592	0.184284	6.30957e-05	+	5.16203	0.000447004
ENSCHIG00000011858	hypo-up	ENSCHIT00000016549	chr8	Exon (ENSCHIT00000016549/ENSCHIG00000011858, exon 1 of 1)	10386236	10386382	0.441351	0.0223872	-	3.02299	0.0294708
DOK2	hypo-up	ENSCHIT00000032632	chr8	3' UTR	68896369	68897474	0.473029	0.0040738	-	3.94777	0.00909208
NHSL1	hypo-up	ENSCHIT00000024009	chr9	Exon (ENSCHIT00000024009/ENSCHIG00000016534, exon 8 of 8)	63316313	63316912	0.386891	0.0446684	-	2.77728	0.0334658
NFATC4	hypo-up	ENSCHIT00000036589	chr10	Exon (ENSCHIT00000036589/ENSCHIG00000024116, exon 1 of 9)	80625513	80627139	0.29937	0.00676083	+	2.45172	0.0398231
EDNRB	hypo-up	ENSCHIT00000016104	chr12	Exon (ENSCHIT00000016104/ENSCHIG00000011534, exon 1 of 7)	33000566	33000860	0.343885	0.0436516	+	4.48698	0.00359665
NOL4L	hypo-up	ENSCHIT00000039155	chr13	3' UTR	61206755	61209086	0.312083	0.00109648	-	5.20924	0.0020016
UBASH3B	hypo-up	ENSCHIT00000041303	chr15	3' UTR	48889345	48891869	0.262429	0.00537032	-	5.10643	0.00385496
NOVA2	hypo-up	ENSCHIT00000014563	chr18	Exon (ENSCHIT00000014563/ENSCHIG00000010547, exon 4 of 4)	54499124	54499478	0.154963	4.7863e-06	-	2.60178	0.0327978
SLC1A5	hypo-up	ENSCHIT00000031210	chr18	Exon (ENSCHIT00000031210/ENSCHIG00000020955, exon 1 of 7)	54915919	54916037	0.386891	0.0251189	-	2.98901	0.00010142
GRAP	hypo-up	ENSCHIT00000005947	chr19	Exon (ENSCHIT00000005947/ENSCHIG00000004273, exon 4 of 6)	33876707	33878718	0.486327	0.0144544	+	2.83673	0.0369596
TRIM16	hypo-up	ENSCHIT00000034768	chr19	3' UTR	32710221	32710550	0.189465	0.0074131	-	2.14734	0.0284216
CDH7	hypo-up	ENSCHIT00000023697	chr24	3' UTR	10927337	10928235	0.314253	0.00724436	-	3.11025	0.0266984
CLUAP1	hypo-up	ENSCHIT00000033496	chr25	Exon (ENSCHIT00000033496/ENSCHIG00000022309, exon 12 of 13)	2823199	2826122	0.493116	0.0436516	+	2.49988	0.04725
CCDC186	hypo-up	ENSCHIT00000025031	chr26	Exon (ENSCHIT00000025031/ENSCHIG00000017133, exon 14 of 15)	17387868	17388405	0.234881	0.00398107	+	2.94741	0.016624
FAT1	hypo-up	ENSCHIT00000026122	chr27	Exon (ENSCHIT00000026122/ENSCHIG00000017793, exon 10 of 28)	29102121	29103111	0.420448	0.0269153	+	3.57243	6.99578e-05
FAT1	hypo-up	ENSCHIT00000026122	chr27	Exon (ENSCHIT00000026122/ENSCHIG00000017793, exon 10 of 28)	29103921	29104551	0.339151	0.00776247	+	3.57243	6.99578e-05
CHRNE	Hyper-down	ENSCHIT00000032635	chr19	3' UTR	26293592	26293987	2.31338	0.001	+	0.465066	0.00115739
