# Supplementary material for: Transcriptome-Wide Study Revealed That N6-Methyladenosine Participates in Regulation Meat Production in Goats
Source: Foods. 2023 Mar 9;12(6):1159. doi: 10.3390/foods12061159 (PMC10048064; doi:10.3390/foods12061159)
Supplement: Supplementary file 1 [file foods-12-01159-s001.zip › Table S4. Differentially methylated genes in NBY vs DA groups.xlsx]

## Sheet: 差异peak164
Differentially methylated genes (DMGs) in NBY vs DA groups
seqnames	start	end	width	geneId	transcriptId	distanceToTSS	geneName	Description	GO	KEGG	score	blockCount	blockSizes	blockStarts	diff.lg.fdr	diff.p	diff.log2.fc	annotation	geneChr	geneStart	geneEnd	geneLength	geneStrand
chr1	57472747	57472951	205	ENSCHIG00000024798	ENSCHIT00000037669	0	GTPBP8	GTP binding protein 8 (putative) [Source:NCBI gene;Acc:102183545]	GO:0000166(nucleotide binding);GO:0005525(GTP binding);GO:0005739(mitochondrion);GO:0046872(metal ion binding)	NA	6.3e-09	1	205,	0	-3.72	1.20226e-05	-1.24	Exon (ENSCHIT00000037669/ENSCHIG00000024798, exon 1 of 6)	1	57472747	57486483	13737	1
chr1	81664145	81783894	119750	ENSCHIG00000017215	ENSCHIT00000025109	119	C3orf70	chromosome 1 C3orf70 homolog [Source:NCBI gene;Acc:102180539]	NA	NA	4e-42	2	310,557,	0,119193	-2.76	0.000144544	-1.13	5' UTR	1	81664026	81783894	119869	1
chr1	65859096	65859426	331	ENSCHIG00000027245	ENSCHIT00000041757	35325	ENSCHIG00000027245	golgin B1 [Source:NCBI gene;Acc:102181721]	GO:0005794(Golgi apparatus);GO:0016020(membrane);GO:0016021(integral component of membrane)	NA	1.3e-10	1	331,	0	-2.09	0.000912011	2.28	Exon (ENSCHIT00000041757/ENSCHIG00000027245, exon 13 of 23)	1	65827431	65894751	67321	2
chr1	65861100	65861430	331	ENSCHIG00000027245	ENSCHIT00000041757	33321	ENSCHIG00000027245	golgin B1 [Source:NCBI gene;Acc:102181721]	GO:0005794(Golgi apparatus);GO:0016020(membrane);GO:0016021(integral component of membrane)	NA	2.1e-07	1	331,	0	-2.5	0.000295121	3.56	Exon (ENSCHIT00000041757/ENSCHIG00000027245, exon 12 of 23)	1	65827431	65894751	67321	2
chr1	118592787	118598727	5941	ENSCHIG00000022630	ENSCHIT00000034074	35135	HPS3	HPS3 biogenesis of lysosomal organelles complex 2 subunit 1 [Source:NCBI gene;Acc:102183917]	GO:0005737(cytoplasm);GO:0031084(BLOC-2 complex)	NA	2e-33	3	128,91,80,	0,4745,5861	-2.67	0.000186209	1.24	Exon (ENSCHIT00000034074/ENSCHIG00000022630, exon 15 of 17)	1	118592787	118633862	41076	2
chr1	157285632	157293473	7842	ENSCHIG00000023889	ENSCHIT00000036191	4304	ZNF596	histone-lysine N-methyltransferase PRDM9 [Source:NCBI gene;Acc:102184668]	GO:0003676(nucleic acid binding);GO:0006355(regulation of transcription, DNA-templated);GO:0046872(metal ion binding)	05168(Herpes simplex virus 1 infection)	4e-96	3	12,1194,82,	0,6092,7760	-35.4	2.51189e-38	1.73	Exon (ENSCHIT00000036191/ENSCHIG00000023889, exon 4 of 6)	1	157281259	157297777	16519	2
chr2	14233728	14233968	241	ENSCHIG00000013092	ENSCHIT00000018420	630	KHDRBS1	KH RNA binding domain containing, signal transduction associated 1 [Source:NCBI gene;Acc:102190829]	GO:0000122(negative regulation of transcription by RNA polymerase II);GO:0000381(regulation of alternative mRNA splicing, via spliceosome);GO:0003676(nucleic acid binding);GO:0003723(RNA binding);GO:0005634(nucleus);GO:0005654(nucleoplasm);GO:0005737(cytoplasm);GO:0007166(cell surface receptor signaling pathway);GO:0008143(poly(A) binding);GO:0008266(poly(U) RNA binding);GO:0016020(membrane);GO:0…	NA	7.4e-08	1	241,	0	-2.23	0.000616595	-1.19	5' UTR	2	14233098	14257760	24663	1
chr2	65526741	65529770	3030	ENSCHIG00000000583	ENSCHIT00000000821	264	ENSCHIG00000000583	NA	NA	NA	4e-11	3	117,96,170,	0,1916,2860	-1.4	0.00645654	-1.99	Exon (ENSCHIT00000000821/ENSCHIG00000000583, exon 1 of 2)	2	65526477	65530270	3794	1
chr2	120613244	120703804	90561	ENSCHIG00000009564	ENSCHIT00000013111	3997	ENSCHIG00000009564	ubiquitin conjugating enzyme E2 E3 [Source:NCBI gene;Acc:102170185]	GO:0000166(nucleotide binding);GO:0005524(ATP binding);GO:0016740(transferase activity)	04120(Ubiquitin mediated proteolysis)	0	4	3,133,148,253,	0,84273,88209,90308	-233	1e-236	1.74	3' UTR	2	120609247	120703804	94558	1
chr2	117495315	117495763	449	ENSCHIG00000016852	ENSCHIT00000024486	60	ENSCHIG00000016852	phosphodiesterase 11A [Source:NCBI gene;Acc:102175531]	GO:0004114(3',5'-cyclic-nucleotide phosphodiesterase activity);GO:0005515(protein binding);GO:0007165(signal transduction);GO:0008081(phosphoric diester hydrolase activity);GO:0016787(hydrolase activity);GO:0046872(metal ion binding)	00230(Purine metabolism);04934(Cushing syndrome);05032(Morphine addiction)	1.1e-09	1	449,	0	-1.53	0.00446684	3.5	5' UTR	2	117047741	117495823	448083	2
chr2	117969608	117970297	690	ENSCHIG00000018472	ENSCHIT00000027291	50922	ENSCHIG00000018472	NA	NA	NA	2.3e-08	1	690,	0	-1.32	0.00812831	-1.6	3' UTR	2	117967598	118021219	53622	2
chr2	131502147	131522382	20236	ENSCHIG00000008783	ENSCHIT00000012228	0	IWS1	interacts with SUPT6H, CTD assembly factor 1 [Source:NCBI gene;Acc:100861142]	GO:0005634(nucleus);GO:0005654(nucleoplasm);GO:0010793(regulation of mRNA export from nucleus);GO:0050684(regulation of mRNA processing);GO:0090239(regulation of histone H4 acetylation);GO:2001253(regulation of histone H3-K36 trimethylation)	NA	0.00066	3	121,116,34,	0,18115,20202	-4.06	4.89779e-06	1.04	Exon (ENSCHIT00000012228/ENSCHIG00000008783, exon 1 of 14)	2	131475746	131522382	46637	2
chr3	50295918	50296452	535	ENSCHIG00000021991	ENSCHIT00000032925	6420	FPGT	fucose-1-phosphate guanylyltransferase [Source:NCBI gene;Acc:102170656]	GO:0000166(nucleotide binding);GO:0016740(transferase activity);GO:0016772(transferase activity, transferring phosphorus-containing groups)	00051(Fructose and mannose metabolism);00520(Amino sugar and nucleotide sugar metabolism)	2.5e-22	1	535,	0	-1.53	0.00446684	-1.34	Exon (ENSCHIT00000032925/ENSCHIG00000021991, exon 4 of 4)	3	50289498	50296452	6955	1
chr3	52121096	52121395	300	ENSCHIG00000026340	ENSCHIT00000040206	0	MSH4	mutS homolog 4 [Source:NCBI gene;Acc:102183120]	GO:0000166(nucleotide binding);GO:0000793(condensed chromosome);GO:0000794(condensed nuclear chromosome);GO:0000795(synaptonemal complex);GO:0001541(ovarian follicle development);GO:0003677(DNA binding);GO:0005524(ATP binding);GO:0005634(nucleus);GO:0005713(recombination nodule);GO:0006298(mismatch repair);GO:0007129(synapsis);GO:0007283(spermatogenesis);GO:0007292(female gamete generation);GO:00…	NA	3.2e-16	1	300,	0	-2.31	0.000512861	-1.32	3' UTR	3	52121158	52204007	82850	1
chr3	52121158	52132624	11467	ENSCHIG00000026340	ENSCHIT00000040206	0	MSH4	mutS homolog 4 [Source:NCBI gene;Acc:102183120]	GO:0000166(nucleotide binding);GO:0000793(condensed chromosome);GO:0000794(condensed nuclear chromosome);GO:0000795(synaptonemal complex);GO:0001541(ovarian follicle development);GO:0003677(DNA binding);GO:0005524(ATP binding);GO:0005634(nucleus);GO:0005713(recombination nodule);GO:0006298(mismatch repair);GO:0007129(synapsis);GO:0007283(spermatogenesis);GO:0007292(female gamete generation);GO:00…	NA	6.3e-25	2	238,149,	0,11318	-1.36	0.0074131	-1.03	3' UTR	3	52121158	52204007	82850	1
chr3	54456985	54457134	150	ENSCHIG00000016598	ENSCHIT00000024102	66330	NEXN	nexilin F-actin binding protein [Source:NCBI gene;Acc:102175641]	GO:0005515(protein binding);GO:0005886(plasma membrane);GO:0007155(cell adhesion);GO:0007411(axon guidance);GO:0008307(structural constituent of muscle);GO:0009617(response to bacterium);GO:0015629(actin cytoskeleton);GO:0030334(regulation of cell migration);GO:0051015(actin filament binding);GO:0051493(regulation of cytoskeleton organization)	NA	4e-11	1	150,	0	-1.53	0.00436516	1.05	3' UTR	3	54390655	54457223	66569	1
chr3	107784310	107784668	359	ENSCHIG00000021405	ENSCHIT00000031963	98343	KIRREL1	kirre like nephrin family adhesion molecule 1 [Source:NCBI gene;Acc:102169637]	GO:0005886(plasma membrane);GO:0005911(cell-cell junction);GO:0016020(membrane);GO:0016021(integral component of membrane);GO:0017022(myosin binding);GO:0048471(perinuclear region of cytoplasm)	NA	4e-39	1	359,	0	-1.31	0.00851138	-1.31	Exon (ENSCHIT00000031963/ENSCHIG00000021405, exon 15 of 15)	3	107685967	107784668	98702	1
chr3	111791800	111792009	210	ENSCHIG00000018217	ENSCHIT00000026831	5935	USP21	ubiquitin specific peptidase 21 [Source:NCBI gene;Acc:102168955]	GO:0004843(thiol-dependent ubiquitin-specific protease activity);GO:0005654(nucleoplasm);GO:0005829(cytosol);GO:0005886(plasma membrane);GO:0006508(proteolysis);GO:0006511(ubiquitin-dependent protein catabolic process);GO:0008233(peptidase activity);GO:0008234(cysteine-type peptidase activity);GO:0016579(protein deubiquitination);GO:0016787(hydrolase activity);GO:0019784(NEDD8-specific protease a…	04217(Necroptosis)	1.4e-08	1	210,	0	-1.36	0.0074131	1.16	3' UTR	3	111785865	111792039	6175	1
chr4	17761679	17768346	6668	ENSCHIG00000012540	ENSCHIT00000017581	7495	ZC3HAV1L	zinc finger CCCH-type containing, antiviral 1 like [Source:NCBI gene;Acc:102176584]	GO:0005829(cytosol);GO:0046872(metal ion binding)	NA	3.8e-08	3	62,120,23,	0,1688,6645	-2	0.00120226	-3.13	Exon (ENSCHIT00000017581/ENSCHIG00000012540, exon 3 of 5)	4	17754184	17768346	14163	1
chr4	20591225	20591345	121	ENSCHIG00000018464	ENSCHIT00000027276	270	MTPN	myotrophin [Source:NCBI gene;Acc:102169158]	GO:0005515(protein binding);GO:0008290(F-actin capping protein complex);GO:0008361(regulation of cell size);GO:0010613(positive regulation of cardiac muscle hypertrophy);GO:2000812(regulation of barbed-end actin filament capping)	NA	0.00011	1	121,	0	-1.4	0.00660693	-1.06	5' UTR	4	20590955	20668567	77613	1
chr4	32228771	32229427	657	ENSCHIG00000023924	ENSCHIT00000036240	10373	LMOD2	leiomodin 2 [Source:NCBI gene;Acc:102191762]	GO:0003779(actin binding);GO:0003785(actin monomer binding);GO:0005523(tropomyosin binding);GO:0005884(actin filament);GO:0030016(myofibril);GO:0030017(sarcomere);GO:0030041(actin filament polymerization);GO:0030838(positive regulation of actin filament polymerization);GO:0031430(M band);GO:0045010(actin nucleation);GO:0045214(sarcomere organization);GO:0051694(pointed-end actin filament capping)	NA	5e-83	1	657,	0	-1.72	0.0025704	-1.22	3' UTR	4	32228741	32239800	11060	2
chr4	63616361	63616750	390	ENSCHIG00000020044	ENSCHIT00000029781	470743	DOCK4	dedicator of cytokinesis 4 [Source:NCBI gene;Acc:102186655]	GO:0005085(guanyl-nucleotide exchange factor activity);GO:0005096(GTPase activator activity);GO:0005515(protein binding);GO:0005730(nucleolus);GO:0005737(cytoplasm);GO:0005794(Golgi apparatus);GO:0005829(cytosol);GO:0005886(plasma membrane);GO:0007264(small GTPase mediated signal transduction);GO:0016020(membrane);GO:0030165(PDZ domain binding);GO:0030676(Rac guanyl-nucleotide exchange factor act…	04015(Rap1 signaling pathway)	7.9e-11	1	390,	0	-1.77	0.00223872	-1.56	3' UTR	4	63613398	64087493	474096	2
chr4	111261881	111262661	781	ENSCHIG00000015192	ENSCHIT00000021813	34004	AKAP9	A-kinase anchoring protein 9 [Source:NCBI gene;Acc:102177124]	GO:0003677(DNA binding);GO:0005737(cytoplasm);GO:0005794(Golgi apparatus);GO:0005795(Golgi stack);GO:0005801(cis-Golgi network);GO:0005813(centrosome);GO:0005815(microtubule organizing center);GO:0005856(cytoskeleton);GO:0007020(microtubule nucleation);GO:0007165(signal transduction);GO:0008076(voltage-gated potassium channel complex);GO:0015459(potassium channel regulator activity);GO:0031116(po…	NA	1.6e-12	1	781,	0	-2.35	0.000457088	-2.4	Exon (ENSCHIT00000021813/ENSCHIG00000015192, exon 7 of 48)	4	111149944	111296665	146722	2
chr4	115638086	115638356	271	ENSCHIG00000022759	ENSCHIT00000034256	295831	COBL	cordon-bleu WH2 repeat protein [Source:NCBI gene;Acc:106502007]	GO:0003779(actin binding);GO:0003785(actin monomer binding)	NA	0.00054	1	271,	0	-1.6	0.00354813	-2.66	3' UTR	4	115629479	115934187	304709	2
chr5	1275496	1277434	1939	ENSCHIG00000026394	ENSCHIT00000040281	16490	TBC1D15	TBC1 domain family member 15 [Source:NCBI gene;Acc:102174274]	GO:0005096(GTPase activator activity);GO:0005576(extracellular region);GO:0005737(cytoplasm);GO:0043087(regulation of GTPase activity);GO:0043547(positive regulation of GTPase activity)	04137(Mitophagy - animal)	0.00014	3	22,99,60,	0,1209,1879	-1.32	0.00831764	-1.12	5' UTR	5	1259006	1331071	72066	1
chr5	32052782	32056468	3687	ENSCHIG00000012597	ENSCHIT00000017743	0	HDAC7	histone deacetylase 7 [Source:NCBI gene;Acc:102177869]	GO:0000118(histone deacetylase complex);GO:0000122(negative regulation of transcription by RNA polymerase II);GO:0001570(vasculogenesis);GO:0003682(chromatin binding);GO:0003714(transcription corepressor activity);GO:0004407(histone deacetylase activity);GO:0005080(protein kinase C binding);GO:0005634(nucleus);GO:0005737(cytoplasm);GO:0005829(cytosol);GO:0006325(chromatin organization);GO:0006476…	05034(Alcoholism);05203(Viral carcinogenesis)	0.0012	3	17,17,27,	0,3359,3660	-1.26	0.01	2.77	Exon (ENSCHIT00000017662/ENSCHIG00000012597, exon 2 of 25)	5	32056141	32072357	16217	1
chr5	38080712	38093254	12543	ENSCHIG00000020294	ENSCHIT00000030126	39792	GXYLT1	glucoside xylosyltransferase 1 [Source:NCBI gene;Acc:102183938]	GO:0016266(O-glycan processing);GO:0016757(transferase activity, transferring glycosyl groups);GO:0035252(UDP-xylosyltransferase activity)	00514(Other types of O-glycan biosynthesis)	2e-19	3	146,162,112,	0,8059,12431	-1.45	0.00562341	-1.97	Exon (ENSCHIT00000030126/ENSCHIG00000020294, exon 7 of 9)	5	38040920	38094808	53889	1
chr5	75698708	75700008	1301	ENSCHIG00000002520	ENSCHIT00000003671	9185	YARS2	tyrosyl-tRNA synthetase 2 [Source:NCBI gene;Acc:102179742]	GO:0000049(tRNA binding);GO:0000166(nucleotide binding);GO:0003723(RNA binding);GO:0004812(aminoacyl-tRNA ligase activity);GO:0004831(tyrosine-tRNA ligase activity);GO:0005524(ATP binding);GO:0005739(mitochondrion);GO:0006412(translation);GO:0006418(tRNA aminoacylation for protein translation);GO:0006437(tyrosyl-tRNA aminoacylation);GO:0016604(nuclear body);GO:0016874(ligase activity);GO:0042803(…	00970(Aminoacyl-tRNA biosynthesis)	7.9e-48	3	57,171,160,	0,370,1141	-2.29	0.000524807	-1.06	Exon (ENSCHIT00000003671/ENSCHIG00000002520, exon 3 of 5)	5	75689523	75700008	10486	1
chr5	98728108	98729747	1640	ENSCHIG00000027184	ENSCHIT00000041642	4776	CD69	CD69 molecule [Source:NCBI gene;Acc:102190494]	GO:0016020(membrane);GO:0016021(integral component of membrane);GO:0032991(protein-containing complex);GO:0042802(identical protein binding)	NA	9.3e-06	2	44,344,	0,1296	-1.26	0.01	4.27	3' UTR	5	98723332	98732370	9039	1
chr5	25716010	25716340	331	ENSCHIG00000026040	ENSCHIT00000039704	2523	HOXC4	homeobox C4 [Source:NCBI gene;Acc:102190103]	GO:0000978(RNA polymerase II cis-regulatory region sequence-specific DNA binding);GO:0000981(DNA-binding transcription factor activity, RNA polymerase II-specific);GO:0001228(DNA-binding transcription activator activity, RNA polymerase II-specific);GO:0001501(skeletal system development);GO:0003677(DNA binding);GO:0003700(DNA-binding transcription factor activity);GO:0005634(nucleus);GO:0005654(n…	NA	6.3e-16	1	331,	0	-2.1	0.000891251	1.63	3' UTR	5	25715620	25718863	3244	2
chr5	27372301	27372569	269	ENSCHIG00000020612	ENSCHIT00000030636	14881	KRT7	keratin 7 [Source:NCBI gene;Acc:102184596]	GO:0005737(cytoplasm);GO:0005882(intermediate filament);GO:0045095(keratin filament)	NA	7.6e-06	1	269,	0	-1.97	0.00128825	3.51	3' UTR	5	27372271	27387450	15180	2
chr5	32573391	32573630	240	ENSCHIG00000003911	ENSCHIT00000005226	1017	PCED1B	PC-esterase domain containing 1B [Source:NCBI gene;Acc:102189006]	NA	NA	5.1e-07	1	240,	0	-1.92	0.00144544	-2.99	Exon (ENSCHIT00000005226/ENSCHIG00000003911, exon 1 of 1)	5	32573331	32574647	1317	2
chr5	48924036	48931968	7933	ENSCHIG00000013017	ENSCHIT00000018347	143467	SRGAP1	SLIT-ROBO Rho GTPase activating protein 1 [Source:NCBI gene;Acc:102182949]	GO:0005096(GTPase activator activity);GO:0005515(protein binding);GO:0007165(signal transduction);GO:0043547(positive regulation of GTPase activity)	04360(Axon guidance)	5e-51	2	378,191,	0,7742	-1.54	0.0042658	-1.55	Exon (ENSCHIT00000018347/ENSCHIG00000013017, exon 20 of 21)	5	48924036	49075435	151400	2
chr5	49248522	49248817	296	ENSCHIG00000017693	ENSCHIT00000025938	26481	RXYLT1	ribitol xylosyltransferase 1 [Source:NCBI gene;Acc:102188924]	GO:0005654(nucleoplasm);GO:0005794(Golgi apparatus);GO:0035269(protein O-linked mannosylation);GO:0120053(ribitol beta-1,4-xylosyltransferase activity)	00515(Mannose type O-glycan biosynthesis)	1e-23	1	296,	0	-1.31	0.00851138	-1.29	Exon (ENSCHIT00000025938/ENSCHIG00000017693, exon 6 of 6)	5	49248492	49275298	26807	2
chr5	67396954	67399268	2315	ENSCHIG00000010566	ENSCHIT00000014606	52143	APPL2	adaptor protein, phosphotyrosine interacting with PH domain and leucine zipper 2 [Source:NCBI gene;Acc:102185155]	GO:0001726(ruffle);GO:0001786(phosphatidylserine binding);GO:0002024(diet induced thermogenesis);GO:0005515(protein binding);GO:0005634(nucleus);GO:0005737(cytoplasm);GO:0005768(endosome);GO:0005886(plasma membrane);GO:0006606(protein import into nucleus);GO:0007049(cell cycle);GO:0007179(transforming growth factor beta receptor signaling pathway);GO:0009631(cold acclimation);GO:0010008(endosome …	NA	1.6e-23	3	135,48,58,	0,1395,2257	-3.03	7.07946e-05	1.06	Exon (ENSCHIT00000014606/ENSCHIG00000010566, exon 19 of 21)	5	67396954	67451411	54458	2
chr5	81153275	81155971	2697	ENSCHIG00000015117	ENSCHIT00000021683	40919	STK38L	serine/threonine kinase 38 like [Source:NCBI gene;Acc:102168894]	GO:0000166(nucleotide binding);GO:0000287(magnesium ion binding);GO:0004672(protein kinase activity);GO:0004674(protein serine/threonine kinase activity);GO:0005524(ATP binding);GO:0005737(cytoplasm);GO:0005829(cytosol);GO:0006468(protein phosphorylation);GO:0015629(actin cytoskeleton);GO:0016301(kinase activity);GO:0016310(phosphorylation);GO:0016740(transferase activity);GO:0035556(intracellula…	NA	3.2e-22	3	316,92,42,	0,420,2655	-1.56	0.00398107	-1.07	3' UTR	5	81149770	81196890	47121	2
chr6	2423323	2423825	503	ENSCHIG00000014778	ENSCHIT00000021094	935	TKTL2	transketolase like 2 [Source:NCBI gene;Acc:102185546]	GO:0003824(catalytic activity);GO:0005737(cytoplasm);GO:0016740(transferase activity);GO:0046872(metal ion binding)	00030(Pentose phosphate pathway)	1.4e-05	1	503,	0	-1.35	0.00758578	-1.68	Exon (ENSCHIT00000021094/ENSCHIG00000014778, exon 2 of 2)	6	2422388	2424830	2443	1
chr6	11984794	11987041	2248	ENSCHIG00000007246	ENSCHIT00000009838	74518	ENSCHIG00000007246	NA	NA	NA	1e-11	1	2248,	0	-2.98	8.12831e-05	-1.36	3' UTR	6	11910276	12112173	201898	1
chr6	13587955	13588512	558	ENSCHIG00000011120	ENSCHIT00000015433	0	TIFA	TRAF interacting protein with forkhead associated domain [Source:NCBI gene;Acc:102180472]	GO:0002753(cytoplasmic pattern recognition receptor signaling pathway);GO:0005515(protein binding);GO:0005737(cytoplasm);GO:0007249(I-kappaB kinase/NF-kappaB signaling);GO:0043123(positive regulation of I-kappaB kinase/NF-kappaB signaling);GO:0045087(innate immune response);GO:0051260(protein homooligomerization)	NA	4e-23	1	558,	0	-1.74	0.00245471	-1.84	Exon (ENSCHIT00000015433/ENSCHIG00000011120, exon 1 of 1)	6	13587955	13588512	558	1
chr6	57499590	57501736	2147	ENSCHIG00000015946	ENSCHIT00000023001	0	C4orf19	chromosome 6 C4orf19 homolog [Source:NCBI gene;Acc:102188838]	GO:0005654(nucleoplasm);GO:0030054(cell junction)	NA	1.6e-34	2	54,934,	0,1213	-1.65	0.00316228	-1.19	5' UTR	6	57499590	57501736	2147	1
chr6	58642514	58642783	270	ENSCHIG00000022377	ENSCHIT00000033582	1794	TLR6	toll like receptor 6 [Source:HGNC Symbol;Acc:HGNC:16711]	GO:0001775(cell activation);GO:0002224(toll-like receptor signaling pathway);GO:0002376(immune system process);GO:0002755(MyD88-dependent toll-like receptor signaling pathway);GO:0004888(transmembrane signaling receptor activity);GO:0005102(signaling receptor binding);GO:0005515(protein binding);GO:0005794(Golgi apparatus);GO:0006954(inflammatory response);GO:0006955(immune response);GO:0007165(s…	NA	3.2e-06	1	270,	0	-1.85	0.00177828	3.57	Exon (ENSCHIT00000033582/ENSCHIG00000022377, exon 1 of 2)	6	58613568	58644577	31010	2
chr6	63846411	63846500	90	ENSCHIG00000017840	ENSCHIT00000026217	0	YIPF7	Yip1 domain family member 7 [Source:NCBI gene;Acc:102182113]	GO:0005794(Golgi apparatus);GO:0016020(membrane);GO:0016021(integral component of membrane)	NA	9.1e-08	1	90,	0	-6.02	3.63078e-08	1.08	5' UTR	6	63815015	63846500	31486	2
chr6	83924016	83952291	28276	ENSCHIG00000015858	ENSCHIT00000022888	22407	CENPC	centromere protein C [Source:NCBI gene;Acc:102183497]	GO:0000278(mitotic cell cycle);GO:0000776(kinetochore);GO:0000780(condensed nuclear chromosome, centromeric region);GO:0005634(nucleus);GO:0005654(nucleoplasm);GO:0005721(pericentric heterochromatin);GO:0007059(chromosome segregation);GO:0016604(nuclear body);GO:0019237(centromeric DNA binding);GO:0030496(midbody);GO:0042802(identical protein binding);GO:0051382(kinetochore assembly)	NA	6.3e-34	2	128,472,	0,27804	-1.52	0.00446684	1.26	Exon (ENSCHIT00000022888/ENSCHIG00000015858, exon 7 of 18)	6	83886357	83974698	88342	2
chr6	89325800	89326279	480	ENSCHIG00000010190	ENSCHIT00000014033	1483	ENSCHIG00000010190	NA	NA	NA	6.3e-49	1	480,	0	-2.41	0.000380189	-1.07	Exon (ENSCHIT00000014033/ENSCHIG00000010190, exon 2 of 2)	6	89323767	89327762	3996	2
chr6	117246776	117247485	710	ENSCHIG00000025809	ENSCHIT00000039354	12976	IDUA	alpha-L-iduronidase [Source:NCBI gene;Acc:102188128]	GO:0003940(L-iduronidase activity);GO:0004553(hydrolase activity, hydrolyzing O-glycosyl compounds);GO:0005975(carbohydrate metabolic process);GO:0008152(metabolic process);GO:0016787(hydrolase activity);GO:0016798(hydrolase activity, acting on glycosyl bonds);GO:0030209(dermatan sulfate catabolic process);GO:0030211(heparin catabolic process)	00531(Glycosaminoglycan degradation);04142(Lysosome)	2e-21	3	107,101,32,	0,230,678	-2.37	0.00042658	-1.69	Exon (ENSCHIT00000039354/ENSCHIG00000025809, exon 13 of 15)	6	117246776	117260461	13686	2
chr7	16823617	16828513	4897	ENSCHIG00000016143	ENSCHIT00000023386	182759	ENSCHIG00000016143	KIAA0825 ortholog [Source:NCBI gene;Acc:102180311]	NA	NA	2.5e-06	2	342,47,	0,4850	-1.42	0.00616595	2.64	Exon (ENSCHIT00000023386/ENSCHIG00000016143, exon 16 of 20)	7	16640858	16840697	199840	1
chr7	49996781	49997496	716	ENSCHIG00000015736	ENSCHIT00000022688	40550	SH3TC2	SH3 domain and tetratricopeptide repeats 2 [Source:NCBI gene;Acc:102179664]	GO:0005515(protein binding);GO:0005886(plasma membrane);GO:0022011(myelination in peripheral nervous system);GO:0031410(cytoplasmic vesicle);GO:0032287(peripheral nervous system myelin maintenance);GO:0033157(regulation of intracellular protein transport);GO:1901184(regulation of ERBB signaling pathway)	NA	7.9e-13	1	716,	0	-1.33	0.00794328	-1.91	Exon (ENSCHIT00000022688/ENSCHIG00000015736, exon 11 of 17)	7	49956231	50012365	56135	1
chr7	71837182	71838086	905	ENSCHIG00000012369	ENSCHIT00000017329	352	MXD3	MAX dimerization protein 3 [Source:NCBI gene;Acc:102185738]	GO:0000122(negative regulation of transcription by RNA polymerase II);GO:0000977(RNA polymerase II regulatory region sequence-specific DNA binding);GO:0001227(DNA-binding transcription repressor activity, RNA polymerase II-specific);GO:0003677(DNA binding);GO:0045892(negative regulation of transcription, DNA-templated);GO:0046983(protein dimerization activity);GO:0090575(RNA polymerase II transcr…	NA	0.00078	3	87,30,2,	0,743,903	-1.31	0.00851138	-1.95	Exon (ENSCHIT00000017329/ENSCHIG00000012369, exon 2 of 6)	7	71836830	71840720	3891	1
chr7	91059702	91060262	561	ENSCHIG00000012214	ENSCHIT00000017062	0	TNFAIP8L1	TNF alpha induced protein 8 like 1 [Source:NCBI gene;Acc:102171055]	GO:0005737(cytoplasm);GO:0032007(negative regulation of TOR signaling);GO:0042802(identical protein binding);GO:0042981(regulation of apoptotic process)	NA	1e-66	1	561,	0	-2.1	0.000891251	-1.5	Exon (ENSCHIT00000017062/ENSCHIG00000012214, exon 1 of 1)	7	91059702	91060262	561	1
chr7	100675749	100676240	492	ENSCHIG00000024359	ENSCHIT00000036973	1821	SYDE1	synapse defective Rho GTPase homolog 1 [Source:NCBI gene;Acc:102190034]	GO:0005096(GTPase activator activity);GO:0007165(signal transduction);GO:0016477(cell migration);GO:0030695(GTPase regulator activity);GO:0031532(actin cytoskeleton reorganization);GO:0043547(positive regulation of GTPase activity);GO:0050790(regulation of catalytic activity);GO:0051493(regulation of cytoskeleton organization);GO:1901165(positive regulation of trophoblast cell migration)	NA	9.1e-05	2	125,264,	0,228	-1.31	0.00851138	1.52	Exon (ENSCHIT00000036973/ENSCHIG00000024359, exon 2 of 9)	7	100673928	100681028	7101	1
chr7	58221725	58223366	1642	ENSCHIG00000025739	ENSCHIT00000039223	0	PCDHB13	protocadherin beta 13 [Source:HGNC Symbol;Acc:HGNC:8684]	GO:0005509(calcium ion binding);GO:0005886(plasma membrane);GO:0007155(cell adhesion);GO:0007156(homophilic cell adhesion via plasma membrane adhesion molecules);GO:0016020(membrane);GO:0016021(integral component of membrane);GO:0032391(photoreceptor connecting cilium);GO:0045202(synapse);GO:0045211(postsynaptic membrane);GO:0097381(photoreceptor disc membrane)	NA	5e-18	1	1642,	0	-1.93	0.00144544	-1.51	Exon (ENSCHIT00000039223/ENSCHIG00000025739, exon 1 of 2)	7	58214718	58223366	8649	2
chr7	58255567	58255894	328	ENSCHIG00000023866	ENSCHIT00000036152	65	ENSCHIG00000023866	NA	GO:0005509(calcium ion binding);GO:0005886(plasma membrane);GO:0007155(cell adhesion);GO:0007156(homophilic cell adhesion via plasma membrane adhesion molecules);GO:0016020(membrane);GO:0016021(integral component of membrane)	NA	0.0002	1	328,	0	-1.4	0.00645654	3.91	Exon (ENSCHIT00000036152/ENSCHIG00000023866, exon 1 of 2)	7	58252060	58255959	3900	2
chr7	58259850	58261284	1435	ENSCHIG00000013834	ENSCHIT00000019593	60	ENSCHIG00000013834	NA	GO:0005509(calcium ion binding);GO:0005886(plasma membrane);GO:0007155(cell adhesion);GO:0007156(homophilic cell adhesion via plasma membrane adhesion molecules);GO:0016020(membrane);GO:0016021(integral component of membrane)	NA	1e-27	1	1435,	0	-2.38	0.00040738	-2.24	Exon (ENSCHIT00000019593/ENSCHIG00000013834, exon 1 of 1)	7	58258954	58261344	2391	2
chr7	94743731	94744342	612	ENSCHIG00000008833	ENSCHIT00000012160	6859	ICAM3	intercellular adhesion molecule 3 [Source:NCBI gene;Acc:106502299]	GO:0005178(integrin binding);GO:0007155(cell adhesion);GO:0016020(membrane);GO:0016021(integral component of membrane);GO:0098609(cell-cell adhesion)	04514(Cell adhesion molecules (CAMs))	1.6e-12	3	128,249,39,	0,216,573	-1.55	0.00416869	-1.33	Exon (ENSCHIT00000012160/ENSCHIG00000008833, exon 5 of 8)	7	94743668	94751201	7534	2
chr7	100991107	100991965	859	ENSCHIG00000018501	ENSCHIT00000027342	8325	ENSCHIG00000018501	WIZ zinc finger [Source:NCBI gene;Acc:106502280]	GO:0003676(nucleic acid binding)	NA	5e-82	3	474,99,238,	0,501,621	-3.77	1.04713e-05	-1.34	Exon (ENSCHIT00000027342/ENSCHIG00000018501, exon 4 of 13)	7	100976879	101000290	23412	2
chr7	102938208	102938640	433	ENSCHIG00000019994	ENSCHIT00000029632	184	USHBP1	USH1 protein network component harmonin binding protein 1 [Source:NCBI gene;Acc:102175846]	GO:0030165(PDZ domain binding)	NA	2.1e-06	2	97,113,	0,320	-2.19	0.000707946	-1.32	Exon (ENSCHIT00000029632/ENSCHIG00000019994, exon 2 of 12)	7	102930330	102938824	8495	2
chr7	103779438	103779707	270	ENSCHIG00000007327	ENSCHIT00000010289	6430	RAB3A	RAB3A, member RAS oncogene family [Source:NCBI gene;Acc:102169575]	GO:0000166(nucleotide binding);GO:0001669(acrosomal vesicle);GO:0001778(plasma membrane repair);GO:0003016(respiratory system process);GO:0003924(GTPase activity);GO:0005525(GTP binding);GO:0005768(endosome);GO:0005886(plasma membrane);GO:0006887(exocytosis);GO:0007005(mitochondrion organization);GO:0007274(neuromuscular synaptic transmission);GO:0007409(axonogenesis);GO:0008021(synaptic vesicle)…	04721(Synaptic vesicle cycle);04911(Insulin secretion)	1.7e-10	1	270,	0	-3.24	4.16869e-05	1.16	3' UTR	7	103776081	103786137	10057	2
chr8	5539667	5647055	107389	ENSCHIG00000010238	ENSCHIT00000014168	60	GALNT7	polypeptide N-acetylgalactosaminyltransferase 7 [Source:NCBI gene;Acc:102185180]	GO:0000139(Golgi membrane);GO:0004653(polypeptide N-acetylgalactosaminyltransferase activity);GO:0005794(Golgi apparatus);GO:0006486(protein glycosylation);GO:0006493(protein O-linked glycosylation);GO:0016020(membrane);GO:0016021(integral component of membrane);GO:0016740(transferase activity);GO:0016757(transferase activity, transferring glycosyl groups);GO:0030246(carbohydrate binding);GO:0046…	00512(Mucin type O-glycan biosynthesis)	5e-24	3	66,461,102,	0,69492,107287	-1.68	0.00288403	-1.32	Exon (ENSCHIT00000014168/ENSCHIG00000010238, exon 1 of 12)	8	5539607	5673363	133757	1
chr8	10238708	10242064	3357	ENSCHIG00000013915	ENSCHIT00000019733	41664	ZNF395	zinc finger protein 395 [Source:NCBI gene;Acc:102178726]	GO:0000978(RNA polymerase II cis-regulatory region sequence-specific DNA binding);GO:0000987(cis-regulatory region sequence-specific DNA binding);GO:0003676(nucleic acid binding);GO:0003677(DNA binding);GO:0005634(nucleus);GO:0005654(nucleoplasm);GO:0005737(cytoplasm);GO:0005829(cytosol);GO:0006357(regulation of transcription by RNA polymerase II)	NA	0	4	53,93,104,409,	0,1606,2654,2948	-14.5	5.01187e-17	-1.03	3' UTR	8	10197044	10246285	49242	1
chr8	10784603	10784753	151	ENSCHIG00000002743	ENSCHIT00000003987	139878	SCARA5	scavenger receptor class A member 5 [Source:NCBI gene;Acc:102189585]	GO:0005044(scavenger receptor activity);GO:0005886(plasma membrane);GO:0005887(integral component of plasma membrane);GO:0006811(ion transport);GO:0006879(cellular iron ion homeostasis);GO:0006897(endocytosis);GO:0009986(cell surface);GO:0016020(membrane);GO:0016021(integral component of membrane);GO:0034605(cellular response to heat);GO:0034755(iron ion transmembrane transport);GO:0055072(iron i…	NA	3.4e-10	1	151,	0	-13	1.58489e-15	-1.34	3' UTR	8	10644725	10784902	140178	1
chr8	54029074	54029584	511	ENSCHIG00000016639	ENSCHIT00000024217	36793	CEP78	centrosomal protein 78 [Source:NCBI gene;Acc:102190514]	GO:0005515(protein binding);GO:0005813(centrosome);GO:0036064(ciliary basal body);GO:0044782(cilium organization)	NA	3.2e-35	1	511,	0	-1.92	0.00147911	-2.07	Exon (ENSCHIT00000024217/ENSCHIG00000016639, exon 17 of 17)	8	53992281	54029584	37304	1
chr8	63825063	63825181	119	ENSCHIG00000022353	ENSCHIT00000033644	65719	TGFBR1	transforming growth factor beta receptor 1 [Source:NCBI gene;Acc:102187767]	GO:0000166(nucleotide binding);GO:0000186(activation of MAPKK activity);GO:0001501(skeletal system development);GO:0001525(angiogenesis);GO:0001701(in utero embryonic development);GO:0001822(kidney development);GO:0001824(blastocyst development);GO:0001837(epithelial to mesenchymal transition);GO:0001937(negative regulation of endothelial cell proliferation);GO:0002088(lens development in camera-…	04010(MAPK signaling pathway);04060(Cytokine-cytokine receptor interaction);04068(FoxO signaling pathway);04144(Endocytosis);04218(Cellular senescence);04350(TGF-beta signaling pathway);04371(Apelin signaling pathway);04380(Osteoclast differentiation);04390(Hippo signaling pathway);04520(Adherens junction);04659(Th17 cell differentiation);04926(Relaxin signaling pathway);04933(AGE-RAGE signaling …	5e-14	1	119,	0	-1.28	0.00933254	-1.5	Exon (ENSCHIT00000033644/ENSCHIG00000022353, exon 9 of 9)	8	63759344	63825181	65838	1
chr8	72474754	72475592	839	ENSCHIG00000001085	ENSCHIT00000002763	273057	DOCK5	dedicator of cytokinesis 5 [Source:NCBI gene;Acc:102180222]	GO:0005085(guanyl-nucleotide exchange factor activity);GO:0005096(GTPase activator activity);GO:0005515(protein binding);GO:0005737(cytoplasm);GO:0005829(cytosol);GO:0005886(plasma membrane);GO:0007264(small GTPase mediated signal transduction);GO:0010634(positive regulation of epithelial cell migration);GO:0016477(cell migration);GO:0043547(positive regulation of GTPase activity);GO:1900026(posi…	NA	1.6e-94	1	839,	0	-3.08	6.30957e-05	-2.44	3' UTR	8	72201697	72479513	277817	1
chr8	75843153	75843483	331	ENSCHIG00000025657	ENSCHIT00000039069	5149	GALT	galactose-1-phosphate uridylyltransferase [Source:NCBI gene;Acc:102172896]	GO:0005794(Golgi apparatus);GO:0005975(carbohydrate metabolic process);GO:0006011(UDP-glucose metabolic process);GO:0006012(galactose metabolic process);GO:0008108(UDP-glucose:hexose-1-phosphate uridylyltransferase activity);GO:0008270(zinc ion binding);GO:0016740(transferase activity);GO:0016779(nucleotidyltransferase activity);GO:0033499(galactose catabolic process via UDP-galactose);GO:0046872…	00052(Galactose metabolism);00520(Amino sugar and nucleotide sugar metabolism);04917(Prolactin signaling pathway)	1e-258	1	331,	0	-2.66	0.000190546	-1.51	3' UTR	8	75838004	75845012	7009	1
chr8	24804698	24805220	523	ENSCHIG00000022814	ENSCHIT00000034374	77537	DENND4C	DENN domain containing 4C [Source:NCBI gene;Acc:102183597]	GO:0005085(guanyl-nucleotide exchange factor activity);GO:0005515(protein binding);GO:0005794(Golgi apparatus);GO:0005829(cytosol);GO:0005886(plasma membrane);GO:0017112(Rab guanyl-nucleotide exchange factor activity);GO:0030904(retromer complex);GO:0032593(insulin-responsive compartment);GO:0032869(cellular response to insulin stimulus);GO:0043231(intracellular membrane-bounded organelle);GO:007…	NA	1.3e-36	2	281,19,	0,504	-2.03	0.00109648	1.08	3' UTR	8	24803669	24882757	79089	2
chr8	68896369	68897474	1106	ENSCHIG00000021822	ENSCHIT00000032632	3496	DOK2	docking protein 2 [Source:NCBI gene;Acc:102168348]	GO:0005068(transmembrane receptor protein tyrosine kinase adaptor activity);GO:0007169(transmembrane receptor protein tyrosine kinase signaling pathway);GO:0007265(Ras protein signal transduction)	NA	6.3e-51	1	1106,	0	-1.56	0.0040738	-1.08	3' UTR	8	68892755	68900970	8216	2
chr8	92666781	92667038	258	ENSCHIG00000018565	ENSCHIT00000027443	421	ENSCHIG00000018565	NA	GO:0005739(mitochondrion);GO:0005743(mitochondrial inner membrane);GO:0006754(ATP biosynthetic process);GO:0006811(ion transport);GO:0015078(proton transmembrane transporter activity);GO:0015986(ATP synthesis coupled proton transport);GO:0016020(membrane);GO:0016021(integral component of membrane);GO:0045263(proton-transporting ATP synthase complex, coupling factor F(o))	NA	2.5e-21	2	218,21,	0,237	-13.9	1.99526e-16	4.46	Exon (ENSCHIT00000027443/ENSCHIG00000018565, exon 3 of 4)	8	92666781	92667459	679	2
chr9	49082907	49084266	1360	ENSCHIG00000007748	ENSCHIT00000010624	59	CNR1	cannabinoid receptor 1 [Source:NCBI gene;Acc:102177799]	GO:0004930(G protein-coupled receptor activity);GO:0004949(cannabinoid receptor activity);GO:0005739(mitochondrion);GO:0005741(mitochondrial outer membrane);GO:0005886(plasma membrane);GO:0007165(signal transduction);GO:0007186(G protein-coupled receptor signaling pathway);GO:0007188(adenylate cyclase-modulating G protein-coupled receptor signaling pathway);GO:0007413(axonal fasciculation);GO:001…	04015(Rap1 signaling pathway);04080(Neuroactive ligand-receptor interaction);04714(Thermogenesis);04723(Retrograde endocannabinoid signaling)	2e-22	1	1360,	0	-2.1	0.000891251	-3.58	Exon (ENSCHIT00000010624/ENSCHIG00000007748, exon 1 of 1)	9	49082848	49084266	1419	1
chr9	81954177	81954685	509	ENSCHIG00000011077	ENSCHIT00000015488	98467	SYNJ2	synaptojanin 2 [Source:NCBI gene;Acc:106502498]	GO:0003676(nucleic acid binding);GO:0003723(RNA binding);GO:0004439(phosphatidylinositol-4,5-bisphosphate 5-phosphatase activity);GO:0016787(hydrolase activity);GO:0034595(phosphatidylinositol phosphate 5-phosphatase activity);GO:0042578(phosphoric ester hydrolase activity);GO:0046856(phosphatidylinositol dephosphorylation)	00562(Inositol phosphate metabolism);04070(Phosphatidylinositol signaling system)	5e-73	1	509,	0	-2.16	0.000758578	-1.92	Exon (ENSCHIT00000015488/ENSCHIG00000011077, exon 27 of 27)	9	81855710	81954685	98976	1
chr9	45691432	45691610	179	ENSCHIG00000022626	ENSCHIT00000034036	2023	ENSCHIG00000022626	kelch-like protein 7 [Source:NCBI gene;Acc:102171710]	GO:0005515(protein binding);GO:0016567(protein ubiquitination);GO:0031463(Cul3-RING ubiquitin ligase complex)	NA	0.00019	1	179,	0	-1.51	0.0047863	-3.68	Exon (ENSCHIT00000034036/ENSCHIG00000022626, exon 2 of 2)	9	45690270	45693633	3364	2
chr10	16828738	16829156	419	ENSCHIG00000009803	ENSCHIT00000013488	2336	MLH3	mutL homolog 3 [Source:NCBI gene;Acc:102170053]	GO:0000793(condensed chromosome);GO:0000794(condensed nuclear chromosome);GO:0000795(synaptonemal complex);GO:0001673(male germ cell nucleus);GO:0003682(chromatin binding);GO:0005524(ATP binding);GO:0005654(nucleoplasm);GO:0005712(chiasma);GO:0006298(mismatch repair);GO:0006974(cellular response to DNA damage stimulus);GO:0007130(synaptonemal complex assembly);GO:0007140(male meiotic nuclear divi…	03430(Mismatch repair)	1.7e-09	1	419,	0	-2.59	0.000229087	-2.52	Exon (ENSCHIT00000013488/ENSCHIG00000009803, exon 2 of 13)	10	16826402	16851846	25445	1
chr10	73072938	73073463	526	ENSCHIG00000010643	ENSCHIT00000014721	29	GREM1	gremlin 1, DAN family BMP antagonist [Source:HGNC Symbol;Acc:HGNC:2001]	GO:0000902(cell morphogenesis);GO:0001525(angiogenesis);GO:0002042(cell migration involved in sprouting angiogenesis);GO:0002092(positive regulation of receptor internalization);GO:0003257(positive regulation of transcription from RNA polymerase II promoter involved in myocardial precursor cell differentiation);GO:0003337(mesenchymal to epithelial transition involved in metanephros morphogenesis)…	NA	2.5e-17	1	526,	0	-2.02	0.00112202	-2.52	Exon (ENSCHIT00000014721/ENSCHIG00000010643, exon 1 of 1)	10	73072909	73073463	555	1
chr10	80625513	80627139	1627	ENSCHIG00000024116	ENSCHIT00000036589	30	NFATC4	nuclear factor of activated T cells 4 [Source:NCBI gene;Acc:102184725]	GO:0000122(negative regulation of transcription by RNA polymerase II);GO:0000978(RNA polymerase II cis-regulatory region sequence-specific DNA binding);GO:0000981(DNA-binding transcription factor activity, RNA polymerase II-specific);GO:0001227(DNA-binding transcription repressor activity, RNA polymerase II-specific);GO:0001569(branching involved in blood vessel morphogenesis);GO:0003677(DNA bind…	04022(cGMP-PKG signaling pathway);04218(Cellular senescence);04310(Wnt signaling pathway);04360(Axon guidance);04625(C-type lectin receptor signaling pathway);04921(Oxytocin signaling pathway);05161(Hepatitis B);05163(Human cytomegalovirus infection);05166(Human T-cell leukemia virus 1 infection);05167(Kaposi sarcoma-associated herpesvirus infection);05170(Human immunodeficiency virus 1 infection)	2.2e-10	2	70,470,	0,1157	-1.39	0.00676083	-1.74	Exon (ENSCHIT00000036589/ENSCHIG00000024116, exon 1 of 9)	10	80625483	80634497	9015	1
chr10	82393043	82393643	601	ENSCHIG00000011581	ENSCHIT00000016282	90	MYO9A	myosin IXA [Source:NCBI gene;Acc:102177343]	GO:0000166(nucleotide binding);GO:0003774(motor activity);GO:0003779(actin binding);GO:0005096(GTPase activator activity);GO:0005515(protein binding);GO:0005524(ATP binding);GO:0005737(cytoplasm);GO:0007165(signal transduction);GO:0016021(integral component of membrane);GO:0016459(myosin complex);GO:0030426(growth cone);GO:0034329(cell junction assembly);GO:0035556(intracellular signal transducti…	NA	6.3e-11	1	601,	0	-1.31	0.00851138	1.27	Exon (ENSCHIT00000016282/ENSCHIG00000011581, exon 1 of 42)	10	82392953	82577244	184292	1
chr10	89193401	89193761	361	ENSCHIG00000014756	ENSCHIT00000021049	1109	PDCD7	programmed cell death 7 [Source:NCBI gene;Acc:106501775]	GO:0005689(U12-type spliceosomal complex)	NA	4.7e-09	1	361,	0	-1.51	0.00457088	-3.8	Exon (ENSCHIT00000021049/ENSCHIG00000014756, exon 1 of 5)	10	89192292	89204931	12640	1
chr10	1573514	1577489	3976	ENSCHIG00000012556	ENSCHIT00000017597	1130	TDP1	tyrosyl-DNA phosphodiesterase 1 [Source:NCBI gene;Acc:102184066]	GO:0000012(single strand break repair);GO:0003690(double-stranded DNA binding);GO:0003697(single-stranded DNA binding);GO:0004518(nuclease activity);GO:0005634(nucleus);GO:0005654(nucleoplasm);GO:0005737(cytoplasm);GO:0005886(plasma membrane);GO:0006281(DNA repair);GO:0006302(double-strand break repair);GO:0006974(cellular response to DNA damage stimulus);GO:0008081(phosphoric diester hydrolase a…	NA	1e-12	2	4,475,	0,3501	-2	0.0011749	-1.89	Exon (ENSCHIT00000017597/ENSCHIG00000012556, exon 2 of 15)	10	1507611	1578619	71009	2
chr10	26510197	26510256	60	ENSCHIG00000001482	ENSCHIT00000003544	61787	MTHFD1	methylenetetrahydrofolate dehydrogenase, cyclohydrolase and formyltetrahydrofolate synthetase 1 [Source:NCBI gene;Acc:102186214]	GO:0000166(nucleotide binding);GO:0001780(neutrophil homeostasis);GO:0001843(neural tube closure);GO:0003824(catalytic activity);GO:0004329(formate-tetrahydrofolate ligase activity);GO:0004477(methenyltetrahydrofolate cyclohydrolase activity);GO:0004486(methylenetetrahydrofolate dehydrogenase [NAD(P)+] activity);GO:0004487(methylenetetrahydrofolate dehydrogenase (NAD+) activity);GO:0004488(methyl…	00670(One carbon pool by folate)	0.0021	1	60,	0	-2.73	0.000158489	1.19	3' UTR	10	26505923	26572043	66121	2
chr10	79899094	79901218	2125	ENSCHIG00000017054	ENSCHIT00000024819	41	ENSCHIG00000017054	NA	NA	NA	5e-67	3	90,96,143,	0,751,1982	-68.6	1e-71	-3.56	Exon (ENSCHIT00000024819/ENSCHIG00000017054, exon 1 of 3)	10	79899053	79903687	4635	1
chr10	79911668	79911964	297	ENSCHIG00000017127	ENSCHIT00000025249	13156	MYH6	myosin-6 [Source:NCBI gene;Acc:106502520]	GO:0000146(microfilament motor activity);GO:0000166(nucleotide binding);GO:0001701(in utero embryonic development);GO:0001725(stress fiber);GO:0002026(regulation of the force of heart contraction);GO:0002027(regulation of heart rate);GO:0003774(motor activity);GO:0003779(actin binding);GO:0005515(protein binding);GO:0005524(ATP binding);GO:0006936(muscle contraction);GO:0006941(striated muscle co…	04260(Cardiac muscle contraction);04261(Adrenergic signaling in cardiomyocytes);05416(Viral myocarditis)	6e-05	2	9,142,	0,155	-12.8	2.51189e-15	1.25	Exon (ENSCHIT00000025249/ENSCHIG00000017127, exon 21 of 38)	10	79895134	79925120	29987	2
chr10	94241546	94243314	1769	ENSCHIG00000008105	ENSCHIT00000011134	79705	POLK	DNA polymerase kappa [Source:NCBI gene;Acc:102170426]	GO:0003677(DNA binding);GO:0003684(damaged DNA binding);GO:0003887(DNA-directed DNA polymerase activity);GO:0005634(nucleus);GO:0005654(nucleoplasm);GO:0006281(DNA repair);GO:0006297(nucleotide-excision repair, DNA gap filling);GO:0006974(cellular response to DNA damage stimulus);GO:0016604(nuclear body);GO:0034644(cellular response to UV);GO:0042276(error-prone translesion synthesis);GO:0046872(…	03460(Fanconi anemia pathway);05169(Epstein-Barr virus infection);05200(Pathways in cancer);05202(Transcriptional misregulation in cancer);05210(Colorectal cancer);05212(Pancreatic cancer);05213(Endometrial cancer);05214(Glioma);05216(Thyroid cancer);05217(Basal cell carcinoma);05218(Melanoma);05220(Chronic myeloid leukemia);05222(Small cell lung cancer);05223(Non-small cell lung cancer);05224(Br…	2.5e-25	3	60,43,885,	0,290,884	-2.61	0.000218776	-1.08	Exon (ENSCHIT00000011134/ENSCHIG00000008105, exon 13 of 15)	10	94236911	94323019	86109	2
chr11	15017526	15023548	6023	ENSCHIG00000008751	ENSCHIT00000012371	203076	BIRC6	baculoviral IAP repeat containing 6 [Source:NCBI gene;Acc:102189592]	GO:0000922(spindle pole);GO:0001890(placenta development);GO:0004842(ubiquitin-protein transferase activity);GO:0004869(cysteine-type endopeptidase inhibitor activity);GO:0005768(endosome);GO:0005802(trans-Golgi network);GO:0005815(microtubule organizing center);GO:0006915(apoptotic process);GO:0008284(positive regulation of cell population proliferation);GO:0010951(negative regulation of endopep…	04120(Ubiquitin mediated proteolysis);04215(Apoptosis - multiple species)	1.6e-20	2	91,180,	0,5843	-2.97	8.51138e-05	-1	Exon (ENSCHIT00000012371/ENSCHIG00000008751, exon 74 of 75)	11	14814450	15023548	209099	1
chr11	73836141	73836730	590	ENSCHIG00000024414	ENSCHIT00000037066	6724	POMC	proopiomelanocortin [Source:NCBI gene;Acc:102182514]	GO:0001664(G protein-coupled receptor binding);GO:0005102(signaling receptor binding);GO:0005179(hormone activity);GO:0005576(extracellular region);GO:0005615(extracellular space);GO:0005737(cytoplasm);GO:0006091(generation of precursor metabolites and energy);GO:0007165(signal transduction);GO:0007218(neuropeptide signaling pathway);GO:0007267(cell-cell signaling);GO:0008217(regulation of blood …	04024(cAMP signaling pathway);04080(Neuroactive ligand-receptor interaction);04915(Estrogen signaling pathway);04916(Melanogenesis);04920(Adipocytokine signaling pathway);04925(Aldosterone synthesis and secretion);04927(Cortisol synthesis and secretion);04934(Cushing syndrome)	6.3e-42	1	590,	0	-1.55	0.00416869	-1.28	Exon (ENSCHIT00000037066/ENSCHIG00000024414, exon 3 of 3)	11	73829417	73836730	7314	1
chr11	95646613	95668959	22347	ENSCHIG00000007353	ENSCHIT00000009994	30	GAPVD1	GTPase activating protein and VPS9 domains 1 [Source:NCBI gene;Acc:102185929]	GO:0005085(guanyl-nucleotide exchange factor activity);GO:0005829(cytosol);GO:0005886(plasma membrane);GO:0006897(endocytosis);GO:0007165(signal transduction);GO:0016020(membrane);GO:0032794(GTPase activating protein binding);GO:0043087(regulation of GTPase activity);GO:0051223(regulation of protein transport)	NA	3.2e-10	2	137,104,	0,22243	-2.04	0.00104713	-1.16	5' UTR	11	95646583	95708062	61480	1
chr11	100853882	100854091	210	ENSCHIG00000026201	ENSCHIT00000039992	58740	NUP214	nucleoporin 214 [Source:NCBI gene;Acc:102185190]	GO:0005049(nuclear export signal receptor activity);GO:0005515(protein binding);GO:0006406(mRNA export from nucleus);GO:0006606(protein import into nucleus);GO:0006611(protein export from nucleus);GO:0017056(structural constituent of nuclear pore);GO:0046822(regulation of nucleocytoplasmic transport);GO:0051726(regulation of cell cycle);GO:1990876(cytoplasmic side of nuclear pore)	03013(RNA transport)	7.2e-06	1	210,	0	-1.49	0.00501187	-1	Exon (ENSCHIT00000039992/ENSCHIG00000026201, exon 27 of 33)	11	100795142	100883603	88462	1
chr11	3502	3738	237	ENSCHIG00000004438	ENSCHIT00000005893	456	ENSCHIG00000004438	NA	NA	NA	1.3e-10	1	237,	0	-1.84	0.0018197	-3.21	Exon (ENSCHIT00000005893/ENSCHIG00000004438, exon 2 of 2)	11	2738	4194	1457	2
chr11	10866118	10866328	211	ENSCHIG00000013766	ENSCHIT00000019504	71530	ALMS1	ALMS1 centrosome and basal body associated protein [Source:NCBI gene;Acc:102182045]	GO:0005737(cytoplasm);GO:0005813(centrosome);GO:0005814(centriole);GO:0005815(microtubule organizing center);GO:0005856(cytoskeleton);GO:0016197(endosomal transport);GO:0051492(regulation of stress fiber assembly)	NA	0.0011	1	211,	0	-1.45	0.00549541	4.74	Exon (ENSCHIT00000019504/ENSCHIG00000013766, exon 7 of 23)	11	10750818	10937858	187041	2
chr11	68388685	68392181	3497	ENSCHIG00000017794	ENSCHIT00000026161	25841	EHD3	EH domain containing 3 [Source:NCBI gene;Acc:102190796]	GO:0000166(nucleotide binding);GO:0001881(receptor recycling);GO:0005509(calcium ion binding);GO:0005515(protein binding);GO:0005524(ATP binding);GO:0005525(GTP binding);GO:0005768(endosome);GO:0005829(cytosol);GO:0005886(plasma membrane);GO:0005929(cilium);GO:0010008(endosome membrane);GO:0015031(protein transport);GO:0016020(membrane);GO:0020018(ciliary pocket membrane);GO:0030030(cell projecti…	04144(Endocytosis)	2.2e-06	2	195,104,	0,3393	-1.85	0.00177828	-2.37	Exon (ENSCHIT00000026161/ENSCHIG00000017794, exon 5 of 6)	11	68388327	68418022	29696	2
chr11	99099204	99099799	596	ENSCHIG00000007780	ENSCHIT00000010657	625	IER5L	immediate early response 5 like [Source:NCBI gene;Acc:108637168]	NA	NA	0	1	596,	0	-2.47	0.000331131	1.01	Exon (ENSCHIT00000010657/ENSCHIG00000007780, exon 1 of 1)	11	99099204	99100424	1221	2
chr12	34023847	34024803	957	ENSCHIG00000012250	ENSCHIT00000017129	30	KCTD12	potassium channel tetramerization domain containing 12 [Source:NCBI gene;Acc:102190143]	GO:0005515(protein binding);GO:0042802(identical protein binding);GO:0051260(protein homooligomerization)	NA	6.3e-18	1	957,	0	-1.83	0.00190546	-1.49	Exon (ENSCHIT00000017129/ENSCHIG00000012250, exon 1 of 1)	12	34023817	34024803	987	1
chr13	42386385	42387840	1456	ENSCHIG00000022650	ENSCHIT00000034081	13757	ASB13	ankyrin repeat and SOCS box containing 13 [Source:NCBI gene;Acc:102186777]	GO:0005515(protein binding);GO:0016567(protein ubiquitination);GO:0035556(intracellular signal transduction)	NA	5e-46	2	166,128,	0,1328	-2.05	0.00102329	-1.26	Exon (ENSCHIT00000034081/ENSCHIG00000022650, exon 5 of 6)	13	42372628	42387840	15213	1
chr13	61206755	61209086	2332	ENSCHIG00000025689	ENSCHIT00000039155	78016	NOL4L	nucleolar protein 4 like [Source:NCBI gene;Acc:102186028]	GO:0005654(nucleoplasm);GO:0005829(cytosol)	NA	4e-61	2	578,136,	0,2196	-2.03	0.00109648	-1.68	3' UTR	13	61206755	61287102	80348	2
chr13	62504771	62505011	241	ENSCHIG00000026424	ENSCHIT00000040347	0	SNTA1	syntrophin alpha 1 [Source:NCBI gene;Acc:102172170]	GO:0002027(regulation of heart rate);GO:0005198(structural molecule activity);GO:0005515(protein binding);GO:0005856(cytoskeleton);GO:0016020(membrane);GO:0017080(sodium channel regulator activity);GO:0030054(cell junction);GO:0032991(protein-containing complex);GO:0044325(ion channel binding);GO:0050998(nitric-oxide synthase binding);GO:0051117(ATPase binding);GO:0060307(regulation of ventricula…	NA	4e-21	1	241,	0	-3.15	5.24807e-05	1.56	5' UTR	13	62475759	62504852	29094	2
chr13	78805196	78805554	359	ENSCHIG00000013486	ENSCHIT00000019031	113747	NFATC2	nuclear factor of activated T cells 2 [Source:NCBI gene;Acc:106502798]	GO:0000122(negative regulation of transcription by RNA polymerase II);GO:0000790(nuclear chromatin);GO:0000976(transcription regulatory region sequence-specific DNA binding);GO:0000978(RNA polymerase II cis-regulatory region sequence-specific DNA binding);GO:0000981(DNA-binding transcription factor activity, RNA polymerase II-specific);GO:0001227(DNA-binding transcription repressor activity, RNA …	NA	1.5e-07	1	359,	0	-2.86	0.000112202	1.85	Exon (ENSCHIT00000019031/ENSCHIG00000013486, exon 9 of 10)	13	78766649	78919301	152653	2
chr13	80670602	80682231	11630	ENSCHIG00000015816	ENSCHIT00000022831	65	ZNF217	zinc finger protein 217 [Source:HGNC Symbol;Acc:HGNC:13009]	GO:0000118(histone deacetylase complex);GO:0000122(negative regulation of transcription by RNA polymerase II);GO:0000976(transcription regulatory region sequence-specific DNA binding);GO:0000978(RNA polymerase II cis-regulatory region sequence-specific DNA binding);GO:0001227(DNA-binding transcription repressor activity, RNA polymerase II-specific);GO:0003676(nucleic acid binding);GO:0005654(nucl…	NA	2.5e-28	2	751,147,	0,11483	-1.62	0.00338844	1.02	5' UTR	13	80663967	80682296	18330	2
chr14	42057094	42057454	361	ENSCHIG00000017123	ENSCHIT00000024976	192086	ZFHX4	zinc finger homeobox 4 [Source:NCBI gene;Acc:102180407]	GO:0000981(DNA-binding transcription factor activity, RNA polymerase II-specific);GO:0003676(nucleic acid binding);GO:0003677(DNA binding);GO:0005634(nucleus);GO:0006355(regulation of transcription, DNA-templated);GO:0006357(regulation of transcription by RNA polymerase II);GO:0008270(zinc ion binding);GO:0043565(sequence-specific DNA binding)	NA	1.3e-10	1	361,	0	-2.55	0.000263027	3.04	Exon (ENSCHIT00000024976/ENSCHIG00000017123, exon 10 of 11)	14	42038131	42249540	211410	2
chr14	51588448	51606172	17725	ENSCHIG00000014432	ENSCHIT00000020580	28578	TRIM55	tripartite motif containing 55 [Source:NCBI gene;Acc:102170443]	GO:0002523(leukocyte migration involved in inflammatory response);GO:0008270(zinc ion binding);GO:0042802(identical protein binding);GO:0046872(metal ion binding);GO:0050904(diapedesis)	NA	0.0013	2	64,56,	0,17669	-1.45	0.00562341	-1.54	Exon (ENSCHIT00000020580/ENSCHIG00000014432, exon 9 of 10)	14	51588389	51634750	46362	2
chr15	34623496	34632371	8876	ENSCHIG00000020830	ENSCHIT00000030976	179	ENSCHIG00000020830	tripartite motif-containing protein 34 [Source:NCBI gene;Acc:102170446]	GO:0005515(protein binding);GO:0008270(zinc ion binding);GO:0046872(metal ion binding)	NA	1.4e-10	2	16,372,	0,8504	-1.37	0.00707946	-2.37	5' UTR	15	34623317	34638876	15560	1
chr15	57956038	57974331	18294	ENSCHIG00000016960	ENSCHIT00000024877	0	USP28	ubiquitin specific peptidase 28 [Source:NCBI gene;Acc:102179685]	GO:0000077(DNA damage checkpoint);GO:0004843(thiol-dependent ubiquitin-specific protease activity);GO:0005515(protein binding);GO:0005654(nucleoplasm);GO:0006511(ubiquitin-dependent protein catabolic process);GO:0006974(cellular response to DNA damage stimulus);GO:0007265(Ras protein signal transduction);GO:0008283(cell population proliferation);GO:0010212(response to ionizing radiation);GO:00165…	NA	2.5e-10	3	27,63,31,	0,17515,18263	-1.73	0.00245471	-1.16	Exon (ENSCHIT00000024834/ENSCHIG00000016960, exon 1 of 26)	15	57973553	58024777	51225	1
chr15	66385848	66386954	1107	ENSCHIG00000013426	ENSCHIT00000018942	90	FUT4	fucosyltransferase 4 [Source:NCBI gene;Acc:102186705]	GO:0005794(Golgi apparatus);GO:0005802(trans-Golgi network);GO:0006486(protein glycosylation);GO:0008417(fucosyltransferase activity);GO:0009311(oligosaccharide metabolic process);GO:0009986(cell surface);GO:0016020(membrane);GO:0016021(integral component of membrane);GO:0016740(transferase activity);GO:0016757(transferase activity, transferring glycosyl groups);GO:0017083(4-galactosyl-N-acetylgl…	00515(Mannose type O-glycan biosynthesis);00601(Glycosphingolipid biosynthesis - lacto and neolacto series)	1.6e-48	1	1107,	0	-4.83	6.91831e-07	-2.75	Exon (ENSCHIT00000018942/ENSCHIG00000013426, exon 1 of 1)	15	66385758	66386954	1197	1
chr15	67032299	67032867	569	ENSCHIG00000013572	ENSCHIT00000019188	33418	ENDOD1	endonuclease domain containing 1 [Source:NCBI gene;Acc:102182707]	GO:0003676(nucleic acid binding);GO:0016020(membrane);GO:0016021(integral component of membrane);GO:0016787(hydrolase activity);GO:0046872(metal ion binding)	NA	6.3e-27	1	569,	0	-9.2	1.58489e-11	-1.11	3' UTR	15	66998881	67033824	34944	1
chr15	48889345	48891869	2525	ENSCHIG00000027002	ENSCHIT00000041303	147434	UBASH3B	ubiquitin associated and SH3 domain containing B [Source:NCBI gene;Acc:102187611]	GO:0004725(protein tyrosine phosphatase activity);GO:0005515(protein binding);GO:0006469(negative regulation of protein kinase activity);GO:0009968(negative regulation of signal transduction);GO:0030168(platelet activation);GO:0035335(peptidyl-tyrosine dephosphorylation);GO:0038063(collagen-activated tyrosine kinase receptor signaling pathway);GO:0038065(collagen-activated signaling pathway);GO:0…	NA	1.6e-12	2	1302,16,	0,2509	-1.46	0.00537032	-1.93	3' UTR	15	48885902	49039303	153402	2
chr15	58543948	58544277	330	ENSCHIG00000013038	ENSCHIT00000018325	72260	NCAM1	neural cell adhesion molecule 1 [Source:NCBI gene;Acc:102177818]	GO:0005515(protein binding);GO:0005829(cytosol);GO:0005886(plasma membrane);GO:0007155(cell adhesion);GO:0016020(membrane)	04514(Cell adhesion molecules (CAMs));05020(Prion diseases)	1.3e-15	1	330,	0	-1.76	0.00223872	-1.88	3' UTR	15	58541199	58616537	75339	2
chr16	34676578	34680141	3564	ENSCHIG00000017060	ENSCHIT00000024828	238	ENSCHIG00000017060	lymphotactin [Source:NCBI gene;Acc:102190717]	GO:0005125(cytokine activity);GO:0005576(extracellular region);GO:0005615(extracellular space);GO:0006955(immune response);GO:0007165(signal transduction);GO:0008009(chemokine activity);GO:0060326(cell chemotaxis)	04060(Cytokine-cytokine receptor interaction);04062(Chemokine signaling pathway)	5.4e-09	3	39,115,234,	0,1999,3330	-1.56	0.00398107	-2.05	3' UTR	16	34676340	34680260	3921	1
chr16	10765358	10765748	391	ENSCHIG00000018260	ENSCHIT00000026935	0	RO60	Ro60, Y RNA binding protein [Source:NCBI gene;Acc:102191542]	GO:0002520(immune system development);GO:0003723(RNA binding);GO:0005634(nucleus);GO:0005654(nucleoplasm);GO:0005737(cytoplasm);GO:0005829(cytosol);GO:0007224(smoothened signaling pathway);GO:0009411(response to UV);GO:0010468(regulation of gene expression);GO:0030620(U2 snRNA binding);GO:0035457(cellular response to interferon-alpha);GO:0060271(cilium assembly);GO:1990904(ribonucleoprotein compl…	05322(Systemic lupus erythematosus)	8.9e-07	1	391,	0	-1.32	0.00812831	1.05	5' UTR	16	10752483	10765748	13266	2
chr16	35653544	35661504	7961	ENSCHIG00000012742	ENSCHIT00000017897	0	SLC19A2	solute carrier family 19 member 2 [Source:NCBI gene;Acc:102169784]	GO:0005886(plasma membrane);GO:0015234(thiamine transmembrane transporter activity);GO:0015888(thiamine transport);GO:0016020(membrane);GO:0016021(integral component of membrane);GO:0051180(vitamin transport);GO:0071934(thiamine transmembrane transport);GO:0090482(vitamin transmembrane transporter activity)	04977(Vitamin digestion and absorption)	1.7e-07	2	130,198,	0,7763	-1.38	0.00691831	1.98	Exon (ENSCHIT00000017897/ENSCHIG00000012742, exon 1 of 6)	16	35628780	35661504	32725	2
chr16	49694708	49695575	868	ENSCHIG00000024699	ENSCHIT00000037499	2025	TAS1R3	taste 1 receptor member 3 [Source:NCBI gene;Acc:102189978]	GO:0001582(detection of chemical stimulus involved in sensory perception of sweet taste);GO:0004930(G protein-coupled receptor activity);GO:0005886(plasma membrane);GO:0007165(signal transduction);GO:0007186(G protein-coupled receptor signaling pathway);GO:0008527(taste receptor activity);GO:0016020(membrane);GO:0016021(integral component of membrane);GO:0033041(sweet taste receptor activity);GO:…	04742(Taste transduction);04973(Carbohydrate digestion and absorption)	1.7e-08	1	868,	0	-1.38	0.00676083	-1.79	Exon (ENSCHIT00000037499/ENSCHIG00000024699, exon 5 of 5)	16	49694648	49697600	2953	2
chr17	9767187	9767547	361	ENSCHIG00000019892	ENSCHIT00000029466	43544	OAS1	2'-5'-oligoadenylate synthase 1 [Source:NCBI gene;Acc:102190983]	GO:0001730(2'-5'-oligoadenylate synthetase activity);GO:0002376(immune system process);GO:0003723(RNA binding);GO:0003725(double-stranded RNA binding);GO:0005524(ATP binding);GO:0005654(nucleoplasm);GO:0005737(cytoplasm);GO:0005829(cytosol);GO:0006006(glucose metabolic process);GO:0006955(immune response);GO:0009615(response to virus);GO:0016740(transferase activity);GO:0016779(nucleotidyltransfe…	04621(NOD-like receptor signaling pathway);05160(Hepatitis C);05162(Measles);05164(Influenza A);05168(Herpes simplex virus 1 infection);05169(Epstein-Barr virus infection)	1.4e-06	1	361,	0	-2.12	0.000831764	2.33	3' UTR	17	9723643	9770438	46796	1
chr17	26977587	26978993	1407	ENSCHIG00000014210	ENSCHIT00000020243	6255	ENSCHIG00000014210	zinc finger protein 10 [Source:NCBI gene;Acc:102170900]	GO:0003676(nucleic acid binding);GO:0006355(regulation of transcription, DNA-templated);GO:0046872(metal ion binding)	05168(Herpes simplex virus 1 infection)	1.6e-21	1	1407,	0	-2.02	0.00112202	2.14	Exon (ENSCHIT00000020243/ENSCHIG00000014210, exon 4 of 4)	17	26977587	26985248	7662	2
chr17	27128892	27131349	2458	ENSCHIG00000016356	ENSCHIT00000023679	15195	ZNF26	zinc finger protein 26 [Source:NCBI gene;Acc:102173217]	GO:0003676(nucleic acid binding);GO:0006355(regulation of transcription, DNA-templated);GO:0046872(metal ion binding)	05168(Herpes simplex virus 1 infection)	3.8e-10	2	547,22,	0,2436	-1.29	0.00912011	-1.39	Exon (ENSCHIT00000023679/ENSCHIG00000016356, exon 3 of 4)	17	27124136	27146544	22409	2
chr18	23019828	23020008	181	ENSCHIG00000021000	ENSCHIT00000031307	30	CHD9	chromodomain helicase DNA binding protein 9 [Source:NCBI gene;Acc:102180418]	GO:0000166(nucleotide binding);GO:0003678(DNA helicase activity);GO:0005515(protein binding);GO:0005524(ATP binding);GO:0006325(chromatin organization);GO:0016817(hydrolase activity, acting on acid anhydrides);GO:0032508(DNA duplex unwinding)	NA	3e-05	1	181,	0	-2.55	0.000263027	4.95	Exon (ENSCHIT00000031307/ENSCHIG00000021000, exon 1 of 36)	18	23019798	23147630	127833	1
chr18	27641926	27642075	150	ENSCHIG00000021788	ENSCHIT00000032612	12825	NDRG4	NDRG family member 4 [Source:NCBI gene;Acc:102176452]	GO:0005737(cytoplasm);GO:0005829(cytosol);GO:0008542(visual learning);GO:0010642(negative regulation of platelet-derived growth factor receptor signaling pathway);GO:0014912(negative regulation of smooth muscle cell migration);GO:0016323(basolateral plasma membrane);GO:0031253(cell projection membrane);GO:0048278(vesicle docking);GO:0048662(negative regulation of smooth muscle cell proliferation)…	NA	1.3e-11	1	150,	0	-1.32	0.00812831	1.29	3' UTR	18	27629101	27644133	15033	1
chr18	36146979	36151999	5021	ENSCHIG00000010558	ENSCHIT00000014600	59	SLC9A5	solute carrier family 9 member A5 [Source:NCBI gene;Acc:102177916]	GO:0006811(ion transport);GO:0006812(cation transport);GO:0006814(sodium ion transport);GO:0006885(regulation of pH);GO:0015297(antiporter activity);GO:0015299(solute:proton antiporter activity);GO:0015385(sodium:proton antiporter activity);GO:0016020(membrane);GO:0016021(integral component of membrane);GO:0035725(sodium ion transmembrane transport);GO:0055085(transmembrane transport);GO:1902600(…	NA	1.4e-09	3	134,303,129,	0,3124,4892	-1.86	0.0017378	-1.67	Exon (ENSCHIT00000014600/ENSCHIG00000010558, exon 1 of 16)	18	36146920	36164840	17921	1
chr18	36164543	36164840	298	ENSCHIG00000010558	ENSCHIT00000014600	17623	SLC9A5	solute carrier family 9 member A5 [Source:NCBI gene;Acc:102177916]	GO:0006811(ion transport);GO:0006812(cation transport);GO:0006814(sodium ion transport);GO:0006885(regulation of pH);GO:0015297(antiporter activity);GO:0015299(solute:proton antiporter activity);GO:0015385(sodium:proton antiporter activity);GO:0016020(membrane);GO:0016021(integral component of membrane);GO:0035725(sodium ion transmembrane transport);GO:0055085(transmembrane transport);GO:1902600(…	NA	2.5e-46	1	298,	0	-2.48	0.000316228	-1.08	Exon (ENSCHIT00000014600/ENSCHIG00000010558, exon 16 of 16)	18	36146920	36164840	17921	1
chr18	37171859	37172187	329	ENSCHIG00000009402	ENSCHIT00000012928	21048	ZFP90	ZFP90 zinc finger protein [Source:NCBI gene;Acc:102169894]	GO:0000122(negative regulation of transcription by RNA polymerase II);GO:0001227(DNA-binding transcription repressor activity, RNA polymerase II-specific);GO:0003676(nucleic acid binding);GO:0003677(DNA binding);GO:0005634(nucleus);GO:0006355(regulation of transcription, DNA-templated);GO:0043392(negative regulation of DNA binding);GO:0045892(negative regulation of transcription, DNA-templated);G…	05168(Herpes simplex virus 1 infection)	2.5e-27	2	289,10,	0,319	-3.14	5.37032e-05	-1.75	Exon (ENSCHIT00000012928/ENSCHIG00000009402, exon 4 of 4)	18	37150811	37172147	21337	1
chr18	44059065	44059514	450	ENSCHIG00000026183	ENSCHIT00000039936	39324	ZNF507	zinc finger protein 507 [Source:NCBI gene;Acc:102184748]	GO:0003676(nucleic acid binding)	NA	1.3e-13	1	450,	0	-1.42	0.0060256	-1.35	3' UTR	18	44019741	44062148	42408	1
chr18	46591816	46592085	270	ENSCHIG00000019950	ENSCHIT00000029626	19657	GRAMD1A	GRAM domain containing 1A [Source:NCBI gene;Acc:102189151]	GO:0005789(endoplasmic reticulum membrane);GO:0005829(cytosol);GO:0005886(plasma membrane);GO:0016020(membrane);GO:0016021(integral component of membrane);GO:0031227(intrinsic component of endoplasmic reticulum membrane);GO:0031234(extrinsic component of cytoplasmic side of plasma membrane);GO:0044232(organelle membrane contact site)	NA	3.2e-12	1	270,	0	-1.86	0.00169824	1.61	3' UTR	18	46572159	46595193	23035	1
chr18	48204560	48205096	537	ENSCHIG00000016562	ENSCHIT00000024043	6768	ENSCHIG00000016562	zinc finger protein 239 [Source:NCBI gene;Acc:102168757]	GO:0003676(nucleic acid binding);GO:0006355(regulation of transcription, DNA-templated);GO:0046872(metal ion binding)	05168(Herpes simplex virus 1 infection)	2.5e-11	1	537,	0	-2.09	0.000912011	-2.42	Exon (ENSCHIT00000024043/ENSCHIG00000016562, exon 4 of 4)	18	48197792	48205483	7692	1
chr18	53692838	53694630	1793	ENSCHIG00000022004	ENSCHIT00000032955	0	APOE	apolipoprotein E [Source:NCBI gene;Acc:102170314]	GO:0001540(amyloid-beta binding);GO:0001937(negative regulation of endothelial cell proliferation);GO:0002021(response to dietary excess);GO:0005102(signaling receptor binding);GO:0005319(lipid transporter activity);GO:0005543(phospholipid binding);GO:0005576(extracellular region);GO:0005615(extracellular space);GO:0005783(endoplasmic reticulum);GO:0005794(Golgi apparatus);GO:0005886(plasma membr…	04979(Cholesterol metabolism);05010(Alzheimer disease)	4e-13	2	179,120,	0,1673	-4.47	1.7378e-06	2.59	5' UTR	18	53694511	53698949	4439	1
chr18	59456722	59457890	1169	ENSCHIG00000023288	ENSCHIT00000035173	67230	ENSCHIG00000023288	zinc finger protein 665 [Source:NCBI gene;Acc:102179466]	GO:0003676(nucleic acid binding);GO:0003677(DNA binding);GO:0006355(regulation of transcription, DNA-templated);GO:0046872(metal ion binding)	05168(Herpes simplex virus 1 infection)	1e-32	1	1169,	0	-2.84	0.00011749	-1.36	Exon (ENSCHIT00000035173/ENSCHIG00000023288, exon 5 of 5)	18	59389492	59459089	69598	1
chr18	9092313	9092492	180	ENSCHIG00000023947	ENSCHIT00000036271	60	C16orf46	chromosome 18 C16orf46 homolog [Source:NCBI gene;Acc:102180417]	GO:0005654(nucleoplasm);GO:0005829(cytosol)	NA	0.00031	1	180,	0	-1.7	0.00269153	6.09	5' UTR	18	9084187	9092552	8366	2
chr18	46513639	46514089	451	ENSCHIG00000025015	ENSCHIT00000038005	15055	ZNF792	zinc finger protein 792 [Source:NCBI gene;Acc:102169214]	GO:0003676(nucleic acid binding);GO:0006355(regulation of transcription, DNA-templated);GO:0042802(identical protein binding);GO:0046872(metal ion binding)	05168(Herpes simplex virus 1 infection)	5e-29	1	451,	0	-5.83	5.88844e-08	1.51	Exon (ENSCHIT00000038005/ENSCHIG00000025015, exon 4 of 4)	18	46513639	46529144	15506	2
chr18	53354149	53354716	568	ENSCHIG00000016361	ENSCHIT00000023691	15769	ZNF180	zinc finger protein 180 [Source:NCBI gene;Acc:102168569]	GO:0003676(nucleic acid binding);GO:0006355(regulation of transcription, DNA-templated);GO:0046872(metal ion binding)	05168(Herpes simplex virus 1 infection)	1.6e-12	1	568,	0	-1.84	0.0018197	-2.09	Exon (ENSCHIT00000023691/ENSCHIG00000016361, exon 4 of 4)	18	53352985	53370485	17501	2
chr18	54499124	54499478	355	ENSCHIG00000010547	ENSCHIT00000014563	25674	NOVA2	NOVA alternative splicing regulator 2 [Source:NCBI gene;Acc:102191643]	GO:0000398(mRNA splicing, via spliceosome);GO:0003676(nucleic acid binding);GO:0003723(RNA binding);GO:0051252(regulation of RNA metabolic process);GO:0120163(negative regulation of cold-induced thermogenesis)	NA	7.9e-16	1	355,	0	-4.07	4.7863e-06	-2.69	Exon (ENSCHIT00000014563/ENSCHIG00000010547, exon 4 of 4)	18	54499124	54525152	26029	2
chr18	57244358	57245045	688	ENSCHIG00000014204	ENSCHIT00000020250	7601	IL4I1	interleukin 4 induced 1 [Source:NCBI gene;Acc:102186899]	GO:0016491(oxidoreductase activity);GO:0055114(oxidation-reduction process)	00250(Alanine, aspartate and glutamate metabolism);00270(Cysteine and methionine metabolism);00280(Valine, leucine and isoleucine degradation);00350(Tyrosine metabolism);00360(Phenylalanine metabolism);00380(Tryptophan metabolism);00400(Phenylalanine, tyrosine and tryptophan biosynthesis)	2e-14	1	688,	0	-1.33	0.00794328	-1.37	Exon (ENSCHIT00000020250/ENSCHIG00000014204, exon 7 of 9)	18	57244358	57252646	8289	2
chr18	57623237	57627184	3948	ENSCHIG00000022806	ENSCHIT00000034349	744	FAM71E1	family with sequence similarity 71 member E1 [Source:NCBI gene;Acc:102189894]	NA	NA	5e-15	2	240,114,	0,3834	-3.81	9.33254e-06	-1.24	Exon (ENSCHIT00000034349/ENSCHIG00000022806, exon 3 of 5)	18	57622649	57627928	5280	2
chr18	61024340	61024963	624	ENSCHIG00000019489	ENSCHIT00000028879	45282	ENSCHIG00000019489	NA	GO:0003676(nucleic acid binding);GO:0006355(regulation of transcription, DNA-templated);GO:0046872(metal ion binding)	NA	3.2e-12	1	624,	0	-1.45	0.00549541	1.49	Exon (ENSCHIT00000028879/ENSCHIG00000019489, exon 4 of 4)	18	61022409	61070245	47837	2
chr18	61256757	61257117	361	ENSCHIG00000015590	ENSCHIT00000022439	69795	ENSCHIG00000015590	zinc finger protein 2 homolog [Source:NCBI gene;Acc:102173183]	GO:0003676(nucleic acid binding);GO:0006355(regulation of transcription, DNA-templated);GO:0046872(metal ion binding)	05168(Herpes simplex virus 1 infection)	7.2e-07	1	361,	0	-1.3	0.00891251	1.78	Exon (ENSCHIT00000041664/ENSCHIG00000027195, exon 5 of 5)	18	61177089	61326912	149824	2
chr19	18337906	18338472	567	ENSCHIG00000010629	ENSCHIT00000015014	187740	NF1	neurofibromin 1 [Source:NCBI gene;Acc:102183001]	GO:0001937(negative regulation of endothelial cell proliferation);GO:0005096(GTPase activator activity);GO:0007165(signal transduction);GO:0008429(phosphatidylethanolamine binding);GO:0030336(negative regulation of cell migration);GO:0030424(axon);GO:0030425(dendrite);GO:0031210(phosphatidylcholine binding);GO:0043087(regulation of GTPase activity);GO:0043409(negative regulation of MAPK cascade);…	01521(EGFR tyrosine kinase inhibitor resistance);04010(MAPK signaling pathway);04014(Ras signaling pathway)	2e-49	1	567,	0	-1.36	0.00724436	-1.34	Exon (ENSCHIT00000016754/ENSCHIG00000012005, exon 1 of 1)	19	18279378	18526212	246835	2
chr19	26293592	26293987	396	ENSCHIG00000021805	ENSCHIT00000032635	14322	CHRNE	cholinergic receptor nicotinic epsilon subunit [Source:NCBI gene;Acc:102185309]	GO:0004888(transmembrane signaling receptor activity);GO:0005216(ion channel activity);GO:0005230(extracellular ligand-gated ion channel activity);GO:0005886(plasma membrane);GO:0006811(ion transport);GO:0016020(membrane);GO:0016021(integral component of membrane);GO:0022848(acetylcholine-gated cation-selective channel activity);GO:0030054(cell junction);GO:0031594(neuromuscular junction);GO:0034…	04080(Neuroactive ligand-receptor interaction)	6.2e-09	2	35,264,	0,132	-2.06	0.001	1.21	3' UTR	19	26279270	26294822	15553	1
chr19	49934329	49934744	416	ENSCHIG00000018865	ENSCHIT00000027914	3068	ENSCHIG00000018865	NA	GO:0002250(adaptive immune response);GO:0016020(membrane);GO:0016021(integral component of membrane);GO:0038023(signaling receptor activity)	NA	5e-56	1	416,	0	-2.31	0.000512861	-1.47	3' UTR	19	49931261	49935572	4312	1
chr19	56266551	56267150	600	ENSCHIG00000019492	ENSCHIT00000028884	5642	BTBD17	BTB domain containing 17 [Source:NCBI gene;Acc:102174778]	GO:0005515(protein binding)	NA	2.3e-09	1	600,	0	-1.94	0.00138038	-3.8	3' UTR	19	56260909	56266615	5707	1
chr19	20651992	20652202	211	ENSCHIG00000021865	ENSCHIT00000032737	7856	GIT1	GIT ArfGAP 1 [Source:NCBI gene;Acc:102171274]	GO:0005096(GTPase activator activity);GO:0005515(protein binding);GO:0005739(mitochondrion);GO:0005829(cytosol);GO:0005925(focal adhesion);GO:0032465(regulation of cytokinesis);GO:0043547(positive regulation of GTPase activity);GO:0044877(protein-containing complex binding);GO:0046872(metal ion binding);GO:0048013(ephrin receptor signaling pathway)	04144(Endocytosis);04810(Regulation of actin cytoskeleton)	6.3e-13	1	211,	0	-3.33	3.31131e-05	-1.1	Exon (ENSCHIT00000032737/ENSCHIG00000021865, exon 18 of 18)	19	20651992	20660058	8067	2
chr19	32710221	32710550	330	ENSCHIG00000023062	ENSCHIT00000034768	15955	ENSCHIG00000023062	tripartite motif containing 16 [Source:NCBI gene;Acc:102185685]	GO:0005515(protein binding);GO:0008270(zinc ion binding)	NA	1.1e-05	1	330,	0	-1.36	0.0074131	-2.4	3' UTR	19	32708576	32726505	17930	2
chr20	6928647	6929097	451	ENSCHIG00000008375	ENSCHIT00000011682	31576	ENSCHIG00000008375	beta-hexosaminidase subunit beta [Source:NCBI gene;Acc:102181993]	GO:0004553(hydrolase activity, hydrolyzing O-glycosyl compounds);GO:0004563(beta-N-acetylhexosaminidase activity);GO:0005764(lysosome);GO:0005975(carbohydrate metabolic process);GO:0008152(metabolic process);GO:0016787(hydrolase activity);GO:0016798(hydrolase activity, acting on glycosyl bonds);GO:0102148(N-acetyl-beta-D-galactosaminidase activity)	00511(Other glycan degradation);00520(Amino sugar and nucleotide sugar metabolism);00531(Glycosaminoglycan degradation);00603(Glycosphingolipid biosynthesis - globo and isoglobo series);00604(Glycosphingolipid biosynthesis - ganglio series);04142(Lysosome)	1.6e-05	2	89,61,	0,390	-1.56	0.00398107	5.91	Exon (ENSCHIT00000011682/ENSCHIG00000008375, exon 13 of 14)	20	6897071	6929097	32027	1
chr20	6860813	6861171	359	ENSCHIG00000012765	ENSCHIT00000017991	42708	GFM2	G elongation factor mitochondrial 2 [Source:NCBI gene;Acc:102170634]	GO:0000166(nucleotide binding);GO:0003924(GTPase activity);GO:0005525(GTP binding);GO:0005739(mitochondrion);GO:0006412(translation);GO:0032543(mitochondrial translation);GO:0032790(ribosome disassembly)	NA	5e-08	1	359,	0	-11.7	3.98107e-14	-2.23	3' UTR	20	6818105	6861599	43495	1
chr20	10272161	10275605	3445	ENSCHIG00000001852	ENSCHIT00000002651	0	OCLN	occludin [Source:NCBI gene;Acc:102185782]	GO:0001933(negative regulation of protein phosphorylation);GO:0005765(lysosomal membrane);GO:0005886(plasma membrane);GO:0005911(cell-cell junction);GO:0005923(bicellular tight junction);GO:0010628(positive regulation of gene expression);GO:0010629(negative regulation of gene expression);GO:0010827(regulation of glucose transmembrane transport);GO:0016020(membrane);GO:0016021(integral component o…	04514(Cell adhesion molecules (CAMs));04530(Tight junction);04670(Leukocyte transendothelial migration);05160(Hepatitis C)	1e-26	2	597,117,	0,3328	-2.19	0.000707946	-1.35	5' UTR	20	10236417	10275605	39189	2
chr20	31833374	31834002	629	ENSCHIG00000001188	ENSCHIT00000001717	838	ENSCHIG00000001188	NA	NA	NA	8.7e-06	1	629,	0	-1.31	0.00851138	2.43	Exon (ENSCHIT00000001717/ENSCHIG00000001188, exon 1 of 1)	20	31833314	31834840	1527	2
chr20	67619039	67620151	1113	ENSCHIG00000024007	ENSCHIT00000036379	69444	ICE1	interactor of little elongation complex ELL subunit 1 [Source:NCBI gene;Acc:102180701]	GO:0005654(nucleoplasm);GO:0008023(transcription elongation factor complex);GO:0015030(Cajal body);GO:0016604(nuclear body);GO:0030674(protein-macromolecule adaptor activity);GO:0031334(positive regulation of protein-containing complex assembly);GO:0035327(transcriptionally active chromatin);GO:0035363(histone locus body);GO:0042795(snRNA transcription by RNA polymerase II);GO:0042796(snRNA trans…	NA	1.1e-07	2	276,24,	0,1089	-1.89	0.00158489	-1.11	3' UTR	20	67618620	67689595	70976	2
chr21	33400957	33407040	6084	ENSCHIG00000025617	ENSCHIT00000039027	4968	CYP1A1	cytochrome P450 1A1 [Source:NCBI gene;Acc:102170823]	GO:0002933(lipid hydroxylation);GO:0004497(monooxygenase activity);GO:0005506(iron ion binding);GO:0005783(endoplasmic reticulum);GO:0005789(endoplasmic reticulum membrane);GO:0006629(lipid metabolic process);GO:0006631(fatty acid metabolic process);GO:0008202(steroid metabolic process);GO:0008210(estrogen metabolic process);GO:0008391(arachidonic acid monooxygenase activity);GO:0009308(amine met…	00140(Steroid hormone biosynthesis);00380(Tryptophan metabolism);00830(Retinol metabolism);00980(Metabolism of xenobiotics by cytochrome P450);04913(Ovarian steroidogenesis);05204(Chemical carcinogenesis)	4.9e-06	2	62,118,	0,5966	-1.32	0.00812831	-1.42	3' UTR	21	33395989	33410004	14016	1
chr21	25567604	25568084	481	ENSCHIG00000016234	ENSCHIT00000023478	26015	ENSCHIG00000016234	5-formyltetrahydrofolate cyclo-ligase [Source:NCBI gene;Acc:102172393]	GO:0000166(nucleotide binding);GO:0005524(ATP binding);GO:0030272(5-formyltetrahydrofolate cyclo-ligase activity);GO:0046872(metal ion binding)	00670(One carbon pool by folate)	1.3e-33	1	481,	0	-2.07	0.001	1.3	3' UTR	21	25567394	25594099	26706	2
chr21	33531810	33532139	330	ENSCHIG00000017971	ENSCHIT00000026424	45734	ARID3B	AT-rich interaction domain 3B [Source:NCBI gene;Acc:102172206]	GO:0000978(RNA polymerase II cis-regulatory region sequence-specific DNA binding);GO:0001228(DNA-binding transcription activator activity, RNA polymerase II-specific);GO:0003677(DNA binding);GO:0005654(nucleoplasm);GO:0045944(positive regulation of transcription by RNA polymerase II)	NA	6.3e-12	1	330,	0	-1.83	0.00190546	-1.02	3' UTR	21	33529749	33577873	48125	2
chr22	52484150	52484568	419	ENSCHIG00000018558	ENSCHIT00000027452	2075	SETD2	SET domain containing 2, histone lysine methyltransferase [Source:NCBI gene;Acc:102183113]	GO:0001525(angiogenesis);GO:0001570(vasculogenesis);GO:0001763(morphogenesis of a branching structure);GO:0001843(neural tube closure);GO:0005515(protein binding);GO:0005634(nucleus);GO:0005694(chromosome);GO:0006298(mismatch repair);GO:0006325(chromatin organization);GO:0006355(regulation of transcription, DNA-templated);GO:0006368(transcription elongation from RNA polymerase II promoter);GO:000…	00310(Lysine degradation)	6.3e-12	1	419,	0	-5.79	6.45654e-08	1.05	Exon (ENSCHIT00000027452/ENSCHIG00000018558, exon 2 of 20)	22	52482075	52540249	58175	1
chr23	18241398	18241603	206	ENSCHIG00000010477	ENSCHIT00000014463	205	ENSCHIG00000010477	H3 clustered histone 6 [Source:HGNC Symbol;Acc:HGNC:4769]	GO:0000786(nucleosome);GO:0003677(DNA binding);GO:0005634(nucleus);GO:0046982(protein heterodimerization activity)	NA	2.9e-07	1	206,	0	-2.15	0.000776247	-6.64	Exon (ENSCHIT00000014463/ENSCHIG00000010477, exon 1 of 1)	23	18241193	18241603	411	1
chr23	22452360	22452627	268	ENSCHIG00000019796	ENSCHIT00000029390	505	ENSCHIG00000019796	heat shock 70 kDa protein 1B [Source:NCBI gene;Acc:102178315]	NA	03040(Spliceosome);04010(MAPK signaling pathway);04141(Protein processing in endoplasmic reticulum);04144(Endocytosis);04213(Longevity regulating pathway - multiple species);04612(Antigen processing and presentation);04915(Estrogen signaling pathway);05134(Legionellosis);05145(Toxoplasmosis);05162(Measles);05164(Influenza A)	6.3e-31	1	268,	0	-22	1e-24	2.46	Exon (ENSCHIT00000029390/ENSCHIG00000019796, exon 1 of 2)	23	22451855	22453780	1926	1
chr23	237926	238818	893	ENSCHIG00000013305	ENSCHIT00000018845	97868	EXOC2	exocyst complex component 2 [Source:NCBI gene;Acc:102179823]	GO:0000145(exocyst);GO:0006887(exocytosis);GO:0006893(Golgi to plasma membrane transport);GO:0015031(protein transport);GO:0017160(Ral GTPase binding);GO:0019901(protein kinase binding);GO:0047485(protein N-terminus binding);GO:2000535(regulation of entry of bacterium into host cell)	04014(Ras signaling pathway)	5.4e-08	2	179,32,	0,861	-4.67	1.02329e-06	-1.28	3' UTR	23	236427	336686	100260	2
chr24	26362658	26363665	1008	ENSCHIG00000020827	ENSCHIT00000030982	34278	DSC2	desmocollin-2 [Source:NCBI gene;Acc:102184211]	GO:0005509(calcium ion binding);GO:0005886(plasma membrane);GO:0005912(adherens junction);GO:0007155(cell adhesion);GO:0007156(homophilic cell adhesion via plasma membrane adhesion molecules);GO:0009267(cellular response to starvation);GO:0014704(intercalated disc);GO:0016020(membrane);GO:0016021(integral component of membrane);GO:0030054(cell junction);GO:0030057(desmosome);GO:0031410(cytoplasmi…	05412(Arrhythmogenic right ventricular cardiomyopathy (ARVC))	6.3e-11	3	145,46,198,	0,677,810	-1.67	0.00301995	-1.78	3' UTR	24	26328380	26363380	35001	1
chr24	655785	679422	23638	ENSCHIG00000020951	ENSCHIT00000031234	62830	NFATC1	nuclear factor of activated T cells 1 [Source:NCBI gene;Acc:102188180]	GO:0000790(nuclear chromatin);GO:0003677(DNA binding);GO:0003700(DNA-binding transcription factor activity);GO:0005634(nucleus);GO:0005654(nucleoplasm);GO:0006355(regulation of transcription, DNA-templated);GO:0016604(nuclear body);GO:0033173(calcineurin-NFAT signaling cascade);GO:0035556(intracellular signal transduction);GO:0045893(positive regulation of transcription, DNA-templated);GO:0045944…	04010(MAPK signaling pathway);04022(cGMP-PKG signaling pathway);04024(cAMP signaling pathway);04218(Cellular senescence);04310(Wnt signaling pathway);04380(Osteoclast differentiation);04625(C-type lectin receptor signaling pathway);04650(Natural killer cell mediated cytotoxicity);04658(Th1 and Th2 cell differentiation);04659(Th17 cell differentiation);04660(T cell receptor signaling pathway);0466…	2.5e-57	3	50,88,73,	0,21351,23565	-1.73	0.00251189	-1.07	Exon (ENSCHIT00000031234/ENSCHIG00000020951, exon 10 of 10)	24	655785	742252	86468	2
chr24	10927337	10928235	899	ENSCHIG00000016363	ENSCHIT00000023697	137273	CDH7	cadherin 7 [Source:NCBI gene;Acc:102169638]	GO:0005509(calcium ion binding);GO:0005886(plasma membrane);GO:0007155(cell adhesion);GO:0007156(homophilic cell adhesion via plasma membrane adhesion molecules);GO:0016020(membrane);GO:0016021(integral component of membrane);GO:0098609(cell-cell adhesion)	NA	1.6e-36	1	899,	0	-1.37	0.00724436	-1.67	3' UTR	24	10904599	11065508	160910	2
chr25	14467115	14467563	449	ENSCHIG00000017905	ENSCHIT00000026387	56674	ENSCHIG00000017905	nodal modulator 1 [Source:NCBI gene;Acc:102178324]	GO:0030246(carbohydrate binding)	NA	3.2e-13	1	449,	0	-1.67	0.00295121	-1.44	3' UTR	25	14410441	14468788	58348	1
chr25	20534846	20535115	270	ENSCHIG00000005128	ENSCHIT00000006832	111003	HS3ST2	heparan sulfate-glucosamine 3-sulfotransferase 2 [Source:NCBI gene;Acc:102183286]	GO:0008146(sulfotransferase activity);GO:0016020(membrane);GO:0016021(integral component of membrane);GO:0016740(transferase activity)	00534(Glycosaminoglycan biosynthesis - heparan sulfate / heparin)	2.5e-15	1	270,	0	-2.16	0.000758578	-1.77	3' UTR	25	20423843	20537897	114055	1
chr25	22325463	22377256	51794	ENSCHIG00000019448	ENSCHIT00000028915	0	TNRC6A	trinucleotide repeat containing adaptor 6A [Source:NCBI gene;Acc:102173626]	GO:0000932(P-body);GO:0003676(nucleic acid binding);GO:0005654(nucleoplasm);GO:0005794(Golgi apparatus);GO:0009267(cellular response to starvation);GO:0016442(RISC complex);GO:0031047(gene silencing by RNA);GO:0035195(gene silencing by miRNA);GO:0035278(miRNA mediated inhibition of translation);GO:0043231(intracellular membrane-bounded organelle)	NA	3.5e-08	5	23,88,22,85,82,	0,24852,32814,50552,51712	-2.02	0.00112202	1.64	Exon (ENSCHIT00000028894/ENSCHIG00000019448, exon 2 of 23)	25	22376015	22419758	43744	1
chr25	1009920	1016411	6492	ENSCHIG00000025940	ENSCHIT00000039557	15061	ENSCHIG00000025940	unk like zinc finger [Source:NCBI gene;Acc:102179255]	GO:0005737(cytoplasm);GO:0046872(metal ion binding)	NA	6.2e-09	3	177,17,105,	0,6358,6387	-1.86	0.0017378	-1.04	Exon (ENSCHIT00000039557/ENSCHIG00000025940, exon 6 of 12)	25	1001848	1031472	29625	2
chr25	37844576	37847384	2809	ENSCHIG00000014313	ENSCHIT00000020437	8426	CPSF4	cleavage and polyadenylation specific factor 4 [Source:NCBI gene;Acc:102169823]	GO:0003676(nucleic acid binding);GO:0005634(nucleus);GO:0005654(nucleoplasm);GO:0005847(mRNA cleavage and polyadenylation specificity factor complex);GO:0008270(zinc ion binding);GO:0043231(intracellular membrane-bounded organelle);GO:0046872(metal ion binding);GO:1990837(sequence-specific double-stranded DNA binding)	03015(mRNA surveillance pathway);05164(Influenza A)	4.1e-06	2	69,112,	0,2697	-3.51	2.04174e-05	-1.12	Exon (ENSCHIT00000020437/ENSCHIG00000014313, exon 7 of 8)	25	37844576	37855810	11235	2
chr26	17387868	17388405	538	ENSCHIG00000017133	ENSCHIT00000025031	25962	CCDC186	coiled-coil domain containing 186 [Source:NCBI gene;Acc:102182664]	GO:0005794(Golgi apparatus);GO:0009617(response to bacterium);GO:0035773(insulin secretion involved in cellular response to glucose stimulus);GO:0042593(glucose homeostasis);GO:0099518(vesicle cytoskeletal trafficking)	NA	0.00013	2	139,41,	0,497	-1.57	0.00398107	-2.09	Exon (ENSCHIT00000025031/ENSCHIG00000017133, exon 14 of 15)	26	17361906	17388411	26506	1
chr26	34500595	34500894	300	ENSCHIG00000009229	ENSCHIT00000012750	37040	ALDH18A1	aldehyde dehydrogenase 18 family member A1 [Source:NCBI gene;Acc:102188107]	GO:0000166(nucleotide binding);GO:0003824(catalytic activity);GO:0004349(glutamate 5-kinase activity);GO:0004350(glutamate-5-semialdehyde dehydrogenase activity);GO:0005524(ATP binding);GO:0005737(cytoplasm);GO:0005739(mitochondrion);GO:0006536(glutamate metabolic process);GO:0006561(proline biosynthetic process);GO:0006592(ornithine biosynthetic process);GO:0008152(metabolic process);GO:0008652(…	00330(Arginine and proline metabolism)	6.3e-30	1	300,	0	-5.07	3.80189e-07	1.03	3' UTR	26	34463555	34502420	38866	1
chr26	17631597	17631836	240	ENSCHIG00000009352	ENSCHIT00000012935	52150	NHLRC2	NHL repeat containing 2 [Source:NCBI gene;Acc:102182377]	GO:0005515(protein binding);GO:0005829(cytosol);GO:0045454(cell redox homeostasis)	NA	1.3e-12	1	240,	0	-1.99	0.00123027	-1.11	Exon (ENSCHIT00000012935/ENSCHIG00000009352, exon 11 of 11)	26	17631597	17683986	52390	2
chr26	34094609	34094936	328	ENSCHIG00000014520	ENSCHIT00000020721	2159	ZNF518A	zinc finger protein 518A [Source:NCBI gene;Acc:102191672]	GO:0003676(nucleic acid binding)	NA	0.00022	1	328,	0	-1.6	0.00354813	3.98	Exon (ENSCHIT00000020721/ENSCHIG00000014520, exon 2 of 2)	26	34092641	34097095	4455	2
chr27	29103921	29104551	631	ENSCHIG00000017793	ENSCHIT00000026122	95021	FAT1	FAT atypical cadherin 1 [Source:NCBI gene;Acc:102189372]	GO:0005509(calcium ion binding);GO:0005634(nucleus);GO:0005886(plasma membrane);GO:0005911(cell-cell junction);GO:0007155(cell adhesion);GO:0007156(homophilic cell adhesion via plasma membrane adhesion molecules);GO:0016020(membrane);GO:0016021(integral component of membrane);GO:0048471(perinuclear region of cytoplasm)	NA	6.3e-15	1	631,	0	-1.34	0.00776247	-1.56	Exon (ENSCHIT00000026122/ENSCHIG00000017793, exon 10 of 28)	27	29008900	29129890	120991	1
chr28	36974561	36981365	6805	ENSCHIG00000000114	ENSCHIT00000000166	127944	LYST	lysosomal trafficking regulator [Source:NCBI gene;Acc:102170942]	GO:0005515(protein binding);GO:0007040(lysosome organization);GO:0015630(microtubule cytoskeleton);GO:0032510(endosome to lysosome transport via multivesicular body sorting pathway);GO:0042267(natural killer cell mediated cytotoxicity);GO:0043473(pigmentation)	NA	3.2e-14	4	23,157,72,139,	0,4427,5671,6666	-1.39	0.00676083	-1.81	Exon (ENSCHIT00000000166/ENSCHIG00000000114, exon 48 of 51)	28	36846617	36981365	134749	1
chr28	37390482	37410961	20480	ENSCHIG00000020742	ENSCHIT00000030878	39800	ARID4B	AT-rich interaction domain 4B [Source:NCBI gene;Acc:102178039]	GO:0003677(DNA binding);GO:0006355(regulation of transcription, DNA-templated)	NA	2.5e-25	4	118,176,258,46,	0,423,5282,20434	-1.6	0.00354813	1.03	Exon (ENSCHIT00000030878/ENSCHIG00000020742, exon 13 of 22)	28	37350682	37433283	82602	1
chr28	37458868	37459137	270	ENSCHIG00000020834	ENSCHIT00000030988	19685	ENSCHIG00000020834	RNA binding motif protein 34 [Source:NCBI gene;Acc:102168802]	GO:0003676(nucleic acid binding);GO:0003723(RNA binding)	NA	2.3e-08	1	270,	0	-1.88	0.00165959	-1.79	Exon (ENSCHIT00000030988/ENSCHIG00000020834, exon 11 of 11)	28	37439183	37459137	19955	1
chr28	36530554	36530734	181	ENSCHIG00000011808	ENSCHIT00000016475	36	GPR137B	G protein-coupled receptor 137B [Source:NCBI gene;Acc:100861105]	GO:0005765(lysosomal membrane);GO:0010506(regulation of autophagy);GO:0016020(membrane);GO:0016021(integral component of membrane);GO:0043087(regulation of GTPase activity);GO:0150032(positive regulation of protein localization to lysosome);GO:1904263(positive regulation of TORC1 signaling)	NA	0.00049	1	181,	0	-1.27	0.00977237	4.46	Exon (ENSCHIT00000016475/ENSCHIG00000011808, exon 1 of 6)	28	36475450	36530770	55321	2
chr29	32437719	32438529	811	ENSCHIG00000020701	ENSCHIT00000030884	30770	IGSF9B	immunoglobulin superfamily member 9B [Source:NCBI gene;Acc:102186464]	GO:0005515(protein binding);GO:0016020(membrane);GO:0016021(integral component of membrane)	NA	2e-15	1	811,	0	-1.94	0.00138038	-1.14	Exon (ENSCHIT00000030884/ENSCHIG00000020701, exon 18 of 21)	29	32406949	32445963	39015	1
chr29	36529699	36530633	935	ENSCHIG00000011239	ENSCHIT00000015638	0	SLC15A3	solute carrier family 15 member 3 [Source:NCBI gene;Acc:102177413]	GO:0015293(symporter activity);GO:0016020(membrane);GO:0016021(integral component of membrane);GO:0022857(transmembrane transporter activity);GO:0043231(intracellular membrane-bounded organelle);GO:0055085(transmembrane transport)	NA	6.9e-07	2	482,21,	0,914	-1.68	0.00281838	-2.29	Exon (ENSCHIT00000015638/ENSCHIG00000011239, exon 1 of 10)	29	36515280	36530633	15354	2

## Sheet: 2021.5.18筛选55个上调
seqnames	start	end	width	geneId	transcriptId	distanceToTSS	geneName	Description	GO	KEGG	score	blockCount	blockSizes	blockStarts	diff.lg.fdr	diff.p	diff.log2.fc	annotation	geneChr	geneStart	geneEnd	geneLength	geneStrand
chr1	65859096	65859426	331	ENSCHIG00000027245	ENSCHIT00000041757	35325	ENSCHIG00000027245	golgin B1 [Source:NCBI gene;Acc:102181721]	GO:0005794(Golgi apparatus);GO:0016020(membrane);GO:0016021(integral component of membrane)	NA	1.3e-10	1	331,	0	-2.09	0.000912011	2.28	Exon (ENSCHIT00000041757/ENSCHIG00000027245, exon 13 of 23)	1	65827431	65894751	67321	2
chr1	65861100	65861430	331	ENSCHIG00000027245	ENSCHIT00000041757	33321	ENSCHIG00000027245	golgin B1 [Source:NCBI gene;Acc:102181721]	GO:0005794(Golgi apparatus);GO:0016020(membrane);GO:0016021(integral component of membrane)	NA	2.1e-07	1	331,	0	-2.5	0.000295121	3.56	Exon (ENSCHIT00000041757/ENSCHIG00000027245, exon 12 of 23)	1	65827431	65894751	67321	2
chr1	118592787	118598727	5941	ENSCHIG00000022630	ENSCHIT00000034074	35135	HPS3	HPS3 biogenesis of lysosomal organelles complex 2 subunit 1 [Source:NCBI gene;Acc:102183917]	GO:0005737(cytoplasm);GO:0031084(BLOC-2 complex)	NA	2e-33	3	128,91,80,	0,4745,5861	-2.67	0.000186209	1.24	Exon (ENSCHIT00000034074/ENSCHIG00000022630, exon 15 of 17)	1	118592787	118633862	41076	2
chr1	157285632	157293473	7842	ENSCHIG00000023889	ENSCHIT00000036191	4304	ZNF596	histone-lysine N-methyltransferase PRDM9 [Source:NCBI gene;Acc:102184668]	GO:0003676(nucleic acid binding);GO:0006355(regulation of transcription, DNA-templated);GO:0046872(metal ion binding)	05168(Herpes simplex virus 1 infection)	4e-96	3	12,1194,82,	0,6092,7760	-35.4	2.51189e-38	1.73	Exon (ENSCHIT00000036191/ENSCHIG00000023889, exon 4 of 6)	1	157281259	157297777	16519	2
chr2	120613244	120703804	90561	ENSCHIG00000009564	ENSCHIT00000013111	3997	ENSCHIG00000009564	ubiquitin conjugating enzyme E2 E3 [Source:NCBI gene;Acc:102170185]	GO:0000166(nucleotide binding);GO:0005524(ATP binding);GO:0016740(transferase activity)	04120(Ubiquitin mediated proteolysis)	0	4	3,133,148,253,	0,84273,88209,90308	-233	1e-236	1.74	3' UTR	2	120609247	120703804	94558	1
chr2	117495315	117495763	449	ENSCHIG00000016852	ENSCHIT00000024486	60	ENSCHIG00000016852	phosphodiesterase 11A [Source:NCBI gene;Acc:102175531]	GO:0004114(3',5'-cyclic-nucleotide phosphodiesterase activity);GO:0005515(protein binding);GO:0007165(signal transduction);GO:0008081(phosphoric diester hydrolase activity);GO:0016787(hydrolase activity);GO:0046872(metal ion binding)	00230(Purine metabolism);04934(Cushing syndrome);05032(Morphine addiction)	1.1e-09	1	449,	0	-1.53	0.00446684	3.5	5' UTR	2	117047741	117495823	448083	2
chr2	131502147	131522382	20236	ENSCHIG00000008783	ENSCHIT00000012228	0	IWS1	interacts with SUPT6H, CTD assembly factor 1 [Source:NCBI gene;Acc:100861142]	GO:0005634(nucleus);GO:0005654(nucleoplasm);GO:0010793(regulation of mRNA export from nucleus);GO:0050684(regulation of mRNA processing);GO:0090239(regulation of histone H4 acetylation);GO:2001253(regulation of histone H3-K36 trimethylation)	NA	0.00066	3	121,116,34,	0,18115,20202	-4.06	4.89779e-06	1.04	Exon (ENSCHIT00000012228/ENSCHIG00000008783, exon 1 of 14)	2	131475746	131522382	46637	2
chr3	54456985	54457134	150	ENSCHIG00000016598	ENSCHIT00000024102	66330	NEXN	nexilin F-actin binding protein [Source:NCBI gene;Acc:102175641]	GO:0005515(protein binding);GO:0005886(plasma membrane);GO:0007155(cell adhesion);GO:0007411(axon guidance);GO:0008307(structural constituent of muscle);GO:0009617(response to bacterium);GO:0015629(actin cytoskeleton);GO:0030334(regulation of cell migration);GO:0051015(actin filament binding);GO:0051493(regulation of cytoskeleton organization)	NA	4e-11	1	150,	0	-1.53	0.00436516	1.05	3' UTR	3	54390655	54457223	66569	1
chr3	111791800	111792009	210	ENSCHIG00000018217	ENSCHIT00000026831	5935	USP21	ubiquitin specific peptidase 21 [Source:NCBI gene;Acc:102168955]	GO:0004843(thiol-dependent ubiquitin-specific protease activity);GO:0005654(nucleoplasm);GO:0005829(cytosol);GO:0005886(plasma membrane);GO:0006508(proteolysis);GO:0006511(ubiquitin-dependent protein catabolic process);GO:0008233(peptidase activity);GO:0008234(cysteine-type peptidase activity);GO:0016579(protein deubiquitination);GO:0016787(hydrolase activity);GO:0019784(NEDD8-specific protease a…	04217(Necroptosis)	1.4e-08	1	210,	0	-1.36	0.0074131	1.16	3' UTR	3	111785865	111792039	6175	1
chr5	32052782	32056468	3687	ENSCHIG00000012597	ENSCHIT00000017743	0	HDAC7	histone deacetylase 7 [Source:NCBI gene;Acc:102177869]	GO:0000118(histone deacetylase complex);GO:0000122(negative regulation of transcription by RNA polymerase II);GO:0001570(vasculogenesis);GO:0003682(chromatin binding);GO:0003714(transcription corepressor activity);GO:0004407(histone deacetylase activity);GO:0005080(protein kinase C binding);GO:0005634(nucleus);GO:0005737(cytoplasm);GO:0005829(cytosol);GO:0006325(chromatin organization);GO:0006476…	05034(Alcoholism);05203(Viral carcinogenesis)	0.0012	3	17,17,27,	0,3359,3660	-1.26	0.01	2.77	Exon (ENSCHIT00000017662/ENSCHIG00000012597, exon 2 of 25)	5	32056141	32072357	16217	1
chr5	98728108	98729747	1640	ENSCHIG00000027184	ENSCHIT00000041642	4776	CD69	CD69 molecule [Source:NCBI gene;Acc:102190494]	GO:0016020(membrane);GO:0016021(integral component of membrane);GO:0032991(protein-containing complex);GO:0042802(identical protein binding)	NA	9.3e-06	2	44,344,	0,1296	-1.26	0.01	4.27	3' UTR	5	98723332	98732370	9039	1
chr5	25716010	25716340	331	ENSCHIG00000026040	ENSCHIT00000039704	2523	HOXC4	homeobox C4 [Source:NCBI gene;Acc:102190103]	GO:0000978(RNA polymerase II cis-regulatory region sequence-specific DNA binding);GO:0000981(DNA-binding transcription factor activity, RNA polymerase II-specific);GO:0001228(DNA-binding transcription activator activity, RNA polymerase II-specific);GO:0001501(skeletal system development);GO:0003677(DNA binding);GO:0003700(DNA-binding transcription factor activity);GO:0005634(nucleus);GO:0005654(n…	NA	6.3e-16	1	331,	0	-2.1	0.000891251	1.63	3' UTR	5	25715620	25718863	3244	2
chr5	27372301	27372569	269	ENSCHIG00000020612	ENSCHIT00000030636	14881	KRT7	keratin 7 [Source:NCBI gene;Acc:102184596]	GO:0005737(cytoplasm);GO:0005882(intermediate filament);GO:0045095(keratin filament)	NA	7.6e-06	1	269,	0	-1.97	0.00128825	3.51	3' UTR	5	27372271	27387450	15180	2
chr5	67396954	67399268	2315	ENSCHIG00000010566	ENSCHIT00000014606	52143	APPL2	adaptor protein, phosphotyrosine interacting with PH domain and leucine zipper 2 [Source:NCBI gene;Acc:102185155]	GO:0001726(ruffle);GO:0001786(phosphatidylserine binding);GO:0002024(diet induced thermogenesis);GO:0005515(protein binding);GO:0005634(nucleus);GO:0005737(cytoplasm);GO:0005768(endosome);GO:0005886(plasma membrane);GO:0006606(protein import into nucleus);GO:0007049(cell cycle);GO:0007179(transforming growth factor beta receptor signaling pathway);GO:0009631(cold acclimation);GO:0010008(endosome …	NA	1.6e-23	3	135,48,58,	0,1395,2257	-3.03	7.07946e-05	1.06	Exon (ENSCHIT00000014606/ENSCHIG00000010566, exon 19 of 21)	5	67396954	67451411	54458	2
chr6	58642514	58642783	270	ENSCHIG00000022377	ENSCHIT00000033582	1794	TLR6	toll like receptor 6 [Source:HGNC Symbol;Acc:HGNC:16711]	GO:0001775(cell activation);GO:0002224(toll-like receptor signaling pathway);GO:0002376(immune system process);GO:0002755(MyD88-dependent toll-like receptor signaling pathway);GO:0004888(transmembrane signaling receptor activity);GO:0005102(signaling receptor binding);GO:0005515(protein binding);GO:0005794(Golgi apparatus);GO:0006954(inflammatory response);GO:0006955(immune response);GO:0007165(s…	NA	3.2e-06	1	270,	0	-1.85	0.00177828	3.57	Exon (ENSCHIT00000033582/ENSCHIG00000022377, exon 1 of 2)	6	58613568	58644577	31010	2
chr6	63846411	63846500	90	ENSCHIG00000017840	ENSCHIT00000026217	0	YIPF7	Yip1 domain family member 7 [Source:NCBI gene;Acc:102182113]	GO:0005794(Golgi apparatus);GO:0016020(membrane);GO:0016021(integral component of membrane)	NA	9.1e-08	1	90,	0	-6.02	3.63078e-08	1.08	5' UTR	6	63815015	63846500	31486	2
chr6	83924016	83952291	28276	ENSCHIG00000015858	ENSCHIT00000022888	22407	CENPC	centromere protein C [Source:NCBI gene;Acc:102183497]	GO:0000278(mitotic cell cycle);GO:0000776(kinetochore);GO:0000780(condensed nuclear chromosome, centromeric region);GO:0005634(nucleus);GO:0005654(nucleoplasm);GO:0005721(pericentric heterochromatin);GO:0007059(chromosome segregation);GO:0016604(nuclear body);GO:0019237(centromeric DNA binding);GO:0030496(midbody);GO:0042802(identical protein binding);GO:0051382(kinetochore assembly)	NA	6.3e-34	2	128,472,	0,27804	-1.52	0.00446684	1.26	Exon (ENSCHIT00000022888/ENSCHIG00000015858, exon 7 of 18)	6	83886357	83974698	88342	2
chr7	16823617	16828513	4897	ENSCHIG00000016143	ENSCHIT00000023386	182759	ENSCHIG00000016143	KIAA0825 ortholog [Source:NCBI gene;Acc:102180311]	NA	NA	2.5e-06	2	342,47,	0,4850	-1.42	0.00616595	2.64	Exon (ENSCHIT00000023386/ENSCHIG00000016143, exon 16 of 20)	7	16640858	16840697	199840	1
chr7	100675749	100676240	492	ENSCHIG00000024359	ENSCHIT00000036973	1821	SYDE1	synapse defective Rho GTPase homolog 1 [Source:NCBI gene;Acc:102190034]	GO:0005096(GTPase activator activity);GO:0007165(signal transduction);GO:0016477(cell migration);GO:0030695(GTPase regulator activity);GO:0031532(actin cytoskeleton reorganization);GO:0043547(positive regulation of GTPase activity);GO:0050790(regulation of catalytic activity);GO:0051493(regulation of cytoskeleton organization);GO:1901165(positive regulation of trophoblast cell migration)	NA	9.1e-05	2	125,264,	0,228	-1.31	0.00851138	1.52	Exon (ENSCHIT00000036973/ENSCHIG00000024359, exon 2 of 9)	7	100673928	100681028	7101	1
chr7	58255567	58255894	328	ENSCHIG00000023866	ENSCHIT00000036152	65	ENSCHIG00000023866	NA	GO:0005509(calcium ion binding);GO:0005886(plasma membrane);GO:0007155(cell adhesion);GO:0007156(homophilic cell adhesion via plasma membrane adhesion molecules);GO:0016020(membrane);GO:0016021(integral component of membrane)	NA	0.0002	1	328,	0	-1.4	0.00645654	3.91	Exon (ENSCHIT00000036152/ENSCHIG00000023866, exon 1 of 2)	7	58252060	58255959	3900	2
chr7	103779438	103779707	270	ENSCHIG00000007327	ENSCHIT00000010289	6430	RAB3A	RAB3A, member RAS oncogene family [Source:NCBI gene;Acc:102169575]	GO:0000166(nucleotide binding);GO:0001669(acrosomal vesicle);GO:0001778(plasma membrane repair);GO:0003016(respiratory system process);GO:0003924(GTPase activity);GO:0005525(GTP binding);GO:0005768(endosome);GO:0005886(plasma membrane);GO:0006887(exocytosis);GO:0007005(mitochondrion organization);GO:0007274(neuromuscular synaptic transmission);GO:0007409(axonogenesis);GO:0008021(synaptic vesicle)…	04721(Synaptic vesicle cycle);04911(Insulin secretion)	1.7e-10	1	270,	0	-3.24	4.16869e-05	1.16	3' UTR	7	103776081	103786137	10057	2
chr8	24804698	24805220	523	ENSCHIG00000022814	ENSCHIT00000034374	77537	DENND4C	DENN domain containing 4C [Source:NCBI gene;Acc:102183597]	GO:0005085(guanyl-nucleotide exchange factor activity);GO:0005515(protein binding);GO:0005794(Golgi apparatus);GO:0005829(cytosol);GO:0005886(plasma membrane);GO:0017112(Rab guanyl-nucleotide exchange factor activity);GO:0030904(retromer complex);GO:0032593(insulin-responsive compartment);GO:0032869(cellular response to insulin stimulus);GO:0043231(intracellular membrane-bounded organelle);GO:007…	NA	1.3e-36	2	281,19,	0,504	-2.03	0.00109648	1.08	3' UTR	8	24803669	24882757	79089	2
chr8	92666781	92667038	258	ENSCHIG00000018565	ENSCHIT00000027443	421	ENSCHIG00000018565	NA	GO:0005739(mitochondrion);GO:0005743(mitochondrial inner membrane);GO:0006754(ATP biosynthetic process);GO:0006811(ion transport);GO:0015078(proton transmembrane transporter activity);GO:0015986(ATP synthesis coupled proton transport);GO:0016020(membrane);GO:0016021(integral component of membrane);GO:0045263(proton-transporting ATP synthase complex, coupling factor F(o))	NA	2.5e-21	2	218,21,	0,237	-13.9	1.99526e-16	4.46	Exon (ENSCHIT00000027443/ENSCHIG00000018565, exon 3 of 4)	8	92666781	92667459	679	2
chr10	82393043	82393643	601	ENSCHIG00000011581	ENSCHIT00000016282	90	MYO9A	myosin IXA [Source:NCBI gene;Acc:102177343]	GO:0000166(nucleotide binding);GO:0003774(motor activity);GO:0003779(actin binding);GO:0005096(GTPase activator activity);GO:0005515(protein binding);GO:0005524(ATP binding);GO:0005737(cytoplasm);GO:0007165(signal transduction);GO:0016021(integral component of membrane);GO:0016459(myosin complex);GO:0030426(growth cone);GO:0034329(cell junction assembly);GO:0035556(intracellular signal transducti…	NA	6.3e-11	1	601,	0	-1.31	0.00851138	1.27	Exon (ENSCHIT00000016282/ENSCHIG00000011581, exon 1 of 42)	10	82392953	82577244	184292	1
chr10	26510197	26510256	60	ENSCHIG00000001482	ENSCHIT00000003544	61787	MTHFD1	methylenetetrahydrofolate dehydrogenase, cyclohydrolase and formyltetrahydrofolate synthetase 1 [Source:NCBI gene;Acc:102186214]	GO:0000166(nucleotide binding);GO:0001780(neutrophil homeostasis);GO:0001843(neural tube closure);GO:0003824(catalytic activity);GO:0004329(formate-tetrahydrofolate ligase activity);GO:0004477(methenyltetrahydrofolate cyclohydrolase activity);GO:0004486(methylenetetrahydrofolate dehydrogenase [NAD(P)+] activity);GO:0004487(methylenetetrahydrofolate dehydrogenase (NAD+) activity);GO:0004488(methyl…	00670(One carbon pool by folate)	0.0021	1	60,	0	-2.73	0.000158489	1.19	3' UTR	10	26505923	26572043	66121	2
chr10	79911668	79911964	297	ENSCHIG00000017127	ENSCHIT00000025249	13156	MYH6	myosin-6 [Source:NCBI gene;Acc:106502520]	GO:0000146(microfilament motor activity);GO:0000166(nucleotide binding);GO:0001701(in utero embryonic development);GO:0001725(stress fiber);GO:0002026(regulation of the force of heart contraction);GO:0002027(regulation of heart rate);GO:0003774(motor activity);GO:0003779(actin binding);GO:0005515(protein binding);GO:0005524(ATP binding);GO:0006936(muscle contraction);GO:0006941(striated muscle co…	04260(Cardiac muscle contraction);04261(Adrenergic signaling in cardiomyocytes);05416(Viral myocarditis)	6e-05	2	9,142,	0,155	-12.8	2.51189e-15	1.25	Exon (ENSCHIT00000025249/ENSCHIG00000017127, exon 21 of 38)	10	79895134	79925120	29987	2
chr11	10866118	10866328	211	ENSCHIG00000013766	ENSCHIT00000019504	71530	ALMS1	ALMS1 centrosome and basal body associated protein [Source:NCBI gene;Acc:102182045]	GO:0005737(cytoplasm);GO:0005813(centrosome);GO:0005814(centriole);GO:0005815(microtubule organizing center);GO:0005856(cytoskeleton);GO:0016197(endosomal transport);GO:0051492(regulation of stress fiber assembly)	NA	0.0011	1	211,	0	-1.45	0.00549541	4.74	Exon (ENSCHIT00000019504/ENSCHIG00000013766, exon 7 of 23)	11	10750818	10937858	187041	2
chr11	99099204	99099799	596	ENSCHIG00000007780	ENSCHIT00000010657	625	IER5L	immediate early response 5 like [Source:NCBI gene;Acc:108637168]	NA	NA	0	1	596,	0	-2.47	0.000331131	1.01	Exon (ENSCHIT00000010657/ENSCHIG00000007780, exon 1 of 1)	11	99099204	99100424	1221	2
chr13	62504771	62505011	241	ENSCHIG00000026424	ENSCHIT00000040347	0	SNTA1	syntrophin alpha 1 [Source:NCBI gene;Acc:102172170]	GO:0002027(regulation of heart rate);GO:0005198(structural molecule activity);GO:0005515(protein binding);GO:0005856(cytoskeleton);GO:0016020(membrane);GO:0017080(sodium channel regulator activity);GO:0030054(cell junction);GO:0032991(protein-containing complex);GO:0044325(ion channel binding);GO:0050998(nitric-oxide synthase binding);GO:0051117(ATPase binding);GO:0060307(regulation of ventricula…	NA	4e-21	1	241,	0	-3.15	5.24807e-05	1.56	5' UTR	13	62475759	62504852	29094	2
chr13	78805196	78805554	359	ENSCHIG00000013486	ENSCHIT00000019031	113747	NFATC2	nuclear factor of activated T cells 2 [Source:NCBI gene;Acc:106502798]	GO:0000122(negative regulation of transcription by RNA polymerase II);GO:0000790(nuclear chromatin);GO:0000976(transcription regulatory region sequence-specific DNA binding);GO:0000978(RNA polymerase II cis-regulatory region sequence-specific DNA binding);GO:0000981(DNA-binding transcription factor activity, RNA polymerase II-specific);GO:0001227(DNA-binding transcription repressor activity, RNA …	NA	1.5e-07	1	359,	0	-2.86	0.000112202	1.85	Exon (ENSCHIT00000019031/ENSCHIG00000013486, exon 9 of 10)	13	78766649	78919301	152653	2
chr13	80670602	80682231	11630	ENSCHIG00000015816	ENSCHIT00000022831	65	ZNF217	zinc finger protein 217 [Source:HGNC Symbol;Acc:HGNC:13009]	GO:0000118(histone deacetylase complex);GO:0000122(negative regulation of transcription by RNA polymerase II);GO:0000976(transcription regulatory region sequence-specific DNA binding);GO:0000978(RNA polymerase II cis-regulatory region sequence-specific DNA binding);GO:0001227(DNA-binding transcription repressor activity, RNA polymerase II-specific);GO:0003676(nucleic acid binding);GO:0005654(nucl…	NA	2.5e-28	2	751,147,	0,11483	-1.62	0.00338844	1.02	5' UTR	13	80663967	80682296	18330	2
chr14	42057094	42057454	361	ENSCHIG00000017123	ENSCHIT00000024976	192086	ZFHX4	zinc finger homeobox 4 [Source:NCBI gene;Acc:102180407]	GO:0000981(DNA-binding transcription factor activity, RNA polymerase II-specific);GO:0003676(nucleic acid binding);GO:0003677(DNA binding);GO:0005634(nucleus);GO:0006355(regulation of transcription, DNA-templated);GO:0006357(regulation of transcription by RNA polymerase II);GO:0008270(zinc ion binding);GO:0043565(sequence-specific DNA binding)	NA	1.3e-10	1	361,	0	-2.55	0.000263027	3.04	Exon (ENSCHIT00000024976/ENSCHIG00000017123, exon 10 of 11)	14	42038131	42249540	211410	2
chr16	10765358	10765748	391	ENSCHIG00000018260	ENSCHIT00000026935	0	RO60	Ro60, Y RNA binding protein [Source:NCBI gene;Acc:102191542]	GO:0002520(immune system development);GO:0003723(RNA binding);GO:0005634(nucleus);GO:0005654(nucleoplasm);GO:0005737(cytoplasm);GO:0005829(cytosol);GO:0007224(smoothened signaling pathway);GO:0009411(response to UV);GO:0010468(regulation of gene expression);GO:0030620(U2 snRNA binding);GO:0035457(cellular response to interferon-alpha);GO:0060271(cilium assembly);GO:1990904(ribonucleoprotein compl…	05322(Systemic lupus erythematosus)	8.9e-07	1	391,	0	-1.32	0.00812831	1.05	5' UTR	16	10752483	10765748	13266	2
chr16	35653544	35661504	7961	ENSCHIG00000012742	ENSCHIT00000017897	0	SLC19A2	solute carrier family 19 member 2 [Source:NCBI gene;Acc:102169784]	GO:0005886(plasma membrane);GO:0015234(thiamine transmembrane transporter activity);GO:0015888(thiamine transport);GO:0016020(membrane);GO:0016021(integral component of membrane);GO:0051180(vitamin transport);GO:0071934(thiamine transmembrane transport);GO:0090482(vitamin transmembrane transporter activity)	04977(Vitamin digestion and absorption)	1.7e-07	2	130,198,	0,7763	-1.38	0.00691831	1.98	Exon (ENSCHIT00000017897/ENSCHIG00000012742, exon 1 of 6)	16	35628780	35661504	32725	2
chr17	9767187	9767547	361	ENSCHIG00000019892	ENSCHIT00000029466	43544	OAS1	2'-5'-oligoadenylate synthase 1 [Source:NCBI gene;Acc:102190983]	GO:0001730(2'-5'-oligoadenylate synthetase activity);GO:0002376(immune system process);GO:0003723(RNA binding);GO:0003725(double-stranded RNA binding);GO:0005524(ATP binding);GO:0005654(nucleoplasm);GO:0005737(cytoplasm);GO:0005829(cytosol);GO:0006006(glucose metabolic process);GO:0006955(immune response);GO:0009615(response to virus);GO:0016740(transferase activity);GO:0016779(nucleotidyltransfe…	04621(NOD-like receptor signaling pathway);05160(Hepatitis C);05162(Measles);05164(Influenza A);05168(Herpes simplex virus 1 infection);05169(Epstein-Barr virus infection)	1.4e-06	1	361,	0	-2.12	0.000831764	2.33	3' UTR	17	9723643	9770438	46796	1
chr17	26977587	26978993	1407	ENSCHIG00000014210	ENSCHIT00000020243	6255	ENSCHIG00000014210	zinc finger protein 10 [Source:NCBI gene;Acc:102170900]	GO:0003676(nucleic acid binding);GO:0006355(regulation of transcription, DNA-templated);GO:0046872(metal ion binding)	05168(Herpes simplex virus 1 infection)	1.6e-21	1	1407,	0	-2.02	0.00112202	2.14	Exon (ENSCHIT00000020243/ENSCHIG00000014210, exon 4 of 4)	17	26977587	26985248	7662	2
chr18	23019828	23020008	181	ENSCHIG00000021000	ENSCHIT00000031307	30	CHD9	chromodomain helicase DNA binding protein 9 [Source:NCBI gene;Acc:102180418]	GO:0000166(nucleotide binding);GO:0003678(DNA helicase activity);GO:0005515(protein binding);GO:0005524(ATP binding);GO:0006325(chromatin organization);GO:0016817(hydrolase activity, acting on acid anhydrides);GO:0032508(DNA duplex unwinding)	NA	3e-05	1	181,	0	-2.55	0.000263027	4.95	Exon (ENSCHIT00000031307/ENSCHIG00000021000, exon 1 of 36)	18	23019798	23147630	127833	1
chr18	27641926	27642075	150	ENSCHIG00000021788	ENSCHIT00000032612	12825	NDRG4	NDRG family member 4 [Source:NCBI gene;Acc:102176452]	GO:0005737(cytoplasm);GO:0005829(cytosol);GO:0008542(visual learning);GO:0010642(negative regulation of platelet-derived growth factor receptor signaling pathway);GO:0014912(negative regulation of smooth muscle cell migration);GO:0016323(basolateral plasma membrane);GO:0031253(cell projection membrane);GO:0048278(vesicle docking);GO:0048662(negative regulation of smooth muscle cell proliferation)…	NA	1.3e-11	1	150,	0	-1.32	0.00812831	1.29	3' UTR	18	27629101	27644133	15033	1
chr18	46591816	46592085	270	ENSCHIG00000019950	ENSCHIT00000029626	19657	GRAMD1A	GRAM domain containing 1A [Source:NCBI gene;Acc:102189151]	GO:0005789(endoplasmic reticulum membrane);GO:0005829(cytosol);GO:0005886(plasma membrane);GO:0016020(membrane);GO:0016021(integral component of membrane);GO:0031227(intrinsic component of endoplasmic reticulum membrane);GO:0031234(extrinsic component of cytoplasmic side of plasma membrane);GO:0044232(organelle membrane contact site)	NA	3.2e-12	1	270,	0	-1.86	0.00169824	1.61	3' UTR	18	46572159	46595193	23035	1
chr18	53692838	53694630	1793	ENSCHIG00000022004	ENSCHIT00000032955	0	APOE	apolipoprotein E [Source:NCBI gene;Acc:102170314]	GO:0001540(amyloid-beta binding);GO:0001937(negative regulation of endothelial cell proliferation);GO:0002021(response to dietary excess);GO:0005102(signaling receptor binding);GO:0005319(lipid transporter activity);GO:0005543(phospholipid binding);GO:0005576(extracellular region);GO:0005615(extracellular space);GO:0005783(endoplasmic reticulum);GO:0005794(Golgi apparatus);GO:0005886(plasma membr…	04979(Cholesterol metabolism);05010(Alzheimer disease)	4e-13	2	179,120,	0,1673	-4.47	1.7378e-06	2.59	5' UTR	18	53694511	53698949	4439	1
chr18	9092313	9092492	180	ENSCHIG00000023947	ENSCHIT00000036271	60	C16orf46	chromosome 18 C16orf46 homolog [Source:NCBI gene;Acc:102180417]	GO:0005654(nucleoplasm);GO:0005829(cytosol)	NA	0.00031	1	180,	0	-1.7	0.00269153	6.09	5' UTR	18	9084187	9092552	8366	2
chr18	46513639	46514089	451	ENSCHIG00000025015	ENSCHIT00000038005	15055	ZNF792	zinc finger protein 792 [Source:NCBI gene;Acc:102169214]	GO:0003676(nucleic acid binding);GO:0006355(regulation of transcription, DNA-templated);GO:0042802(identical protein binding);GO:0046872(metal ion binding)	05168(Herpes simplex virus 1 infection)	5e-29	1	451,	0	-5.83	5.88844e-08	1.51	Exon (ENSCHIT00000038005/ENSCHIG00000025015, exon 4 of 4)	18	46513639	46529144	15506	2
chr18	61024340	61024963	624	ENSCHIG00000019489	ENSCHIT00000028879	45282	ENSCHIG00000019489	NA	GO:0003676(nucleic acid binding);GO:0006355(regulation of transcription, DNA-templated);GO:0046872(metal ion binding)	NA	3.2e-12	1	624,	0	-1.45	0.00549541	1.49	Exon (ENSCHIT00000028879/ENSCHIG00000019489, exon 4 of 4)	18	61022409	61070245	47837	2
chr18	61256757	61257117	361	ENSCHIG00000015590	ENSCHIT00000022439	69795	ENSCHIG00000015590	zinc finger protein 2 homolog [Source:NCBI gene;Acc:102173183]	GO:0003676(nucleic acid binding);GO:0006355(regulation of transcription, DNA-templated);GO:0046872(metal ion binding)	05168(Herpes simplex virus 1 infection)	7.2e-07	1	361,	0	-1.3	0.00891251	1.78	Exon (ENSCHIT00000041664/ENSCHIG00000027195, exon 5 of 5)	18	61177089	61326912	149824	2
chr19	26293592	26293987	396	ENSCHIG00000021805	ENSCHIT00000032635	14322	CHRNE	cholinergic receptor nicotinic epsilon subunit [Source:NCBI gene;Acc:102185309]	GO:0004888(transmembrane signaling receptor activity);GO:0005216(ion channel activity);GO:0005230(extracellular ligand-gated ion channel activity);GO:0005886(plasma membrane);GO:0006811(ion transport);GO:0016020(membrane);GO:0016021(integral component of membrane);GO:0022848(acetylcholine-gated cation-selective channel activity);GO:0030054(cell junction);GO:0031594(neuromuscular junction);GO:0034…	04080(Neuroactive ligand-receptor interaction)	6.2e-09	2	35,264,	0,132	-2.06	0.001	1.21	3' UTR	19	26279270	26294822	15553	1
chr20	6928647	6929097	451	ENSCHIG00000008375	ENSCHIT00000011682	31576	ENSCHIG00000008375	beta-hexosaminidase subunit beta [Source:NCBI gene;Acc:102181993]	GO:0004553(hydrolase activity, hydrolyzing O-glycosyl compounds);GO:0004563(beta-N-acetylhexosaminidase activity);GO:0005764(lysosome);GO:0005975(carbohydrate metabolic process);GO:0008152(metabolic process);GO:0016787(hydrolase activity);GO:0016798(hydrolase activity, acting on glycosyl bonds);GO:0102148(N-acetyl-beta-D-galactosaminidase activity)	00511(Other glycan degradation);00520(Amino sugar and nucleotide sugar metabolism);00531(Glycosaminoglycan degradation);00603(Glycosphingolipid biosynthesis - globo and isoglobo series);00604(Glycosphingolipid biosynthesis - ganglio series);04142(Lysosome)	1.6e-05	2	89,61,	0,390	-1.56	0.00398107	5.91	Exon (ENSCHIT00000011682/ENSCHIG00000008375, exon 13 of 14)	20	6897071	6929097	32027	1
chr20	31833374	31834002	629	ENSCHIG00000001188	ENSCHIT00000001717	838	ENSCHIG00000001188	NA	NA	NA	8.7e-06	1	629,	0	-1.31	0.00851138	2.43	Exon (ENSCHIT00000001717/ENSCHIG00000001188, exon 1 of 1)	20	31833314	31834840	1527	2
chr21	25567604	25568084	481	ENSCHIG00000016234	ENSCHIT00000023478	26015	ENSCHIG00000016234	5-formyltetrahydrofolate cyclo-ligase [Source:NCBI gene;Acc:102172393]	GO:0000166(nucleotide binding);GO:0005524(ATP binding);GO:0030272(5-formyltetrahydrofolate cyclo-ligase activity);GO:0046872(metal ion binding)	00670(One carbon pool by folate)	1.3e-33	1	481,	0	-2.07	0.001	1.3	3' UTR	21	25567394	25594099	26706	2
chr22	52484150	52484568	419	ENSCHIG00000018558	ENSCHIT00000027452	2075	SETD2	SET domain containing 2, histone lysine methyltransferase [Source:NCBI gene;Acc:102183113]	GO:0001525(angiogenesis);GO:0001570(vasculogenesis);GO:0001763(morphogenesis of a branching structure);GO:0001843(neural tube closure);GO:0005515(protein binding);GO:0005634(nucleus);GO:0005694(chromosome);GO:0006298(mismatch repair);GO:0006325(chromatin organization);GO:0006355(regulation of transcription, DNA-templated);GO:0006368(transcription elongation from RNA polymerase II promoter);GO:000…	00310(Lysine degradation)	6.3e-12	1	419,	0	-5.79	6.45654e-08	1.05	Exon (ENSCHIT00000027452/ENSCHIG00000018558, exon 2 of 20)	22	52482075	52540249	58175	1
chr23	22452360	22452627	268	ENSCHIG00000019796	ENSCHIT00000029390	505	ENSCHIG00000019796	heat shock 70 kDa protein 1B [Source:NCBI gene;Acc:102178315]	NA	03040(Spliceosome);04010(MAPK signaling pathway);04141(Protein processing in endoplasmic reticulum);04144(Endocytosis);04213(Longevity regulating pathway - multiple species);04612(Antigen processing and presentation);04915(Estrogen signaling pathway);05134(Legionellosis);05145(Toxoplasmosis);05162(Measles);05164(Influenza A)	6.3e-31	1	268,	0	-22	1e-24	2.46	Exon (ENSCHIT00000029390/ENSCHIG00000019796, exon 1 of 2)	23	22451855	22453780	1926	1
chr25	22325463	22377256	51794	ENSCHIG00000019448	ENSCHIT00000028915	0	TNRC6A	trinucleotide repeat containing adaptor 6A [Source:NCBI gene;Acc:102173626]	GO:0000932(P-body);GO:0003676(nucleic acid binding);GO:0005654(nucleoplasm);GO:0005794(Golgi apparatus);GO:0009267(cellular response to starvation);GO:0016442(RISC complex);GO:0031047(gene silencing by RNA);GO:0035195(gene silencing by miRNA);GO:0035278(miRNA mediated inhibition of translation);GO:0043231(intracellular membrane-bounded organelle)	NA	3.5e-08	5	23,88,22,85,82,	0,24852,32814,50552,51712	-2.02	0.00112202	1.64	Exon (ENSCHIT00000028894/ENSCHIG00000019448, exon 2 of 23)	25	22376015	22419758	43744	1
chr26	34500595	34500894	300	ENSCHIG00000009229	ENSCHIT00000012750	37040	ALDH18A1	aldehyde dehydrogenase 18 family member A1 [Source:NCBI gene;Acc:102188107]	GO:0000166(nucleotide binding);GO:0003824(catalytic activity);GO:0004349(glutamate 5-kinase activity);GO:0004350(glutamate-5-semialdehyde dehydrogenase activity);GO:0005524(ATP binding);GO:0005737(cytoplasm);GO:0005739(mitochondrion);GO:0006536(glutamate metabolic process);GO:0006561(proline biosynthetic process);GO:0006592(ornithine biosynthetic process);GO:0008152(metabolic process);GO:0008652(…	00330(Arginine and proline metabolism)	6.3e-30	1	300,	0	-5.07	3.80189e-07	1.03	3' UTR	26	34463555	34502420	38866	1
chr26	34094609	34094936	328	ENSCHIG00000014520	ENSCHIT00000020721	2159	ZNF518A	zinc finger protein 518A [Source:NCBI gene;Acc:102191672]	GO:0003676(nucleic acid binding)	NA	0.00022	1	328,	0	-1.6	0.00354813	3.98	Exon (ENSCHIT00000020721/ENSCHIG00000014520, exon 2 of 2)	26	34092641	34097095	4455	2
chr28	37390482	37410961	20480	ENSCHIG00000020742	ENSCHIT00000030878	39800	ARID4B	AT-rich interaction domain 4B [Source:NCBI gene;Acc:102178039]	GO:0003677(DNA binding);GO:0006355(regulation of transcription, DNA-templated)	NA	2.5e-25	4	118,176,258,46,	0,423,5282,20434	-1.6	0.00354813	1.03	Exon (ENSCHIT00000030878/ENSCHIG00000020742, exon 13 of 22)	28	37350682	37433283	82602	1
chr28	36530554	36530734	181	ENSCHIG00000011808	ENSCHIT00000016475	36	GPR137B	G protein-coupled receptor 137B [Source:NCBI gene;Acc:100861105]	GO:0005765(lysosomal membrane);GO:0010506(regulation of autophagy);GO:0016020(membrane);GO:0016021(integral component of membrane);GO:0043087(regulation of GTPase activity);GO:0150032(positive regulation of protein localization to lysosome);GO:1904263(positive regulation of TORC1 signaling)	NA	0.00049	1	181,	0	-1.27	0.00977237	4.46	Exon (ENSCHIT00000016475/ENSCHIG00000011808, exon 1 of 6)	28	36475450	36530770	55321	2

## Sheet: 109个下调
seqnames	start	end	width	geneId	transcriptId	distanceToTSS	geneName	Description	GO	KEGG	score	blockCount	blockSizes	blockStarts	diff.lg.fdr	diff.p	diff.log2.fc	annotation	geneChr	geneStart	geneEnd	geneLength	geneStrand
chr1	57472747	57472951	205	ENSCHIG00000024798	ENSCHIT00000037669	0	GTPBP8	GTP binding protein 8 (putative) [Source:NCBI gene;Acc:102183545]	GO:0000166(nucleotide binding);GO:0005525(GTP binding);GO:0005739(mitochondrion);GO:0046872(metal ion binding)	NA	6.3e-09	1	205,	0	-3.72	1.20226e-05	-1.24	Exon (ENSCHIT00000037669/ENSCHIG00000024798, exon 1 of 6)	1	57472747	57486483	13737	1
chr1	81664145	81783894	119750	ENSCHIG00000017215	ENSCHIT00000025109	119	C3orf70	chromosome 1 C3orf70 homolog [Source:NCBI gene;Acc:102180539]	NA	NA	4e-42	2	310,557,	0,119193	-2.76	0.000144544	-1.13	5' UTR	1	81664026	81783894	119869	1
chr2	14233728	14233968	241	ENSCHIG00000013092	ENSCHIT00000018420	630	KHDRBS1	KH RNA binding domain containing, signal transduction associated 1 [Source:NCBI gene;Acc:102190829]	GO:0000122(negative regulation of transcription by RNA polymerase II);GO:0000381(regulation of alternative mRNA splicing, via spliceosome);GO:0003676(nucleic acid binding);GO:0003723(RNA binding);GO:0005634(nucleus);GO:0005654(nucleoplasm);GO:0005737(cytoplasm);GO:0007166(cell surface receptor signaling pathway);GO:0008143(poly(A) binding);GO:0008266(poly(U) RNA binding);GO:0016020(membrane);GO:0…	NA	7.4e-08	1	241,	0	-2.23	0.000616595	-1.19	5' UTR	2	14233098	14257760	24663	1
chr2	65526741	65529770	3030	ENSCHIG00000000583	ENSCHIT00000000821	264	ENSCHIG00000000583	NA	NA	NA	4e-11	3	117,96,170,	0,1916,2860	-1.4	0.00645654	-1.99	Exon (ENSCHIT00000000821/ENSCHIG00000000583, exon 1 of 2)	2	65526477	65530270	3794	1
chr2	117969608	117970297	690	ENSCHIG00000018472	ENSCHIT00000027291	50922	ENSCHIG00000018472	NA	NA	NA	2.3e-08	1	690,	0	-1.32	0.00812831	-1.6	3' UTR	2	117967598	118021219	53622	2
chr3	50295918	50296452	535	ENSCHIG00000021991	ENSCHIT00000032925	6420	FPGT	fucose-1-phosphate guanylyltransferase [Source:NCBI gene;Acc:102170656]	GO:0000166(nucleotide binding);GO:0016740(transferase activity);GO:0016772(transferase activity, transferring phosphorus-containing groups)	00051(Fructose and mannose metabolism);00520(Amino sugar and nucleotide sugar metabolism)	2.5e-22	1	535,	0	-1.53	0.00446684	-1.34	Exon (ENSCHIT00000032925/ENSCHIG00000021991, exon 4 of 4)	3	50289498	50296452	6955	1
chr3	52121096	52121395	300	ENSCHIG00000026340	ENSCHIT00000040206	0	MSH4	mutS homolog 4 [Source:NCBI gene;Acc:102183120]	GO:0000166(nucleotide binding);GO:0000793(condensed chromosome);GO:0000794(condensed nuclear chromosome);GO:0000795(synaptonemal complex);GO:0001541(ovarian follicle development);GO:0003677(DNA binding);GO:0005524(ATP binding);GO:0005634(nucleus);GO:0005713(recombination nodule);GO:0006298(mismatch repair);GO:0007129(synapsis);GO:0007283(spermatogenesis);GO:0007292(female gamete generation);GO:00…	NA	3.2e-16	1	300,	0	-2.31	0.000512861	-1.32	3' UTR	3	52121158	52204007	82850	1
chr3	52121158	52132624	11467	ENSCHIG00000026340	ENSCHIT00000040206	0	MSH4	mutS homolog 4 [Source:NCBI gene;Acc:102183120]	GO:0000166(nucleotide binding);GO:0000793(condensed chromosome);GO:0000794(condensed nuclear chromosome);GO:0000795(synaptonemal complex);GO:0001541(ovarian follicle development);GO:0003677(DNA binding);GO:0005524(ATP binding);GO:0005634(nucleus);GO:0005713(recombination nodule);GO:0006298(mismatch repair);GO:0007129(synapsis);GO:0007283(spermatogenesis);GO:0007292(female gamete generation);GO:00…	NA	6.3e-25	2	238,149,	0,11318	-1.36	0.0074131	-1.03	3' UTR	3	52121158	52204007	82850	1
chr3	107784310	107784668	359	ENSCHIG00000021405	ENSCHIT00000031963	98343	KIRREL1	kirre like nephrin family adhesion molecule 1 [Source:NCBI gene;Acc:102169637]	GO:0005886(plasma membrane);GO:0005911(cell-cell junction);GO:0016020(membrane);GO:0016021(integral component of membrane);GO:0017022(myosin binding);GO:0048471(perinuclear region of cytoplasm)	NA	4e-39	1	359,	0	-1.31	0.00851138	-1.31	Exon (ENSCHIT00000031963/ENSCHIG00000021405, exon 15 of 15)	3	107685967	107784668	98702	1
chr4	17761679	17768346	6668	ENSCHIG00000012540	ENSCHIT00000017581	7495	ZC3HAV1L	zinc finger CCCH-type containing, antiviral 1 like [Source:NCBI gene;Acc:102176584]	GO:0005829(cytosol);GO:0046872(metal ion binding)	NA	3.8e-08	3	62,120,23,	0,1688,6645	-2	0.00120226	-3.13	Exon (ENSCHIT00000017581/ENSCHIG00000012540, exon 3 of 5)	4	17754184	17768346	14163	1
chr4	20591225	20591345	121	ENSCHIG00000018464	ENSCHIT00000027276	270	MTPN	myotrophin [Source:NCBI gene;Acc:102169158]	GO:0005515(protein binding);GO:0008290(F-actin capping protein complex);GO:0008361(regulation of cell size);GO:0010613(positive regulation of cardiac muscle hypertrophy);GO:2000812(regulation of barbed-end actin filament capping)	NA	0.00011	1	121,	0	-1.4	0.00660693	-1.06	5' UTR	4	20590955	20668567	77613	1
chr4	32228771	32229427	657	ENSCHIG00000023924	ENSCHIT00000036240	10373	LMOD2	leiomodin 2 [Source:NCBI gene;Acc:102191762]	GO:0003779(actin binding);GO:0003785(actin monomer binding);GO:0005523(tropomyosin binding);GO:0005884(actin filament);GO:0030016(myofibril);GO:0030017(sarcomere);GO:0030041(actin filament polymerization);GO:0030838(positive regulation of actin filament polymerization);GO:0031430(M band);GO:0045010(actin nucleation);GO:0045214(sarcomere organization);GO:0051694(pointed-end actin filament capping)	NA	5e-83	1	657,	0	-1.72	0.0025704	-1.22	3' UTR	4	32228741	32239800	11060	2
chr4	63616361	63616750	390	ENSCHIG00000020044	ENSCHIT00000029781	470743	DOCK4	dedicator of cytokinesis 4 [Source:NCBI gene;Acc:102186655]	GO:0005085(guanyl-nucleotide exchange factor activity);GO:0005096(GTPase activator activity);GO:0005515(protein binding);GO:0005730(nucleolus);GO:0005737(cytoplasm);GO:0005794(Golgi apparatus);GO:0005829(cytosol);GO:0005886(plasma membrane);GO:0007264(small GTPase mediated signal transduction);GO:0016020(membrane);GO:0030165(PDZ domain binding);GO:0030676(Rac guanyl-nucleotide exchange factor act…	04015(Rap1 signaling pathway)	7.9e-11	1	390,	0	-1.77	0.00223872	-1.56	3' UTR	4	63613398	64087493	474096	2
chr4	111261881	111262661	781	ENSCHIG00000015192	ENSCHIT00000021813	34004	AKAP9	A-kinase anchoring protein 9 [Source:NCBI gene;Acc:102177124]	GO:0003677(DNA binding);GO:0005737(cytoplasm);GO:0005794(Golgi apparatus);GO:0005795(Golgi stack);GO:0005801(cis-Golgi network);GO:0005813(centrosome);GO:0005815(microtubule organizing center);GO:0005856(cytoskeleton);GO:0007020(microtubule nucleation);GO:0007165(signal transduction);GO:0008076(voltage-gated potassium channel complex);GO:0015459(potassium channel regulator activity);GO:0031116(po…	NA	1.6e-12	1	781,	0	-2.35	0.000457088	-2.4	Exon (ENSCHIT00000021813/ENSCHIG00000015192, exon 7 of 48)	4	111149944	111296665	146722	2
chr4	115638086	115638356	271	ENSCHIG00000022759	ENSCHIT00000034256	295831	COBL	cordon-bleu WH2 repeat protein [Source:NCBI gene;Acc:106502007]	GO:0003779(actin binding);GO:0003785(actin monomer binding)	NA	0.00054	1	271,	0	-1.6	0.00354813	-2.66	3' UTR	4	115629479	115934187	304709	2
chr5	1275496	1277434	1939	ENSCHIG00000026394	ENSCHIT00000040281	16490	TBC1D15	TBC1 domain family member 15 [Source:NCBI gene;Acc:102174274]	GO:0005096(GTPase activator activity);GO:0005576(extracellular region);GO:0005737(cytoplasm);GO:0043087(regulation of GTPase activity);GO:0043547(positive regulation of GTPase activity)	04137(Mitophagy - animal)	0.00014	3	22,99,60,	0,1209,1879	-1.32	0.00831764	-1.12	5' UTR	5	1259006	1331071	72066	1
chr5	38080712	38093254	12543	ENSCHIG00000020294	ENSCHIT00000030126	39792	GXYLT1	glucoside xylosyltransferase 1 [Source:NCBI gene;Acc:102183938]	GO:0016266(O-glycan processing);GO:0016757(transferase activity, transferring glycosyl groups);GO:0035252(UDP-xylosyltransferase activity)	00514(Other types of O-glycan biosynthesis)	2e-19	3	146,162,112,	0,8059,12431	-1.45	0.00562341	-1.97	Exon (ENSCHIT00000030126/ENSCHIG00000020294, exon 7 of 9)	5	38040920	38094808	53889	1
chr5	75698708	75700008	1301	ENSCHIG00000002520	ENSCHIT00000003671	9185	YARS2	tyrosyl-tRNA synthetase 2 [Source:NCBI gene;Acc:102179742]	GO:0000049(tRNA binding);GO:0000166(nucleotide binding);GO:0003723(RNA binding);GO:0004812(aminoacyl-tRNA ligase activity);GO:0004831(tyrosine-tRNA ligase activity);GO:0005524(ATP binding);GO:0005739(mitochondrion);GO:0006412(translation);GO:0006418(tRNA aminoacylation for protein translation);GO:0006437(tyrosyl-tRNA aminoacylation);GO:0016604(nuclear body);GO:0016874(ligase activity);GO:0042803(…	00970(Aminoacyl-tRNA biosynthesis)	7.9e-48	3	57,171,160,	0,370,1141	-2.29	0.000524807	-1.06	Exon (ENSCHIT00000003671/ENSCHIG00000002520, exon 3 of 5)	5	75689523	75700008	10486	1
chr5	32573391	32573630	240	ENSCHIG00000003911	ENSCHIT00000005226	1017	PCED1B	PC-esterase domain containing 1B [Source:NCBI gene;Acc:102189006]	NA	NA	5.1e-07	1	240,	0	-1.92	0.00144544	-2.99	Exon (ENSCHIT00000005226/ENSCHIG00000003911, exon 1 of 1)	5	32573331	32574647	1317	2
chr5	48924036	48931968	7933	ENSCHIG00000013017	ENSCHIT00000018347	143467	SRGAP1	SLIT-ROBO Rho GTPase activating protein 1 [Source:NCBI gene;Acc:102182949]	GO:0005096(GTPase activator activity);GO:0005515(protein binding);GO:0007165(signal transduction);GO:0043547(positive regulation of GTPase activity)	04360(Axon guidance)	5e-51	2	378,191,	0,7742	-1.54	0.0042658	-1.55	Exon (ENSCHIT00000018347/ENSCHIG00000013017, exon 20 of 21)	5	48924036	49075435	151400	2
chr5	49248522	49248817	296	ENSCHIG00000017693	ENSCHIT00000025938	26481	RXYLT1	ribitol xylosyltransferase 1 [Source:NCBI gene;Acc:102188924]	GO:0005654(nucleoplasm);GO:0005794(Golgi apparatus);GO:0035269(protein O-linked mannosylation);GO:0120053(ribitol beta-1,4-xylosyltransferase activity)	00515(Mannose type O-glycan biosynthesis)	1e-23	1	296,	0	-1.31	0.00851138	-1.29	Exon (ENSCHIT00000025938/ENSCHIG00000017693, exon 6 of 6)	5	49248492	49275298	26807	2
chr5	81153275	81155971	2697	ENSCHIG00000015117	ENSCHIT00000021683	40919	STK38L	serine/threonine kinase 38 like [Source:NCBI gene;Acc:102168894]	GO:0000166(nucleotide binding);GO:0000287(magnesium ion binding);GO:0004672(protein kinase activity);GO:0004674(protein serine/threonine kinase activity);GO:0005524(ATP binding);GO:0005737(cytoplasm);GO:0005829(cytosol);GO:0006468(protein phosphorylation);GO:0015629(actin cytoskeleton);GO:0016301(kinase activity);GO:0016310(phosphorylation);GO:0016740(transferase activity);GO:0035556(intracellula…	NA	3.2e-22	3	316,92,42,	0,420,2655	-1.56	0.00398107	-1.07	3' UTR	5	81149770	81196890	47121	2
chr6	2423323	2423825	503	ENSCHIG00000014778	ENSCHIT00000021094	935	TKTL2	transketolase like 2 [Source:NCBI gene;Acc:102185546]	GO:0003824(catalytic activity);GO:0005737(cytoplasm);GO:0016740(transferase activity);GO:0046872(metal ion binding)	00030(Pentose phosphate pathway)	1.4e-05	1	503,	0	-1.35	0.00758578	-1.68	Exon (ENSCHIT00000021094/ENSCHIG00000014778, exon 2 of 2)	6	2422388	2424830	2443	1
chr6	11984794	11987041	2248	ENSCHIG00000007246	ENSCHIT00000009838	74518	ENSCHIG00000007246	NA	NA	NA	1e-11	1	2248,	0	-2.98	8.12831e-05	-1.36	3' UTR	6	11910276	12112173	201898	1
chr6	13587955	13588512	558	ENSCHIG00000011120	ENSCHIT00000015433	0	TIFA	TRAF interacting protein with forkhead associated domain [Source:NCBI gene;Acc:102180472]	GO:0002753(cytoplasmic pattern recognition receptor signaling pathway);GO:0005515(protein binding);GO:0005737(cytoplasm);GO:0007249(I-kappaB kinase/NF-kappaB signaling);GO:0043123(positive regulation of I-kappaB kinase/NF-kappaB signaling);GO:0045087(innate immune response);GO:0051260(protein homooligomerization)	NA	4e-23	1	558,	0	-1.74	0.00245471	-1.84	Exon (ENSCHIT00000015433/ENSCHIG00000011120, exon 1 of 1)	6	13587955	13588512	558	1
chr6	57499590	57501736	2147	ENSCHIG00000015946	ENSCHIT00000023001	0	C4orf19	chromosome 6 C4orf19 homolog [Source:NCBI gene;Acc:102188838]	GO:0005654(nucleoplasm);GO:0030054(cell junction)	NA	1.6e-34	2	54,934,	0,1213	-1.65	0.00316228	-1.19	5' UTR	6	57499590	57501736	2147	1
chr6	89325800	89326279	480	ENSCHIG00000010190	ENSCHIT00000014033	1483	ENSCHIG00000010190	NA	NA	NA	6.3e-49	1	480,	0	-2.41	0.000380189	-1.07	Exon (ENSCHIT00000014033/ENSCHIG00000010190, exon 2 of 2)	6	89323767	89327762	3996	2
chr6	117246776	117247485	710	ENSCHIG00000025809	ENSCHIT00000039354	12976	IDUA	alpha-L-iduronidase [Source:NCBI gene;Acc:102188128]	GO:0003940(L-iduronidase activity);GO:0004553(hydrolase activity, hydrolyzing O-glycosyl compounds);GO:0005975(carbohydrate metabolic process);GO:0008152(metabolic process);GO:0016787(hydrolase activity);GO:0016798(hydrolase activity, acting on glycosyl bonds);GO:0030209(dermatan sulfate catabolic process);GO:0030211(heparin catabolic process)	00531(Glycosaminoglycan degradation);04142(Lysosome)	2e-21	3	107,101,32,	0,230,678	-2.37	0.00042658	-1.69	Exon (ENSCHIT00000039354/ENSCHIG00000025809, exon 13 of 15)	6	117246776	117260461	13686	2
chr7	49996781	49997496	716	ENSCHIG00000015736	ENSCHIT00000022688	40550	SH3TC2	SH3 domain and tetratricopeptide repeats 2 [Source:NCBI gene;Acc:102179664]	GO:0005515(protein binding);GO:0005886(plasma membrane);GO:0022011(myelination in peripheral nervous system);GO:0031410(cytoplasmic vesicle);GO:0032287(peripheral nervous system myelin maintenance);GO:0033157(regulation of intracellular protein transport);GO:1901184(regulation of ERBB signaling pathway)	NA	7.9e-13	1	716,	0	-1.33	0.00794328	-1.91	Exon (ENSCHIT00000022688/ENSCHIG00000015736, exon 11 of 17)	7	49956231	50012365	56135	1
chr7	71837182	71838086	905	ENSCHIG00000012369	ENSCHIT00000017329	352	MXD3	MAX dimerization protein 3 [Source:NCBI gene;Acc:102185738]	GO:0000122(negative regulation of transcription by RNA polymerase II);GO:0000977(RNA polymerase II regulatory region sequence-specific DNA binding);GO:0001227(DNA-binding transcription repressor activity, RNA polymerase II-specific);GO:0003677(DNA binding);GO:0045892(negative regulation of transcription, DNA-templated);GO:0046983(protein dimerization activity);GO:0090575(RNA polymerase II transcr…	NA	0.00078	3	87,30,2,	0,743,903	-1.31	0.00851138	-1.95	Exon (ENSCHIT00000017329/ENSCHIG00000012369, exon 2 of 6)	7	71836830	71840720	3891	1
chr7	91059702	91060262	561	ENSCHIG00000012214	ENSCHIT00000017062	0	TNFAIP8L1	TNF alpha induced protein 8 like 1 [Source:NCBI gene;Acc:102171055]	GO:0005737(cytoplasm);GO:0032007(negative regulation of TOR signaling);GO:0042802(identical protein binding);GO:0042981(regulation of apoptotic process)	NA	1e-66	1	561,	0	-2.1	0.000891251	-1.5	Exon (ENSCHIT00000017062/ENSCHIG00000012214, exon 1 of 1)	7	91059702	91060262	561	1
chr7	58221725	58223366	1642	ENSCHIG00000025739	ENSCHIT00000039223	0	PCDHB13	protocadherin beta 13 [Source:HGNC Symbol;Acc:HGNC:8684]	GO:0005509(calcium ion binding);GO:0005886(plasma membrane);GO:0007155(cell adhesion);GO:0007156(homophilic cell adhesion via plasma membrane adhesion molecules);GO:0016020(membrane);GO:0016021(integral component of membrane);GO:0032391(photoreceptor connecting cilium);GO:0045202(synapse);GO:0045211(postsynaptic membrane);GO:0097381(photoreceptor disc membrane)	NA	5e-18	1	1642,	0	-1.93	0.00144544	-1.51	Exon (ENSCHIT00000039223/ENSCHIG00000025739, exon 1 of 2)	7	58214718	58223366	8649	2
chr7	58259850	58261284	1435	ENSCHIG00000013834	ENSCHIT00000019593	60	ENSCHIG00000013834	NA	GO:0005509(calcium ion binding);GO:0005886(plasma membrane);GO:0007155(cell adhesion);GO:0007156(homophilic cell adhesion via plasma membrane adhesion molecules);GO:0016020(membrane);GO:0016021(integral component of membrane)	NA	1e-27	1	1435,	0	-2.38	0.00040738	-2.24	Exon (ENSCHIT00000019593/ENSCHIG00000013834, exon 1 of 1)	7	58258954	58261344	2391	2
chr7	94743731	94744342	612	ENSCHIG00000008833	ENSCHIT00000012160	6859	ICAM3	intercellular adhesion molecule 3 [Source:NCBI gene;Acc:106502299]	GO:0005178(integrin binding);GO:0007155(cell adhesion);GO:0016020(membrane);GO:0016021(integral component of membrane);GO:0098609(cell-cell adhesion)	04514(Cell adhesion molecules (CAMs))	1.6e-12	3	128,249,39,	0,216,573	-1.55	0.00416869	-1.33	Exon (ENSCHIT00000012160/ENSCHIG00000008833, exon 5 of 8)	7	94743668	94751201	7534	2
chr7	100991107	100991965	859	ENSCHIG00000018501	ENSCHIT00000027342	8325	ENSCHIG00000018501	WIZ zinc finger [Source:NCBI gene;Acc:106502280]	GO:0003676(nucleic acid binding)	NA	5e-82	3	474,99,238,	0,501,621	-3.77	1.04713e-05	-1.34	Exon (ENSCHIT00000027342/ENSCHIG00000018501, exon 4 of 13)	7	100976879	101000290	23412	2
chr7	102938208	102938640	433	ENSCHIG00000019994	ENSCHIT00000029632	184	USHBP1	USH1 protein network component harmonin binding protein 1 [Source:NCBI gene;Acc:102175846]	GO:0030165(PDZ domain binding)	NA	2.1e-06	2	97,113,	0,320	-2.19	0.000707946	-1.32	Exon (ENSCHIT00000029632/ENSCHIG00000019994, exon 2 of 12)	7	102930330	102938824	8495	2
chr8	5539667	5647055	107389	ENSCHIG00000010238	ENSCHIT00000014168	60	GALNT7	polypeptide N-acetylgalactosaminyltransferase 7 [Source:NCBI gene;Acc:102185180]	GO:0000139(Golgi membrane);GO:0004653(polypeptide N-acetylgalactosaminyltransferase activity);GO:0005794(Golgi apparatus);GO:0006486(protein glycosylation);GO:0006493(protein O-linked glycosylation);GO:0016020(membrane);GO:0016021(integral component of membrane);GO:0016740(transferase activity);GO:0016757(transferase activity, transferring glycosyl groups);GO:0030246(carbohydrate binding);GO:0046…	00512(Mucin type O-glycan biosynthesis)	5e-24	3	66,461,102,	0,69492,107287	-1.68	0.00288403	-1.32	Exon (ENSCHIT00000014168/ENSCHIG00000010238, exon 1 of 12)	8	5539607	5673363	133757	1
chr8	10238708	10242064	3357	ENSCHIG00000013915	ENSCHIT00000019733	41664	ZNF395	zinc finger protein 395 [Source:NCBI gene;Acc:102178726]	GO:0000978(RNA polymerase II cis-regulatory region sequence-specific DNA binding);GO:0000987(cis-regulatory region sequence-specific DNA binding);GO:0003676(nucleic acid binding);GO:0003677(DNA binding);GO:0005634(nucleus);GO:0005654(nucleoplasm);GO:0005737(cytoplasm);GO:0005829(cytosol);GO:0006357(regulation of transcription by RNA polymerase II)	NA	0	4	53,93,104,409,	0,1606,2654,2948	-14.5	5.01187e-17	-1.03	3' UTR	8	10197044	10246285	49242	1
chr8	10784603	10784753	151	ENSCHIG00000002743	ENSCHIT00000003987	139878	SCARA5	scavenger receptor class A member 5 [Source:NCBI gene;Acc:102189585]	GO:0005044(scavenger receptor activity);GO:0005886(plasma membrane);GO:0005887(integral component of plasma membrane);GO:0006811(ion transport);GO:0006879(cellular iron ion homeostasis);GO:0006897(endocytosis);GO:0009986(cell surface);GO:0016020(membrane);GO:0016021(integral component of membrane);GO:0034605(cellular response to heat);GO:0034755(iron ion transmembrane transport);GO:0055072(iron i…	NA	3.4e-10	1	151,	0	-13	1.58489e-15	-1.34	3' UTR	8	10644725	10784902	140178	1
chr8	54029074	54029584	511	ENSCHIG00000016639	ENSCHIT00000024217	36793	CEP78	centrosomal protein 78 [Source:NCBI gene;Acc:102190514]	GO:0005515(protein binding);GO:0005813(centrosome);GO:0036064(ciliary basal body);GO:0044782(cilium organization)	NA	3.2e-35	1	511,	0	-1.92	0.00147911	-2.07	Exon (ENSCHIT00000024217/ENSCHIG00000016639, exon 17 of 17)	8	53992281	54029584	37304	1
chr8	63825063	63825181	119	ENSCHIG00000022353	ENSCHIT00000033644	65719	TGFBR1	transforming growth factor beta receptor 1 [Source:NCBI gene;Acc:102187767]	GO:0000166(nucleotide binding);GO:0000186(activation of MAPKK activity);GO:0001501(skeletal system development);GO:0001525(angiogenesis);GO:0001701(in utero embryonic development);GO:0001822(kidney development);GO:0001824(blastocyst development);GO:0001837(epithelial to mesenchymal transition);GO:0001937(negative regulation of endothelial cell proliferation);GO:0002088(lens development in camera-…	04010(MAPK signaling pathway);04060(Cytokine-cytokine receptor interaction);04068(FoxO signaling pathway);04144(Endocytosis);04218(Cellular senescence);04350(TGF-beta signaling pathway);04371(Apelin signaling pathway);04380(Osteoclast differentiation);04390(Hippo signaling pathway);04520(Adherens junction);04659(Th17 cell differentiation);04926(Relaxin signaling pathway);04933(AGE-RAGE signaling …	5e-14	1	119,	0	-1.28	0.00933254	-1.5	Exon (ENSCHIT00000033644/ENSCHIG00000022353, exon 9 of 9)	8	63759344	63825181	65838	1
chr8	72474754	72475592	839	ENSCHIG00000001085	ENSCHIT00000002763	273057	DOCK5	dedicator of cytokinesis 5 [Source:NCBI gene;Acc:102180222]	GO:0005085(guanyl-nucleotide exchange factor activity);GO:0005096(GTPase activator activity);GO:0005515(protein binding);GO:0005737(cytoplasm);GO:0005829(cytosol);GO:0005886(plasma membrane);GO:0007264(small GTPase mediated signal transduction);GO:0010634(positive regulation of epithelial cell migration);GO:0016477(cell migration);GO:0043547(positive regulation of GTPase activity);GO:1900026(posi…	NA	1.6e-94	1	839,	0	-3.08	6.30957e-05	-2.44	3' UTR	8	72201697	72479513	277817	1
chr8	75843153	75843483	331	ENSCHIG00000025657	ENSCHIT00000039069	5149	GALT	galactose-1-phosphate uridylyltransferase [Source:NCBI gene;Acc:102172896]	GO:0005794(Golgi apparatus);GO:0005975(carbohydrate metabolic process);GO:0006011(UDP-glucose metabolic process);GO:0006012(galactose metabolic process);GO:0008108(UDP-glucose:hexose-1-phosphate uridylyltransferase activity);GO:0008270(zinc ion binding);GO:0016740(transferase activity);GO:0016779(nucleotidyltransferase activity);GO:0033499(galactose catabolic process via UDP-galactose);GO:0046872…	00052(Galactose metabolism);00520(Amino sugar and nucleotide sugar metabolism);04917(Prolactin signaling pathway)	1e-258	1	331,	0	-2.66	0.000190546	-1.51	3' UTR	8	75838004	75845012	7009	1
chr8	68896369	68897474	1106	ENSCHIG00000021822	ENSCHIT00000032632	3496	DOK2	docking protein 2 [Source:NCBI gene;Acc:102168348]	GO:0005068(transmembrane receptor protein tyrosine kinase adaptor activity);GO:0007169(transmembrane receptor protein tyrosine kinase signaling pathway);GO:0007265(Ras protein signal transduction)	NA	6.3e-51	1	1106,	0	-1.56	0.0040738	-1.08	3' UTR	8	68892755	68900970	8216	2
chr9	49082907	49084266	1360	ENSCHIG00000007748	ENSCHIT00000010624	59	CNR1	cannabinoid receptor 1 [Source:NCBI gene;Acc:102177799]	GO:0004930(G protein-coupled receptor activity);GO:0004949(cannabinoid receptor activity);GO:0005739(mitochondrion);GO:0005741(mitochondrial outer membrane);GO:0005886(plasma membrane);GO:0007165(signal transduction);GO:0007186(G protein-coupled receptor signaling pathway);GO:0007188(adenylate cyclase-modulating G protein-coupled receptor signaling pathway);GO:0007413(axonal fasciculation);GO:001…	04015(Rap1 signaling pathway);04080(Neuroactive ligand-receptor interaction);04714(Thermogenesis);04723(Retrograde endocannabinoid signaling)	2e-22	1	1360,	0	-2.1	0.000891251	-3.58	Exon (ENSCHIT00000010624/ENSCHIG00000007748, exon 1 of 1)	9	49082848	49084266	1419	1
chr9	81954177	81954685	509	ENSCHIG00000011077	ENSCHIT00000015488	98467	SYNJ2	synaptojanin 2 [Source:NCBI gene;Acc:106502498]	GO:0003676(nucleic acid binding);GO:0003723(RNA binding);GO:0004439(phosphatidylinositol-4,5-bisphosphate 5-phosphatase activity);GO:0016787(hydrolase activity);GO:0034595(phosphatidylinositol phosphate 5-phosphatase activity);GO:0042578(phosphoric ester hydrolase activity);GO:0046856(phosphatidylinositol dephosphorylation)	00562(Inositol phosphate metabolism);04070(Phosphatidylinositol signaling system)	5e-73	1	509,	0	-2.16	0.000758578	-1.92	Exon (ENSCHIT00000015488/ENSCHIG00000011077, exon 27 of 27)	9	81855710	81954685	98976	1
chr9	45691432	45691610	179	ENSCHIG00000022626	ENSCHIT00000034036	2023	ENSCHIG00000022626	kelch-like protein 7 [Source:NCBI gene;Acc:102171710]	GO:0005515(protein binding);GO:0016567(protein ubiquitination);GO:0031463(Cul3-RING ubiquitin ligase complex)	NA	0.00019	1	179,	0	-1.51	0.0047863	-3.68	Exon (ENSCHIT00000034036/ENSCHIG00000022626, exon 2 of 2)	9	45690270	45693633	3364	2
chr10	16828738	16829156	419	ENSCHIG00000009803	ENSCHIT00000013488	2336	MLH3	mutL homolog 3 [Source:NCBI gene;Acc:102170053]	GO:0000793(condensed chromosome);GO:0000794(condensed nuclear chromosome);GO:0000795(synaptonemal complex);GO:0001673(male germ cell nucleus);GO:0003682(chromatin binding);GO:0005524(ATP binding);GO:0005654(nucleoplasm);GO:0005712(chiasma);GO:0006298(mismatch repair);GO:0006974(cellular response to DNA damage stimulus);GO:0007130(synaptonemal complex assembly);GO:0007140(male meiotic nuclear divi…	03430(Mismatch repair)	1.7e-09	1	419,	0	-2.59	0.000229087	-2.52	Exon (ENSCHIT00000013488/ENSCHIG00000009803, exon 2 of 13)	10	16826402	16851846	25445	1
chr10	73072938	73073463	526	ENSCHIG00000010643	ENSCHIT00000014721	29	GREM1	gremlin 1, DAN family BMP antagonist [Source:HGNC Symbol;Acc:HGNC:2001]	GO:0000902(cell morphogenesis);GO:0001525(angiogenesis);GO:0002042(cell migration involved in sprouting angiogenesis);GO:0002092(positive regulation of receptor internalization);GO:0003257(positive regulation of transcription from RNA polymerase II promoter involved in myocardial precursor cell differentiation);GO:0003337(mesenchymal to epithelial transition involved in metanephros morphogenesis)…	NA	2.5e-17	1	526,	0	-2.02	0.00112202	-2.52	Exon (ENSCHIT00000014721/ENSCHIG00000010643, exon 1 of 1)	10	73072909	73073463	555	1
chr10	80625513	80627139	1627	ENSCHIG00000024116	ENSCHIT00000036589	30	NFATC4	nuclear factor of activated T cells 4 [Source:NCBI gene;Acc:102184725]	GO:0000122(negative regulation of transcription by RNA polymerase II);GO:0000978(RNA polymerase II cis-regulatory region sequence-specific DNA binding);GO:0000981(DNA-binding transcription factor activity, RNA polymerase II-specific);GO:0001227(DNA-binding transcription repressor activity, RNA polymerase II-specific);GO:0001569(branching involved in blood vessel morphogenesis);GO:0003677(DNA bind…	04022(cGMP-PKG signaling pathway);04218(Cellular senescence);04310(Wnt signaling pathway);04360(Axon guidance);04625(C-type lectin receptor signaling pathway);04921(Oxytocin signaling pathway);05161(Hepatitis B);05163(Human cytomegalovirus infection);05166(Human T-cell leukemia virus 1 infection);05167(Kaposi sarcoma-associated herpesvirus infection);05170(Human immunodeficiency virus 1 infection)	2.2e-10	2	70,470,	0,1157	-1.39	0.00676083	-1.74	Exon (ENSCHIT00000036589/ENSCHIG00000024116, exon 1 of 9)	10	80625483	80634497	9015	1
chr10	89193401	89193761	361	ENSCHIG00000014756	ENSCHIT00000021049	1109	PDCD7	programmed cell death 7 [Source:NCBI gene;Acc:106501775]	GO:0005689(U12-type spliceosomal complex)	NA	4.7e-09	1	361,	0	-1.51	0.00457088	-3.8	Exon (ENSCHIT00000021049/ENSCHIG00000014756, exon 1 of 5)	10	89192292	89204931	12640	1
chr10	1573514	1577489	3976	ENSCHIG00000012556	ENSCHIT00000017597	1130	TDP1	tyrosyl-DNA phosphodiesterase 1 [Source:NCBI gene;Acc:102184066]	GO:0000012(single strand break repair);GO:0003690(double-stranded DNA binding);GO:0003697(single-stranded DNA binding);GO:0004518(nuclease activity);GO:0005634(nucleus);GO:0005654(nucleoplasm);GO:0005737(cytoplasm);GO:0005886(plasma membrane);GO:0006281(DNA repair);GO:0006302(double-strand break repair);GO:0006974(cellular response to DNA damage stimulus);GO:0008081(phosphoric diester hydrolase a…	NA	1e-12	2	4,475,	0,3501	-2	0.0011749	-1.89	Exon (ENSCHIT00000017597/ENSCHIG00000012556, exon 2 of 15)	10	1507611	1578619	71009	2
chr10	79899094	79901218	2125	ENSCHIG00000017054	ENSCHIT00000024819	41	ENSCHIG00000017054	NA	NA	NA	5e-67	3	90,96,143,	0,751,1982	-68.6	1e-71	-3.56	Exon (ENSCHIT00000024819/ENSCHIG00000017054, exon 1 of 3)	10	79899053	79903687	4635	1
chr10	94241546	94243314	1769	ENSCHIG00000008105	ENSCHIT00000011134	79705	POLK	DNA polymerase kappa [Source:NCBI gene;Acc:102170426]	GO:0003677(DNA binding);GO:0003684(damaged DNA binding);GO:0003887(DNA-directed DNA polymerase activity);GO:0005634(nucleus);GO:0005654(nucleoplasm);GO:0006281(DNA repair);GO:0006297(nucleotide-excision repair, DNA gap filling);GO:0006974(cellular response to DNA damage stimulus);GO:0016604(nuclear body);GO:0034644(cellular response to UV);GO:0042276(error-prone translesion synthesis);GO:0046872(…	03460(Fanconi anemia pathway);05169(Epstein-Barr virus infection);05200(Pathways in cancer);05202(Transcriptional misregulation in cancer);05210(Colorectal cancer);05212(Pancreatic cancer);05213(Endometrial cancer);05214(Glioma);05216(Thyroid cancer);05217(Basal cell carcinoma);05218(Melanoma);05220(Chronic myeloid leukemia);05222(Small cell lung cancer);05223(Non-small cell lung cancer);05224(Br…	2.5e-25	3	60,43,885,	0,290,884	-2.61	0.000218776	-1.08	Exon (ENSCHIT00000011134/ENSCHIG00000008105, exon 13 of 15)	10	94236911	94323019	86109	2
chr11	15017526	15023548	6023	ENSCHIG00000008751	ENSCHIT00000012371	203076	BIRC6	baculoviral IAP repeat containing 6 [Source:NCBI gene;Acc:102189592]	GO:0000922(spindle pole);GO:0001890(placenta development);GO:0004842(ubiquitin-protein transferase activity);GO:0004869(cysteine-type endopeptidase inhibitor activity);GO:0005768(endosome);GO:0005802(trans-Golgi network);GO:0005815(microtubule organizing center);GO:0006915(apoptotic process);GO:0008284(positive regulation of cell population proliferation);GO:0010951(negative regulation of endopep…	04120(Ubiquitin mediated proteolysis);04215(Apoptosis - multiple species)	1.6e-20	2	91,180,	0,5843	-2.97	8.51138e-05	-1	Exon (ENSCHIT00000012371/ENSCHIG00000008751, exon 74 of 75)	11	14814450	15023548	209099	1
chr11	73836141	73836730	590	ENSCHIG00000024414	ENSCHIT00000037066	6724	POMC	proopiomelanocortin [Source:NCBI gene;Acc:102182514]	GO:0001664(G protein-coupled receptor binding);GO:0005102(signaling receptor binding);GO:0005179(hormone activity);GO:0005576(extracellular region);GO:0005615(extracellular space);GO:0005737(cytoplasm);GO:0006091(generation of precursor metabolites and energy);GO:0007165(signal transduction);GO:0007218(neuropeptide signaling pathway);GO:0007267(cell-cell signaling);GO:0008217(regulation of blood …	04024(cAMP signaling pathway);04080(Neuroactive ligand-receptor interaction);04915(Estrogen signaling pathway);04916(Melanogenesis);04920(Adipocytokine signaling pathway);04925(Aldosterone synthesis and secretion);04927(Cortisol synthesis and secretion);04934(Cushing syndrome)	6.3e-42	1	590,	0	-1.55	0.00416869	-1.28	Exon (ENSCHIT00000037066/ENSCHIG00000024414, exon 3 of 3)	11	73829417	73836730	7314	1
chr11	95646613	95668959	22347	ENSCHIG00000007353	ENSCHIT00000009994	30	GAPVD1	GTPase activating protein and VPS9 domains 1 [Source:NCBI gene;Acc:102185929]	GO:0005085(guanyl-nucleotide exchange factor activity);GO:0005829(cytosol);GO:0005886(plasma membrane);GO:0006897(endocytosis);GO:0007165(signal transduction);GO:0016020(membrane);GO:0032794(GTPase activating protein binding);GO:0043087(regulation of GTPase activity);GO:0051223(regulation of protein transport)	NA	3.2e-10	2	137,104,	0,22243	-2.04	0.00104713	-1.16	5' UTR	11	95646583	95708062	61480	1
chr11	100853882	100854091	210	ENSCHIG00000026201	ENSCHIT00000039992	58740	NUP214	nucleoporin 214 [Source:NCBI gene;Acc:102185190]	GO:0005049(nuclear export signal receptor activity);GO:0005515(protein binding);GO:0006406(mRNA export from nucleus);GO:0006606(protein import into nucleus);GO:0006611(protein export from nucleus);GO:0017056(structural constituent of nuclear pore);GO:0046822(regulation of nucleocytoplasmic transport);GO:0051726(regulation of cell cycle);GO:1990876(cytoplasmic side of nuclear pore)	03013(RNA transport)	7.2e-06	1	210,	0	-1.49	0.00501187	-1	Exon (ENSCHIT00000039992/ENSCHIG00000026201, exon 27 of 33)	11	100795142	100883603	88462	1
chr11	3502	3738	237	ENSCHIG00000004438	ENSCHIT00000005893	456	ENSCHIG00000004438	NA	NA	NA	1.3e-10	1	237,	0	-1.84	0.0018197	-3.21	Exon (ENSCHIT00000005893/ENSCHIG00000004438, exon 2 of 2)	11	2738	4194	1457	2
chr11	68388685	68392181	3497	ENSCHIG00000017794	ENSCHIT00000026161	25841	EHD3	EH domain containing 3 [Source:NCBI gene;Acc:102190796]	GO:0000166(nucleotide binding);GO:0001881(receptor recycling);GO:0005509(calcium ion binding);GO:0005515(protein binding);GO:0005524(ATP binding);GO:0005525(GTP binding);GO:0005768(endosome);GO:0005829(cytosol);GO:0005886(plasma membrane);GO:0005929(cilium);GO:0010008(endosome membrane);GO:0015031(protein transport);GO:0016020(membrane);GO:0020018(ciliary pocket membrane);GO:0030030(cell projecti…	04144(Endocytosis)	2.2e-06	2	195,104,	0,3393	-1.85	0.00177828	-2.37	Exon (ENSCHIT00000026161/ENSCHIG00000017794, exon 5 of 6)	11	68388327	68418022	29696	2
chr12	34023847	34024803	957	ENSCHIG00000012250	ENSCHIT00000017129	30	KCTD12	potassium channel tetramerization domain containing 12 [Source:NCBI gene;Acc:102190143]	GO:0005515(protein binding);GO:0042802(identical protein binding);GO:0051260(protein homooligomerization)	NA	6.3e-18	1	957,	0	-1.83	0.00190546	-1.49	Exon (ENSCHIT00000017129/ENSCHIG00000012250, exon 1 of 1)	12	34023817	34024803	987	1
chr13	42386385	42387840	1456	ENSCHIG00000022650	ENSCHIT00000034081	13757	ASB13	ankyrin repeat and SOCS box containing 13 [Source:NCBI gene;Acc:102186777]	GO:0005515(protein binding);GO:0016567(protein ubiquitination);GO:0035556(intracellular signal transduction)	NA	5e-46	2	166,128,	0,1328	-2.05	0.00102329	-1.26	Exon (ENSCHIT00000034081/ENSCHIG00000022650, exon 5 of 6)	13	42372628	42387840	15213	1
chr13	61206755	61209086	2332	ENSCHIG00000025689	ENSCHIT00000039155	78016	NOL4L	nucleolar protein 4 like [Source:NCBI gene;Acc:102186028]	GO:0005654(nucleoplasm);GO:0005829(cytosol)	NA	4e-61	2	578,136,	0,2196	-2.03	0.00109648	-1.68	3' UTR	13	61206755	61287102	80348	2
chr14	51588448	51606172	17725	ENSCHIG00000014432	ENSCHIT00000020580	28578	TRIM55	tripartite motif containing 55 [Source:NCBI gene;Acc:102170443]	GO:0002523(leukocyte migration involved in inflammatory response);GO:0008270(zinc ion binding);GO:0042802(identical protein binding);GO:0046872(metal ion binding);GO:0050904(diapedesis)	NA	0.0013	2	64,56,	0,17669	-1.45	0.00562341	-1.54	Exon (ENSCHIT00000020580/ENSCHIG00000014432, exon 9 of 10)	14	51588389	51634750	46362	2
chr15	34623496	34632371	8876	ENSCHIG00000020830	ENSCHIT00000030976	179	ENSCHIG00000020830	tripartite motif-containing protein 34 [Source:NCBI gene;Acc:102170446]	GO:0005515(protein binding);GO:0008270(zinc ion binding);GO:0046872(metal ion binding)	NA	1.4e-10	2	16,372,	0,8504	-1.37	0.00707946	-2.37	5' UTR	15	34623317	34638876	15560	1
chr15	57956038	57974331	18294	ENSCHIG00000016960	ENSCHIT00000024877	0	USP28	ubiquitin specific peptidase 28 [Source:NCBI gene;Acc:102179685]	GO:0000077(DNA damage checkpoint);GO:0004843(thiol-dependent ubiquitin-specific protease activity);GO:0005515(protein binding);GO:0005654(nucleoplasm);GO:0006511(ubiquitin-dependent protein catabolic process);GO:0006974(cellular response to DNA damage stimulus);GO:0007265(Ras protein signal transduction);GO:0008283(cell population proliferation);GO:0010212(response to ionizing radiation);GO:00165…	NA	2.5e-10	3	27,63,31,	0,17515,18263	-1.73	0.00245471	-1.16	Exon (ENSCHIT00000024834/ENSCHIG00000016960, exon 1 of 26)	15	57973553	58024777	51225	1
chr15	66385848	66386954	1107	ENSCHIG00000013426	ENSCHIT00000018942	90	FUT4	fucosyltransferase 4 [Source:NCBI gene;Acc:102186705]	GO:0005794(Golgi apparatus);GO:0005802(trans-Golgi network);GO:0006486(protein glycosylation);GO:0008417(fucosyltransferase activity);GO:0009311(oligosaccharide metabolic process);GO:0009986(cell surface);GO:0016020(membrane);GO:0016021(integral component of membrane);GO:0016740(transferase activity);GO:0016757(transferase activity, transferring glycosyl groups);GO:0017083(4-galactosyl-N-acetylgl…	00515(Mannose type O-glycan biosynthesis);00601(Glycosphingolipid biosynthesis - lacto and neolacto series)	1.6e-48	1	1107,	0	-4.83	6.91831e-07	-2.75	Exon (ENSCHIT00000018942/ENSCHIG00000013426, exon 1 of 1)	15	66385758	66386954	1197	1
chr15	67032299	67032867	569	ENSCHIG00000013572	ENSCHIT00000019188	33418	ENDOD1	endonuclease domain containing 1 [Source:NCBI gene;Acc:102182707]	GO:0003676(nucleic acid binding);GO:0016020(membrane);GO:0016021(integral component of membrane);GO:0016787(hydrolase activity);GO:0046872(metal ion binding)	NA	6.3e-27	1	569,	0	-9.2	1.58489e-11	-1.11	3' UTR	15	66998881	67033824	34944	1
chr15	48889345	48891869	2525	ENSCHIG00000027002	ENSCHIT00000041303	147434	UBASH3B	ubiquitin associated and SH3 domain containing B [Source:NCBI gene;Acc:102187611]	GO:0004725(protein tyrosine phosphatase activity);GO:0005515(protein binding);GO:0006469(negative regulation of protein kinase activity);GO:0009968(negative regulation of signal transduction);GO:0030168(platelet activation);GO:0035335(peptidyl-tyrosine dephosphorylation);GO:0038063(collagen-activated tyrosine kinase receptor signaling pathway);GO:0038065(collagen-activated signaling pathway);GO:0…	NA	1.6e-12	2	1302,16,	0,2509	-1.46	0.00537032	-1.93	3' UTR	15	48885902	49039303	153402	2
chr15	58543948	58544277	330	ENSCHIG00000013038	ENSCHIT00000018325	72260	NCAM1	neural cell adhesion molecule 1 [Source:NCBI gene;Acc:102177818]	GO:0005515(protein binding);GO:0005829(cytosol);GO:0005886(plasma membrane);GO:0007155(cell adhesion);GO:0016020(membrane)	04514(Cell adhesion molecules (CAMs));05020(Prion diseases)	1.3e-15	1	330,	0	-1.76	0.00223872	-1.88	3' UTR	15	58541199	58616537	75339	2
chr16	34676578	34680141	3564	ENSCHIG00000017060	ENSCHIT00000024828	238	ENSCHIG00000017060	lymphotactin [Source:NCBI gene;Acc:102190717]	GO:0005125(cytokine activity);GO:0005576(extracellular region);GO:0005615(extracellular space);GO:0006955(immune response);GO:0007165(signal transduction);GO:0008009(chemokine activity);GO:0060326(cell chemotaxis)	04060(Cytokine-cytokine receptor interaction);04062(Chemokine signaling pathway)	5.4e-09	3	39,115,234,	0,1999,3330	-1.56	0.00398107	-2.05	3' UTR	16	34676340	34680260	3921	1
chr16	49694708	49695575	868	ENSCHIG00000024699	ENSCHIT00000037499	2025	TAS1R3	taste 1 receptor member 3 [Source:NCBI gene;Acc:102189978]	GO:0001582(detection of chemical stimulus involved in sensory perception of sweet taste);GO:0004930(G protein-coupled receptor activity);GO:0005886(plasma membrane);GO:0007165(signal transduction);GO:0007186(G protein-coupled receptor signaling pathway);GO:0008527(taste receptor activity);GO:0016020(membrane);GO:0016021(integral component of membrane);GO:0033041(sweet taste receptor activity);GO:…	04742(Taste transduction);04973(Carbohydrate digestion and absorption)	1.7e-08	1	868,	0	-1.38	0.00676083	-1.79	Exon (ENSCHIT00000037499/ENSCHIG00000024699, exon 5 of 5)	16	49694648	49697600	2953	2
chr17	27128892	27131349	2458	ENSCHIG00000016356	ENSCHIT00000023679	15195	ZNF26	zinc finger protein 26 [Source:NCBI gene;Acc:102173217]	GO:0003676(nucleic acid binding);GO:0006355(regulation of transcription, DNA-templated);GO:0046872(metal ion binding)	05168(Herpes simplex virus 1 infection)	3.8e-10	2	547,22,	0,2436	-1.29	0.00912011	-1.39	Exon (ENSCHIT00000023679/ENSCHIG00000016356, exon 3 of 4)	17	27124136	27146544	22409	2
chr18	36146979	36151999	5021	ENSCHIG00000010558	ENSCHIT00000014600	59	SLC9A5	solute carrier family 9 member A5 [Source:NCBI gene;Acc:102177916]	GO:0006811(ion transport);GO:0006812(cation transport);GO:0006814(sodium ion transport);GO:0006885(regulation of pH);GO:0015297(antiporter activity);GO:0015299(solute:proton antiporter activity);GO:0015385(sodium:proton antiporter activity);GO:0016020(membrane);GO:0016021(integral component of membrane);GO:0035725(sodium ion transmembrane transport);GO:0055085(transmembrane transport);GO:1902600(…	NA	1.4e-09	3	134,303,129,	0,3124,4892	-1.86	0.0017378	-1.67	Exon (ENSCHIT00000014600/ENSCHIG00000010558, exon 1 of 16)	18	36146920	36164840	17921	1
chr18	36164543	36164840	298	ENSCHIG00000010558	ENSCHIT00000014600	17623	SLC9A5	solute carrier family 9 member A5 [Source:NCBI gene;Acc:102177916]	GO:0006811(ion transport);GO:0006812(cation transport);GO:0006814(sodium ion transport);GO:0006885(regulation of pH);GO:0015297(antiporter activity);GO:0015299(solute:proton antiporter activity);GO:0015385(sodium:proton antiporter activity);GO:0016020(membrane);GO:0016021(integral component of membrane);GO:0035725(sodium ion transmembrane transport);GO:0055085(transmembrane transport);GO:1902600(…	NA	2.5e-46	1	298,	0	-2.48	0.000316228	-1.08	Exon (ENSCHIT00000014600/ENSCHIG00000010558, exon 16 of 16)	18	36146920	36164840	17921	1
chr18	37171859	37172187	329	ENSCHIG00000009402	ENSCHIT00000012928	21048	ZFP90	ZFP90 zinc finger protein [Source:NCBI gene;Acc:102169894]	GO:0000122(negative regulation of transcription by RNA polymerase II);GO:0001227(DNA-binding transcription repressor activity, RNA polymerase II-specific);GO:0003676(nucleic acid binding);GO:0003677(DNA binding);GO:0005634(nucleus);GO:0006355(regulation of transcription, DNA-templated);GO:0043392(negative regulation of DNA binding);GO:0045892(negative regulation of transcription, DNA-templated);G…	05168(Herpes simplex virus 1 infection)	2.5e-27	2	289,10,	0,319	-3.14	5.37032e-05	-1.75	Exon (ENSCHIT00000012928/ENSCHIG00000009402, exon 4 of 4)	18	37150811	37172147	21337	1
chr18	44059065	44059514	450	ENSCHIG00000026183	ENSCHIT00000039936	39324	ZNF507	zinc finger protein 507 [Source:NCBI gene;Acc:102184748]	GO:0003676(nucleic acid binding)	NA	1.3e-13	1	450,	0	-1.42	0.0060256	-1.35	3' UTR	18	44019741	44062148	42408	1
chr18	48204560	48205096	537	ENSCHIG00000016562	ENSCHIT00000024043	6768	ENSCHIG00000016562	zinc finger protein 239 [Source:NCBI gene;Acc:102168757]	GO:0003676(nucleic acid binding);GO:0006355(regulation of transcription, DNA-templated);GO:0046872(metal ion binding)	05168(Herpes simplex virus 1 infection)	2.5e-11	1	537,	0	-2.09	0.000912011	-2.42	Exon (ENSCHIT00000024043/ENSCHIG00000016562, exon 4 of 4)	18	48197792	48205483	7692	1
chr18	59456722	59457890	1169	ENSCHIG00000023288	ENSCHIT00000035173	67230	ENSCHIG00000023288	zinc finger protein 665 [Source:NCBI gene;Acc:102179466]	GO:0003676(nucleic acid binding);GO:0003677(DNA binding);GO:0006355(regulation of transcription, DNA-templated);GO:0046872(metal ion binding)	05168(Herpes simplex virus 1 infection)	1e-32	1	1169,	0	-2.84	0.00011749	-1.36	Exon (ENSCHIT00000035173/ENSCHIG00000023288, exon 5 of 5)	18	59389492	59459089	69598	1
chr18	53354149	53354716	568	ENSCHIG00000016361	ENSCHIT00000023691	15769	ZNF180	zinc finger protein 180 [Source:NCBI gene;Acc:102168569]	GO:0003676(nucleic acid binding);GO:0006355(regulation of transcription, DNA-templated);GO:0046872(metal ion binding)	05168(Herpes simplex virus 1 infection)	1.6e-12	1	568,	0	-1.84	0.0018197	-2.09	Exon (ENSCHIT00000023691/ENSCHIG00000016361, exon 4 of 4)	18	53352985	53370485	17501	2
chr18	54499124	54499478	355	ENSCHIG00000010547	ENSCHIT00000014563	25674	NOVA2	NOVA alternative splicing regulator 2 [Source:NCBI gene;Acc:102191643]	GO:0000398(mRNA splicing, via spliceosome);GO:0003676(nucleic acid binding);GO:0003723(RNA binding);GO:0051252(regulation of RNA metabolic process);GO:0120163(negative regulation of cold-induced thermogenesis)	NA	7.9e-16	1	355,	0	-4.07	4.7863e-06	-2.69	Exon (ENSCHIT00000014563/ENSCHIG00000010547, exon 4 of 4)	18	54499124	54525152	26029	2
chr18	57244358	57245045	688	ENSCHIG00000014204	ENSCHIT00000020250	7601	IL4I1	interleukin 4 induced 1 [Source:NCBI gene;Acc:102186899]	GO:0016491(oxidoreductase activity);GO:0055114(oxidation-reduction process)	00250(Alanine, aspartate and glutamate metabolism);00270(Cysteine and methionine metabolism);00280(Valine, leucine and isoleucine degradation);00350(Tyrosine metabolism);00360(Phenylalanine metabolism);00380(Tryptophan metabolism);00400(Phenylalanine, tyrosine and tryptophan biosynthesis)	2e-14	1	688,	0	-1.33	0.00794328	-1.37	Exon (ENSCHIT00000020250/ENSCHIG00000014204, exon 7 of 9)	18	57244358	57252646	8289	2
chr18	57623237	57627184	3948	ENSCHIG00000022806	ENSCHIT00000034349	744	FAM71E1	family with sequence similarity 71 member E1 [Source:NCBI gene;Acc:102189894]	NA	NA	5e-15	2	240,114,	0,3834	-3.81	9.33254e-06	-1.24	Exon (ENSCHIT00000034349/ENSCHIG00000022806, exon 3 of 5)	18	57622649	57627928	5280	2
chr19	18337906	18338472	567	ENSCHIG00000010629	ENSCHIT00000015014	187740	NF1	neurofibromin 1 [Source:NCBI gene;Acc:102183001]	GO:0001937(negative regulation of endothelial cell proliferation);GO:0005096(GTPase activator activity);GO:0007165(signal transduction);GO:0008429(phosphatidylethanolamine binding);GO:0030336(negative regulation of cell migration);GO:0030424(axon);GO:0030425(dendrite);GO:0031210(phosphatidylcholine binding);GO:0043087(regulation of GTPase activity);GO:0043409(negative regulation of MAPK cascade);…	01521(EGFR tyrosine kinase inhibitor resistance);04010(MAPK signaling pathway);04014(Ras signaling pathway)	2e-49	1	567,	0	-1.36	0.00724436	-1.34	Exon (ENSCHIT00000016754/ENSCHIG00000012005, exon 1 of 1)	19	18279378	18526212	246835	2
chr19	49934329	49934744	416	ENSCHIG00000018865	ENSCHIT00000027914	3068	ENSCHIG00000018865	NA	GO:0002250(adaptive immune response);GO:0016020(membrane);GO:0016021(integral component of membrane);GO:0038023(signaling receptor activity)	NA	5e-56	1	416,	0	-2.31	0.000512861	-1.47	3' UTR	19	49931261	49935572	4312	1
chr19	56266551	56267150	600	ENSCHIG00000019492	ENSCHIT00000028884	5642	BTBD17	BTB domain containing 17 [Source:NCBI gene;Acc:102174778]	GO:0005515(protein binding)	NA	2.3e-09	1	600,	0	-1.94	0.00138038	-3.8	3' UTR	19	56260909	56266615	5707	1
chr19	20651992	20652202	211	ENSCHIG00000021865	ENSCHIT00000032737	7856	GIT1	GIT ArfGAP 1 [Source:NCBI gene;Acc:102171274]	GO:0005096(GTPase activator activity);GO:0005515(protein binding);GO:0005739(mitochondrion);GO:0005829(cytosol);GO:0005925(focal adhesion);GO:0032465(regulation of cytokinesis);GO:0043547(positive regulation of GTPase activity);GO:0044877(protein-containing complex binding);GO:0046872(metal ion binding);GO:0048013(ephrin receptor signaling pathway)	04144(Endocytosis);04810(Regulation of actin cytoskeleton)	6.3e-13	1	211,	0	-3.33	3.31131e-05	-1.1	Exon (ENSCHIT00000032737/ENSCHIG00000021865, exon 18 of 18)	19	20651992	20660058	8067	2
chr19	32710221	32710550	330	ENSCHIG00000023062	ENSCHIT00000034768	15955	ENSCHIG00000023062	tripartite motif containing 16 [Source:NCBI gene;Acc:102185685]	GO:0005515(protein binding);GO:0008270(zinc ion binding)	NA	1.1e-05	1	330,	0	-1.36	0.0074131	-2.4	3' UTR	19	32708576	32726505	17930	2
chr20	6860813	6861171	359	ENSCHIG00000012765	ENSCHIT00000017991	42708	GFM2	G elongation factor mitochondrial 2 [Source:NCBI gene;Acc:102170634]	GO:0000166(nucleotide binding);GO:0003924(GTPase activity);GO:0005525(GTP binding);GO:0005739(mitochondrion);GO:0006412(translation);GO:0032543(mitochondrial translation);GO:0032790(ribosome disassembly)	NA	5e-08	1	359,	0	-11.7	3.98107e-14	-2.23	3' UTR	20	6818105	6861599	43495	1
chr20	10272161	10275605	3445	ENSCHIG00000001852	ENSCHIT00000002651	0	OCLN	occludin [Source:NCBI gene;Acc:102185782]	GO:0001933(negative regulation of protein phosphorylation);GO:0005765(lysosomal membrane);GO:0005886(plasma membrane);GO:0005911(cell-cell junction);GO:0005923(bicellular tight junction);GO:0010628(positive regulation of gene expression);GO:0010629(negative regulation of gene expression);GO:0010827(regulation of glucose transmembrane transport);GO:0016020(membrane);GO:0016021(integral component o…	04514(Cell adhesion molecules (CAMs));04530(Tight junction);04670(Leukocyte transendothelial migration);05160(Hepatitis C)	1e-26	2	597,117,	0,3328	-2.19	0.000707946	-1.35	5' UTR	20	10236417	10275605	39189	2
chr20	67619039	67620151	1113	ENSCHIG00000024007	ENSCHIT00000036379	69444	ICE1	interactor of little elongation complex ELL subunit 1 [Source:NCBI gene;Acc:102180701]	GO:0005654(nucleoplasm);GO:0008023(transcription elongation factor complex);GO:0015030(Cajal body);GO:0016604(nuclear body);GO:0030674(protein-macromolecule adaptor activity);GO:0031334(positive regulation of protein-containing complex assembly);GO:0035327(transcriptionally active chromatin);GO:0035363(histone locus body);GO:0042795(snRNA transcription by RNA polymerase II);GO:0042796(snRNA trans…	NA	1.1e-07	2	276,24,	0,1089	-1.89	0.00158489	-1.11	3' UTR	20	67618620	67689595	70976	2
chr21	33400957	33407040	6084	ENSCHIG00000025617	ENSCHIT00000039027	4968	CYP1A1	cytochrome P450 1A1 [Source:NCBI gene;Acc:102170823]	GO:0002933(lipid hydroxylation);GO:0004497(monooxygenase activity);GO:0005506(iron ion binding);GO:0005783(endoplasmic reticulum);GO:0005789(endoplasmic reticulum membrane);GO:0006629(lipid metabolic process);GO:0006631(fatty acid metabolic process);GO:0008202(steroid metabolic process);GO:0008210(estrogen metabolic process);GO:0008391(arachidonic acid monooxygenase activity);GO:0009308(amine met…	00140(Steroid hormone biosynthesis);00380(Tryptophan metabolism);00830(Retinol metabolism);00980(Metabolism of xenobiotics by cytochrome P450);04913(Ovarian steroidogenesis);05204(Chemical carcinogenesis)	4.9e-06	2	62,118,	0,5966	-1.32	0.00812831	-1.42	3' UTR	21	33395989	33410004	14016	1
chr21	33531810	33532139	330	ENSCHIG00000017971	ENSCHIT00000026424	45734	ARID3B	AT-rich interaction domain 3B [Source:NCBI gene;Acc:102172206]	GO:0000978(RNA polymerase II cis-regulatory region sequence-specific DNA binding);GO:0001228(DNA-binding transcription activator activity, RNA polymerase II-specific);GO:0003677(DNA binding);GO:0005654(nucleoplasm);GO:0045944(positive regulation of transcription by RNA polymerase II)	NA	6.3e-12	1	330,	0	-1.83	0.00190546	-1.02	3' UTR	21	33529749	33577873	48125	2
chr23	18241398	18241603	206	ENSCHIG00000010477	ENSCHIT00000014463	205	ENSCHIG00000010477	H3 clustered histone 6 [Source:HGNC Symbol;Acc:HGNC:4769]	GO:0000786(nucleosome);GO:0003677(DNA binding);GO:0005634(nucleus);GO:0046982(protein heterodimerization activity)	NA	2.9e-07	1	206,	0	-2.15	0.000776247	-6.64	Exon (ENSCHIT00000014463/ENSCHIG00000010477, exon 1 of 1)	23	18241193	18241603	411	1
chr23	237926	238818	893	ENSCHIG00000013305	ENSCHIT00000018845	97868	EXOC2	exocyst complex component 2 [Source:NCBI gene;Acc:102179823]	GO:0000145(exocyst);GO:0006887(exocytosis);GO:0006893(Golgi to plasma membrane transport);GO:0015031(protein transport);GO:0017160(Ral GTPase binding);GO:0019901(protein kinase binding);GO:0047485(protein N-terminus binding);GO:2000535(regulation of entry of bacterium into host cell)	04014(Ras signaling pathway)	5.4e-08	2	179,32,	0,861	-4.67	1.02329e-06	-1.28	3' UTR	23	236427	336686	100260	2
chr24	26362658	26363665	1008	ENSCHIG00000020827	ENSCHIT00000030982	34278	DSC2	desmocollin-2 [Source:NCBI gene;Acc:102184211]	GO:0005509(calcium ion binding);GO:0005886(plasma membrane);GO:0005912(adherens junction);GO:0007155(cell adhesion);GO:0007156(homophilic cell adhesion via plasma membrane adhesion molecules);GO:0009267(cellular response to starvation);GO:0014704(intercalated disc);GO:0016020(membrane);GO:0016021(integral component of membrane);GO:0030054(cell junction);GO:0030057(desmosome);GO:0031410(cytoplasmi…	05412(Arrhythmogenic right ventricular cardiomyopathy (ARVC))	6.3e-11	3	145,46,198,	0,677,810	-1.67	0.00301995	-1.78	3' UTR	24	26328380	26363380	35001	1
chr24	655785	679422	23638	ENSCHIG00000020951	ENSCHIT00000031234	62830	NFATC1	nuclear factor of activated T cells 1 [Source:NCBI gene;Acc:102188180]	GO:0000790(nuclear chromatin);GO:0003677(DNA binding);GO:0003700(DNA-binding transcription factor activity);GO:0005634(nucleus);GO:0005654(nucleoplasm);GO:0006355(regulation of transcription, DNA-templated);GO:0016604(nuclear body);GO:0033173(calcineurin-NFAT signaling cascade);GO:0035556(intracellular signal transduction);GO:0045893(positive regulation of transcription, DNA-templated);GO:0045944…	04010(MAPK signaling pathway);04022(cGMP-PKG signaling pathway);04024(cAMP signaling pathway);04218(Cellular senescence);04310(Wnt signaling pathway);04380(Osteoclast differentiation);04625(C-type lectin receptor signaling pathway);04650(Natural killer cell mediated cytotoxicity);04658(Th1 and Th2 cell differentiation);04659(Th17 cell differentiation);04660(T cell receptor signaling pathway);0466…	2.5e-57	3	50,88,73,	0,21351,23565	-1.73	0.00251189	-1.07	Exon (ENSCHIT00000031234/ENSCHIG00000020951, exon 10 of 10)	24	655785	742252	86468	2
chr24	10927337	10928235	899	ENSCHIG00000016363	ENSCHIT00000023697	137273	CDH7	cadherin 7 [Source:NCBI gene;Acc:102169638]	GO:0005509(calcium ion binding);GO:0005886(plasma membrane);GO:0007155(cell adhesion);GO:0007156(homophilic cell adhesion via plasma membrane adhesion molecules);GO:0016020(membrane);GO:0016021(integral component of membrane);GO:0098609(cell-cell adhesion)	NA	1.6e-36	1	899,	0	-1.37	0.00724436	-1.67	3' UTR	24	10904599	11065508	160910	2
chr25	14467115	14467563	449	ENSCHIG00000017905	ENSCHIT00000026387	56674	ENSCHIG00000017905	nodal modulator 1 [Source:NCBI gene;Acc:102178324]	GO:0030246(carbohydrate binding)	NA	3.2e-13	1	449,	0	-1.67	0.00295121	-1.44	3' UTR	25	14410441	14468788	58348	1
chr25	20534846	20535115	270	ENSCHIG00000005128	ENSCHIT00000006832	111003	HS3ST2	heparan sulfate-glucosamine 3-sulfotransferase 2 [Source:NCBI gene;Acc:102183286]	GO:0008146(sulfotransferase activity);GO:0016020(membrane);GO:0016021(integral component of membrane);GO:0016740(transferase activity)	00534(Glycosaminoglycan biosynthesis - heparan sulfate / heparin)	2.5e-15	1	270,	0	-2.16	0.000758578	-1.77	3' UTR	25	20423843	20537897	114055	1
chr25	1009920	1016411	6492	ENSCHIG00000025940	ENSCHIT00000039557	15061	ENSCHIG00000025940	unk like zinc finger [Source:NCBI gene;Acc:102179255]	GO:0005737(cytoplasm);GO:0046872(metal ion binding)	NA	6.2e-09	3	177,17,105,	0,6358,6387	-1.86	0.0017378	-1.04	Exon (ENSCHIT00000039557/ENSCHIG00000025940, exon 6 of 12)	25	1001848	1031472	29625	2
chr25	37844576	37847384	2809	ENSCHIG00000014313	ENSCHIT00000020437	8426	CPSF4	cleavage and polyadenylation specific factor 4 [Source:NCBI gene;Acc:102169823]	GO:0003676(nucleic acid binding);GO:0005634(nucleus);GO:0005654(nucleoplasm);GO:0005847(mRNA cleavage and polyadenylation specificity factor complex);GO:0008270(zinc ion binding);GO:0043231(intracellular membrane-bounded organelle);GO:0046872(metal ion binding);GO:1990837(sequence-specific double-stranded DNA binding)	03015(mRNA surveillance pathway);05164(Influenza A)	4.1e-06	2	69,112,	0,2697	-3.51	2.04174e-05	-1.12	Exon (ENSCHIT00000020437/ENSCHIG00000014313, exon 7 of 8)	25	37844576	37855810	11235	2
chr26	17387868	17388405	538	ENSCHIG00000017133	ENSCHIT00000025031	25962	CCDC186	coiled-coil domain containing 186 [Source:NCBI gene;Acc:102182664]	GO:0005794(Golgi apparatus);GO:0009617(response to bacterium);GO:0035773(insulin secretion involved in cellular response to glucose stimulus);GO:0042593(glucose homeostasis);GO:0099518(vesicle cytoskeletal trafficking)	NA	0.00013	2	139,41,	0,497	-1.57	0.00398107	-2.09	Exon (ENSCHIT00000025031/ENSCHIG00000017133, exon 14 of 15)	26	17361906	17388411	26506	1
chr26	17631597	17631836	240	ENSCHIG00000009352	ENSCHIT00000012935	52150	NHLRC2	NHL repeat containing 2 [Source:NCBI gene;Acc:102182377]	GO:0005515(protein binding);GO:0005829(cytosol);GO:0045454(cell redox homeostasis)	NA	1.3e-12	1	240,	0	-1.99	0.00123027	-1.11	Exon (ENSCHIT00000012935/ENSCHIG00000009352, exon 11 of 11)	26	17631597	17683986	52390	2
chr27	29103921	29104551	631	ENSCHIG00000017793	ENSCHIT00000026122	95021	FAT1	FAT atypical cadherin 1 [Source:NCBI gene;Acc:102189372]	GO:0005509(calcium ion binding);GO:0005634(nucleus);GO:0005886(plasma membrane);GO:0005911(cell-cell junction);GO:0007155(cell adhesion);GO:0007156(homophilic cell adhesion via plasma membrane adhesion molecules);GO:0016020(membrane);GO:0016021(integral component of membrane);GO:0048471(perinuclear region of cytoplasm)	NA	6.3e-15	1	631,	0	-1.34	0.00776247	-1.56	Exon (ENSCHIT00000026122/ENSCHIG00000017793, exon 10 of 28)	27	29008900	29129890	120991	1
chr28	36974561	36981365	6805	ENSCHIG00000000114	ENSCHIT00000000166	127944	LYST	lysosomal trafficking regulator [Source:NCBI gene;Acc:102170942]	GO:0005515(protein binding);GO:0007040(lysosome organization);GO:0015630(microtubule cytoskeleton);GO:0032510(endosome to lysosome transport via multivesicular body sorting pathway);GO:0042267(natural killer cell mediated cytotoxicity);GO:0043473(pigmentation)	NA	3.2e-14	4	23,157,72,139,	0,4427,5671,6666	-1.39	0.00676083	-1.81	Exon (ENSCHIT00000000166/ENSCHIG00000000114, exon 48 of 51)	28	36846617	36981365	134749	1
chr28	37458868	37459137	270	ENSCHIG00000020834	ENSCHIT00000030988	19685	ENSCHIG00000020834	RNA binding motif protein 34 [Source:NCBI gene;Acc:102168802]	GO:0003676(nucleic acid binding);GO:0003723(RNA binding)	NA	2.3e-08	1	270,	0	-1.88	0.00165959	-1.79	Exon (ENSCHIT00000030988/ENSCHIG00000020834, exon 11 of 11)	28	37439183	37459137	19955	1
chr29	32437719	32438529	811	ENSCHIG00000020701	ENSCHIT00000030884	30770	IGSF9B	immunoglobulin superfamily member 9B [Source:NCBI gene;Acc:102186464]	GO:0005515(protein binding);GO:0016020(membrane);GO:0016021(integral component of membrane)	NA	2e-15	1	811,	0	-1.94	0.00138038	-1.14	Exon (ENSCHIT00000030884/ENSCHIG00000020701, exon 18 of 21)	29	32406949	32445963	39015	1
chr29	36529699	36530633	935	ENSCHIG00000011239	ENSCHIT00000015638	0	SLC15A3	solute carrier family 15 member 3 [Source:NCBI gene;Acc:102177413]	GO:0015293(symporter activity);GO:0016020(membrane);GO:0016021(integral component of membrane);GO:0022857(transmembrane transporter activity);GO:0043231(intracellular membrane-bounded organelle);GO:0055085(transmembrane transport)	NA	6.9e-07	2	482,21,	0,914	-1.68	0.00281838	-2.29	Exon (ENSCHIT00000015638/ENSCHIG00000011239, exon 1 of 10)	29	36515280	36530633	15354	2
