# Supplementary material for: Transcriptome-Wide Study Revealed That N6-Methyladenosine Participates in Regulation Meat Production in Goats
Source: Foods. 2023 Mar 9;12(6):1159. doi: 10.3390/foods12061159 (PMC10048064; doi:10.3390/foods12061159)
Supplement: Supplementary file 1 [file foods-12-01159-s001.zip › Table S5. Gene ontology analysis of common genes associated with m6A peaks in NBY and DA.xlsx]

## Sheet: Sheet1
Gene ontology analysis of common genes associated with m6A peaks in NBY and DA
GO_ID	GO_Term	GO_function	GO_class	Genes	S gene number	TS gene number	B gene number	TB gene number	pvalue
GO:0003676	nucleic acid binding	molecular_function	5	ENSCHIG00000009756;ENSCHIG00000013732;ENSCHIG00000021105;ENSCHIG00000015086;ENSCHIG00000000138;ENSCHIG00000008950;ENSCHIG00000015418;ENSCHIG00000010745;ENSCHIG00000020202;ENSCHIG00000016593;ENSCHIG00000025214;ENSCHIG00000010239;ENSCHIG00000014115;ENSCHIG00000022938;ENSCHIG00000003491;ENSCHIG00000004440;ENSCHIG00000010357;ENSCHIG00000017962;ENSCHIG00000016361;ENSCHIG00000021890;ENSCHIG00000025709;…	788	8135	1024	14209	1.18317e-42
GO:0005654	nucleoplasm	cellular_component	6	ENSCHIG00000011330;ENSCHIG00000010280;ENSCHIG00000024378;ENSCHIG00000016192;ENSCHIG00000021466;ENSCHIG00000025863;ENSCHIG00000013706;ENSCHIG00000013096;ENSCHIG00000011900;ENSCHIG00000022055;ENSCHIG00000023977;ENSCHIG00000022497;ENSCHIG00000020242;ENSCHIG00000004508;ENSCHIG00000012093;ENSCHIG00000027097;ENSCHIG00000016914;ENSCHIG00000015378;ENSCHIG00000010505;ENSCHIG00000003901;ENSCHIG00000022371;…	1494	8135	2161	14209	6.14101e-35
GO:0005634	nucleus	cellular_component	6	ENSCHIG00000015075;ENSCHIG00000010332;ENSCHIG00000021323;ENSCHIG00000007812;ENSCHIG00000026686;ENSCHIG00000009410;ENSCHIG00000025346;ENSCHIG00000025443;ENSCHIG00000025729;ENSCHIG00000016397;ENSCHIG00000024650;ENSCHIG00000013019;ENSCHIG00000007709;ENSCHIG00000020615;ENSCHIG00000021735;ENSCHIG00000018393;ENSCHIG00000004094;ENSCHIG00000002934;ENSCHIG00000023157;ENSCHIG00000022217;ENSCHIG00000021158;…	2091	8135	3178	14209	5.04567e-29
GO:0006355	regulation of transcription, DNA-templated	biological_process	8	ENSCHIG00000017696;ENSCHIG00000016772;ENSCHIG00000021528;ENSCHIG00000017312;ENSCHIG00000017123;ENSCHIG00000008460;ENSCHIG00000011122;ENSCHIG00000022464;ENSCHIG00000022041;ENSCHIG00000008305;ENSCHIG00000023402;ENSCHIG00000013761;ENSCHIG00000026946;ENSCHIG00000005408;ENSCHIG00000018106;ENSCHIG00000015805;ENSCHIG00000014557;ENSCHIG00000020877;ENSCHIG00000015418;ENSCHIG00000021047;ENSCHIG00000020928;…	639	8135	866	14209	1.60961e-25
GO:0000122	negative regulation of transcription by RNA polymerase II	biological_process	10	ENSCHIG00000014719;ENSCHIG00000020997;ENSCHIG00000017965;ENSCHIG00000020242;ENSCHIG00000016385;ENSCHIG00000014094;ENSCHIG00000023399;ENSCHIG00000020202;ENSCHIG00000010785;ENSCHIG00000010020;ENSCHIG00000026270;ENSCHIG00000009735;ENSCHIG00000010905;ENSCHIG00000004440;ENSCHIG00000022586;ENSCHIG00000008943;ENSCHIG00000018588;ENSCHIG00000020876;ENSCHIG00000013023;ENSCHIG00000020863;ENSCHIG00000023209;…	392	8135	511	14209	6.04906e-21
GO:0005515	protein binding	molecular_function	4	ENSCHIG00000021251;ENSCHIG00000027000;ENSCHIG00000011495;ENSCHIG00000011206;ENSCHIG00000017539;ENSCHIG00000007473;ENSCHIG00000017078;ENSCHIG00000017118;ENSCHIG00000022970;ENSCHIG00000017786;ENSCHIG00000017090;ENSCHIG00000017767;ENSCHIG00000011764;ENSCHIG00000006874;ENSCHIG00000020040;ENSCHIG00000012698;ENSCHIG00000011601;ENSCHIG00000012704;ENSCHIG00000013523;ENSCHIG00000007954;ENSCHIG00000021645;…	1640	8135	2504	14209	1.21502e-20
GO:0045944	positive regulation of transcription by RNA polymerase II	biological_process	10	ENSCHIG00000023104;ENSCHIG00000011897;ENSCHIG00000020202;ENSCHIG00000015888;ENSCHIG00000010429;ENSCHIG00000021925;ENSCHIG00000012735;ENSCHIG00000021193;ENSCHIG00000010643;ENSCHIG00000020465;ENSCHIG00000015699;ENSCHIG00000008795;ENSCHIG00000011380;ENSCHIG00000020961;ENSCHIG00000023543;ENSCHIG00000020206;ENSCHIG00000011883;ENSCHIG00000010202;ENSCHIG00000015318;ENSCHIG00000016898;ENSCHIG00000009529;…	493	8135	680	14209	2.52297e-17
GO:0005829	cytosol	cellular_component	6	ENSCHIG00000023738;ENSCHIG00000026835;ENSCHIG00000015995;ENSCHIG00000020549;ENSCHIG00000024379;ENSCHIG00000022260;ENSCHIG00000025341;ENSCHIG00000011050;ENSCHIG00000014238;ENSCHIG00000026529;ENSCHIG00000023439;ENSCHIG00000023389;ENSCHIG00000012605;ENSCHIG00000008274;ENSCHIG00000021351;ENSCHIG00000014129;ENSCHIG00000013595;ENSCHIG00000016757;ENSCHIG00000021573;ENSCHIG00000020245;ENSCHIG00000003808;…	1346	8135	2084	14209	9.28943e-14
GO:0045892	negative regulation of transcription, DNA-templated	biological_process	9	ENSCHIG00000017017;ENSCHIG00000018780;ENSCHIG00000022953;ENSCHIG00000022248;ENSCHIG00000015534;ENSCHIG00000025070;ENSCHIG00000021667;ENSCHIG00000018772;ENSCHIG00000011897;ENSCHIG00000012309;ENSCHIG00000016199;ENSCHIG00000012147;ENSCHIG00000014088;ENSCHIG00000023586;ENSCHIG00000021731;ENSCHIG00000014719;ENSCHIG00000012528;ENSCHIG00000024731;ENSCHIG00000025316;ENSCHIG00000018222;ENSCHIG00000009735;…	256	8135	338	14209	5.66663e-13
GO:0003700	DNA-binding transcription factor activity	molecular_function	4	ENSCHIG00000012295;ENSCHIG00000018436;ENSCHIG00000024428;ENSCHIG00000022588;ENSCHIG00000021331;ENSCHIG00000023245;ENSCHIG00000011380;ENSCHIG00000009793;ENSCHIG00000008947;ENSCHIG00000015490;ENSCHIG00000012814;ENSCHIG00000019498;ENSCHIG00000013978;ENSCHIG00000011294;ENSCHIG00000009349;ENSCHIG00000026040;ENSCHIG00000009631;ENSCHIG00000012998;ENSCHIG00000013727;ENSCHIG00000027084;ENSCHIG00000021597;…	328	8135	448	14209	8.20441e-13
GO:0005730	nucleolus	cellular_component	6	ENSCHIG00000019280;ENSCHIG00000006655;ENSCHIG00000014205;ENSCHIG00000009918;ENSCHIG00000023245;ENSCHIG00000014465;ENSCHIG00000010443;ENSCHIG00000002979;ENSCHIG00000022025;ENSCHIG00000012452;ENSCHIG00000022041;ENSCHIG00000021180;ENSCHIG00000019332;ENSCHIG00000026108;ENSCHIG00000018334;ENSCHIG00000013302;ENSCHIG00000025729;ENSCHIG00000014369;ENSCHIG00000016745;ENSCHIG00000024817;ENSCHIG00000016737;…	385	8135	537	14209	1.29605e-12
GO:0003677	DNA binding	molecular_function	6	ENSCHIG00000013254;ENSCHIG00000016898;ENSCHIG00000022439;ENSCHIG00000026354;ENSCHIG00000009920;ENSCHIG00000015647;ENSCHIG00000015138;ENSCHIG00000012955;ENSCHIG00000026767;ENSCHIG00000014886;ENSCHIG00000014002;ENSCHIG00000014094;ENSCHIG00000009445;ENSCHIG00000011775;ENSCHIG00000020958;ENSCHIG00000003400;ENSCHIG00000007629;ENSCHIG00000015188;ENSCHIG00000010276;ENSCHIG00000011670;ENSCHIG00000022075;…	675	8135	1004	14209	1.20796e-11
GO:0045893	positive regulation of transcription, DNA-templated	biological_process	9	ENSCHIG00000021993;ENSCHIG00000017707;ENSCHIG00000025863;ENSCHIG00000012951;ENSCHIG00000013475;ENSCHIG00000027214;ENSCHIG00000025901;ENSCHIG00000026211;ENSCHIG00000025038;ENSCHIG00000022044;ENSCHIG00000021782;ENSCHIG00000013533;ENSCHIG00000015683;ENSCHIG00000009037;ENSCHIG00000013365;ENSCHIG00000023788;ENSCHIG00000015318;ENSCHIG00000021124;ENSCHIG00000021319;ENSCHIG00000013006;ENSCHIG00000016206;…	291	8135	398	14209	2.12052e-11
GO:0000978	RNA polymerase II proximal promoter sequence-specific DNA binding	molecular_function	10	ENSCHIG00000015135;ENSCHIG00000015761;ENSCHIG00000019379;ENSCHIG00000014427;ENSCHIG00000014836;ENSCHIG00000013144;ENSCHIG00000025038;ENSCHIG00000004440;ENSCHIG00000022291;ENSCHIG00000015427;ENSCHIG00000014160;ENSCHIG00000025865;ENSCHIG00000017034;ENSCHIG00000011122;ENSCHIG00000025384;ENSCHIG00000015364;ENSCHIG00000003476;ENSCHIG00000018766;ENSCHIG00000010694;ENSCHIG00000013547;ENSCHIG00000016780;…	252	8135	339	14209	2.77184e-11
GO:0046872	metal ion binding	molecular_function	6	ENSCHIG00000026209;ENSCHIG00000017555;ENSCHIG00000021018;ENSCHIG00000009128;ENSCHIG00000026042;ENSCHIG00000025215;ENSCHIG00000016593;ENSCHIG00000023242;ENSCHIG00000012382;ENSCHIG00000018980;ENSCHIG00000018114;ENSCHIG00000026061;ENSCHIG00000025650;ENSCHIG00000027226;ENSCHIG00000024489;ENSCHIG00000025380;ENSCHIG00000016873;ENSCHIG00000021607;ENSCHIG00000016463;ENSCHIG00000017994;ENSCHIG00000013440;…	1129	8135	1754	14209	5.38652e-11
GO:0001227	DNA-binding transcription repressor activity, RNA polymerase II-specific	molecular_function	6	ENSCHIG00000011367;ENSCHIG00000010202;ENSCHIG00000024116;ENSCHIG00000020990;ENSCHIG00000008473;ENSCHIG00000019016;ENSCHIG00000017851;ENSCHIG00000012636;ENSCHIG00000020860;ENSCHIG00000019312;ENSCHIG00000013690;ENSCHIG00000026799;ENSCHIG00000019378;ENSCHIG00000015644;ENSCHIG00000017355;ENSCHIG00000026407;ENSCHIG00000010020;ENSCHIG00000016397;ENSCHIG00000002934;ENSCHIG00000016914;ENSCHIG00000022285;…	129	8135	160	14209	2.82226e-10
GO:0003682	chromatin binding	molecular_function	4	ENSCHIG00000011602;ENSCHIG00000015176;ENSCHIG00000026108;ENSCHIG00000011621;ENSCHIG00000009169;ENSCHIG00000012895;ENSCHIG00000015640;ENSCHIG00000016745;ENSCHIG00000020724;ENSCHIG00000011135;ENSCHIG00000011587;ENSCHIG00000014129;ENSCHIG00000022497;ENSCHIG00000009859;ENSCHIG00000011197;ENSCHIG00000014240;ENSCHIG00000009445;ENSCHIG00000018283;ENSCHIG00000009854;ENSCHIG00000020019;ENSCHIG00000015509;…	193	8135	255	14209	4.55846e-10
GO:0016607	nuclear speck	cellular_component	8	ENSCHIG00000015174;ENSCHIG00000008923;ENSCHIG00000020002;ENSCHIG00000021846;ENSCHIG00000022784;ENSCHIG00000011361;ENSCHIG00000013161;ENSCHIG00000016765;ENSCHIG00000008305;ENSCHIG00000018392;ENSCHIG00000005876;ENSCHIG00000015806;ENSCHIG00000016206;ENSCHIG00000018187;ENSCHIG00000006765;ENSCHIG00000025605;ENSCHIG00000017622;ENSCHIG00000008932;ENSCHIG00000010142;ENSCHIG00000017600;ENSCHIG00000015816;…	195	8135	259	14209	8.02532e-10
GO:1990837	sequence-specific double-stranded DNA binding	molecular_function	8	ENSCHIG00000008573;ENSCHIG00000026142;ENSCHIG00000016095;ENSCHIG00000026921;ENSCHIG00000013371;ENSCHIG00000012646;ENSCHIG00000010420;ENSCHIG00000021594;ENSCHIG00000016206;ENSCHIG00000018648;ENSCHIG00000004440;ENSCHIG00000011878;ENSCHIG00000003853;ENSCHIG00000020886;ENSCHIG00000000964;ENSCHIG00000020973;ENSCHIG00000011074;ENSCHIG00000027149;ENSCHIG00000011446;ENSCHIG00000014094;ENSCHIG00000025323;…	247	8135	339	14209	1.2336e-09
GO:0043565	sequence-specific DNA binding	molecular_function	7	ENSCHIG00000022728;ENSCHIG00000026982;ENSCHIG00000025038;ENSCHIG00000022041;ENSCHIG00000006901;ENSCHIG00000013898;ENSCHIG00000000964;ENSCHIG00000019744;ENSCHIG00000011764;ENSCHIG00000024428;ENSCHIG00000020990;ENSCHIG00000007860;ENSCHIG00000018437;ENSCHIG00000003424;ENSCHIG00000015805;ENSCHIG00000020928;ENSCHIG00000022588;ENSCHIG00000017123;ENSCHIG00000025316;ENSCHIG00000009547;ENSCHIG00000012328;…	244	8135	340	14209	1.55184e-08
GO:0016604	nuclear body	cellular_component	7	ENSCHIG00000026017;ENSCHIG00000026799;ENSCHIG00000026246;ENSCHIG00000000571;ENSCHIG00000007654;ENSCHIG00000021036;ENSCHIG00000016914;ENSCHIG00000024950;ENSCHIG00000015671;ENSCHIG00000005996;ENSCHIG00000020242;ENSCHIG00000022001;ENSCHIG00000024475;ENSCHIG00000009291;ENSCHIG00000011900;ENSCHIG00000026882;ENSCHIG00000016618;ENSCHIG00000023358;ENSCHIG00000011720;ENSCHIG00000024547;ENSCHIG00000022181;…	182	8135	248	14209	7.83637e-08
GO:0042393	histone binding	molecular_function	5	ENSCHIG00000015626;ENSCHIG00000015730;ENSCHIG00000002759;ENSCHIG00000025863;ENSCHIG00000025101;ENSCHIG00000013872;ENSCHIG00000020220;ENSCHIG00000017187;ENSCHIG00000016038;ENSCHIG00000019115;ENSCHIG00000013006;ENSCHIG00000014495;ENSCHIG00000018080;ENSCHIG00000007198;ENSCHIG00000016137;ENSCHIG00000007929;ENSCHIG00000009854;ENSCHIG00000025098;ENSCHIG00000021376;ENSCHIG00000022586;ENSCHIG00000008452;…	63	8135	73	14209	8.20846e-08
GO:0006325	chromatin organization	biological_process	5	ENSCHIG00000021735;ENSCHIG00000021414;ENSCHIG00000023515;ENSCHIG00000016737;ENSCHIG00000022497;ENSCHIG00000007578;ENSCHIG00000020073;ENSCHIG00000014367;ENSCHIG00000018824;ENSCHIG00000013453;ENSCHIG00000013946;ENSCHIG00000020549;ENSCHIG00000002022;ENSCHIG00000025395;ENSCHIG00000009169;ENSCHIG00000016630;ENSCHIG00000022261;ENSCHIG00000013163;ENSCHIG00000024692;ENSCHIG00000009273;ENSCHIG00000022878;…	76	8135	92	14209	1.94443e-07
GO:0016567	protein ubiquitination	biological_process	11	ENSCHIG00000010927;ENSCHIG00000022897;ENSCHIG00000014969;ENSCHIG00000009981;ENSCHIG00000013683;ENSCHIG00000011616;ENSCHIG00000009901;ENSCHIG00000022848;ENSCHIG00000011329;ENSCHIG00000018588;ENSCHIG00000021496;ENSCHIG00000008504;ENSCHIG00000019939;ENSCHIG00000025097;ENSCHIG00000010488;ENSCHIG00000019034;ENSCHIG00000018980;ENSCHIG00000023723;ENSCHIG00000025586;ENSCHIG00000024846;ENSCHIG00000018325;…	215	8135	301	14209	2.00677e-07
GO:0007507	heart development	biological_process	6	ENSCHIG00000026868;ENSCHIG00000024497;ENSCHIG00000024111;ENSCHIG00000017078;ENSCHIG00000012065;ENSCHIG00000016012;ENSCHIG00000011473;ENSCHIG00000003901;ENSCHIG00000017550;ENSCHIG00000021033;ENSCHIG00000022182;ENSCHIG00000021035;ENSCHIG00000007582;ENSCHIG00000017600;ENSCHIG00000010670;ENSCHIG00000011507;ENSCHIG00000020206;ENSCHIG00000017285;ENSCHIG00000013288;ENSCHIG00000015764;ENSCHIG00000022711;…	105	8135	135	14209	4.16846e-07
GO:0006974	cellular response to DNA damage stimulus	biological_process	6	ENSCHIG00000009266;ENSCHIG00000013398;ENSCHIG00000016588;ENSCHIG00000016723;ENSCHIG00000019115;ENSCHIG00000026108;ENSCHIG00000025641;ENSCHIG00000009155;ENSCHIG00000025284;ENSCHIG00000014718;ENSCHIG00000010329;ENSCHIG00000008105;ENSCHIG00000014205;ENSCHIG00000013105;ENSCHIG00000016303;ENSCHIG00000023097;ENSCHIG00000011738;ENSCHIG00000021957;ENSCHIG00000012645;ENSCHIG00000016934;ENSCHIG00000011299;…	188	8135	264	14209	1.60849e-06
GO:0000976	transcription regulatory region sequence-specific DNA binding	molecular_function	8	ENSCHIG00000022193;ENSCHIG00000016792;ENSCHIG00000011897;ENSCHIG00000017518;ENSCHIG00000018772;ENSCHIG00000024775;ENSCHIG00000013486;ENSCHIG00000020616;ENSCHIG00000021275;ENSCHIG00000019296;ENSCHIG00000025384;ENSCHIG00000012959;ENSCHIG00000010626;ENSCHIG00000014719;ENSCHIG00000020140;ENSCHIG00000010179;ENSCHIG00000011223;ENSCHIG00000013774;ENSCHIG00000013746;ENSCHIG00000024950;ENSCHIG00000024236;…	114	8135	152	14209	3.59558e-06
GO:0090090	negative regulation of canonical Wnt signaling pathway	biological_process	10	ENSCHIG00000016957;ENSCHIG00000015530;ENSCHIG00000022698;ENSCHIG00000021033;ENSCHIG00000015297;ENSCHIG00000016244;ENSCHIG00000010771;ENSCHIG00000026036;ENSCHIG00000020832;ENSCHIG00000009529;ENSCHIG00000003232;ENSCHIG00000023310;ENSCHIG00000022705;ENSCHIG00000022144;ENSCHIG00000021670;ENSCHIG00000021563;ENSCHIG00000017763;ENSCHIG00000012537;ENSCHIG00000020096;ENSCHIG00000018293;ENSCHIG00000018662;…	70	8135	87	14209	3.99476e-06
GO:0008134	transcription factor binding	molecular_function	5	ENSCHIG00000020549;ENSCHIG00000024509;ENSCHIG00000025842;ENSCHIG00000012093;ENSCHIG00000026965;ENSCHIG00000019285;ENSCHIG00000003435;ENSCHIG00000010239;ENSCHIG00000025038;ENSCHIG00000026407;ENSCHIG00000020766;ENSCHIG00000021655;ENSCHIG00000018367;ENSCHIG00000016656;ENSCHIG00000024111;ENSCHIG00000011587;ENSCHIG00000008569;ENSCHIG00000013486;ENSCHIG00000024360;ENSCHIG00000002525;ENSCHIG00000011886;…	136	8135	186	14209	4.67396e-06
GO:0006357	regulation of transcription by RNA polymerase II	biological_process	9	ENSCHIG00000019922;ENSCHIG00000011197;ENSCHIG00000010239;ENSCHIG00000021655;ENSCHIG00000008389;ENSCHIG00000011800;ENSCHIG00000012111;ENSCHIG00000012181;ENSCHIG00000008473;ENSCHIG00000009947;ENSCHIG00000020616;ENSCHIG00000017767;ENSCHIG00000021594;ENSCHIG00000020006;ENSCHIG00000023141;ENSCHIG00000018436;ENSCHIG00000022661;ENSCHIG00000012772;ENSCHIG00000003405;ENSCHIG00000009681;ENSCHIG00000020083;…	189	8135	269	14209	6.24954e-06
GO:0008270	zinc ion binding	molecular_function	8	ENSCHIG00000011018;ENSCHIG00000016592;ENSCHIG00000015621;ENSCHIG00000027007;ENSCHIG00000003236;ENSCHIG00000021461;ENSCHIG00000015490;ENSCHIG00000025883;ENSCHIG00000006622;ENSCHIG00000017470;ENSCHIG00000022170;ENSCHIG00000026463;ENSCHIG00000018633;ENSCHIG00000013398;ENSCHIG00000016110;ENSCHIG00000014775;ENSCHIG00000022714;ENSCHIG00000023358;ENSCHIG00000024805;ENSCHIG00000022131;ENSCHIG00000018624;…	364	8135	550	14209	7.83151e-06
GO:0003724	RNA helicase activity	molecular_function	10	ENSCHIG00000006239;ENSCHIG00000014261;ENSCHIG00000018783;ENSCHIG00000004579;ENSCHIG00000026114;ENSCHIG00000013568;ENSCHIG00000026011;ENSCHIG00000000248;ENSCHIG00000010074;ENSCHIG00000023863;ENSCHIG00000017463;ENSCHIG00000011018;ENSCHIG00000014722;ENSCHIG00000020418;ENSCHIG00000020011;ENSCHIG00000000074;ENSCHIG00000026009;ENSCHIG00000024284;ENSCHIG00000018643;ENSCHIG00000011046;ENSCHIG00000017619;…	46	8135	54	14209	1.03862e-05
GO:0001228	DNA-binding transcription activator activity, RNA polymerase II-specific	molecular_function	6	ENSCHIG00000025865;ENSCHIG00000008761;ENSCHIG00000015135;ENSCHIG00000010332;ENSCHIG00000004093;ENSCHIG00000008569;ENSCHIG00000017942;ENSCHIG00000006619;ENSCHIG00000011720;ENSCHIG00000012998;ENSCHIG00000021956;ENSCHIG00000022193;ENSCHIG00000021670;ENSCHIG00000011624;ENSCHIG00000009022;ENSCHIG00000019409;ENSCHIG00000008473;ENSCHIG00000011640;ENSCHIG00000025384;ENSCHIG00000020389;ENSCHIG00000024896;…	188	8135	270	14209	1.6151e-05
GO:0032991	protein-containing complex	cellular_component	3	ENSCHIG00000012594;ENSCHIG00000023269;ENSCHIG00000012111;ENSCHIG00000025557;ENSCHIG00000027015;ENSCHIG00000017929;ENSCHIG00000021670;ENSCHIG00000024579;ENSCHIG00000007815;ENSCHIG00000026552;ENSCHIG00000021645;ENSCHIG00000021623;ENSCHIG00000018553;ENSCHIG00000013125;ENSCHIG00000014716;ENSCHIG00000025379;ENSCHIG00000026977;ENSCHIG00000016412;ENSCHIG00000003954;ENSCHIG00000012183;ENSCHIG00000018208;…	261	8135	387	14209	1.99797e-05
GO:0005737	cytoplasm	cellular_component	5	ENSCHIG00000023792;ENSCHIG00000013125;ENSCHIG00000025820;ENSCHIG00000016206;ENSCHIG00000013044;ENSCHIG00000009350;ENSCHIG00000023209;ENSCHIG00000023958;ENSCHIG00000023260;ENSCHIG00000018446;ENSCHIG00000026670;ENSCHIG00000009969;ENSCHIG00000012617;ENSCHIG00000011281;ENSCHIG00000013844;ENSCHIG00000017653;ENSCHIG00000020334;ENSCHIG00000021959;ENSCHIG00000008551;ENSCHIG00000015253;ENSCHIG00000002435;…	1747	8135	2881	14209	2.02592e-05
GO:0003713	transcription coactivator activity	molecular_function	5	ENSCHIG00000008460;ENSCHIG00000016387;ENSCHIG00000015764;ENSCHIG00000011561;ENSCHIG00000021033;ENSCHIG00000016934;ENSCHIG00000015318;ENSCHIG00000007198;ENSCHIG00000024765;ENSCHIG00000000629;ENSCHIG00000019299;ENSCHIG00000020789;ENSCHIG00000009988;ENSCHIG00000004508;ENSCHIG00000015059;ENSCHIG00000013926;ENSCHIG00000008080;ENSCHIG00000025622;ENSCHIG00000021414;ENSCHIG00000000282;ENSCHIG00000020927;…	94	8135	125	14209	2.09866e-05
GO:0030512	negative regulation of transforming growth factor beta receptor signaling pathway	biological_process	10	ENSCHIG00000027010;ENSCHIG00000015335;ENSCHIG00000000293;ENSCHIG00000011206;ENSCHIG00000026102;ENSCHIG00000022661;ENSCHIG00000020790;ENSCHIG00000004539;ENSCHIG00000012651;ENSCHIG00000023003;ENSCHIG00000022242;ENSCHIG00000017881;ENSCHIG00000017655;ENSCHIG00000017115;ENSCHIG00000008899;ENSCHIG00000019681;ENSCHIG00000013303;ENSCHIG00000013854;ENSCHIG00000010710;ENSCHIG00000019461;ENSCHIG00000018408;…	41	8135	48	14209	2.7939e-05
GO:0009952	anterior/posterior pattern specification	biological_process	6	ENSCHIG00000013125;ENSCHIG00000015685;ENSCHIG00000024918;ENSCHIG00000026921;ENSCHIG00000017357;ENSCHIG00000015297;ENSCHIG00000018902;ENSCHIG00000020206;ENSCHIG00000023137;ENSCHIG00000008881;ENSCHIG00000019181;ENSCHIG00000012772;ENSCHIG00000023641;ENSCHIG00000025323;ENSCHIG00000023543;ENSCHIG00000027262;ENSCHIG00000019549;ENSCHIG00000013275;ENSCHIG00000017532;ENSCHIG00000013547;ENSCHIG00000008305;…	54	8135	67	14209	4.67103e-05
GO:0008284	positive regulation of cell population proliferation	biological_process	7	ENSCHIG00000024111;ENSCHIG00000026551;ENSCHIG00000007287;ENSCHIG00000021033;ENSCHIG00000027125;ENSCHIG00000019376;ENSCHIG00000022129;ENSCHIG00000000354;ENSCHIG00000003853;ENSCHIG00000021681;ENSCHIG00000024461;ENSCHIG00000017444;ENSCHIG00000022041;ENSCHIG00000023483;ENSCHIG00000013898;ENSCHIG00000010643;ENSCHIG00000009812;ENSCHIG00000001922;ENSCHIG00000008069;ENSCHIG00000016012;ENSCHIG00000016161;…	181	8135	262	14209	4.73266e-05
GO:0008285	negative regulation of cell population proliferation	biological_process	7	ENSCHIG00000008080;ENSCHIG00000018208;ENSCHIG00000019290;ENSCHIG00000009445;ENSCHIG00000017358;ENSCHIG00000007281;ENSCHIG00000019940;ENSCHIG00000011916;ENSCHIG00000007677;ENSCHIG00000025554;ENSCHIG00000025845;ENSCHIG00000021563;ENSCHIG00000018913;ENSCHIG00000008671;ENSCHIG00000000989;ENSCHIG00000021149;ENSCHIG00000018497;ENSCHIG00000017763;ENSCHIG00000017007;ENSCHIG00000025863;ENSCHIG00000013844;…	160	8135	229	14209	5.05055e-05
GO:0048704	embryonic skeletal system morphogenesis	biological_process	7	ENSCHIG00000025836;ENSCHIG00000025323;ENSCHIG00000021149;ENSCHIG00000015297;ENSCHIG00000014179;ENSCHIG00000013978;ENSCHIG00000024444;ENSCHIG00000014427;ENSCHIG00000005534;ENSCHIG00000019458;ENSCHIG00000016206;ENSCHIG00000016716;ENSCHIG00000012309;ENSCHIG00000022001;ENSCHIG00000023245;ENSCHIG00000024896;ENSCHIG00000015019;ENSCHIG00000022285;ENSCHIG00000015554;ENSCHIG00000008881;ENSCHIG00000024428;…	34	8135	39	14209	5.73982e-05
GO:0007275	multicellular organism development	biological_process	4	ENSCHIG00000008551;ENSCHIG00000020590;ENSCHIG00000016092;ENSCHIG00000012099;ENSCHIG00000009596;ENSCHIG00000024896;ENSCHIG00000014379;ENSCHIG00000015937;ENSCHIG00000010780;ENSCHIG00000009793;ENSCHIG00000022716;ENSCHIG00000012568;ENSCHIG00000009389;ENSCHIG00000023729;ENSCHIG00000001027;ENSCHIG00000013213;ENSCHIG00000013978;ENSCHIG00000020787;ENSCHIG00000014291;ENSCHIG00000008881;ENSCHIG00000025143;…	152	8135	217	14209	6.28492e-05
GO:0001525	angiogenesis	biological_process	5	ENSCHIG00000014002;ENSCHIG00000012382;ENSCHIG00000013469;ENSCHIG00000012730;ENSCHIG00000025775;ENSCHIG00000022795;ENSCHIG00000023704;ENSCHIG00000009242;ENSCHIG00000024669;ENSCHIG00000007513;ENSCHIG00000019310;ENSCHIG00000013682;ENSCHIG00000008926;ENSCHIG00000022353;ENSCHIG00000019587;ENSCHIG00000020448;ENSCHIG00000008675;ENSCHIG00000020465;ENSCHIG00000010643;ENSCHIG00000012851;ENSCHIG00000019819;…	78	8135	103	14209	6.88031e-05
GO:0001570	vasculogenesis	biological_process	6	ENSCHIG00000007846;ENSCHIG00000018558;ENSCHIG00000011473;ENSCHIG00000008800;ENSCHIG00000019290;ENSCHIG00000017090;ENSCHIG00000009603;ENSCHIG00000022711;ENSCHIG00000023137;ENSCHIG00000015764;ENSCHIG00000023340;ENSCHIG00000023494;ENSCHIG00000025552;ENSCHIG00000002856;ENSCHIG00000016547;ENSCHIG00000013943;ENSCHIG00000025557;ENSCHIG00000011916;ENSCHIG00000013499;ENSCHIG00000018868;ENSCHIG00000024373;…	36	8135	42	14209	7.54866e-05
GO:0002053	positive regulation of mesenchymal cell proliferation	biological_process	8	ENSCHIG00000023721;ENSCHIG00000011006;ENSCHIG00000011054;ENSCHIG00000001452;ENSCHIG00000020738;ENSCHIG00000017707;ENSCHIG00000011375;ENSCHIG00000019530;ENSCHIG00000021670;ENSCHIG00000000448;ENSCHIG00000010202;ENSCHIG00000023137;ENSCHIG00000018868;ENSCHIG00000011473;ENSCHIG00000018380;ENSCHIG00000016131;ENSCHIG00000025557	17	8135	17	14209	7.57516e-05
GO:0004842	ubiquitin-protein transferase activity	molecular_function	6	ENSCHIG00000021461;ENSCHIG00000007615;ENSCHIG00000021645;ENSCHIG00000016249;ENSCHIG00000009824;ENSCHIG00000010955;ENSCHIG00000015807;ENSCHIG00000024558;ENSCHIG00000017704;ENSCHIG00000015322;ENSCHIG00000020760;ENSCHIG00000023259;ENSCHIG00000014158;ENSCHIG00000018281;ENSCHIG00000008152;ENSCHIG00000017294;ENSCHIG00000021496;ENSCHIG00000017072;ENSCHIG00000022027;ENSCHIG00000013683;ENSCHIG00000016757;…	119	8135	166	14209	7.91135e-05
GO:0030514	negative regulation of BMP signaling pathway	biological_process	11	ENSCHIG00000021186;ENSCHIG00000013303;ENSCHIG00000012651;ENSCHIG00000020940;ENSCHIG00000017881;ENSCHIG00000014291;ENSCHIG00000020653;ENSCHIG00000012017;ENSCHIG00000026440;ENSCHIG00000011375;ENSCHIG00000023003;ENSCHIG00000015305;ENSCHIG00000009389;ENSCHIG00000021749;ENSCHIG00000010408;ENSCHIG00000016131;ENSCHIG00000022955;ENSCHIG00000021033;ENSCHIG00000024575;ENSCHIG00000010643;ENSCHIG00000014847;…	27	8135	30	14209	0.000104544
GO:0007219	Notch signaling pathway	biological_process	6	ENSCHIG00000016012;ENSCHIG00000011624;ENSCHIG00000015386;ENSCHIG00000021515;ENSCHIG00000012730;ENSCHIG00000018624;ENSCHIG00000021904;ENSCHIG00000024950;ENSCHIG00000021140;ENSCHIG00000001846;ENSCHIG00000022464;ENSCHIG00000009508;ENSCHIG00000025284;ENSCHIG00000026069;ENSCHIG00000024410;ENSCHIG00000011587;ENSCHIG00000023709;ENSCHIG00000011473;ENSCHIG00000020787;ENSCHIG00000012536;ENSCHIG00000017813;…	56	8135	71	14209	0.000106192
GO:0000977	RNA polymerase II regulatory region sequence-specific DNA binding	molecular_function	9	ENSCHIG00000010662;ENSCHIG00000013576;ENSCHIG00000015297;ENSCHIG00000007287;ENSCHIG00000025803;ENSCHIG00000011720;ENSCHIG00000027216;ENSCHIG00000011367;ENSCHIG00000017949;ENSCHIG00000015135;ENSCHIG00000020860;ENSCHIG00000008725;ENSCHIG00000015367;ENSCHIG00000019458;ENSCHIG00000016792;ENSCHIG00000017518;ENSCHIG00000020465;ENSCHIG00000017600;ENSCHIG00000021956;ENSCHIG00000017312;ENSCHIG00000023143;…	108	8135	150	14209	0.000124999
GO:0000790	nuclear chromatin	cellular_component	7	ENSCHIG00000012361;ENSCHIG00000012617;ENSCHIG00000020327;ENSCHIG00000012718;ENSCHIG00000023543;ENSCHIG00000013105;ENSCHIG00000022705;ENSCHIG00000025622;ENSCHIG00000020961;ENSCHIG00000009735;ENSCHIG00000007966;ENSCHIG00000011532;ENSCHIG00000013898;ENSCHIG00000014381;ENSCHIG00000015490;ENSCHIG00000020951;ENSCHIG00000018588;ENSCHIG00000012896;ENSCHIG00000009413;ENSCHIG00000014058;ENSCHIG00000019181;…	89	8135	121	14209	0.000139993
GO:0005769	early endosome	cellular_component	8	ENSCHIG00000001118;ENSCHIG00000003548;ENSCHIG00000014034;ENSCHIG00000006477;ENSCHIG00000023122;ENSCHIG00000013498;ENSCHIG00000020622;ENSCHIG00000011213;ENSCHIG00000009675;ENSCHIG00000017790;ENSCHIG00000012891;ENSCHIG00000025019;ENSCHIG00000010912;ENSCHIG00000017236;ENSCHIG00000022133;ENSCHIG00000017687;ENSCHIG00000009776;ENSCHIG00000015882;ENSCHIG00000017376;ENSCHIG00000018990;ENSCHIG00000013327;…	100	8135	138	14209	0.000147143
GO:0019827	stem cell population maintenance	biological_process	4	ENSCHIG00000016642;ENSCHIG00000016410;ENSCHIG00000013194;ENSCHIG00000017655;ENSCHIG00000026270;ENSCHIG00000011397;ENSCHIG00000012123;ENSCHIG00000022192;ENSCHIG00000026114;ENSCHIG00000014277;ENSCHIG00000026310;ENSCHIG00000009550;ENSCHIG00000016528;ENSCHIG00000024099;ENSCHIG00000022181;ENSCHIG00000020307;ENSCHIG00000022728;ENSCHIG00000020327;ENSCHIG00000000448;ENSCHIG00000010785;ENSCHIG00000011197;…	29	8135	33	14209	0.000153427
GO:0070373	negative regulation of ERK1 and ERK2 cascade	biological_process	12	ENSCHIG00000022450;ENSCHIG00000022581;ENSCHIG00000014954;ENSCHIG00000012825;ENSCHIG00000023597;ENSCHIG00000017977;ENSCHIG00000011320;ENSCHIG00000022795;ENSCHIG00000020225;ENSCHIG00000019000;ENSCHIG00000024962;ENSCHIG00000018498;ENSCHIG00000016946;ENSCHIG00000018438;ENSCHIG00000014176;ENSCHIG00000022880;ENSCHIG00000027232;ENSCHIG00000021749;ENSCHIG00000010840;ENSCHIG00000012405;ENSCHIG00000015367;…	34	8135	40	14209	0.000171379
GO:0030509	BMP signaling pathway	biological_process	10	ENSCHIG00000012730;ENSCHIG00000020243;ENSCHIG00000010221;ENSCHIG00000013353;ENSCHIG00000016914;ENSCHIG00000025554;ENSCHIG00000019978;ENSCHIG00000002909;ENSCHIG00000022421;ENSCHIG00000022652;ENSCHIG00000022705;ENSCHIG00000012651;ENSCHIG00000017761;ENSCHIG00000010481;ENSCHIG00000014094;ENSCHIG00000019181;ENSCHIG00000011281;ENSCHIG00000026550;ENSCHIG00000016099;ENSCHIG00000011101;ENSCHIG00000026440;…	36	8135	43	14209	0.000207441
GO:0007517	muscle organ development	biological_process	6	ENSCHIG00000009793;ENSCHIG00000002290;ENSCHIG00000007402;ENSCHIG00000014094;ENSCHIG00000018549;ENSCHIG00000015029;ENSCHIG00000021118;ENSCHIG00000021331;ENSCHIG00000009596;ENSCHIG00000007493;ENSCHIG00000018294;ENSCHIG00000014088;ENSCHIG00000021667;ENSCHIG00000025818;ENSCHIG00000022261;ENSCHIG00000017967;ENSCHIG00000017202;ENSCHIG00000011585;ENSCHIG00000021276	19	8135	20	14209	0.000226354
GO:0035064	methylated histone binding	molecular_function	6	ENSCHIG00000018780;ENSCHIG00000020904;ENSCHIG00000023053;ENSCHIG00000024099;ENSCHIG00000013546;ENSCHIG00000014205;ENSCHIG00000021846;ENSCHIG00000009707;ENSCHIG00000018588;ENSCHIG00000014129;ENSCHIG00000019002;ENSCHIG00000015325;ENSCHIG00000020165;ENSCHIG00000002022;ENSCHIG00000020019;ENSCHIG00000020934;ENSCHIG00000014305;ENSCHIG00000023808;ENSCHIG00000018433;ENSCHIG00000024969;ENSCHIG00000025395;…	33	8135	39	14209	0.000256745
GO:0060412	ventricular septum morphogenesis	biological_process	6	ENSCHIG00000010239;ENSCHIG00000022652;ENSCHIG00000015968;ENSCHIG00000017929;ENSCHIG00000013419;ENSCHIG00000019181;ENSCHIG00000012328;ENSCHIG00000019461;ENSCHIG00000020243;ENSCHIG00000026965;ENSCHIG00000011473;ENSCHIG00000022353;ENSCHIG00000021033;ENSCHIG00000010714;ENSCHIG00000007677;ENSCHIG00000021581;ENSCHIG00000015764;ENSCHIG00000022041;ENSCHIG00000021782;ENSCHIG00000026774;ENSCHIG00000009389;…	22	8135	24	14209	0.000263308
GO:0042981	regulation of apoptotic process	biological_process	8	ENSCHIG00000016771;ENSCHIG00000012471;ENSCHIG00000024173;ENSCHIG00000009362;ENSCHIG00000022705;ENSCHIG00000025557;ENSCHIG00000019146;ENSCHIG00000023433;ENSCHIG00000014431;ENSCHIG00000012208;ENSCHIG00000020994;ENSCHIG00000002968;ENSCHIG00000013458;ENSCHIG00000016706;ENSCHIG00000022955;ENSCHIG00000017091;ENSCHIG00000013779;ENSCHIG00000017030;ENSCHIG00000019284;ENSCHIG00000017533;ENSCHIG00000016459;…	78	8135	106	14209	0.000347232
GO:0000151	ubiquitin ligase complex	cellular_component	5	ENSCHIG00000024422;ENSCHIG00000016757;ENSCHIG00000024805;ENSCHIG00000023454;ENSCHIG00000007615;ENSCHIG00000012704;ENSCHIG00000027010;ENSCHIG00000020904;ENSCHIG00000021263;ENSCHIG00000010325;ENSCHIG00000023259;ENSCHIG00000010493;ENSCHIG00000023032;ENSCHIG00000010488;ENSCHIG00000014034;ENSCHIG00000020152;ENSCHIG00000001594;ENSCHIG00000021750;ENSCHIG00000026499;ENSCHIG00000023483;ENSCHIG00000014155;…	37	8135	45	14209	0.000352211
GO:0001889	liver development	biological_process	7	ENSCHIG00000007119;ENSCHIG00000017155;ENSCHIG00000011270;ENSCHIG00000024111;ENSCHIG00000014211;ENSCHIG00000022464;ENSCHIG00000021033;ENSCHIG00000018847;ENSCHIG00000021240;ENSCHIG00000025420;ENSCHIG00000017929;ENSCHIG00000017118;ENSCHIG00000018775;ENSCHIG00000021581;ENSCHIG00000024420;ENSCHIG00000016525;ENSCHIG00000014367;ENSCHIG00000015135;ENSCHIG00000020359;ENSCHIG00000013774;ENSCHIG00000026576;…	27	8135	31	14209	0.000365729
GO:0005794	Golgi apparatus	cellular_component	6	ENSCHIG00000014490;ENSCHIG00000020040;ENSCHIG00000023912;ENSCHIG00000009090;ENSCHIG00000012007;ENSCHIG00000021591;ENSCHIG00000016724;ENSCHIG00000020656;ENSCHIG00000020340;ENSCHIG00000018159;ENSCHIG00000014129;ENSCHIG00000007232;ENSCHIG00000023360;ENSCHIG00000016453;ENSCHIG00000014682;ENSCHIG00000011270;ENSCHIG00000021201;ENSCHIG00000012188;ENSCHIG00000018225;ENSCHIG00000012651;ENSCHIG00000019995;…	436	8135	687	14209	0.000395621
GO:0004386	helicase activity	molecular_function	9	ENSCHIG00000026651;ENSCHIG00000014551;ENSCHIG00000027105;ENSCHIG00000019152;ENSCHIG00000026011;ENSCHIG00000026321;ENSCHIG00000027136;ENSCHIG00000009291;ENSCHIG00000011219;ENSCHIG00000026157;ENSCHIG00000017606;ENSCHIG00000017619;ENSCHIG00000024462;ENSCHIG00000018783;ENSCHIG00000026009;ENSCHIG00000013568;ENSCHIG00000020777;ENSCHIG00000018451;ENSCHIG00000019280;ENSCHIG00000027081;ENSCHIG00000024284;…	64	8135	85	14209	0.000401747
GO:0004950	chemokine receptor activity	molecular_function	8	ENSCHIG00000007904;ENSCHIG00000001053;ENSCHIG00000006778;ENSCHIG00000011514;ENSCHIG00000010448;ENSCHIG00000013798;ENSCHIG00000006150;ENSCHIG00000020624;ENSCHIG00000003017;ENSCHIG00000008163;ENSCHIG00000020041;ENSCHIG00000025437;ENSCHIG00000019145;ENSCHIG00000009597	14	8135	14	14209	0.000404611
GO:0000981	DNA-binding transcription factor activity, RNA polymerase II-specific	molecular_function	5	ENSCHIG00000007923;ENSCHIG00000015747;ENSCHIG00000015683;ENSCHIG00000020006;ENSCHIG00000017515;ENSCHIG00000021515;ENSCHIG00000011122;ENSCHIG00000007582;ENSCHIG00000021581;ENSCHIG00000014557;ENSCHIG00000025552;ENSCHIG00000005534;ENSCHIG00000009047;ENSCHIG00000022285;ENSCHIG00000003853;ENSCHIG00000021913;ENSCHIG00000011624;ENSCHIG00000023740;ENSCHIG00000024428;ENSCHIG00000012065;ENSCHIG00000023301;…	127	8135	183	14209	0.000452148
GO:0001102	RNA polymerase II activating transcription factor binding	molecular_function	8	ENSCHIG00000015059;ENSCHIG00000010194;ENSCHIG00000004093;ENSCHIG00000011007;ENSCHIG00000025384;ENSCHIG00000020724;ENSCHIG00000004374;ENSCHIG00000025557;ENSCHIG00000026055;ENSCHIG00000027161;ENSCHIG00000013774;ENSCHIG00000010202;ENSCHIG00000014557;ENSCHIG00000026965;ENSCHIG00000010239;ENSCHIG00000009793;ENSCHIG00000011446;ENSCHIG00000024108;ENSCHIG00000010484;ENSCHIG00000017767;ENSCHIG00000009735;…	26	8135	30	14209	0.00056124
GO:0001701	in utero embryonic development	biological_process	8	ENSCHIG00000023494;ENSCHIG00000013985;ENSCHIG00000008795;ENSCHIG00000020874;ENSCHIG00000015647;ENSCHIG00000013732;ENSCHIG00000011794;ENSCHIG00000026157;ENSCHIG00000022353;ENSCHIG00000011883;ENSCHIG00000024684;ENSCHIG00000022586;ENSCHIG00000022652;ENSCHIG00000020781;ENSCHIG00000002001;ENSCHIG00000007846;ENSCHIG00000016850;ENSCHIG00000021033;ENSCHIG00000025038;ENSCHIG00000018878;ENSCHIG00000017600;…	105	8135	149	14209	0.000575311
GO:0046332	SMAD binding	molecular_function	5	ENSCHIG00000022652;ENSCHIG00000022353;ENSCHIG00000022226;ENSCHIG00000013547;ENSCHIG00000024527;ENSCHIG00000007961;ENSCHIG00000017655;ENSCHIG00000015202;ENSCHIG00000024497;ENSCHIG00000008569;ENSCHIG00000011800;ENSCHIG00000020206;ENSCHIG00000000448;ENSCHIG00000011206;ENSCHIG00000017761;ENSCHIG00000022661;ENSCHIG00000021186;ENSCHIG00000011476;ENSCHIG00000011367;ENSCHIG00000027010;ENSCHIG00000008899;…	33	8135	40	14209	0.000659184
GO:0001569	branching involved in blood vessel morphogenesis	biological_process	7	ENSCHIG00000019936;ENSCHIG00000019737;ENSCHIG00000015386;ENSCHIG00000004688;ENSCHIG00000022955;ENSCHIG00000024116;ENSCHIG00000010069;ENSCHIG00000003232;ENSCHIG00000026868;ENSCHIG00000025316;ENSCHIG00000011473;ENSCHIG00000025557;ENSCHIG00000014040;ENSCHIG00000022652;ENSCHIG00000024950;ENSCHIG00000008763;ENSCHIG00000006477;ENSCHIG00000011883;ENSCHIG00000026774;ENSCHIG00000012065	20	8135	22	14209	0.000681001
GO:0000118	histone deacetylase complex	cellular_component	7	ENSCHIG00000025824;ENSCHIG00000016811;ENSCHIG00000016394;ENSCHIG00000009735;ENSCHIG00000020549;ENSCHIG00000015816;ENSCHIG00000017017;ENSCHIG00000023238;ENSCHIG00000010417;ENSCHIG00000018437;ENSCHIG00000015174;ENSCHIG00000023760;ENSCHIG00000022376;ENSCHIG00000026108;ENSCHIG00000015501;ENSCHIG00000010626;ENSCHIG00000023704;ENSCHIG00000008944;ENSCHIG00000011602;ENSCHIG00000025014	20	8135	22	14209	0.000681001
GO:0042733	embryonic digit morphogenesis	biological_process	6	ENSCHIG00000014826;ENSCHIG00000000448;ENSCHIG00000015297;ENSCHIG00000022182;ENSCHIG00000026044;ENSCHIG00000020549;ENSCHIG00000019181;ENSCHIG00000019458;ENSCHIG00000014418;ENSCHIG00000024235;ENSCHIG00000026663;ENSCHIG00000025554;ENSCHIG00000017137;ENSCHIG00000016131;ENSCHIG00000012443;ENSCHIG00000018380;ENSCHIG00000017600;ENSCHIG00000022176;ENSCHIG00000023984;ENSCHIG00000013317;ENSCHIG00000014094;…	35	8135	43	14209	0.00073868
GO:0003714	transcription corepressor activity	molecular_function	5	ENSCHIG00000023936;ENSCHIG00000020240;ENSCHIG00000011886;ENSCHIG00000017115;ENSCHIG00000008908;ENSCHIG00000015318;ENSCHIG00000025926;ENSCHIG00000025729;ENSCHIG00000024719;ENSCHIG00000000354;ENSCHIG00000024111;ENSCHIG00000012969;ENSCHIG00000019992;ENSCHIG00000026041;ENSCHIG00000010626;ENSCHIG00000024462;ENSCHIG00000003822;ENSCHIG00000021490;ENSCHIG00000013081;ENSCHIG00000019904;ENSCHIG00000015352;…	75	8135	103	14209	0.000757475
GO:0061630	ubiquitin protein ligase activity	molecular_function	7	ENSCHIG00000025255;ENSCHIG00000022608;ENSCHIG00000015466;ENSCHIG00000002525;ENSCHIG00000015113;ENSCHIG00000018588;ENSCHIG00000013800;ENSCHIG00000022049;ENSCHIG00000016110;ENSCHIG00000024881;ENSCHIG00000021534;ENSCHIG00000010325;ENSCHIG00000013985;ENSCHIG00000015807;ENSCHIG00000010493;ENSCHIG00000015888;ENSCHIG00000010927;ENSCHIG00000027010;ENSCHIG00000007153;ENSCHIG00000016757;ENSCHIG00000021496;…	89	8135	125	14209	0.000867214
GO:0001933	negative regulation of protein phosphorylation	biological_process	10	ENSCHIG00000015819;ENSCHIG00000025420;ENSCHIG00000007909;ENSCHIG00000013446;ENSCHIG00000015773;ENSCHIG00000023952;ENSCHIG00000022731;ENSCHIG00000013342;ENSCHIG00000022242;ENSCHIG00000006751;ENSCHIG00000018633;ENSCHIG00000013319;ENSCHIG00000003573;ENSCHIG00000000286;ENSCHIG00000001684;ENSCHIG00000017977;ENSCHIG00000021006;ENSCHIG00000026290;ENSCHIG00000024914;ENSCHIG00000014776;ENSCHIG00000010453;…	43	8135	55	14209	0.000943897
GO:0017053	transcriptional repressor complex	cellular_component	4	ENSCHIG00000017898;ENSCHIG00000013081;ENSCHIG00000010534;ENSCHIG00000019992;ENSCHIG00000002921;ENSCHIG00000012718;ENSCHIG00000026108;ENSCHIG00000020724;ENSCHIG00000017076;ENSCHIG00000008305;ENSCHIG00000026530;ENSCHIG00000009735;ENSCHIG00000024420;ENSCHIG00000025729;ENSCHIG00000010239;ENSCHIG00000021589;ENSCHIG00000018816;ENSCHIG00000012617;ENSCHIG00000017949;ENSCHIG00000020549;ENSCHIG00000004094;…	32	8135	39	14209	0.000960504
GO:0006468	protein phosphorylation	biological_process	9	ENSCHIG00000020206;ENSCHIG00000022547;ENSCHIG00000008445;ENSCHIG00000013641;ENSCHIG00000022321;ENSCHIG00000009612;ENSCHIG00000020323;ENSCHIG00000014792;ENSCHIG00000011916;ENSCHIG00000024731;ENSCHIG00000016352;ENSCHIG00000026351;ENSCHIG00000014297;ENSCHIG00000018544;ENSCHIG00000024379;ENSCHIG00000025868;ENSCHIG00000026384;ENSCHIG00000020167;ENSCHIG00000023995;ENSCHIG00000010534;ENSCHIG00000016588;…	325	8135	508	14209	0.000981416
GO:0007346	regulation of mitotic cell cycle	biological_process	7	ENSCHIG00000011027;ENSCHIG00000010438;ENSCHIG00000005339;ENSCHIG00000014367;ENSCHIG00000026390;ENSCHIG00000013988;ENSCHIG00000018026;ENSCHIG00000006042;ENSCHIG00000004374;ENSCHIG00000011122;ENSCHIG00000018282;ENSCHIG00000006795;ENSCHIG00000012480;ENSCHIG00000017444;ENSCHIG00000004900;ENSCHIG00000013837;ENSCHIG00000013044;ENSCHIG00000002599;ENSCHIG00000006433;ENSCHIG00000012528;ENSCHIG00000013652;…	22	8135	25	14209	0.000999566
GO:0035019	somatic stem cell population maintenance	biological_process	5	ENSCHIG00000025020;ENSCHIG00000001019;ENSCHIG00000014779;ENSCHIG00000015925;ENSCHIG00000012111;ENSCHIG00000017655;ENSCHIG00000017034;ENSCHIG00000014291;ENSCHIG00000013419;ENSCHIG00000017929;ENSCHIG00000018376;ENSCHIG00000012683;ENSCHIG00000004539;ENSCHIG00000021670;ENSCHIG00000014800;ENSCHIG00000019817;ENSCHIG00000019530;ENSCHIG00000022041;ENSCHIG00000009389;ENSCHIG00000009988;ENSCHIG00000006954;…	22	8135	25	14209	0.000999566
GO:0005112	Notch binding	molecular_function	6	ENSCHIG00000020448;ENSCHIG00000008174;ENSCHIG00000015794;ENSCHIG00000013595;ENSCHIG00000004678;ENSCHIG00000009383;ENSCHIG00000021033;ENSCHIG00000025358;ENSCHIG00000015131;ENSCHIG00000018624;ENSCHIG00000009871;ENSCHIG00000020996;ENSCHIG00000020787;ENSCHIG00000017469;ENSCHIG00000015386;ENSCHIG00000015979	16	8135	17	14209	0.00103917
GO:0001657	ureteric bud development	biological_process	7	ENSCHIG00000026290;ENSCHIG00000007582;ENSCHIG00000012651;ENSCHIG00000020206;ENSCHIG00000023187;ENSCHIG00000016322;ENSCHIG00000011916;ENSCHIG00000010169;ENSCHIG00000019461;ENSCHIG00000000705;ENSCHIG00000014719;ENSCHIG00000009389;ENSCHIG00000011281;ENSCHIG00000014291;ENSCHIG00000009982;ENSCHIG00000011887;ENSCHIG00000020202;ENSCHIG00000014806;ENSCHIG00000021149;ENSCHIG00000022001;ENSCHIG00000021480;…	27	8135	32	14209	0.00105902
GO:0005667	transcription factor complex	cellular_component	4	ENSCHIG00000014836;ENSCHIG00000015445;ENSCHIG00000020307;ENSCHIG00000012431;ENSCHIG00000022044;ENSCHIG00000027161;ENSCHIG00000013547;ENSCHIG00000011587;ENSCHIG00000014418;ENSCHIG00000023104;ENSCHIG00000013652;ENSCHIG00000004259;ENSCHIG00000013144;ENSCHIG00000025384;ENSCHIG00000005326;ENSCHIG00000026543;ENSCHIG00000017090;ENSCHIG00000020724;ENSCHIG00000027207;ENSCHIG00000018072;ENSCHIG00000013774;…	88	8135	124	14209	0.00109284
GO:0042826	histone deacetylase binding	molecular_function	6	ENSCHIG00000023704;ENSCHIG00000021124;ENSCHIG00000015888;ENSCHIG00000024497;ENSCHIG00000025316;ENSCHIG00000016811;ENSCHIG00000012405;ENSCHIG00000020549;ENSCHIG00000014335;ENSCHIG00000011219;ENSCHIG00000024213;ENSCHIG00000015135;ENSCHIG00000022121;ENSCHIG00000025865;ENSCHIG00000023097;ENSCHIG00000017898;ENSCHIG00000022776;ENSCHIG00000026108;ENSCHIG00000023936;ENSCHIG00000010534;ENSCHIG00000005712;…	56	8135	75	14209	0.00129226
GO:0030308	negative regulation of cell growth	biological_process	7	ENSCHIG00000024197;ENSCHIG00000005317;ENSCHIG00000025863;ENSCHIG00000007510;ENSCHIG00000021288;ENSCHIG00000007157;ENSCHIG00000019181;ENSCHIG00000025901;ENSCHIG00000017007;ENSCHIG00000021351;ENSCHIG00000011916;ENSCHIG00000021758;ENSCHIG00000027232;ENSCHIG00000004374;ENSCHIG00000020760;ENSCHIG00000011027;ENSCHIG00000023522;ENSCHIG00000024664;ENSCHIG00000022955;ENSCHIG00000018497;ENSCHIG00000020928;…	56	8135	75	14209	0.00129226
GO:0010629	negative regulation of gene expression	biological_process	8	ENSCHIG00000021033;ENSCHIG00000004374;ENSCHIG00000001852;ENSCHIG00000015386;ENSCHIG00000026090;ENSCHIG00000022586;ENSCHIG00000008473;ENSCHIG00000024554;ENSCHIG00000023255;ENSCHIG00000018391;ENSCHIG00000018147;ENSCHIG00000027232;ENSCHIG00000023612;ENSCHIG00000026868;ENSCHIG00000022581;ENSCHIG00000026660;ENSCHIG00000021957;ENSCHIG00000022660;ENSCHIG00000016137;ENSCHIG00000023043;ENSCHIG00000020542;…	108	8135	156	14209	0.00133405
GO:0000398	mRNA splicing, via spliceosome	biological_process	13	ENSCHIG00000012917;ENSCHIG00000024357;ENSCHIG00000011211;ENSCHIG00000018187;ENSCHIG00000013872;ENSCHIG00000024284;ENSCHIG00000012864;ENSCHIG00000021020;ENSCHIG00000001219;ENSCHIG00000002314;ENSCHIG00000010928;ENSCHIG00000024680;ENSCHIG00000009056;ENSCHIG00000004579;ENSCHIG00000015063;ENSCHIG00000019822;ENSCHIG00000013423;ENSCHIG00000014775;ENSCHIG00000012087;ENSCHIG00000026313;ENSCHIG00000013356;…	63	8135	86	14209	0.00151948
GO:0060395	SMAD protein signal transduction	biological_process	5	ENSCHIG00000024248;ENSCHIG00000025554;ENSCHIG00000004093;ENSCHIG00000011476;ENSCHIG00000019181;ENSCHIG00000011281;ENSCHIG00000027142;ENSCHIG00000022660;ENSCHIG00000014806;ENSCHIG00000012951;ENSCHIG00000012699;ENSCHIG00000021149;ENSCHIG00000013774;ENSCHIG00000009982;ENSCHIG00000020952;ENSCHIG00000000282;ENSCHIG00000011327;ENSCHIG00000026927;ENSCHIG00000008460;ENSCHIG00000021821;ENSCHIG00000020180;…	26	8135	31	14209	0.0015779
GO:0015030	Cajal body	cellular_component	8	ENSCHIG00000025535;ENSCHIG00000022586;ENSCHIG00000015769;ENSCHIG00000021020;ENSCHIG00000011257;ENSCHIG00000011603;ENSCHIG00000026678;ENSCHIG00000026226;ENSCHIG00000025114;ENSCHIG00000015730;ENSCHIG00000016364;ENSCHIG00000015562;ENSCHIG00000014226;ENSCHIG00000009646;ENSCHIG00000015559;ENSCHIG00000016984;ENSCHIG00000009398;ENSCHIG00000018044;ENSCHIG00000025013;ENSCHIG00000021562;ENSCHIG00000018392;…	26	8135	31	14209	0.0015779
GO:0008360	regulation of cell shape	biological_process	8	ENSCHIG00000015173;ENSCHIG00000017900;ENSCHIG00000027143;ENSCHIG00000013084;ENSCHIG00000008876;ENSCHIG00000008491;ENSCHIG00000009461;ENSCHIG00000001675;ENSCHIG00000007522;ENSCHIG00000020923;ENSCHIG00000012404;ENSCHIG00000024235;ENSCHIG00000017258;ENSCHIG00000025262;ENSCHIG00000014040;ENSCHIG00000022413;ENSCHIG00000009252;ENSCHIG00000010169;ENSCHIG00000018026;ENSCHIG00000023032;ENSCHIG00000016846;…	57	8135	77	14209	0.00166604
GO:0060425	lung morphogenesis	biological_process	6	ENSCHIG00000021149;ENSCHIG00000016099;ENSCHIG00000018301;ENSCHIG00000008359;ENSCHIG00000009389;ENSCHIG00000011473;ENSCHIG00000012065;ENSCHIG00000014919;ENSCHIG00000011101;ENSCHIG00000012683;ENSCHIG00000020883;ENSCHIG00000021340;ENSCHIG00000018868;ENSCHIG00000018755;ENSCHIG00000015476	15	8135	16	14209	0.00171732
GO:0035108	limb morphogenesis	biological_process	6	ENSCHIG00000004522;ENSCHIG00000012683;ENSCHIG00000019530;ENSCHIG00000015019;ENSCHIG00000016438;ENSCHIG00000016525;ENSCHIG00000016258;ENSCHIG00000012328;ENSCHIG00000015297;ENSCHIG00000013312;ENSCHIG00000016131;ENSCHIG00000017761;ENSCHIG00000024444;ENSCHIG00000013837;ENSCHIG00000017137	15	8135	16	14209	0.00171732
GO:0007492	endoderm development	biological_process	6	ENSCHIG00000020928;ENSCHIG00000021033;ENSCHIG00000011916;ENSCHIG00000014847;ENSCHIG00000013774;ENSCHIG00000021149;ENSCHIG00000016410;ENSCHIG00000020206;ENSCHIG00000019181;ENSCHIG00000012772;ENSCHIG00000009389;ENSCHIG00000021403;ENSCHIG00000020549;ENSCHIG00000009348;ENSCHIG00000000448	15	8135	16	14209	0.00171732
GO:0000792	heterochromatin	cellular_component	7	ENSCHIG00000020165;ENSCHIG00000021629;ENSCHIG00000023294;ENSCHIG00000020549;ENSCHIG00000022315;ENSCHIG00000012905;ENSCHIG00000018878;ENSCHIG00000019603;ENSCHIG00000008989;ENSCHIG00000024579;ENSCHIG00000016716;ENSCHIG00000014247;ENSCHIG00000026270;ENSCHIG00000011602;ENSCHIG00000026108;ENSCHIG00000020904;ENSCHIG00000025856;ENSCHIG00000018588	18	8135	20	14209	0.00173447
GO:0043123	positive regulation of I-kappaB kinase/NF-kappaB signaling	biological_process	10	ENSCHIG00000017347;ENSCHIG00000011803;ENSCHIG00000019146;ENSCHIG00000021183;ENSCHIG00000017140;ENSCHIG00000024489;ENSCHIG00000025926;ENSCHIG00000012735;ENSCHIG00000008257;ENSCHIG00000012083;ENSCHIG00000021035;ENSCHIG00000025628;ENSCHIG00000025937;ENSCHIG00000021487;ENSCHIG00000022377;ENSCHIG00000013890;ENSCHIG00000011561;ENSCHIG00000014430;ENSCHIG00000022975;ENSCHIG00000022754;ENSCHIG00000021314;…	68	8135	94	14209	0.00174976
GO:0042802	identical protein binding	molecular_function	5	ENSCHIG00000023750;ENSCHIG00000011122;ENSCHIG00000021193;ENSCHIG00000023475;ENSCHIG00000020656;ENSCHIG00000021045;ENSCHIG00000010291;ENSCHIG00000005919;ENSCHIG00000004007;ENSCHIG00000018235;ENSCHIG00000015873;ENSCHIG00000020623;ENSCHIG00000017900;ENSCHIG00000016205;ENSCHIG00000020541;ENSCHIG00000020436;ENSCHIG00000013816;ENSCHIG00000003365;ENSCHIG00000024561;ENSCHIG00000009534;ENSCHIG00000014432;…	583	8135	943	14209	0.0017773
GO:0006364	rRNA processing	biological_process	11	ENSCHIG00000025729;ENSCHIG00000021398;ENSCHIG00000016515;ENSCHIG00000018430;ENSCHIG00000026081;ENSCHIG00000013758;ENSCHIG00000026226;ENSCHIG00000018496;ENSCHIG00000006900;ENSCHIG00000005844;ENSCHIG00000018560;ENSCHIG00000007753;ENSCHIG00000019002;ENSCHIG00000018807;ENSCHIG00000019828;ENSCHIG00000025233;ENSCHIG00000012196;ENSCHIG00000015253;ENSCHIG00000005255;ENSCHIG00000011845;ENSCHIG00000026011;…	47	8135	62	14209	0.00181993
GO:0001650	fibrillar center	cellular_component	7	ENSCHIG00000009918;ENSCHIG00000022884;ENSCHIG00000009141;ENSCHIG00000012325;ENSCHIG00000011775;ENSCHIG00000012253;ENSCHIG00000017900;ENSCHIG00000023450;ENSCHIG00000016624;ENSCHIG00000017140;ENSCHIG00000012480;ENSCHIG00000019461;ENSCHIG00000016555;ENSCHIG00000021588;ENSCHIG00000022842;ENSCHIG00000019104;ENSCHIG00000007887;ENSCHIG00000014368;ENSCHIG00000025885;ENSCHIG00000025013;ENSCHIG00000000428;…	75	8135	105	14209	0.00186037
GO:0005085	guanyl-nucleotide exchange factor activity	molecular_function	7	ENSCHIG00000015793;ENSCHIG00000026299;ENSCHIG00000020696;ENSCHIG00000021312;ENSCHIG00000010923;ENSCHIG00000012939;ENSCHIG00000016556;ENSCHIG00000014755;ENSCHIG00000020044;ENSCHIG00000017043;ENSCHIG00000026141;ENSCHIG00000014430;ENSCHIG00000017920;ENSCHIG00000018176;ENSCHIG00000010797;ENSCHIG00000010783;ENSCHIG00000020356;ENSCHIG00000027255;ENSCHIG00000009804;ENSCHIG00000010536;ENSCHIG00000023890;…	96	8135	138	14209	0.00189487
GO:0008168	methyltransferase activity	molecular_function	6	ENSCHIG00000014997;ENSCHIG00000026354;ENSCHIG00000018801;ENSCHIG00000019366;ENSCHIG00000021242;ENSCHIG00000013406;ENSCHIG00000013358;ENSCHIG00000015725;ENSCHIG00000014358;ENSCHIG00000008526;ENSCHIG00000008456;ENSCHIG00000021446;ENSCHIG00000018558;ENSCHIG00000021392;ENSCHIG00000017458;ENSCHIG00000019385;ENSCHIG00000008558;ENSCHIG00000008379;ENSCHIG00000009456;ENSCHIG00000018520;ENSCHIG00000024403;…	94	8135	135	14209	0.00200789
GO:0001756	somitogenesis	biological_process	7	ENSCHIG00000020538;ENSCHIG00000010148;ENSCHIG00000013075;ENSCHIG00000003705;ENSCHIG00000022955;ENSCHIG00000025554;ENSCHIG00000015029;ENSCHIG00000024225;ENSCHIG00000000448;ENSCHIG00000022041;ENSCHIG00000007582;ENSCHIG00000016588;ENSCHIG00000021124;ENSCHIG00000020787;ENSCHIG00000016131;ENSCHIG00000021140;ENSCHIG00000018998;ENSCHIG00000014291;ENSCHIG00000012536;ENSCHIG00000017767;ENSCHIG00000025284;…	30	8135	37	14209	0.00200941
GO:0021915	neural tube development	biological_process	6	ENSCHIG00000012957;ENSCHIG00000022716;ENSCHIG00000013446;ENSCHIG00000023650;ENSCHIG00000017297;ENSCHIG00000017600;ENSCHIG00000010366;ENSCHIG00000017929;ENSCHIG00000015531;ENSCHIG00000013288;ENSCHIG00000017078;ENSCHIG00000014291;ENSCHIG00000021033;ENSCHIG00000011916;ENSCHIG00000027262;ENSCHIG00000026270;ENSCHIG00000020340;ENSCHIG00000015297;ENSCHIG00000025803;ENSCHIG00000026663;ENSCHIG00000022955;…	30	8135	37	14209	0.00200941
GO:0005096	GTPase activator activity	molecular_function	6	ENSCHIG00000025375;ENSCHIG00000016175;ENSCHIG00000024454;ENSCHIG00000009541;ENSCHIG00000018990;ENSCHIG00000014093;ENSCHIG00000021782;ENSCHIG00000016768;ENSCHIG00000022792;ENSCHIG00000014949;ENSCHIG00000007586;ENSCHIG00000012515;ENSCHIG00000014230;ENSCHIG00000024478;ENSCHIG00000025694;ENSCHIG00000002071;ENSCHIG00000027143;ENSCHIG00000024359;ENSCHIG00000026776;ENSCHIG00000016136;ENSCHIG00000023081;…	107	8135	156	14209	0.00229281
GO:0043065	positive regulation of apoptotic process	biological_process	9	ENSCHIG00000023543;ENSCHIG00000016624;ENSCHIG00000025079;ENSCHIG00000011294;ENSCHIG00000009982;ENSCHIG00000026041;ENSCHIG00000008534;ENSCHIG00000007951;ENSCHIG00000022353;ENSCHIG00000016588;ENSCHIG00000007510;ENSCHIG00000021033;ENSCHIG00000020781;ENSCHIG00000009037;ENSCHIG00000022754;ENSCHIG00000008305;ENSCHIG00000015916;ENSCHIG00000005534;ENSCHIG00000007153;ENSCHIG00000003232;ENSCHIG00000025284;…	122	8135	180	14209	0.00231792
GO:0001974	blood vessel remodeling	biological_process	5	ENSCHIG00000016206;ENSCHIG00000015386;ENSCHIG00000019684;ENSCHIG00000007582;ENSCHIG00000011729;ENSCHIG00000020243;ENSCHIG00000023383;ENSCHIG00000014179;ENSCHIG00000020380;ENSCHIG00000020624;ENSCHIG00000016866;ENSCHIG00000012683;ENSCHIG00000014176;ENSCHIG00000024950;ENSCHIG00000017078;ENSCHIG00000016438;ENSCHIG00000017201;ENSCHIG00000013682;ENSCHIG00000022041;ENSCHIG00000016258	20	8135	23	14209	0.00239301
GO:0001656	metanephros development	biological_process	7	ENSCHIG00000026576;ENSCHIG00000020928;ENSCHIG00000024950;ENSCHIG00000016322;ENSCHIG00000019458;ENSCHIG00000022001;ENSCHIG00000021149;ENSCHIG00000010396;ENSCHIG00000023187;ENSCHIG00000020202;ENSCHIG00000014903;ENSCHIG00000017512;ENSCHIG00000000705;ENSCHIG00000017851;ENSCHIG00000016596;ENSCHIG00000009982;ENSCHIG00000024360;ENSCHIG00000025199;ENSCHIG00000012683;ENSCHIG00000015297	20	8135	23	14209	0.00239301
GO:0003151	outflow tract morphogenesis	biological_process	5	ENSCHIG00000020243;ENSCHIG00000021782;ENSCHIG00000021149;ENSCHIG00000024896;ENSCHIG00000010714;ENSCHIG00000017078;ENSCHIG00000020928;ENSCHIG00000011197;ENSCHIG00000016206;ENSCHIG00000009389;ENSCHIG00000022041;ENSCHIG00000010239;ENSCHIG00000000448;ENSCHIG00000012293;ENSCHIG00000008763;ENSCHIG00000012328;ENSCHIG00000011446;ENSCHIG00000026205;ENSCHIG00000017929;ENSCHIG00000021033;ENSCHIG00000014164;…	27	8135	33	14209	0.00264189
GO:0007519	skeletal muscle tissue development	biological_process	8	ENSCHIG00000016403;ENSCHIG00000014002;ENSCHIG00000014445;ENSCHIG00000016459;ENSCHIG00000014211;ENSCHIG00000017767;ENSCHIG00000012309;ENSCHIG00000009793;ENSCHIG00000019290;ENSCHIG00000023245;ENSCHIG00000020302;ENSCHIG00000023141;ENSCHIG00000005699;ENSCHIG00000021331;ENSCHIG00000021667;ENSCHIG00000017707;ENSCHIG00000000455;ENSCHIG00000024896;ENSCHIG00000016206;ENSCHIG00000026930;ENSCHIG00000015029;…	27	8135	33	14209	0.00264189
GO:0000188	inactivation of MAPK activity	biological_process	13	ENSCHIG00000011289;ENSCHIG00000011702;ENSCHIG00000007892;ENSCHIG00000012922;ENSCHIG00000021879;ENSCHIG00000020201;ENSCHIG00000023597;ENSCHIG00000013086;ENSCHIG00000011320;ENSCHIG00000019290;ENSCHIG00000008697;ENSCHIG00000011243;ENSCHIG00000025976;ENSCHIG00000008655	14	8135	15	14209	0.00282846
GO:0016055	Wnt signaling pathway	biological_process	7	ENSCHIG00000022698;ENSCHIG00000022111;ENSCHIG00000014378;ENSCHIG00000009523;ENSCHIG00000012111;ENSCHIG00000017061;ENSCHIG00000018271;ENSCHIG00000013682;ENSCHIG00000021782;ENSCHIG00000014776;ENSCHIG00000026211;ENSCHIG00000012099;ENSCHIG00000019651;ENSCHIG00000014291;ENSCHIG00000001027;ENSCHIG00000017240;ENSCHIG00000026157;ENSCHIG00000012053;ENSCHIG00000018214;ENSCHIG00000025143;ENSCHIG00000023043;…	66	8135	92	14209	0.0028642
GO:0006397	mRNA processing	biological_process	10	ENSCHIG00000017173;ENSCHIG00000006765;ENSCHIG00000005712;ENSCHIG00000016458;ENSCHIG00000007987;ENSCHIG00000023848;ENSCHIG00000013793;ENSCHIG00000015559;ENSCHIG00000026529;ENSCHIG00000024357;ENSCHIG00000022448;ENSCHIG00000000499;ENSCHIG00000024496;ENSCHIG00000010955;ENSCHIG00000013194;ENSCHIG00000010334;ENSCHIG00000012114;ENSCHIG00000010894;ENSCHIG00000025867;ENSCHIG00000021020;ENSCHIG00000006338;…	104	8135	152	14209	0.00296407
GO:0048701	embryonic cranial skeleton morphogenesis	biological_process	8	ENSCHIG00000022353;ENSCHIG00000014427;ENSCHIG00000013774;ENSCHIG00000017137;ENSCHIG00000011197;ENSCHIG00000010202;ENSCHIG00000024896;ENSCHIG00000013290;ENSCHIG00000005194;ENSCHIG00000021149;ENSCHIG00000020206;ENSCHIG00000010396;ENSCHIG00000012181;ENSCHIG00000017963;ENSCHIG00000011473;ENSCHIG00000018558;ENSCHIG00000012309;ENSCHIG00000011794;ENSCHIG00000016080;ENSCHIG00000024284;ENSCHIG00000011010;…	22	8135	26	14209	0.00296914
GO:0032922	circadian regulation of gene expression	biological_process	5	ENSCHIG00000018222;ENSCHIG00000020549;ENSCHIG00000017357;ENSCHIG00000011956;ENSCHIG00000004900;ENSCHIG00000001297;ENSCHIG00000023612;ENSCHIG00000022992;ENSCHIG00000023621;ENSCHIG00000008573;ENSCHIG00000022335;ENSCHIG00000014886;ENSCHIG00000024108;ENSCHIG00000018714;ENSCHIG00000002022;ENSCHIG00000011027;ENSCHIG00000013574;ENSCHIG00000012617;ENSCHIG00000013197;ENSCHIG00000002460;ENSCHIG00000020867;…	33	8135	42	14209	0.00320129
GO:0071013	catalytic step 2 spliceosome	cellular_component	7	ENSCHIG00000017150;ENSCHIG00000024650;ENSCHIG00000013923;ENSCHIG00000009291;ENSCHIG00000019822;ENSCHIG00000016313;ENSCHIG00000011211;ENSCHIG00000016364;ENSCHIG00000025362;ENSCHIG00000020638;ENSCHIG00000024413;ENSCHIG00000024654;ENSCHIG00000021285;ENSCHIG00000024030;ENSCHIG00000016458;ENSCHIG00000027105;ENSCHIG00000018783;ENSCHIG00000011257;ENSCHIG00000017173;ENSCHIG00000013793;ENSCHIG00000026313;…	43	8135	57	14209	0.00331757
GO:0001837	epithelial to mesenchymal transition	biological_process	7	ENSCHIG00000025316;ENSCHIG00000014308;ENSCHIG00000022353;ENSCHIG00000012441;ENSCHIG00000026623;ENSCHIG00000026296;ENSCHIG00000023451;ENSCHIG00000022041;ENSCHIG00000016131;ENSCHIG00000015144;ENSCHIG00000000389;ENSCHIG00000014094;ENSCHIG00000020645;ENSCHIG00000021033;ENSCHIG00000004688;ENSCHIG00000021782;ENSCHIG00000022660;ENSCHIG00000011006;ENSCHIG00000021670;ENSCHIG00000012951;ENSCHIG00000024410;…	24	8135	29	14209	0.003447
GO:0017112	Rab guanyl-nucleotide exchange factor activity	molecular_function	9	ENSCHIG00000018070;ENSCHIG00000022818;ENSCHIG00000010103;ENSCHIG00000024015;ENSCHIG00000023750;ENSCHIG00000022814;ENSCHIG00000023014;ENSCHIG00000018161;ENSCHIG00000020449;ENSCHIG00000010038;ENSCHIG00000008841;ENSCHIG00000018633;ENSCHIG00000003569;ENSCHIG00000017569;ENSCHIG00000012515;ENSCHIG00000009447;ENSCHIG00000005692;ENSCHIG00000010797;ENSCHIG00000007654;ENSCHIG00000013301;ENSCHIG00000019757;…	24	8135	29	14209	0.003447
GO:1901800	positive regulation of proteasomal protein catabolic process	biological_process	11	ENSCHIG00000016736;ENSCHIG00000016963;ENSCHIG00000006785;ENSCHIG00000017378;ENSCHIG00000023060;ENSCHIG00000009311;ENSCHIG00000015309;ENSCHIG00000024373;ENSCHIG00000016431;ENSCHIG00000007192	10	8135	10	14209	0.00377496
GO:0045190	isotype switching	biological_process	8	ENSCHIG00000018466;ENSCHIG00000025635;ENSCHIG00000007389;ENSCHIG00000014129;ENSCHIG00000011173;ENSCHIG00000008245;ENSCHIG00000021960;ENSCHIG00000009266;ENSCHIG00000000725;ENSCHIG00000001019	10	8135	10	14209	0.00377496
GO:0002755	MyD88-dependent toll-like receptor signaling pathway	biological_process	9	ENSCHIG00000024325;ENSCHIG00000004382;ENSCHIG00000022377;ENSCHIG00000025230;ENSCHIG00000018498;ENSCHIG00000025899;ENSCHIG00000017653;ENSCHIG00000021382;ENSCHIG00000024962;ENSCHIG00000006703	10	8135	10	14209	0.00377496
GO:0001945	lymph vessel development	biological_process	5	ENSCHIG00000000465;ENSCHIG00000008739;ENSCHIG00000020325;ENSCHIG00000021581;ENSCHIG00000023141;ENSCHIG00000025552;ENSCHIG00000024950;ENSCHIG00000025957;ENSCHIG00000012192;ENSCHIG00000007582	10	8135	10	14209	0.00377496
GO:0051457	maintenance of protein location in nucleus	biological_process	8	ENSCHIG00000009667;ENSCHIG00000006845;ENSCHIG00000014999;ENSCHIG00000023242;ENSCHIG00000018137;ENSCHIG00000021378;ENSCHIG00000008989;ENSCHIG00000004900;ENSCHIG00000012805;ENSCHIG00000006242	10	8135	10	14209	0.00377496
GO:0010390	histone monoubiquitination	biological_process	13	ENSCHIG00000011919;ENSCHIG00000013006;ENSCHIG00000018588;ENSCHIG00000022497;ENSCHIG00000023454;ENSCHIG00000008152;ENSCHIG00000021414;ENSCHIG00000014277;ENSCHIG00000023709;ENSCHIG00000022300	10	8135	10	14209	0.00377496
GO:0060037	pharyngeal system development	biological_process	6	ENSCHIG00000012309;ENSCHIG00000022652;ENSCHIG00000013837;ENSCHIG00000009982;ENSCHIG00000023984;ENSCHIG00000022353;ENSCHIG00000025038;ENSCHIG00000022001;ENSCHIG00000024896;ENSCHIG00000018998	10	8135	10	14209	0.00377496
GO:0016493	C-C chemokine receptor activity	molecular_function	9	ENSCHIG00000025437;ENSCHIG00000020624;ENSCHIG00000003017;ENSCHIG00000006778;ENSCHIG00000020041;ENSCHIG00000011514;ENSCHIG00000010448;ENSCHIG00000009039;ENSCHIG00000006150;ENSCHIG00000019145	10	8135	10	14209	0.00377496
GO:0010923	negative regulation of phosphatase activity	biological_process	11	ENSCHIG00000018044;ENSCHIG00000024691;ENSCHIG00000006791;ENSCHIG00000010061;ENSCHIG00000011991;ENSCHIG00000009208;ENSCHIG00000018042;ENSCHIG00000026154;ENSCHIG00000021519;ENSCHIG00000011829;ENSCHIG00000011361;ENSCHIG00000013059;ENSCHIG00000017177;ENSCHIG00000010762;ENSCHIG00000017928;ENSCHIG00000019092;ENSCHIG00000008378;ENSCHIG00000008560;ENSCHIG00000026775;ENSCHIG00000011243;ENSCHIG00000023646;…	28	8135	35	14209	0.00411448
GO:0043547	positive regulation of GTPase activity	biological_process	8	ENSCHIG00000023795;ENSCHIG00000019621;ENSCHIG00000017456;ENSCHIG00000023959;ENSCHIG00000024454;ENSCHIG00000017236;ENSCHIG00000004441;ENSCHIG00000015634;ENSCHIG00000026136;ENSCHIG00000006785;ENSCHIG00000012515;ENSCHIG00000017830;ENSCHIG00000015532;ENSCHIG00000013017;ENSCHIG00000022792;ENSCHIG00000027232;ENSCHIG00000008869;ENSCHIG00000008333;ENSCHIG00000023750;ENSCHIG00000015729;ENSCHIG00000003758;…	138	8135	208	14209	0.00432103
GO:0030324	lung development	biological_process	6	ENSCHIG00000017707;ENSCHIG00000017600;ENSCHIG00000023721;ENSCHIG00000000465;ENSCHIG00000024420;ENSCHIG00000003384;ENSCHIG00000016866;ENSCHIG00000017030;ENSCHIG00000019978;ENSCHIG00000027055;ENSCHIG00000017929;ENSCHIG00000011010;ENSCHIG00000016131;ENSCHIG00000020738;ENSCHIG00000025557;ENSCHIG00000000448;ENSCHIG00000014907;ENSCHIG00000018755;ENSCHIG00000008359;ENSCHIG00000020206;ENSCHIG00000014176;…	44	8135	59	14209	0.00434786
GO:0050790	regulation of catalytic activity	biological_process	5	ENSCHIG00000017622;ENSCHIG00000015617;ENSCHIG00000026744;ENSCHIG00000007263;ENSCHIG00000008426;ENSCHIG00000015685;ENSCHIG00000016997;ENSCHIG00000012510;ENSCHIG00000017634;ENSCHIG00000002071;ENSCHIG00000017071;ENSCHIG00000015966;ENSCHIG00000019195;ENSCHIG00000015740;ENSCHIG00000026283;ENSCHIG00000021653;ENSCHIG00000003518;ENSCHIG00000025426;ENSCHIG00000014574;ENSCHIG00000026236;ENSCHIG00000013947;…	38	8135	50	14209	0.0045552
GO:0002039	p53 binding	molecular_function	5	ENSCHIG00000026094;ENSCHIG00000006242;ENSCHIG00000010116;ENSCHIG00000004382;ENSCHIG00000010670;ENSCHIG00000011122;ENSCHIG00000025935;ENSCHIG00000009525;ENSCHIG00000014158;ENSCHIG00000010516;ENSCHIG00000019000;ENSCHIG00000013358;ENSCHIG00000009393;ENSCHIG00000009901;ENSCHIG00000014818;ENSCHIG00000012667;ENSCHIG00000021180;ENSCHIG00000024509;ENSCHIG00000010194;ENSCHIG00000021758;ENSCHIG00000020549;…	36	8135	47	14209	0.00456663
GO:0080009	mRNA methylation	biological_process	11	ENSCHIG00000021446;ENSCHIG00000024680;ENSCHIG00000020072;ENSCHIG00000016723;ENSCHIG00000026430;ENSCHIG00000024476;ENSCHIG00000010762;ENSCHIG00000009342;ENSCHIG00000017501;ENSCHIG00000010338;ENSCHIG00000021168;ENSCHIG00000015977;ENSCHIG00000019385	13	8135	14	14209	0.00464083
GO:0021522	spinal cord motor neuron differentiation	biological_process	7	ENSCHIG00000013419;ENSCHIG00000017600;ENSCHIG00000016788;ENSCHIG00000015297;ENSCHIG00000013288;ENSCHIG00000023740;ENSCHIG00000002950;ENSCHIG00000013837;ENSCHIG00000001421;ENSCHIG00000020266;ENSCHIG00000014683;ENSCHIG00000021071;ENSCHIG00000015427	13	8135	14	14209	0.00464083
GO:0004672	protein kinase activity	molecular_function	7	ENSCHIG00000024948;ENSCHIG00000019818;ENSCHIG00000023372;ENSCHIG00000014504;ENSCHIG00000025757;ENSCHIG00000011956;ENSCHIG00000014648;ENSCHIG00000017086;ENSCHIG00000018225;ENSCHIG00000020349;ENSCHIG00000023255;ENSCHIG00000020547;ENSCHIG00000017495;ENSCHIG00000020285;ENSCHIG00000016479;ENSCHIG00000012857;ENSCHIG00000020315;ENSCHIG00000018506;ENSCHIG00000021878;ENSCHIG00000022113;ENSCHIG00000010771;…	289	8135	457	14209	0.00471032
GO:0051260	protein homooligomerization	biological_process	8	ENSCHIG00000009342;ENSCHIG00000027112;ENSCHIG00000004508;ENSCHIG00000023750;ENSCHIG00000012986;ENSCHIG00000001846;ENSCHIG00000022646;ENSCHIG00000020242;ENSCHIG00000010194;ENSCHIG00000025656;ENSCHIG00000008192;ENSCHIG00000000135;ENSCHIG00000014901;ENSCHIG00000007966;ENSCHIG00000008460;ENSCHIG00000013402;ENSCHIG00000015789;ENSCHIG00000011516;ENSCHIG00000010774;ENSCHIG00000014997;ENSCHIG00000026431;…	53	8135	73	14209	0.00480708
GO:0045165	cell fate commitment	biological_process	5	ENSCHIG00000016901;ENSCHIG00000024428;ENSCHIG00000022001;ENSCHIG00000017251;ENSCHIG00000021670;ENSCHIG00000020206;ENSCHIG00000017929;ENSCHIG00000012951;ENSCHIG00000008989;ENSCHIG00000021033;ENSCHIG00000009348;ENSCHIG00000023704;ENSCHIG00000022041;ENSCHIG00000008242;ENSCHIG00000026965;ENSCHIG00000022111;ENSCHIG00000026576;ENSCHIG00000023368;ENSCHIG00000008359;ENSCHIG00000016206;ENSCHIG00000021925;…	23	8135	28	14209	0.00505033
GO:0016477	cell migration	biological_process	6	ENSCHIG00000012541;ENSCHIG00000012147;ENSCHIG00000015406;ENSCHIG00000010396;ENSCHIG00000021706;ENSCHIG00000003071;ENSCHIG00000019587;ENSCHIG00000024359;ENSCHIG00000015150;ENSCHIG00000016204;ENSCHIG00000007582;ENSCHIG00000024721;ENSCHIG00000008721;ENSCHIG00000012957;ENSCHIG00000015335;ENSCHIG00000024990;ENSCHIG00000021574;ENSCHIG00000012167;ENSCHIG00000005194;ENSCHIG00000019464;ENSCHIG00000026368;…	74	8135	106	14209	0.00519318
GO:0030501	positive regulation of bone mineralization	biological_process	8	ENSCHIG00000021702;ENSCHIG00000006250;ENSCHIG00000026550;ENSCHIG00000019458;ENSCHIG00000013312;ENSCHIG00000013125;ENSCHIG00000024254;ENSCHIG00000020202;ENSCHIG00000021149;ENSCHIG00000017761;ENSCHIG00000009982;ENSCHIG00000001922;ENSCHIG00000013353;ENSCHIG00000012744;ENSCHIG00000000448;ENSCHIG00000027269;ENSCHIG00000022652;ENSCHIG00000026576;ENSCHIG00000010919;ENSCHIG00000012951;ENSCHIG00000011916;…	25	8135	31	14209	0.00550869
GO:0071560	cellular response to transforming growth factor beta stimulus	biological_process	8	ENSCHIG00000016782;ENSCHIG00000022853;ENSCHIG00000006532;ENSCHIG00000026249;ENSCHIG00000025020;ENSCHIG00000013943;ENSCHIG00000013774;ENSCHIG00000009044;ENSCHIG00000012679;ENSCHIG00000013929;ENSCHIG00000006854;ENSCHIG00000022716;ENSCHIG00000026576;ENSCHIG00000021925;ENSCHIG00000011916;ENSCHIG00000019461;ENSCHIG00000021670;ENSCHIG00000008049;ENSCHIG00000016131;ENSCHIG00000011054;ENSCHIG00000016206;…	25	8135	31	14209	0.00550869
GO:0010719	negative regulation of epithelial to mesenchymal transition	biological_process	8	ENSCHIG00000000293;ENSCHIG00000014291;ENSCHIG00000023636;ENSCHIG00000021818;ENSCHIG00000001960;ENSCHIG00000006785;ENSCHIG00000023310;ENSCHIG00000025038;ENSCHIG00000022955;ENSCHIG00000013086;ENSCHIG00000013854;ENSCHIG00000011007;ENSCHIG00000011243;ENSCHIG00000015625;ENSCHIG00000008359;ENSCHIG00000022053;ENSCHIG00000022170;ENSCHIG00000026102	18	8135	21	14209	0.00560673
GO:0048589	developmental growth	biological_process	4	ENSCHIG00000022711;ENSCHIG00000017600;ENSCHIG00000015554;ENSCHIG00000013774;ENSCHIG00000019154;ENSCHIG00000011197;ENSCHIG00000017896;ENSCHIG00000020140;ENSCHIG00000023137;ENSCHIG00000012065;ENSCHIG00000020206;ENSCHIG00000025038;ENSCHIG00000022839;ENSCHIG00000016322;ENSCHIG00000015297;ENSCHIG00000000448;ENSCHIG00000000282;ENSCHIG00000019181	18	8135	21	14209	0.00560673
GO:0005719	nuclear euchromatin	cellular_component	8	ENSCHIG00000012441;ENSCHIG00000014517;ENSCHIG00000017896;ENSCHIG00000024462;ENSCHIG00000008442;ENSCHIG00000027173;ENSCHIG00000025557;ENSCHIG00000027161;ENSCHIG00000021891;ENSCHIG00000025966;ENSCHIG00000009793;ENSCHIG00000012718;ENSCHIG00000010019;ENSCHIG00000004093;ENSCHIG00000002921;ENSCHIG00000012431;ENSCHIG00000010817;ENSCHIG00000011027	18	8135	21	14209	0.00560673
GO:0071364	cellular response to epidermal growth factor stimulus	biological_process	6	ENSCHIG00000027023;ENSCHIG00000023255;ENSCHIG00000017618;ENSCHIG00000014032;ENSCHIG00000021670;ENSCHIG00000015335;ENSCHIG00000007582;ENSCHIG00000025897;ENSCHIG00000013023;ENSCHIG00000025020;ENSCHIG00000024684;ENSCHIG00000000390;ENSCHIG00000023597;ENSCHIG00000013342;ENSCHIG00000022716;ENSCHIG00000014226;ENSCHIG00000024410;ENSCHIG00000024111	18	8135	21	14209	0.00560673
GO:0010862	positive regulation of pathway-restricted SMAD protein phosphorylation	biological_process	11	ENSCHIG00000012951;ENSCHIG00000019181;ENSCHIG00000022353;ENSCHIG00000011916;ENSCHIG00000021149;ENSCHIG00000013353;ENSCHIG00000026440;ENSCHIG00000010429;ENSCHIG00000022652;ENSCHIG00000026550;ENSCHIG00000025901;ENSCHIG00000009982;ENSCHIG00000009529;ENSCHIG00000010481;ENSCHIG00000000448;ENSCHIG00000026868;ENSCHIG00000010153;ENSCHIG00000020243	18	8135	21	14209	0.00560673
GO:0045597	positive regulation of cell differentiation	biological_process	7	ENSCHIG00000012065;ENSCHIG00000007846;ENSCHIG00000017761;ENSCHIG00000020928;ENSCHIG00000012951;ENSCHIG00000011290;ENSCHIG00000023187;ENSCHIG00000025038;ENSCHIG00000022372;ENSCHIG00000003853;ENSCHIG00000021149;ENSCHIG00000024990;ENSCHIG00000018269;ENSCHIG00000021340;ENSCHIG00000009523;ENSCHIG00000009982;ENSCHIG00000017444;ENSCHIG00000027269	18	8135	21	14209	0.00560673
GO:0071260	cellular response to mechanical stimulus	biological_process	6	ENSCHIG00000008257;ENSCHIG00000007402;ENSCHIG00000025521;ENSCHIG00000012607;ENSCHIG00000008473;ENSCHIG00000023376;ENSCHIG00000021782;ENSCHIG00000012735;ENSCHIG00000024378;ENSCHIG00000021670;ENSCHIG00000011561;ENSCHIG00000021162;ENSCHIG00000022975;ENSCHIG00000025537;ENSCHIG00000019195;ENSCHIG00000018498;ENSCHIG00000026351;ENSCHIG00000023835;ENSCHIG00000017140;ENSCHIG00000015873;ENSCHIG00000025624;…	27	8135	34	14209	0.00583603
GO:0034644	cellular response to UV	biological_process	8	ENSCHIG00000016258;ENSCHIG00000015703;ENSCHIG00000019641;ENSCHIG00000024116;ENSCHIG00000011738;ENSCHIG00000017926;ENSCHIG00000018072;ENSCHIG00000008274;ENSCHIG00000016438;ENSCHIG00000025233;ENSCHIG00000018173;ENSCHIG00000016960;ENSCHIG00000017463;ENSCHIG00000021158;ENSCHIG00000022358;ENSCHIG00000013547;ENSCHIG00000017187;ENSCHIG00000017767;ENSCHIG00000009169;ENSCHIG00000013733;ENSCHIG00000020242;…	29	8135	37	14209	0.00605206
GO:0030433	ubiquitin-dependent ERAD pathway	biological_process	8	ENSCHIG00000019662;ENSCHIG00000019861;ENSCHIG00000019376;ENSCHIG00000009693;ENSCHIG00000024846;ENSCHIG00000011206;ENSCHIG00000014155;ENSCHIG00000022380;ENSCHIG00000021368;ENSCHIG00000025731;ENSCHIG00000013523;ENSCHIG00000024824;ENSCHIG00000010839;ENSCHIG00000015167;ENSCHIG00000017291;ENSCHIG00000018325;ENSCHIG00000011035;ENSCHIG00000021174;ENSCHIG00000014043;ENSCHIG00000006556;ENSCHIG00000023638;…	33	8135	43	14209	0.00622293
GO:0010628	positive regulation of gene expression	biological_process	8	ENSCHIG00000017892;ENSCHIG00000017495;ENSCHIG00000013690;ENSCHIG00000024554;ENSCHIG00000005265;ENSCHIG00000016780;ENSCHIG00000015683;ENSCHIG00000016131;ENSCHIG00000016184;ENSCHIG00000022777;ENSCHIG00000022586;ENSCHIG00000009603;ENSCHIG00000012481;ENSCHIG00000022041;ENSCHIG00000016206;ENSCHIG00000020828;ENSCHIG00000021149;ENSCHIG00000009349;ENSCHIG00000011663;ENSCHIG00000014792;ENSCHIG00000008907;…	172	8135	265	14209	0.00622875
GO:0005160	transforming growth factor beta receptor binding	molecular_function	7	ENSCHIG00000013774;ENSCHIG00000022660;ENSCHIG00000001922;ENSCHIG00000008519;ENSCHIG00000015202;ENSCHIG00000017146;ENSCHIG00000024365;ENSCHIG00000011916;ENSCHIG00000020206	9	8135	9	14209	0.00659666
GO:0032183	SUMO binding	molecular_function	6	ENSCHIG00000015426;ENSCHIG00000025535;ENSCHIG00000014051;ENSCHIG00000018780;ENSCHIG00000026670;ENSCHIG00000008989;ENSCHIG00000018392;ENSCHIG00000016110;ENSCHIG00000015678	9	8135	9	14209	0.00659666
GO:0042594	response to starvation	biological_process	5	ENSCHIG00000013432;ENSCHIG00000020990;ENSCHIG00000018901;ENSCHIG00000011897;ENSCHIG00000018293;ENSCHIG00000022282;ENSCHIG00000020886;ENSCHIG00000019503;ENSCHIG00000011335	9	8135	9	14209	0.00659666
GO:0032570	response to progesterone	biological_process	6	ENSCHIG00000010895;ENSCHIG00000022660;ENSCHIG00000025622;ENSCHIG00000017576;ENSCHIG00000011916;ENSCHIG00000019290;ENSCHIG00000001922;ENSCHIG00000022476;ENSCHIG00000017090	9	8135	9	14209	0.00659666
GO:0004016	adenylate cyclase activity	molecular_function	5	ENSCHIG00000026047;ENSCHIG00000023502;ENSCHIG00000011753;ENSCHIG00000022874;ENSCHIG00000011588;ENSCHIG00000024549;ENSCHIG00000020735;ENSCHIG00000025184;ENSCHIG00000025812	9	8135	9	14209	0.00659666
GO:0006171	cAMP biosynthetic process	biological_process	12	ENSCHIG00000025184;ENSCHIG00000026047;ENSCHIG00000024549;ENSCHIG00000011753;ENSCHIG00000020735;ENSCHIG00000011588;ENSCHIG00000025812;ENSCHIG00000022874;ENSCHIG00000023502	9	8135	9	14209	0.00659666
GO:0004857	enzyme inhibitor activity	molecular_function	5	ENSCHIG00000017995;ENSCHIG00000023643;ENSCHIG00000023709;ENSCHIG00000021033;ENSCHIG00000011601;ENSCHIG00000007510;ENSCHIG00000018326;ENSCHIG00000016137;ENSCHIG00000010710;ENSCHIG00000024986;ENSCHIG00000014574;ENSCHIG00000007263;ENSCHIG00000022544;ENSCHIG00000020790;ENSCHIG00000010023	15	8135	17	14209	0.00680351
GO:0042474	middle ear morphogenesis	biological_process	6	ENSCHIG00000022285;ENSCHIG00000009389;ENSCHIG00000011006;ENSCHIG00000020202;ENSCHIG00000022001;ENSCHIG00000025669;ENSCHIG00000019458;ENSCHIG00000010202;ENSCHIG00000014094;ENSCHIG00000016422;ENSCHIG00000024428;ENSCHIG00000010396;ENSCHIG00000024896;ENSCHIG00000011883;ENSCHIG00000017903	15	8135	17	14209	0.00680351
GO:0035116	embryonic hindlimb morphogenesis	biological_process	8	ENSCHIG00000012328;ENSCHIG00000023543;ENSCHIG00000026653;ENSCHIG00000024111;ENSCHIG00000014094;ENSCHIG00000011887;ENSCHIG00000021149;ENSCHIG00000016525;ENSCHIG00000025557;ENSCHIG00000019458;ENSCHIG00000008305;ENSCHIG00000005326;ENSCHIG00000011729;ENSCHIG00000021033;ENSCHIG00000020202	15	8135	17	14209	0.00680351
GO:0060324	face development	biological_process	5	ENSCHIG00000014999;ENSCHIG00000011729;ENSCHIG00000020729;ENSCHIG00000006954;ENSCHIG00000024293;ENSCHIG00000014719;ENSCHIG00000025936;ENSCHIG00000012065;ENSCHIG00000014919;ENSCHIG00000023543;ENSCHIG00000016099;ENSCHIG00000018376;ENSCHIG00000021340;ENSCHIG00000016131;ENSCHIG00000013978	15	8135	17	14209	0.00680351
GO:0048754	branching morphogenesis of an epithelial tube	biological_process	6	ENSCHIG00000021149;ENSCHIG00000003071;ENSCHIG00000024998;ENSCHIG00000026576;ENSCHIG00000011010;ENSCHIG00000016351;ENSCHIG00000021033;ENSCHIG00000015297;ENSCHIG00000016547;ENSCHIG00000026290;ENSCHIG00000011710;ENSCHIG00000009982;ENSCHIG00000008359;ENSCHIG00000017600;ENSCHIG00000012683	15	8135	17	14209	0.00680351
GO:0060173	limb development	biological_process	6	ENSCHIG00000015297;ENSCHIG00000013288;ENSCHIG00000017355;ENSCHIG00000023543;ENSCHIG00000026663;ENSCHIG00000018380;ENSCHIG00000023141;ENSCHIG00000014847;ENSCHIG00000006236;ENSCHIG00000009389;ENSCHIG00000011592;ENSCHIG00000020431;ENSCHIG00000011794;ENSCHIG00000015916;ENSCHIG00000010643;ENSCHIG00000023650;ENSCHIG00000012683;ENSCHIG00000025557;ENSCHIG00000014002;ENSCHIG00000011729;ENSCHIG00000020243;…	22	8135	27	14209	0.00735238
GO:0048663	neuron fate commitment	biological_process	6	ENSCHIG00000020266;ENSCHIG00000002290;ENSCHIG00000022353;ENSCHIG00000021149;ENSCHIG00000014779;ENSCHIG00000000138;ENSCHIG00000021033;ENSCHIG00000023545;ENSCHIG00000023740;ENSCHIG00000019181;ENSCHIG00000008214;ENSCHIG00000015297	12	8135	13	14209	0.00758172
GO:0017015	regulation of transforming growth factor beta receptor signaling pathway	biological_process	9	ENSCHIG00000019181;ENSCHIG00000012017;ENSCHIG00000017030;ENSCHIG00000016385;ENSCHIG00000026868;ENSCHIG00000020206;ENSCHIG00000013774;ENSCHIG00000024868;ENSCHIG00000021954;ENSCHIG00000007961;ENSCHIG00000010009;ENSCHIG00000011916	12	8135	13	14209	0.00758172
GO:0045671	negative regulation of osteoclast differentiation	biological_process	10	ENSCHIG00000009934;ENSCHIG00000003528;ENSCHIG00000027002;ENSCHIG00000013144;ENSCHIG00000014291;ENSCHIG00000018691;ENSCHIG00000011755;ENSCHIG00000020461;ENSCHIG00000021158;ENSCHIG00000021045;ENSCHIG00000010071;ENSCHIG00000025557	12	8135	13	14209	0.00758172
GO:0031491	nucleosome binding	molecular_function	5	ENSCHIG00000010933;ENSCHIG00000016375;ENSCHIG00000017187;ENSCHIG00000019829;ENSCHIG00000023238;ENSCHIG00000023259;ENSCHIG00000016820;ENSCHIG00000010785;ENSCHIG00000026944;ENSCHIG00000021735;ENSCHIG00000006555;ENSCHIG00000023808	12	8135	13	14209	0.00758172
GO:0048856	anatomical structure development	biological_process	4	ENSCHIG00000017600;ENSCHIG00000009523;ENSCHIG00000012309;ENSCHIG00000015297;ENSCHIG00000013524;ENSCHIG00000022001;ENSCHIG00000022839;ENSCHIG00000021325;ENSCHIG00000024969;ENSCHIG00000018106;ENSCHIG00000026576;ENSCHIG00000024896	12	8135	13	14209	0.00758172
GO:0051145	smooth muscle cell differentiation	biological_process	7	ENSCHIG00000008739;ENSCHIG00000021149;ENSCHIG00000018868;ENSCHIG00000012328;ENSCHIG00000016206;ENSCHIG00000024116;ENSCHIG00000025557;ENSCHIG00000022652;ENSCHIG00000018847;ENSCHIG00000012683;ENSCHIG00000014418;ENSCHIG00000026576	12	8135	13	14209	0.00758172
GO:0048255	mRNA stabilization	biological_process	11	ENSCHIG00000015683;ENSCHIG00000014334;ENSCHIG00000020538;ENSCHIG00000022784;ENSCHIG00000023187;ENSCHIG00000004508;ENSCHIG00000026966;ENSCHIG00000013536;ENSCHIG00000004900;ENSCHIG00000005579;ENSCHIG00000023612;ENSCHIG00000014414	12	8135	13	14209	0.00758172
GO:0051216	cartilage development	biological_process	6	ENSCHIG00000013524;ENSCHIG00000024893;ENSCHIG00000015554;ENSCHIG00000016385;ENSCHIG00000009311;ENSCHIG00000023977;ENSCHIG00000021491;ENSCHIG00000013978;ENSCHIG00000008049;ENSCHIG00000011883;ENSCHIG00000022376;ENSCHIG00000008305;ENSCHIG00000009389;ENSCHIG00000010202;ENSCHIG00000014179;ENSCHIG00000011473;ENSCHIG00000011624;ENSCHIG00000023545;ENSCHIG00000016992;ENSCHIG00000016351;ENSCHIG00000021925;…	34	8135	45	14209	0.00839357
GO:0000987	proximal promoter sequence-specific DNA binding	molecular_function	9	ENSCHIG00000014094;ENSCHIG00000024420;ENSCHIG00000013915;ENSCHIG00000011446;ENSCHIG00000012065;ENSCHIG00000010662;ENSCHIG00000014779;ENSCHIG00000009793;ENSCHIG00000025316;ENSCHIG00000016901;ENSCHIG00000016866;ENSCHIG00000014196;ENSCHIG00000016206;ENSCHIG00000018721;ENSCHIG00000025865;ENSCHIG00000013761;ENSCHIG00000025038;ENSCHIG00000015683;ENSCHIG00000018538;ENSCHIG00000003405;ENSCHIG00000012111;…	28	8135	36	14209	0.00842291
GO:0071005	U2-type precatalytic spliceosome	cellular_component	8	ENSCHIG00000011603;ENSCHIG00000016233;ENSCHIG00000020638;ENSCHIG00000017150;ENSCHIG00000015434;ENSCHIG00000011480;ENSCHIG00000024650;ENSCHIG00000008932;ENSCHIG00000013146;ENSCHIG00000015826;ENSCHIG00000014775;ENSCHIG00000010928;ENSCHIG00000016364;ENSCHIG00000013356;ENSCHIG00000019218;ENSCHIG00000018323;ENSCHIG00000013829;ENSCHIG00000007987;ENSCHIG00000009056;ENSCHIG00000014201;ENSCHIG00000023663;…	28	8135	36	14209	0.00842291
GO:0035924	cellular response to vascular endothelial growth factor stimulus	biological_process	8	ENSCHIG00000025852;ENSCHIG00000006477;ENSCHIG00000023255;ENSCHIG00000009603;ENSCHIG00000006785;ENSCHIG00000008359;ENSCHIG00000026966;ENSCHIG00000022674;ENSCHIG00000019587;ENSCHIG00000014144;ENSCHIG00000015135;ENSCHIG00000021033;ENSCHIG00000015386;ENSCHIG00000020923;ENSCHIG00000021681;ENSCHIG00000013670;ENSCHIG00000007592	17	8135	20	14209	0.00850258
GO:0060612	adipose tissue development	biological_process	7	ENSCHIG00000013926;ENSCHIG00000013898;ENSCHIG00000019296;ENSCHIG00000022597;ENSCHIG00000016509;ENSCHIG00000021566;ENSCHIG00000011446;ENSCHIG00000016154;ENSCHIG00000015991;ENSCHIG00000020313;ENSCHIG00000021963;ENSCHIG00000019530;ENSCHIG00000023729;ENSCHIG00000014196;ENSCHIG00000016901;ENSCHIG00000024649;ENSCHIG00000009126	17	8135	20	14209	0.00850258
GO:0003281	ventricular septum development	biological_process	6	ENSCHIG00000027269;ENSCHIG00000021782;ENSCHIG00000024351;ENSCHIG00000016131;ENSCHIG00000026939;ENSCHIG00000023977;ENSCHIG00000010714;ENSCHIG00000017929;ENSCHIG00000025038;ENSCHIG00000012651;ENSCHIG00000021986;ENSCHIG00000022182;ENSCHIG00000010794;ENSCHIG00000023368;ENSCHIG00000008742;ENSCHIG00000025917;ENSCHIG00000026270	17	8135	20	14209	0.00850258
GO:0035097	histone methyltransferase complex	cellular_component	6	ENSCHIG00000017357;ENSCHIG00000026108;ENSCHIG00000012628;ENSCHIG00000013406;ENSCHIG00000026671;ENSCHIG00000019409;ENSCHIG00000014305;ENSCHIG00000015068;ENSCHIG00000012427;ENSCHIG00000021755;ENSCHIG00000021355;ENSCHIG00000025896;ENSCHIG00000014205;ENSCHIG00000007119;ENSCHIG00000016954;ENSCHIG00000016934;ENSCHIG00000020313	17	8135	20	14209	0.00850258
GO:0016575	histone deacetylation	biological_process	11	ENSCHIG00000025824;ENSCHIG00000018261;ENSCHIG00000017017;ENSCHIG00000011027;ENSCHIG00000020952;ENSCHIG00000010417;ENSCHIG00000018437;ENSCHIG00000020549;ENSCHIG00000016811;ENSCHIG00000017898;ENSCHIG00000008923;ENSCHIG00000005024;ENSCHIG00000012622;ENSCHIG00000015501;ENSCHIG00000018772;ENSCHIG00000012405;ENSCHIG00000024213	17	8135	20	14209	0.00850258
GO:2000352	negative regulation of endothelial cell apoptotic process	biological_process	11	ENSCHIG00000009603;ENSCHIG00000023643;ENSCHIG00000026055;ENSCHIG00000013890;ENSCHIG00000015941;ENSCHIG00000014779;ENSCHIG00000015290;ENSCHIG00000025038;ENSCHIG00000013929;ENSCHIG00000017486;ENSCHIG00000006477;ENSCHIG00000021461;ENSCHIG00000021749;ENSCHIG00000015819;ENSCHIG00000015547;ENSCHIG00000015335;ENSCHIG00000018376	17	8135	20	14209	0.00850258
GO:0019904	protein domain specific binding	molecular_function	5	ENSCHIG00000025919;ENSCHIG00000013033;ENSCHIG00000010540;ENSCHIG00000021749;ENSCHIG00000021556;ENSCHIG00000010895;ENSCHIG00000015490;ENSCHIG00000018990;ENSCHIG00000019539;ENSCHIG00000011230;ENSCHIG00000012388;ENSCHIG00000012457;ENSCHIG00000006852;ENSCHIG00000025078;ENSCHIG00000007762;ENSCHIG00000011507;ENSCHIG00000006605;ENSCHIG00000025576;ENSCHIG00000011896;ENSCHIG00000017942;ENSCHIG00000017032;…	95	8135	141	14209	0.00860492
GO:0004843	thiol-dependent ubiquitin-specific protease activity	molecular_function	10	ENSCHIG00000023316;ENSCHIG00000022000;ENSCHIG00000013302;ENSCHIG00000026122;ENSCHIG00000010931;ENSCHIG00000010272;ENSCHIG00000023190;ENSCHIG00000017572;ENSCHIG00000009969;ENSCHIG00000015678;ENSCHIG00000011814;ENSCHIG00000019250;ENSCHIG00000008519;ENSCHIG00000007198;ENSCHIG00000021461;ENSCHIG00000015071;ENSCHIG00000012356;ENSCHIG00000006538;ENSCHIG00000023041;ENSCHIG00000002460;ENSCHIG00000021625;…	47	8135	65	14209	0.00874205
GO:0006493	protein O-linked glycosylation	biological_process	10	ENSCHIG00000021693;ENSCHIG00000018016;ENSCHIG00000021140;ENSCHIG00000017035;ENSCHIG00000017659;ENSCHIG00000014384;ENSCHIG00000024766;ENSCHIG00000017055;ENSCHIG00000012207;ENSCHIG00000011543;ENSCHIG00000009292;ENSCHIG00000010238;ENSCHIG00000019979;ENSCHIG00000010696;ENSCHIG00000019208;ENSCHIG00000010826;ENSCHIG00000013075;ENSCHIG00000025282;ENSCHIG00000015476	19	8135	23	14209	0.00975665
GO:0008327	methyl-CpG binding	molecular_function	6	ENSCHIG00000022184;ENSCHIG00000024530;ENSCHIG00000021134;ENSCHIG00000023294;ENSCHIG00000020073;ENSCHIG00000008943;ENSCHIG00000019208;ENSCHIG00000017875;ENSCHIG00000016954;ENSCHIG00000010094;ENSCHIG00000014997;ENSCHIG00000009920;ENSCHIG00000011602;ENSCHIG00000024579	14	8135	16	14209	0.0106064
GO:0001510	RNA methylation	biological_process	10	ENSCHIG00000025241;ENSCHIG00000024680;ENSCHIG00000025676;ENSCHIG00000011437;ENSCHIG00000008558;ENSCHIG00000021392;ENSCHIG00000013976;ENSCHIG00000008713;ENSCHIG00000026774;ENSCHIG00000016723;ENSCHIG00000013249;ENSCHIG00000014358;ENSCHIG00000010681;ENSCHIG00000013183	14	8135	16	14209	0.0106064
GO:0035145	exon-exon junction complex	cellular_component	4	ENSCHIG00000020019;ENSCHIG00000027197;ENSCHIG00000015278;ENSCHIG00000022784;ENSCHIG00000020359;ENSCHIG00000021998;ENSCHIG00000012114;ENSCHIG00000026207;ENSCHIG00000006338;ENSCHIG00000011018;ENSCHIG00000016458;ENSCHIG00000024284;ENSCHIG00000015482;ENSCHIG00000016828	14	8135	16	14209	0.0106064
GO:0048844	artery morphogenesis	biological_process	7	ENSCHIG00000024950;ENSCHIG00000022004;ENSCHIG00000026868;ENSCHIG00000022041;ENSCHIG00000007582;ENSCHIG00000010202;ENSCHIG00000019461;ENSCHIG00000017929;ENSCHIG00000000282;ENSCHIG00000010714;ENSCHIG00000011729;ENSCHIG00000021782;ENSCHIG00000023368;ENSCHIG00000022353	14	8135	16	14209	0.0106064
GO:0007389	pattern specification process	biological_process	4	ENSCHIG00000020206;ENSCHIG00000022001;ENSCHIG00000005534;ENSCHIG00000016385;ENSCHIG00000023137;ENSCHIG00000011375;ENSCHIG00000015297;ENSCHIG00000012957;ENSCHIG00000000448;ENSCHIG00000026042;ENSCHIG00000017929;ENSCHIG00000010366;ENSCHIG00000014463;ENSCHIG00000017600;ENSCHIG00000024896;ENSCHIG00000023723;ENSCHIG00000009389;ENSCHIG00000026965;ENSCHIG00000009982;ENSCHIG00000024428;ENSCHIG00000013837	21	8135	26	14209	0.0106309
GO:0000209	protein polyubiquitination	biological_process	12	ENSCHIG00000002873;ENSCHIG00000011900;ENSCHIG00000014320;ENSCHIG00000014487;ENSCHIG00000014101;ENSCHIG00000002525;ENSCHIG00000022659;ENSCHIG00000018281;ENSCHIG00000014020;ENSCHIG00000019678;ENSCHIG00000021107;ENSCHIG00000011704;ENSCHIG00000024558;ENSCHIG00000012699;ENSCHIG00000022027;ENSCHIG00000008669;ENSCHIG00000014768;ENSCHIG00000015617;ENSCHIG00000013006;ENSCHIG00000018130;ENSCHIG00000014809;…	48	8135	67	14209	0.0106949
GO:0032580	Golgi cisterna membrane	cellular_component	8	ENSCHIG00000026540;ENSCHIG00000015429;ENSCHIG00000007488;ENSCHIG00000017893;ENSCHIG00000019772;ENSCHIG00000026238;ENSCHIG00000000250;ENSCHIG00000014375;ENSCHIG00000024893;ENSCHIG00000008852;ENSCHIG00000019995;ENSCHIG00000011828;ENSCHIG00000004520;ENSCHIG00000003544;ENSCHIG00000016775;ENSCHIG00000023307;ENSCHIG00000017253;ENSCHIG00000025805;ENSCHIG00000012477;ENSCHIG00000018444;ENSCHIG00000013426;…	23	8135	29	14209	0.0111964
GO:0042552	myelination	biological_process	6	ENSCHIG00000005629;ENSCHIG00000020696;ENSCHIG00000018208;ENSCHIG00000026880;ENSCHIG00000011087;ENSCHIG00000020180;ENSCHIG00000007604;ENSCHIG00000000839;ENSCHIG00000025897;ENSCHIG00000018791;ENSCHIG00000022578;ENSCHIG00000026144;ENSCHIG00000016707;ENSCHIG00000019285;ENSCHIG00000014509;ENSCHIG00000000105;ENSCHIG00000015921;ENSCHIG00000011664;ENSCHIG00000020656;ENSCHIG00000022201;ENSCHIG00000018766;…	23	8135	29	14209	0.0111964
GO:0030154	cell differentiation	biological_process	5	ENSCHIG00000008067;ENSCHIG00000015819;ENSCHIG00000020325;ENSCHIG00000012099;ENSCHIG00000016866;ENSCHIG00000022464;ENSCHIG00000000579;ENSCHIG00000026352;ENSCHIG00000021667;ENSCHIG00000026576;ENSCHIG00000013775;ENSCHIG00000016445;ENSCHIG00000015029;ENSCHIG00000009266;ENSCHIG00000009273;ENSCHIG00000018376;ENSCHIG00000010670;ENSCHIG00000025554;ENSCHIG00000009389;ENSCHIG00000019161;ENSCHIG00000006763;…	100	8135	150	14209	0.0112424
GO:0009887	animal organ morphogenesis	biological_process	5	ENSCHIG00000016596;ENSCHIG00000013837;ENSCHIG00000014179;ENSCHIG00000020325;ENSCHIG00000012951;ENSCHIG00000022464;ENSCHIG00000023586;ENSCHIG00000009982;ENSCHIG00000015135;ENSCHIG00000018868;ENSCHIG00000017767;ENSCHIG00000007133;ENSCHIG00000012683;ENSCHIG00000024070;ENSCHIG00000010148;ENSCHIG00000008067;ENSCHIG00000017289;ENSCHIG00000000705;ENSCHIG00000015981;ENSCHIG00000022036;ENSCHIG00000015888;…	33	8135	44	14209	0.0112792
GO:0043231	intracellular membrane-bounded organelle	cellular_component	5	ENSCHIG00000009471;ENSCHIG00000014017;ENSCHIG00000023771;ENSCHIG00000017709;ENSCHIG00000015530;ENSCHIG00000007910;ENSCHIG00000013229;ENSCHIG00000015654;ENSCHIG00000007868;ENSCHIG00000011727;ENSCHIG00000017408;ENSCHIG00000021461;ENSCHIG00000011197;ENSCHIG00000013793;ENSCHIG00000026039;ENSCHIG00000018222;ENSCHIG00000020436;ENSCHIG00000013837;ENSCHIG00000022934;ENSCHIG00000025576;ENSCHIG00000013931;…	312	8135	501	14209	0.011363
GO:0030374	nuclear receptor transcription coactivator activity	molecular_function	6	ENSCHIG00000015455;ENSCHIG00000024329;ENSCHIG00000016780;ENSCHIG00000015991;ENSCHIG00000016934;ENSCHIG00000024111;ENSCHIG00000004409;ENSCHIG00000012388;ENSCHIG00000013795;ENSCHIG00000017865;ENSCHIG00000013652;ENSCHIG00000020952;ENSCHIG00000012583;ENSCHIG00000011102;ENSCHIG00000010895;ENSCHIG00000000354;ENSCHIG00000009262;ENSCHIG00000016464;ENSCHIG00000010063;ENSCHIG00000009169;ENSCHIG00000021350;…	25	8135	32	14209	0.011517
GO:0019902	phosphatase binding	molecular_function	6	ENSCHIG00000011243;ENSCHIG00000017928;ENSCHIG00000026650;ENSCHIG00000013486;ENSCHIG00000016518;ENSCHIG00000013286;ENSCHIG00000013774;ENSCHIG00000026879;ENSCHIG00000024492;ENSCHIG00000018803;ENSCHIG00000012192;ENSCHIG00000014230;ENSCHIG00000020206;ENSCHIG00000014437;ENSCHIG00000019092;ENSCHIG00000022319;ENSCHIG00000021890;ENSCHIG00000011991;ENSCHIG00000016099;ENSCHIG00000013059;ENSCHIG00000004688;…	25	8135	32	14209	0.011517
GO:0001823	mesonephros development	biological_process	7	ENSCHIG00000021149;ENSCHIG00000019458;ENSCHIG00000026576;ENSCHIG00000025038;ENSCHIG00000020202;ENSCHIG00000009982;ENSCHIG00000012683;ENSCHIG00000008305	8	8135	8	14209	0.0115269
GO:0002089	lens morphogenesis in camera-type eye	biological_process	5	ENSCHIG00000026297;ENSCHIG00000025557;ENSCHIG00000019162;ENSCHIG00000004770;ENSCHIG00000021581;ENSCHIG00000005050;ENSCHIG00000002020;ENSCHIG00000027207	8	8135	8	14209	0.0115269
GO:0033523	histone H2B ubiquitination	biological_process	13	ENSCHIG00000022300;ENSCHIG00000014277;ENSCHIG00000013006;ENSCHIG00000023709;ENSCHIG00000007615;ENSCHIG00000011919;ENSCHIG00000023454;ENSCHIG00000008152	8	8135	8	14209	0.0115269
GO:0060038	cardiac muscle cell proliferation	biological_process	6	ENSCHIG00000022660;ENSCHIG00000018908;ENSCHIG00000010883;ENSCHIG00000007582;ENSCHIG00000011281;ENSCHIG00000021033;ENSCHIG00000011507;ENSCHIG00000024950	8	8135	8	14209	0.0115269
GO:0048644	muscle organ morphogenesis	biological_process	6	ENSCHIG00000015029;ENSCHIG00000022285;ENSCHIG00000018549;ENSCHIG00000026085;ENSCHIG00000019296;ENSCHIG00000014176;ENSCHIG00000010753;ENSCHIG00000003345	8	8135	8	14209	0.0115269
GO:0007435	salivary gland morphogenesis	biological_process	7	ENSCHIG00000001922;ENSCHIG00000011006;ENSCHIG00000022660;ENSCHIG00000026440;ENSCHIG00000011916;ENSCHIG00000012683;ENSCHIG00000009982;ENSCHIG00000002303	8	8135	8	14209	0.0115269
GO:0062009	secondary palate development	biological_process	6	ENSCHIG00000011473;ENSCHIG00000016131;ENSCHIG00000011729;ENSCHIG00000020206;ENSCHIG00000024280;ENSCHIG00000021782;ENSCHIG00000025316;ENSCHIG00000019181	8	8135	8	14209	0.0115269
GO:0033169	histone H3-K9 demethylation	biological_process	13	ENSCHIG00000017369;ENSCHIG00000009169;ENSCHIG00000026551;ENSCHIG00000003853;ENSCHIG00000013546;ENSCHIG00000012854;ENSCHIG00000014796;ENSCHIG00000013137	8	8135	8	14209	0.0115269
GO:0048484	enteric nervous system development	biological_process	6	ENSCHIG00000011534;ENSCHIG00000014211;ENSCHIG00000020140;ENSCHIG00000021480;ENSCHIG00000019737;ENSCHIG00000017217;ENSCHIG00000023187;ENSCHIG00000016901	8	8135	8	14209	0.0115269
GO:2000637	positive regulation of gene silencing by miRNA	biological_process	8	ENSCHIG00000018643;ENSCHIG00000022180;ENSCHIG00000020307;ENSCHIG00000012952;ENSCHIG00000017202;ENSCHIG00000017516;ENSCHIG00000025695;ENSCHIG00000025926	8	8135	8	14209	0.0115269
GO:0051787	misfolded protein binding	molecular_function	5	ENSCHIG00000003443;ENSCHIG00000023370;ENSCHIG00000011206;ENSCHIG00000025078;ENSCHIG00000011192;ENSCHIG00000020435;ENSCHIG00000009273;ENSCHIG00000019861	8	8135	8	14209	0.0115269
GO:0000812	Swr1 complex	cellular_component	8	ENSCHIG00000015445;ENSCHIG00000019299;ENSCHIG00000021350;ENSCHIG00000025236;ENSCHIG00000011699;ENSCHIG00000024462;ENSCHIG00000002759;ENSCHIG00000009707	8	8135	8	14209	0.0115269
GO:0034551	mitochondrial respiratory chain complex III assembly	biological_process	10	ENSCHIG00000009282;ENSCHIG00000013578;ENSCHIG00000022542;ENSCHIG00000012159;ENSCHIG00000012942;ENSCHIG00000018953;ENSCHIG00000022610;ENSCHIG00000009060	8	8135	8	14209	0.0115269
GO:0016580	Sin3 complex	cellular_component	9	ENSCHIG00000020724;ENSCHIG00000012188;ENSCHIG00000008923;ENSCHIG00000009735;ENSCHIG00000024213;ENSCHIG00000026965;ENSCHIG00000019992;ENSCHIG00000020549	8	8135	8	14209	0.0115269
GO:0002011	morphogenesis of an epithelial sheet	biological_process	7	ENSCHIG00000024718;ENSCHIG00000023560;ENSCHIG00000025323;ENSCHIG00000012519;ENSCHIG00000022464;ENSCHIG00000015784;ENSCHIG00000025836;ENSCHIG00000012065	8	8135	8	14209	0.0115269
GO:0045830	positive regulation of isotype switching	biological_process	10	ENSCHIG00000014936;ENSCHIG00000025585;ENSCHIG00000000239;ENSCHIG00000018466;ENSCHIG00000020313;ENSCHIG00000009854;ENSCHIG00000020327;ENSCHIG00000010194;ENSCHIG00000027016;ENSCHIG00000011007;ENSCHIG00000007389	11	8135	12	14209	0.0123254
GO:1902894	negative regulation of pri-miRNA transcription by RNA polymerase II	biological_process	11	ENSCHIG00000015135;ENSCHIG00000013547;ENSCHIG00000021670;ENSCHIG00000018437;ENSCHIG00000024116;ENSCHIG00000021149;ENSCHIG00000025693;ENSCHIG00000026407;ENSCHIG00000013898;ENSCHIG00000012065;ENSCHIG00000012253	11	8135	12	14209	0.0123254
GO:0005104	fibroblast growth factor receptor binding	molecular_function	7	ENSCHIG00000011455;ENSCHIG00000008580;ENSCHIG00000010794;ENSCHIG00000015574;ENSCHIG00000012683;ENSCHIG00000008185;ENSCHIG00000006250;ENSCHIG00000014434;ENSCHIG00000020738;ENSCHIG00000018269;ENSCHIG00000024250	11	8135	12	14209	0.0123254
GO:0090190	positive regulation of branching involved in ureteric bud morphogenesis	biological_process	10	ENSCHIG00000012309;ENSCHIG00000023187;ENSCHIG00000010643;ENSCHIG00000021670;ENSCHIG00000009389;ENSCHIG00000010778;ENSCHIG00000023137;ENSCHIG00000024896;ENSCHIG00000027214;ENSCHIG00000017532;ENSCHIG00000016901	11	8135	12	14209	0.0123254
GO:0070064	proline-rich region binding	molecular_function	5	ENSCHIG00000003641;ENSCHIG00000010534;ENSCHIG00000011357;ENSCHIG00000021749;ENSCHIG00000017090;ENSCHIG00000017258;ENSCHIG00000013146;ENSCHIG00000010905;ENSCHIG00000026390;ENSCHIG00000000390;ENSCHIG00000022576	11	8135	12	14209	0.0123254
GO:0003222	ventricular trabecula myocardium morphogenesis	biological_process	9	ENSCHIG00000000448;ENSCHIG00000002290;ENSCHIG00000022041;ENSCHIG00000021033;ENSCHIG00000026965;ENSCHIG00000024111;ENSCHIG00000019648;ENSCHIG00000011729;ENSCHIG00000022353;ENSCHIG00000015386;ENSCHIG00000026868	11	8135	12	14209	0.0123254
GO:0001671	ATPase activator activity	molecular_function	6	ENSCHIG00000013165;ENSCHIG00000026199;ENSCHIG00000023627;ENSCHIG00000022533;ENSCHIG00000025855;ENSCHIG00000015815;ENSCHIG00000026112;ENSCHIG00000022308;ENSCHIG00000013207;ENSCHIG00000003443;ENSCHIG00000017007	11	8135	12	14209	0.0123254
GO:0051568	histone H3-K4 methylation	biological_process	13	ENSCHIG00000013406;ENSCHIG00000026354;ENSCHIG00000021755;ENSCHIG00000014205;ENSCHIG00000017357;ENSCHIG00000014305;ENSCHIG00000020313;ENSCHIG00000026671;ENSCHIG00000015068;ENSCHIG00000025896;ENSCHIG00000021355	11	8135	12	14209	0.0123254
GO:0047485	protein N-terminus binding	molecular_function	5	ENSCHIG00000020806;ENSCHIG00000008923;ENSCHIG00000014551;ENSCHIG00000023539;ENSCHIG00000010626;ENSCHIG00000021413;ENSCHIG00000017347;ENSCHIG00000016656;ENSCHIG00000007815;ENSCHIG00000009859;ENSCHIG00000022553;ENSCHIG00000002880;ENSCHIG00000017865;ENSCHIG00000011257;ENSCHIG00000014794;ENSCHIG00000015318;ENSCHIG00000014338;ENSCHIG00000026017;ENSCHIG00000009383;ENSCHIG00000011197;ENSCHIG00000018574;…	42	8135	58	14209	0.0123749
GO:0010942	positive regulation of cell death	biological_process	7	ENSCHIG00000009982;ENSCHIG00000021957;ENSCHIG00000018544;ENSCHIG00000023469;ENSCHIG00000021149;ENSCHIG00000012405;ENSCHIG00000021087;ENSCHIG00000010839;ENSCHIG00000020538;ENSCHIG00000019009;ENSCHIG00000023132;ENSCHIG00000014174;ENSCHIG00000024660;ENSCHIG00000016012;ENSCHIG00000025699;ENSCHIG00000009775	16	8135	19	14209	0.0128043
GO:0032435	negative regulation of proteasomal ubiquitin-dependent protein catabolic process	biological_process	12	ENSCHIG00000020712;ENSCHIG00000009393;ENSCHIG00000007133;ENSCHIG00000005820;ENSCHIG00000022497;ENSCHIG00000009273;ENSCHIG00000011895;ENSCHIG00000007510;ENSCHIG00000026041;ENSCHIG00000006820;ENSCHIG00000022088;ENSCHIG00000019641;ENSCHIG00000014199;ENSCHIG00000009311;ENSCHIG00000024509;ENSCHIG00000012645	16	8135	19	14209	0.0128043
GO:0016925	protein sumoylation	biological_process	11	ENSCHIG00000012686;ENSCHIG00000014001;ENSCHIG00000010071;ENSCHIG00000022001;ENSCHIG00000026570;ENSCHIG00000020760;ENSCHIG00000015352;ENSCHIG00000014561;ENSCHIG00000018780;ENSCHIG00000018766;ENSCHIG00000014051;ENSCHIG00000017115;ENSCHIG00000019848;ENSCHIG00000017260;ENSCHIG00000012805;ENSCHIG00000012441	16	8135	19	14209	0.0128043
GO:0009791	post-embryonic development	biological_process	4	ENSCHIG00000025038;ENSCHIG00000026982;ENSCHIG00000017357;ENSCHIG00000020004;ENSCHIG00000008761;ENSCHIG00000025242;ENSCHIG00000017078;ENSCHIG00000023242;ENSCHIG00000020206;ENSCHIG00000010156;ENSCHIG00000021368;ENSCHIG00000015058;ENSCHIG00000025842;ENSCHIG00000019154;ENSCHIG00000015554;ENSCHIG00000016588;ENSCHIG00000021749;ENSCHIG00000026354;ENSCHIG00000012843;ENSCHIG00000007327;ENSCHIG00000022353;…	40	8135	55	14209	0.0129454
GO:0043066	negative regulation of apoptotic process	biological_process	9	ENSCHIG00000000522;ENSCHIG00000023255;ENSCHIG00000020215;ENSCHIG00000010864;ENSCHIG00000013397;ENSCHIG00000008359;ENSCHIG00000012309;ENSCHIG00000000241;ENSCHIG00000009693;ENSCHIG00000017600;ENSCHIG00000020299;ENSCHIG00000025521;ENSCHIG00000015135;ENSCHIG00000020140;ENSCHIG00000018353;ENSCHIG00000000074;ENSCHIG00000003544;ENSCHIG00000010343;ENSCHIG00000012583;ENSCHIG00000010438;ENSCHIG00000013817;…	163	8135	254	14209	0.0139031
GO:0060976	coronary vasculature development	biological_process	6	ENSCHIG00000024766;ENSCHIG00000021986;ENSCHIG00000014927;ENSCHIG00000023743;ENSCHIG00000008763;ENSCHIG00000015019;ENSCHIG00000012311;ENSCHIG00000021149;ENSCHIG00000004440;ENSCHIG00000012651;ENSCHIG00000017289;ENSCHIG00000018616;ENSCHIG00000023368;ENSCHIG00000024351;ENSCHIG00000022182;ENSCHIG00000004522;ENSCHIG00000025917;ENSCHIG00000012537	18	8135	22	14209	0.0143056
GO:0003725	double-stranded RNA binding	molecular_function	7	ENSCHIG00000018643;ENSCHIG00000011536;ENSCHIG00000014722;ENSCHIG00000022118;ENSCHIG00000012896;ENSCHIG00000017463;ENSCHIG00000017619;ENSCHIG00000010156;ENSCHIG00000026733;ENSCHIG00000013091;ENSCHIG00000023221;ENSCHIG00000026017;ENSCHIG00000025883;ENSCHIG00000015873;ENSCHIG00000027016;ENSCHIG00000019848;ENSCHIG00000000074;ENSCHIG00000015885;ENSCHIG00000026564;ENSCHIG00000020299;ENSCHIG00000004900;…	34	8135	46	14209	0.0145834
GO:0016605	PML body	cellular_component	8	ENSCHIG00000014160;ENSCHIG00000008305;ENSCHIG00000021186;ENSCHIG00000023077;ENSCHIG00000021107;ENSCHIG00000016737;ENSCHIG00000009445;ENSCHIG00000011173;ENSCHIG00000024775;ENSCHIG00000026108;ENSCHIG00000006638;ENSCHIG00000011031;ENSCHIG00000004374;ENSCHIG00000014001;ENSCHIG00000015991;ENSCHIG00000018026;ENSCHIG00000011027;ENSCHIG00000022013;ENSCHIG00000012123;ENSCHIG00000004339;ENSCHIG00000009037;…	43	8135	60	14209	0.0151657
GO:0010468	regulation of gene expression	biological_process	7	ENSCHIG00000015297;ENSCHIG00000015019;ENSCHIG00000017355;ENSCHIG00000012825;ENSCHIG00000026965;ENSCHIG00000005050;ENSCHIG00000022004;ENSCHIG00000025384;ENSCHIG00000011916;ENSCHIG00000018236;ENSCHIG00000025641;ENSCHIG00000012181;ENSCHIG00000021957;ENSCHIG00000021581;ENSCHIG00000010895;ENSCHIG00000016154;ENSCHIG00000018847;ENSCHIG00000025284;ENSCHIG00000000077;ENSCHIG00000017030;ENSCHIG00000015427;…	103	8135	156	14209	0.0152169
GO:0006511	ubiquitin-dependent protein catabolic process	biological_process	10	ENSCHIG00000006538;ENSCHIG00000011291;ENSCHIG00000017890;ENSCHIG00000009268;ENSCHIG00000009273;ENSCHIG00000017834;ENSCHIG00000015309;ENSCHIG00000013398;ENSCHIG00000014901;ENSCHIG00000023259;ENSCHIG00000013909;ENSCHIG00000015678;ENSCHIG00000002460;ENSCHIG00000003742;ENSCHIG00000018217;ENSCHIG00000026762;ENSCHIG00000003128;ENSCHIG00000013872;ENSCHIG00000004602;ENSCHIG00000010283;ENSCHIG00000025399;…	103	8135	156	14209	0.0152169
GO:0016573	histone acetylation	biological_process	10	ENSCHIG00000015445;ENSCHIG00000017865;ENSCHIG00000013163;ENSCHIG00000018902;ENSCHIG00000025236;ENSCHIG00000022776;ENSCHIG00000011446;ENSCHIG00000015325;ENSCHIG00000025098;ENSCHIG00000000073;ENSCHIG00000021124;ENSCHIG00000017639;ENSCHIG00000018433;ENSCHIG00000000530;ENSCHIG00000023963;ENSCHIG00000017767;ENSCHIG00000016716;ENSCHIG00000002979;ENSCHIG00000024579;ENSCHIG00000026058	20	8135	25	14209	0.015259
GO:0034504	protein localization to nucleus	biological_process	8	ENSCHIG00000006144;ENSCHIG00000010540;ENSCHIG00000021670;ENSCHIG00000004688;ENSCHIG00000018742;ENSCHIG00000022777;ENSCHIG00000009982;ENSCHIG00000021149;ENSCHIG00000012309;ENSCHIG00000006086;ENSCHIG00000024896;ENSCHIG00000012805;ENSCHIG00000022661;ENSCHIG00000014094;ENSCHIG00000021937;ENSCHIG00000023446;ENSCHIG00000023137;ENSCHIG00000021319;ENSCHIG00000020435;ENSCHIG00000024969	20	8135	25	14209	0.015259
GO:0071773	cellular response to BMP stimulus	biological_process	8	ENSCHIG00000014291;ENSCHIG00000012730;ENSCHIG00000010408;ENSCHIG00000016080;ENSCHIG00000018847;ENSCHIG00000017761;ENSCHIG00000022652;ENSCHIG00000020502;ENSCHIG00000000448;ENSCHIG00000021149;ENSCHIG00000009982;ENSCHIG00000009784;ENSCHIG00000026550;ENSCHIG00000025038;ENSCHIG00000009389;ENSCHIG00000020243;ENSCHIG00000014806;ENSCHIG00000012951;ENSCHIG00000011281;ENSCHIG00000013353	20	8135	25	14209	0.015259
GO:0043524	negative regulation of neuron apoptotic process	biological_process	10	ENSCHIG00000024461;ENSCHIG00000021468;ENSCHIG00000014303;ENSCHIG00000016322;ENSCHIG00000015632;ENSCHIG00000016132;ENSCHIG00000016206;ENSCHIG00000017486;ENSCHIG00000012309;ENSCHIG00000017355;ENSCHIG00000015991;ENSCHIG00000016438;ENSCHIG00000001027;ENSCHIG00000014463;ENSCHIG00000017208;ENSCHIG00000016788;ENSCHIG00000004808;ENSCHIG00000024225;ENSCHIG00000026866;ENSCHIG00000022088;ENSCHIG00000020906;…	50	8135	71	14209	0.0154112
GO:1990841	promoter-specific chromatin binding	molecular_function	5	ENSCHIG00000009793;ENSCHIG00000025537;ENSCHIG00000014335;ENSCHIG00000026058;ENSCHIG00000009445;ENSCHIG00000024950;ENSCHIG00000011197;ENSCHIG00000012283;ENSCHIG00000022561;ENSCHIG00000020549;ENSCHIG00000016387;ENSCHIG00000023294;ENSCHIG00000010698;ENSCHIG00000023368;ENSCHIG00000016716;ENSCHIG00000015427;ENSCHIG00000026246;ENSCHIG00000022705;ENSCHIG00000007582;ENSCHIG00000011729;ENSCHIG00000018643;…	30	8135	40	14209	0.0154769
GO:0060070	canonical Wnt signaling pathway	biological_process	8	ENSCHIG00000024969;ENSCHIG00000014776;ENSCHIG00000009348;ENSCHIG00000025557;ENSCHIG00000009988;ENSCHIG00000021782;ENSCHIG00000013840;ENSCHIG00000008551;ENSCHIG00000023532;ENSCHIG00000007513;ENSCHIG00000025316;ENSCHIG00000018782;ENSCHIG00000010919;ENSCHIG00000012408;ENSCHIG00000011054;ENSCHIG00000013014;ENSCHIG00000022853;ENSCHIG00000016131;ENSCHIG00000019530;ENSCHIG00000009523;ENSCHIG00000026211;…	28	8135	37	14209	0.0157989
GO:0007005	mitochondrion organization	biological_process	6	ENSCHIG00000003365;ENSCHIG00000004152;ENSCHIG00000023043;ENSCHIG00000014393;ENSCHIG00000024489;ENSCHIG00000007327;ENSCHIG00000019987;ENSCHIG00000022578;ENSCHIG00000019169;ENSCHIG00000027233;ENSCHIG00000011587;ENSCHIG00000014105;ENSCHIG00000010179;ENSCHIG00000026775;ENSCHIG00000014142;ENSCHIG00000024276;ENSCHIG00000017118;ENSCHIG00000021154;ENSCHIG00000015886;ENSCHIG00000020717;ENSCHIG00000026882;…	41	8135	57	14209	0.0159621
GO:1903508	positive regulation of nucleic acid-templated transcription	biological_process	10	ENSCHIG00000017767;ENSCHIG00000000530;ENSCHIG00000011102;ENSCHIG00000020297;ENSCHIG00000019296;ENSCHIG00000010675;ENSCHIG00000011101;ENSCHIG00000020927;ENSCHIG00000015416;ENSCHIG00000019766;ENSCHIG00000016387;ENSCHIG00000025622;ENSCHIG00000017378;ENSCHIG00000025014;ENSCHIG00000009988;ENSCHIG00000017445;ENSCHIG00000015455;ENSCHIG00000010063;ENSCHIG00000016615;ENSCHIG00000008460;ENSCHIG00000017639;…	41	8135	57	14209	0.0159621
GO:0045668	negative regulation of osteoblast differentiation	biological_process	8	ENSCHIG00000000579;ENSCHIG00000019530;ENSCHIG00000013774;ENSCHIG00000011101;ENSCHIG00000015622;ENSCHIG00000018437;ENSCHIG00000009389;ENSCHIG00000024428;ENSCHIG00000021033;ENSCHIG00000020538;ENSCHIG00000014291;ENSCHIG00000017516;ENSCHIG00000013837;ENSCHIG00000003822;ENSCHIG00000026440;ENSCHIG00000024070;ENSCHIG00000023612;ENSCHIG00000023358;ENSCHIG00000021670;ENSCHIG00000012651;ENSCHIG00000011375;…	26	8135	34	14209	0.0159926
GO:0042645	mitochondrial nucleoid	cellular_component	4	ENSCHIG00000021446;ENSCHIG00000011596;ENSCHIG00000013267;ENSCHIG00000020583;ENSCHIG00000013328;ENSCHIG00000015121;ENSCHIG00000013172;ENSCHIG00000024204;ENSCHIG00000010757;ENSCHIG00000010638;ENSCHIG00000010897;ENSCHIG00000009060;ENSCHIG00000025328;ENSCHIG00000023656;ENSCHIG00000019832;ENSCHIG00000025992;ENSCHIG00000017458;ENSCHIG00000017619;ENSCHIG00000024685;ENSCHIG00000000074;ENSCHIG00000024735;…	26	8135	34	14209	0.0159926
GO:0005524	ATP binding	molecular_function	5	ENSCHIG00000026425;ENSCHIG00000026065;ENSCHIG00000018020;ENSCHIG00000010074;ENSCHIG00000020551;ENSCHIG00000019234;ENSCHIG00000021059;ENSCHIG00000016375;ENSCHIG00000018628;ENSCHIG00000022905;ENSCHIG00000016234;ENSCHIG00000021875;ENSCHIG00000024549;ENSCHIG00000022547;ENSCHIG00000015887;ENSCHIG00000027266;ENSCHIG00000023884;ENSCHIG00000009282;ENSCHIG00000014254;ENSCHIG00000019423;ENSCHIG00000015674;…	705	8135	1170	14209	0.0160854
GO:0000178	exosome (RNase complex)	cellular_component	5	ENSCHIG00000026498;ENSCHIG00000009744;ENSCHIG00000007389;ENSCHIG00000021121;ENSCHIG00000018466;ENSCHIG00000015522;ENSCHIG00000015253;ENSCHIG00000018091;ENSCHIG00000024413;ENSCHIG00000020097;ENSCHIG00000021398;ENSCHIG00000015396;ENSCHIG00000020022	13	8135	15	14209	0.0164212
GO:0007585	respiratory gaseous exchange by respiratory system	biological_process	4	ENSCHIG00000003476;ENSCHIG00000005534;ENSCHIG00000013056;ENSCHIG00000017289;ENSCHIG00000013144;ENSCHIG00000019737;ENSCHIG00000015554;ENSCHIG00000000465;ENSCHIG00000018798;ENSCHIG00000011270;ENSCHIG00000011883;ENSCHIG00000008761;ENSCHIG00000007488	13	8135	15	14209	0.0164212
GO:0070131	positive regulation of mitochondrial translation	biological_process	11	ENSCHIG00000005996;ENSCHIG00000009060;ENSCHIG00000009975;ENSCHIG00000021160;ENSCHIG00000019471;ENSCHIG00000024189;ENSCHIG00000018823;ENSCHIG00000015121;ENSCHIG00000026048;ENSCHIG00000012942;ENSCHIG00000024940;ENSCHIG00000013571;ENSCHIG00000021446	13	8135	15	14209	0.0164212
GO:0000956	nuclear-transcribed mRNA catabolic process	biological_process	11	ENSCHIG00000011018;ENSCHIG00000024650;ENSCHIG00000024526;ENSCHIG00000022784;ENSCHIG00000018091;ENSCHIG00000010928;ENSCHIG00000011800;ENSCHIG00000014758;ENSCHIG00000002873;ENSCHIG00000023663;ENSCHIG00000013194;ENSCHIG00000020022;ENSCHIG00000021121	13	8135	15	14209	0.0164212
GO:0071392	cellular response to estradiol stimulus	biological_process	7	ENSCHIG00000021954;ENSCHIG00000020547;ENSCHIG00000015445;ENSCHIG00000021331;ENSCHIG00000022581;ENSCHIG00000014058;ENSCHIG00000014291;ENSCHIG00000009793;ENSCHIG00000019009;ENSCHIG00000024462;ENSCHIG00000008944;ENSCHIG00000017865;ENSCHIG00000008908	13	8135	15	14209	0.0164212
GO:0090050	positive regulation of cell migration involved in sprouting angiogenesis	biological_process	12	ENSCHIG00000010453;ENSCHIG00000014779;ENSCHIG00000016760;ENSCHIG00000006477;ENSCHIG00000025824;ENSCHIG00000020923;ENSCHIG00000024950;ENSCHIG00000015119;ENSCHIG00000025868;ENSCHIG00000016700;ENSCHIG00000021749;ENSCHIG00000013597;ENSCHIG00000013641	13	8135	15	14209	0.0164212
GO:0032259	methylation	biological_process	4	ENSCHIG00000000428;ENSCHIG00000021242;ENSCHIG00000025896;ENSCHIG00000009525;ENSCHIG00000024189;ENSCHIG00000024403;ENSCHIG00000024692;ENSCHIG00000008526;ENSCHIG00000017458;ENSCHIG00000010681;ENSCHIG00000014358;ENSCHIG00000006399;ENSCHIG00000021392;ENSCHIG00000013249;ENSCHIG00000015437;ENSCHIG00000003411;ENSCHIG00000021446;ENSCHIG00000013921;ENSCHIG00000012629;ENSCHIG00000012628;ENSCHIG00000009854;…	83	8135	124	14209	0.0170794
GO:0030335	positive regulation of cell migration	biological_process	8	ENSCHIG00000026574;ENSCHIG00000025456;ENSCHIG00000024410;ENSCHIG00000002663;ENSCHIG00000023137;ENSCHIG00000001452;ENSCHIG00000021158;ENSCHIG00000021319;ENSCHIG00000021782;ENSCHIG00000020175;ENSCHIG00000008773;ENSCHIG00000013654;ENSCHIG00000012334;ENSCHIG00000026366;ENSCHIG00000021550;ENSCHIG00000027215;ENSCHIG00000027269;ENSCHIG00000014378;ENSCHIG00000022689;ENSCHIG00000023798;ENSCHIG00000014072;…	99	8135	150	14209	0.0173469
GO:0016740	transferase activity	molecular_function	4	ENSCHIG00000021963;ENSCHIG00000018481;ENSCHIG00000000073;ENSCHIG00000025896;ENSCHIG00000018432;ENSCHIG00000027230;ENSCHIG00000011287;ENSCHIG00000014778;ENSCHIG00000017033;ENSCHIG00000018624;ENSCHIG00000000113;ENSCHIG00000013426;ENSCHIG00000013830;ENSCHIG00000016574;ENSCHIG00000000945;ENSCHIG00000013944;ENSCHIG00000012389;ENSCHIG00000020572;ENSCHIG00000022027;ENSCHIG00000025931;ENSCHIG00000026781;…	547	8135	902	14209	0.0179611
GO:0001501	skeletal system development	biological_process	6	ENSCHIG00000026040;ENSCHIG00000025557;ENSCHIG00000021149;ENSCHIG00000010710;ENSCHIG00000007582;ENSCHIG00000016716;ENSCHIG00000020180;ENSCHIG00000019978;ENSCHIG00000012328;ENSCHIG00000016080;ENSCHIG00000025554;ENSCHIG00000009389;ENSCHIG00000021045;ENSCHIG00000012443;ENSCHIG00000025199;ENSCHIG00000014836;ENSCHIG00000023586;ENSCHIG00000024950;ENSCHIG00000012068;ENSCHIG00000007490;ENSCHIG00000008305;…	44	8135	62	14209	0.0183179
GO:0034394	protein localization to cell surface	biological_process	7	ENSCHIG00000002911;ENSCHIG00000012147;ENSCHIG00000023206;ENSCHIG00000015574;ENSCHIG00000010160;ENSCHIG00000017226;ENSCHIG00000025557;ENSCHIG00000015819;ENSCHIG00000017881;ENSCHIG00000012683;ENSCHIG00000017572;ENSCHIG00000011781;ENSCHIG00000014332;ENSCHIG00000018755;ENSCHIG00000021782	15	8135	18	14209	0.0191348
GO:0007009	plasma membrane organization	biological_process	6	ENSCHIG00000017307;ENSCHIG00000003641;ENSCHIG00000023383;ENSCHIG00000017258;ENSCHIG00000015932;ENSCHIG00000000437;ENSCHIG00000023291;ENSCHIG00000010009;ENSCHIG00000014950;ENSCHIG00000023560;ENSCHIG00000022441;ENSCHIG00000016928;ENSCHIG00000021852;ENSCHIG00000023315;ENSCHIG00000010840	15	8135	18	14209	0.0191348
GO:0002088	lens development in camera-type eye	biological_process	5	ENSCHIG00000021581;ENSCHIG00000010794;ENSCHIG00000022800;ENSCHIG00000022588;ENSCHIG00000014088;ENSCHIG00000010169;ENSCHIG00000022839;ENSCHIG00000011473;ENSCHIG00000005050;ENSCHIG00000024111;ENSCHIG00000025038;ENSCHIG00000013963;ENSCHIG00000016768;ENSCHIG00000017748;ENSCHIG00000022353	15	8135	18	14209	0.0191348
GO:0051213	dioxygenase activity	molecular_function	5	ENSCHIG00000024709;ENSCHIG00000025580;ENSCHIG00000013546;ENSCHIG00000016948;ENSCHIG00000027073;ENSCHIG00000020236;ENSCHIG00000006062;ENSCHIG00000024929;ENSCHIG00000000989;ENSCHIG00000016728;ENSCHIG00000008788;ENSCHIG00000018714;ENSCHIG00000013137;ENSCHIG00000018266;ENSCHIG00000002022;ENSCHIG00000018223;ENSCHIG00000019208;ENSCHIG00000021364;ENSCHIG00000026382;ENSCHIG00000017369;ENSCHIG00000013098;…	33	8135	45	14209	0.0192147
GO:0031625	ubiquitin protein ligase binding	molecular_function	7	ENSCHIG00000004994;ENSCHIG00000003128;ENSCHIG00000017033;ENSCHIG00000023446;ENSCHIG00000014043;ENSCHIG00000024649;ENSCHIG00000002460;ENSCHIG00000015352;ENSCHIG00000016110;ENSCHIG00000022996;ENSCHIG00000007615;ENSCHIG00000022335;ENSCHIG00000023340;ENSCHIG00000013006;ENSCHIG00000008989;ENSCHIG00000014014;ENSCHIG00000006623;ENSCHIG00000012441;ENSCHIG00000011357;ENSCHIG00000019111;ENSCHIG00000010116;…	125	8135	193	14209	0.0194318
GO:0001223	transcription coactivator binding	molecular_function	7	ENSCHIG00000016658;ENSCHIG00000013898;ENSCHIG00000011648;ENSCHIG00000015069;ENSCHIG00000019181;ENSCHIG00000014058;ENSCHIG00000008085;ENSCHIG00000024775;ENSCHIG00000013774;ENSCHIG00000025775	10	8135	11	14209	0.0199234
GO:0042800	histone methyltransferase activity (H3-K4 specific)	molecular_function	10	ENSCHIG00000013406;ENSCHIG00000014205;ENSCHIG00000017357;ENSCHIG00000012628;ENSCHIG00000026354;ENSCHIG00000026671;ENSCHIG00000025896;ENSCHIG00000014305;ENSCHIG00000021355;ENSCHIG00000015068	10	8135	11	14209	0.0199234
GO:0021904	dorsal/ventral neural tube patterning	biological_process	7	ENSCHIG00000025284;ENSCHIG00000013446;ENSCHIG00000023137;ENSCHIG00000017600;ENSCHIG00000013837;ENSCHIG00000026663;ENSCHIG00000023545;ENSCHIG00000022285;ENSCHIG00000021149;ENSCHIG00000027262	10	8135	11	14209	0.0199234
GO:0060766	negative regulation of androgen receptor signaling pathway	biological_process	10	ENSCHIG00000020549;ENSCHIG00000014291;ENSCHIG00000017707;ENSCHIG00000012405;ENSCHIG00000009529;ENSCHIG00000015318;ENSCHIG00000009735;ENSCHIG00000009383;ENSCHIG00000011027;ENSCHIG00000022661	10	8135	11	14209	0.0199234
GO:0060261	positive regulation of transcription initiation from RNA polymerase II promoter	biological_process	11	ENSCHIG00000024111;ENSCHIG00000022580;ENSCHIG00000010540;ENSCHIG00000026058;ENSCHIG00000009859;ENSCHIG00000003115;ENSCHIG00000025635;ENSCHIG00000012065;ENSCHIG00000020313;ENSCHIG00000017463	10	8135	11	14209	0.0199234
GO:0060391	positive regulation of SMAD protein signal transduction	biological_process	10	ENSCHIG00000003903;ENSCHIG00000019181;ENSCHIG00000009529;ENSCHIG00000022353;ENSCHIG00000021149;ENSCHIG00000024260;ENSCHIG00000021821;ENSCHIG00000011916;ENSCHIG00000000448;ENSCHIG00000026550	10	8135	11	14209	0.0199234
GO:0007498	mesoderm development	biological_process	6	ENSCHIG00000010148;ENSCHIG00000018868;ENSCHIG00000022652;ENSCHIG00000014308;ENSCHIG00000019181;ENSCHIG00000006144;ENSCHIG00000014903;ENSCHIG00000013353;ENSCHIG00000009348;ENSCHIG00000023636	10	8135	11	14209	0.0199234
GO:0070411	I-SMAD binding	molecular_function	6	ENSCHIG00000010291;ENSCHIG00000012651;ENSCHIG00000025557;ENSCHIG00000020538;ENSCHIG00000011281;ENSCHIG00000019461;ENSCHIG00000017881;ENSCHIG00000019181;ENSCHIG00000020206;ENSCHIG00000022353	10	8135	11	14209	0.0199234
GO:0002076	osteoblast development	biological_process	6	ENSCHIG00000016080;ENSCHIG00000013774;ENSCHIG00000024428;ENSCHIG00000007490;ENSCHIG00000022376;ENSCHIG00000019677;ENSCHIG00000018437;ENSCHIG00000019530;ENSCHIG00000017516;ENSCHIG00000017600	10	8135	11	14209	0.0199234
GO:0017017	MAP kinase tyrosine/serine/threonine phosphatase activity	molecular_function	10	ENSCHIG00000011289;ENSCHIG00000008697;ENSCHIG00000011320;ENSCHIG00000021879;ENSCHIG00000020201;ENSCHIG00000011702;ENSCHIG00000007892;ENSCHIG00000012922;ENSCHIG00000008655;ENSCHIG00000025976	10	8135	11	14209	0.0199234
GO:0048745	smooth muscle tissue development	biological_process	7	ENSCHIG00000023721;ENSCHIG00000017512;ENSCHIG00000025936;ENSCHIG00000026868;ENSCHIG00000010169;ENSCHIG00000023137;ENSCHIG00000017707;ENSCHIG00000018721;ENSCHIG00000013837;ENSCHIG00000021149	10	8135	11	14209	0.0199234
GO:0060394	negative regulation of pathway-restricted SMAD protein phosphorylation	biological_process	11	ENSCHIG00000012651;ENSCHIG00000019681;ENSCHIG00000013854;ENSCHIG00000009389;ENSCHIG00000019461;ENSCHIG00000010643;ENSCHIG00000014847;ENSCHIG00000022053;ENSCHIG00000000293;ENSCHIG00000020225	10	8135	11	14209	0.0199234
GO:0038084	vascular endothelial growth factor signaling pathway	biological_process	8	ENSCHIG00000008067;ENSCHIG00000016092;ENSCHIG00000007582;ENSCHIG00000024669;ENSCHIG00000019587;ENSCHIG00000013670;ENSCHIG00000006477	7	8135	7	14209	0.0201409
GO:0006625	protein targeting to peroxisome	biological_process	12	ENSCHIG00000011508;ENSCHIG00000011489;ENSCHIG00000009174;ENSCHIG00000013034;ENSCHIG00000027266;ENSCHIG00000027250;ENSCHIG00000025650	7	8135	7	14209	0.0201409
GO:0035457	cellular response to interferon-alpha	biological_process	8	ENSCHIG00000020380;ENSCHIG00000018260;ENSCHIG00000014240;ENSCHIG00000014238;ENSCHIG00000014202;ENSCHIG00000025038;ENSCHIG00000017063	7	8135	7	14209	0.0201409
GO:0006996	organelle organization	biological_process	5	ENSCHIG00000009350;ENSCHIG00000023054;ENSCHIG00000014220;ENSCHIG00000025115;ENSCHIG00000020435;ENSCHIG00000020760;ENSCHIG00000002581	7	8135	7	14209	0.0201409
GO:0008376	acetylgalactosaminyltransferase activity	molecular_function	7	ENSCHIG00000011828;ENSCHIG00000026238;ENSCHIG00000012477;ENSCHIG00000010826;ENSCHIG00000016775;ENSCHIG00000024893;ENSCHIG00000014448	7	8135	7	14209	0.0201409
GO:0070776	MOZ/MORF histone acetyltransferase complex	cellular_component	8	ENSCHIG00000000073;ENSCHIG00000014495;ENSCHIG00000000530;ENSCHIG00000013163;ENSCHIG00000013470;ENSCHIG00000002979;ENSCHIG00000020726	7	8135	7	14209	0.0201409
GO:0043138	3'-5' DNA helicase activity	molecular_function	11	ENSCHIG00000018643;ENSCHIG00000010329;ENSCHIG00000014551;ENSCHIG00000011146;ENSCHIG00000014991;ENSCHIG00000016303;ENSCHIG00000023605	7	8135	7	14209	0.0201409
GO:0051444	negative regulation of ubiquitin-protein transferase activity	biological_process	12	ENSCHIG00000026682;ENSCHIG00000022088;ENSCHIG00000023709;ENSCHIG00000027103;ENSCHIG00000021749;ENSCHIG00000019461;ENSCHIG00000025284	7	8135	7	14209	0.0201409
GO:0045647	negative regulation of erythrocyte differentiation	biological_process	9	ENSCHIG00000022716;ENSCHIG00000005534;ENSCHIG00000007281;ENSCHIG00000019832;ENSCHIG00000013144;ENSCHIG00000012111;ENSCHIG00000021723	7	8135	7	14209	0.0201409
GO:0032454	histone demethylase activity (H3-K9 specific)	molecular_function	6	ENSCHIG00000026551;ENSCHIG00000017369;ENSCHIG00000013137;ENSCHIG00000014796;ENSCHIG00000009169;ENSCHIG00000012854;ENSCHIG00000013546	7	8135	7	14209	0.0201409
GO:0044528	regulation of mitochondrial mRNA stability	biological_process	11	ENSCHIG00000013495;ENSCHIG00000025024;ENSCHIG00000018823;ENSCHIG00000011596;ENSCHIG00000016701;ENSCHIG00000015121;ENSCHIG00000014202	7	8135	7	14209	0.0201409
GO:0008140	cAMP response element binding protein binding	molecular_function	7	ENSCHIG00000018523;ENSCHIG00000011446;ENSCHIG00000011897;ENSCHIG00000013044;ENSCHIG00000023157;ENSCHIG00000014886;ENSCHIG00000020510	7	8135	7	14209	0.0201409
GO:1901985	positive regulation of protein acetylation	biological_process	10	ENSCHIG00000017203;ENSCHIG00000015445;ENSCHIG00000010621;ENSCHIG00000018171;ENSCHIG00000008573;ENSCHIG00000013966;ENSCHIG00000017706	7	8135	7	14209	0.0201409
GO:0016010	dystrophin-associated glycoprotein complex	cellular_component	5	ENSCHIG00000003954;ENSCHIG00000025818;ENSCHIG00000024484;ENSCHIG00000010009;ENSCHIG00000015784;ENSCHIG00000019457;ENSCHIG00000006743	7	8135	7	14209	0.0201409
GO:0000460	maturation of 5.8S rRNA	biological_process	12	ENSCHIG00000024413;ENSCHIG00000025729;ENSCHIG00000013822;ENSCHIG00000021121;ENSCHIG00000015522;ENSCHIG00000011301;ENSCHIG00000020022	7	8135	7	14209	0.0201409
GO:0051567	histone H3-K9 methylation	biological_process	13	ENSCHIG00000026354;ENSCHIG00000010698;ENSCHIG00000013309;ENSCHIG00000014895;ENSCHIG00000025966;ENSCHIG00000018772;ENSCHIG00000017655	7	8135	7	14209	0.0201409
GO:0032797	SMN complex	cellular_component	4	ENSCHIG00000013155;ENSCHIG00000026226;ENSCHIG00000009881;ENSCHIG00000010022;ENSCHIG00000026197;ENSCHIG00000011219;ENSCHIG00000022053	7	8135	7	14209	0.0201409
GO:0018026	peptidyl-lysine monomethylation	biological_process	12	ENSCHIG00000008456;ENSCHIG00000018913;ENSCHIG00000018558;ENSCHIG00000009525;ENSCHIG00000013358;ENSCHIG00000017357;ENSCHIG00000011409	7	8135	7	14209	0.0201409
GO:0050684	regulation of mRNA processing	biological_process	8	ENSCHIG00000014048;ENSCHIG00000025101;ENSCHIG00000017118;ENSCHIG00000008783;ENSCHIG00000018643;ENSCHIG00000007262;ENSCHIG00000024547	7	8135	7	14209	0.0201409
GO:0070306	lens fiber cell differentiation	biological_process	7	ENSCHIG00000005050;ENSCHIG00000011916;ENSCHIG00000022588;ENSCHIG00000004770;ENSCHIG00000010670;ENSCHIG00000014824;ENSCHIG00000013774	7	8135	7	14209	0.0201409
GO:0032958	inositol phosphate biosynthetic process	biological_process	8	ENSCHIG00000017492;ENSCHIG00000016624;ENSCHIG00000016348;ENSCHIG00000012389;ENSCHIG00000025216;ENSCHIG00000021074;ENSCHIG00000027230	7	8135	7	14209	0.0201409
GO:0016593	Cdc73/Paf1 complex	cellular_component	5	ENSCHIG00000011919;ENSCHIG00000016642;ENSCHIG00000025966;ENSCHIG00000011700;ENSCHIG00000011681;ENSCHIG00000022300;ENSCHIG00000014277	7	8135	7	14209	0.0201409
GO:0004438	phosphatidylinositol-3-phosphatase activity	molecular_function	10	ENSCHIG00000004189;ENSCHIG00000016981;ENSCHIG00000016043;ENSCHIG00000016326;ENSCHIG00000023894;ENSCHIG00000022534;ENSCHIG00000006638	7	8135	7	14209	0.0201409
GO:0048681	negative regulation of axon regeneration	biological_process	8	ENSCHIG00000020431;ENSCHIG00000027091;ENSCHIG00000026067;ENSCHIG00000014333;ENSCHIG00000025019;ENSCHIG00000021380;ENSCHIG00000013653	7	8135	7	14209	0.0201409
GO:0019068	virion assembly	biological_process	7	ENSCHIG00000003247;ENSCHIG00000022004;ENSCHIG00000014060;ENSCHIG00000015549;ENSCHIG00000016768;ENSCHIG00000017635;ENSCHIG00000000545	7	8135	7	14209	0.0201409
GO:0035257	nuclear hormone receptor binding	molecular_function	7	ENSCHIG00000009681;ENSCHIG00000011027;ENSCHIG00000008944;ENSCHIG00000011102;ENSCHIG00000017865;ENSCHIG00000016656;ENSCHIG00000015455;ENSCHIG00000013795;ENSCHIG00000010895;ENSCHIG00000009793;ENSCHIG00000024111;ENSCHIG00000023621;ENSCHIG00000009735;ENSCHIG00000025557;ENSCHIG00000017767;ENSCHIG00000024917;ENSCHIG00000013177	17	8135	21	14209	0.0208099
GO:0050681	androgen receptor binding	molecular_function	9	ENSCHIG00000022088;ENSCHIG00000011800;ENSCHIG00000015318;ENSCHIG00000009176;ENSCHIG00000012854;ENSCHIG00000017707;ENSCHIG00000023446;ENSCHIG00000026551;ENSCHIG00000018187;ENSCHIG00000020161;ENSCHIG00000011147;ENSCHIG00000022661;ENSCHIG00000012583;ENSCHIG00000026863;ENSCHIG00000024692;ENSCHIG00000017767;ENSCHIG00000009169	17	8135	21	14209	0.0208099
GO:0071480	cellular response to gamma radiation	biological_process	8	ENSCHIG00000000966;ENSCHIG00000025233;ENSCHIG00000014991;ENSCHIG00000014367;ENSCHIG00000000493;ENSCHIG00000006042;ENSCHIG00000016588;ENSCHIG00000017090;ENSCHIG00000012645;ENSCHIG00000004808;ENSCHIG00000009169;ENSCHIG00000008274;ENSCHIG00000022705;ENSCHIG00000014088;ENSCHIG00000009445;ENSCHIG00000015916;ENSCHIG00000008475	17	8135	21	14209	0.0208099
GO:0048536	spleen development	biological_process	7	ENSCHIG00000008257;ENSCHIG00000025323;ENSCHIG00000002873;ENSCHIG00000012683;ENSCHIG00000007119;ENSCHIG00000017357;ENSCHIG00000015062;ENSCHIG00000016322;ENSCHIG00000021749;ENSCHIG00000025845;ENSCHIG00000016262;ENSCHIG00000018106;ENSCHIG00000009176;ENSCHIG00000024444;ENSCHIG00000002303;ENSCHIG00000019967;ENSCHIG00000026774	17	8135	21	14209	0.0208099
GO:0001568	blood vessel development	biological_process	5	ENSCHIG00000009681;ENSCHIG00000016351;ENSCHIG00000024950;ENSCHIG00000025284;ENSCHIG00000021149;ENSCHIG00000014907;ENSCHIG00000011729;ENSCHIG00000024197;ENSCHIG00000024444;ENSCHIG00000013849;ENSCHIG00000025552;ENSCHIG00000018868;ENSCHIG00000021681;ENSCHIG00000013943;ENSCHIG00000021319;ENSCHIG00000005703;ENSCHIG00000017030;ENSCHIG00000010714;ENSCHIG00000015531;ENSCHIG00000025388;ENSCHIG00000013641;…	27	8135	36	14209	0.0213163
GO:0045727	positive regulation of translation	biological_process	10	ENSCHIG00000026081;ENSCHIG00000016262;ENSCHIG00000025628;ENSCHIG00000013419;ENSCHIG00000014334;ENSCHIG00000026494;ENSCHIG00000026207;ENSCHIG00000026085;ENSCHIG00000025965;ENSCHIG00000003497;ENSCHIG00000026017;ENSCHIG00000013742;ENSCHIG00000025233;ENSCHIG00000010044;ENSCHIG00000015391;ENSCHIG00000025897;ENSCHIG00000016723;ENSCHIG00000013543;ENSCHIG00000024284;ENSCHIG00000010762;ENSCHIG00000004339;…	27	8135	36	14209	0.0213163
GO:0045171	intercellular bridge	cellular_component	4	ENSCHIG00000014338;ENSCHIG00000022922;ENSCHIG00000023873;ENSCHIG00000020740;ENSCHIG00000007868;ENSCHIG00000024008;ENSCHIG00000016425;ENSCHIG00000021259;ENSCHIG00000012216;ENSCHIG00000013652;ENSCHIG00000009831;ENSCHIG00000011549;ENSCHIG00000009359;ENSCHIG00000018496;ENSCHIG00000012376;ENSCHIG00000002314;ENSCHIG00000021105;ENSCHIG00000026844;ENSCHIG00000011896;ENSCHIG00000023451;ENSCHIG00000024570;…	38	8135	53	14209	0.0216075
GO:0042383	sarcolemma	cellular_component	5	ENSCHIG00000001734;ENSCHIG00000024513;ENSCHIG00000023627;ENSCHIG00000000437;ENSCHIG00000021118;ENSCHIG00000025520;ENSCHIG00000025818;ENSCHIG00000016711;ENSCHIG00000023054;ENSCHIG00000020923;ENSCHIG00000025391;ENSCHIG00000008416;ENSCHIG00000011087;ENSCHIG00000018662;ENSCHIG00000012722;ENSCHIG00000018312;ENSCHIG00000006743;ENSCHIG00000015249;ENSCHIG00000022260;ENSCHIG00000014963;ENSCHIG00000004688;…	38	8135	53	14209	0.0216075
GO:0001822	kidney development	biological_process	6	ENSCHIG00000009982;ENSCHIG00000010396;ENSCHIG00000023368;ENSCHIG00000025731;ENSCHIG00000018721;ENSCHIG00000022467;ENSCHIG00000022193;ENSCHIG00000022176;ENSCHIG00000008274;ENSCHIG00000017763;ENSCHIG00000020281;ENSCHIG00000022182;ENSCHIG00000010778;ENSCHIG00000016525;ENSCHIG00000020340;ENSCHIG00000018208;ENSCHIG00000017118;ENSCHIG00000024950;ENSCHIG00000002299;ENSCHIG00000016322;ENSCHIG00000022839;…	57	8135	83	14209	0.0216236
GO:0001958	endochondral ossification	biological_process	6	ENSCHIG00000022201;ENSCHIG00000020131;ENSCHIG00000026550;ENSCHIG00000012744;ENSCHIG00000011455;ENSCHIG00000013290;ENSCHIG00000016080;ENSCHIG00000011010;ENSCHIG00000011508;ENSCHIG00000024893;ENSCHIG00000019285;ENSCHIG00000007582;ENSCHIG00000012443;ENSCHIG00000012120;ENSCHIG00000016206;ENSCHIG00000021319;ENSCHIG00000019978;ENSCHIG00000021149;ENSCHIG00000015058	19	8135	24	14209	0.0217297
GO:0004402	histone acetyltransferase activity	molecular_function	11	ENSCHIG00000005911;ENSCHIG00000017767;ENSCHIG00000000073;ENSCHIG00000026058;ENSCHIG00000012283;ENSCHIG00000025098;ENSCHIG00000016615;ENSCHIG00000021124;ENSCHIG00000018433;ENSCHIG00000022776;ENSCHIG00000011446;ENSCHIG00000023963;ENSCHIG00000015445;ENSCHIG00000017639;ENSCHIG00000012388;ENSCHIG00000017865;ENSCHIG00000000530;ENSCHIG00000009707;ENSCHIG00000009667	19	8135	24	14209	0.0217297
GO:0048706	embryonic skeletal system development	biological_process	7	ENSCHIG00000026729;ENSCHIG00000013353;ENSCHIG00000021782;ENSCHIG00000023245;ENSCHIG00000023545;ENSCHIG00000015937;ENSCHIG00000014179;ENSCHIG00000004522;ENSCHIG00000020138;ENSCHIG00000022589;ENSCHIG00000024420;ENSCHIG00000009389;ENSCHIG00000017515;ENSCHIG00000008881;ENSCHIG00000020738;ENSCHIG00000013275;ENSCHIG00000021319;ENSCHIG00000005534;ENSCHIG00000016131;ENSCHIG00000026528;ENSCHIG00000021149;…	25	8135	33	14209	0.021802
GO:0043407	negative regulation of MAP kinase activity	biological_process	12	ENSCHIG00000019037;ENSCHIG00000004220;ENSCHIG00000009982;ENSCHIG00000018438;ENSCHIG00000021149;ENSCHIG00000010009;ENSCHIG00000012083;ENSCHIG00000013342;ENSCHIG00000003321;ENSCHIG00000020653;ENSCHIG00000021070;ENSCHIG00000022004;ENSCHIG00000008697;ENSCHIG00000025230;ENSCHIG00000022450;ENSCHIG00000015556;ENSCHIG00000021879;ENSCHIG00000006785;ENSCHIG00000019290;ENSCHIG00000010778;ENSCHIG00000008049;…	23	8135	30	14209	0.0220924
GO:0008543	fibroblast growth factor receptor signaling pathway	biological_process	8	ENSCHIG00000017289;ENSCHIG00000009348;ENSCHIG00000020740;ENSCHIG00000006250;ENSCHIG00000014434;ENSCHIG00000008580;ENSCHIG00000013402;ENSCHIG00000011455;ENSCHIG00000017963;ENSCHIG00000008185;ENSCHIG00000013629;ENSCHIG00000020738;ENSCHIG00000021403;ENSCHIG00000010794;ENSCHIG00000024250;ENSCHIG00000024990;ENSCHIG00000015932;ENSCHIG00000015574;ENSCHIG00000012683;ENSCHIG00000018269;ENSCHIG00000011006	21	8135	27	14209	0.0221057
GO:0005681	spliceosomal complex	cellular_component	6	ENSCHIG00000015434;ENSCHIG00000016313;ENSCHIG00000011800;ENSCHIG00000012114;ENSCHIG00000013793;ENSCHIG00000021208;ENSCHIG00000022965;ENSCHIG00000018323;ENSCHIG00000027197;ENSCHIG00000017150;ENSCHIG00000016654;ENSCHIG00000022602;ENSCHIG00000020638;ENSCHIG00000015482;ENSCHIG00000024730;ENSCHIG00000024650;ENSCHIG00000004079;ENSCHIG00000014775;ENSCHIG00000000499;ENSCHIG00000012740;ENSCHIG00000013356;…	50	8135	72	14209	0.0226677
GO:0060021	roof of mouth development	biological_process	5	ENSCHIG00000005289;ENSCHIG00000023650;ENSCHIG00000019296;ENSCHIG00000013609;ENSCHIG00000010710;ENSCHIG00000020790;ENSCHIG00000022376;ENSCHIG00000018884;ENSCHIG00000018721;ENSCHIG00000014418;ENSCHIG00000005194;ENSCHIG00000021782;ENSCHIG00000017903;ENSCHIG00000019458;ENSCHIG00000000448;ENSCHIG00000021468;ENSCHIG00000011729;ENSCHIG00000022795;ENSCHIG00000021961;ENSCHIG00000016206;ENSCHIG00000014002;…	36	8135	50	14209	0.0227723
GO:0036459	thiol-dependent ubiquitinyl hydrolase activity	molecular_function	9	ENSCHIG00000021161;ENSCHIG00000021461;ENSCHIG00000014688;ENSCHIG00000018101;ENSCHIG00000022028;ENSCHIG00000024509;ENSCHIG00000024035;ENSCHIG00000025641;ENSCHIG00000010931;ENSCHIG00000020661;ENSCHIG00000012356;ENSCHIG00000016144;ENSCHIG00000022760;ENSCHIG00000007198;ENSCHIG00000018217;ENSCHIG00000013872;ENSCHIG00000016924;ENSCHIG00000011814;ENSCHIG00000014043;ENSCHIG00000010272;ENSCHIG00000023190;…	48	8135	69	14209	0.024154
GO:0002063	chondrocyte development	biological_process	6	ENSCHIG00000012443;ENSCHIG00000010881;ENSCHIG00000015554;ENSCHIG00000019978;ENSCHIG00000016080;ENSCHIG00000017761;ENSCHIG00000020243;ENSCHIG00000022955;ENSCHIG00000011455;ENSCHIG00000023543;ENSCHIG00000026729;ENSCHIG00000021670	12	8135	14	14209	0.0252271
GO:0043330	response to exogenous dsRNA	biological_process	8	ENSCHIG00000013091;ENSCHIG00000015873;ENSCHIG00000013779;ENSCHIG00000018544;ENSCHIG00000023544;ENSCHIG00000011046;ENSCHIG00000021314;ENSCHIG00000016099;ENSCHIG00000025230;ENSCHIG00000017942;ENSCHIG00000025883;ENSCHIG00000017463	12	8135	14	14209	0.0252271
GO:0044233	mitochondria-associated endoplasmic reticulum membrane	cellular_component	5	ENSCHIG00000011591;ENSCHIG00000024276;ENSCHIG00000013202;ENSCHIG00000000679;ENSCHIG00000015773;ENSCHIG00000020269;ENSCHIG00000014429;ENSCHIG00000016086;ENSCHIG00000019684;ENSCHIG00000014393;ENSCHIG00000015032;ENSCHIG00000024411	12	8135	14	14209	0.0252271
GO:0016922	nuclear receptor binding	molecular_function	8	ENSCHIG00000015991;ENSCHIG00000017865;ENSCHIG00000024111;ENSCHIG00000012388;ENSCHIG00000008442;ENSCHIG00000024372;ENSCHIG00000025729;ENSCHIG00000021581;ENSCHIG00000010895;ENSCHIG00000016656;ENSCHIG00000012322;ENSCHIG00000010785	12	8135	14	14209	0.0252271
GO:0007595	lactation	biological_process	8	ENSCHIG00000027066;ENSCHIG00000027161;ENSCHIG00000024048;ENSCHIG00000021723;ENSCHIG00000015188;ENSCHIG00000019290;ENSCHIG00000023586;ENSCHIG00000010534;ENSCHIG00000024111;ENSCHIG00000021908;ENSCHIG00000021145;ENSCHIG00000025865	12	8135	14	14209	0.0252271
GO:0016706	2-oxoglutarate-dependent dioxygenase activity	molecular_function	6	ENSCHIG00000013098;ENSCHIG00000026382;ENSCHIG00000016948;ENSCHIG00000024709;ENSCHIG00000018223;ENSCHIG00000017896;ENSCHIG00000008649;ENSCHIG00000012352;ENSCHIG00000017324;ENSCHIG00000001908;ENSCHIG00000027248;ENSCHIG00000013546	12	8135	14	14209	0.0252271
GO:0042326	negative regulation of phosphorylation	biological_process	10	ENSCHIG00000019940;ENSCHIG00000016012;ENSCHIG00000012528;ENSCHIG00000011027;ENSCHIG00000006042;ENSCHIG00000018497;ENSCHIG00000021149;ENSCHIG00000023221;ENSCHIG00000025845;ENSCHIG00000023875;ENSCHIG00000023713;ENSCHIG00000009982	12	8135	14	14209	0.0252271
GO:0035267	NuA4 histone acetyltransferase complex	cellular_component	9	ENSCHIG00000008923;ENSCHIG00000014331;ENSCHIG00000005911;ENSCHIG00000021350;ENSCHIG00000011699;ENSCHIG00000002979;ENSCHIG00000024313;ENSCHIG00000025236;ENSCHIG00000015445;ENSCHIG00000009707;ENSCHIG00000019299;ENSCHIG00000024462	12	8135	14	14209	0.0252271
GO:0016407	acetyltransferase activity	molecular_function	7	ENSCHIG00000021681;ENSCHIG00000022044;ENSCHIG00000017639;ENSCHIG00000021124;ENSCHIG00000011996;ENSCHIG00000000530;ENSCHIG00000026058;ENSCHIG00000017767;ENSCHIG00000022776;ENSCHIG00000018433;ENSCHIG00000016783;ENSCHIG00000000073	12	8135	14	14209	0.0252271
GO:0048565	digestive tract development	biological_process	6	ENSCHIG00000027214;ENSCHIG00000015932;ENSCHIG00000026157;ENSCHIG00000012683;ENSCHIG00000012957;ENSCHIG00000018868;ENSCHIG00000010482;ENSCHIG00000023137;ENSCHIG00000016351;ENSCHIG00000004374;ENSCHIG00000015981;ENSCHIG00000022097	12	8135	14	14209	0.0252271
GO:0032874	positive regulation of stress-activated MAPK cascade	biological_process	12	ENSCHIG00000022660;ENSCHIG00000021517;ENSCHIG00000015173;ENSCHIG00000013779;ENSCHIG00000017412;ENSCHIG00000017203;ENSCHIG00000021875;ENSCHIG00000020285;ENSCHIG00000018544;ENSCHIG00000019284;ENSCHIG00000024746;ENSCHIG00000018498	12	8135	14	14209	0.0252271
GO:0008045	motor neuron axon guidance	biological_process	7	ENSCHIG00000009389;ENSCHIG00000024428;ENSCHIG00000025935;ENSCHIG00000018766;ENSCHIG00000012226;ENSCHIG00000013378;ENSCHIG00000017707;ENSCHIG00000026290;ENSCHIG00000025897;ENSCHIG00000011034;ENSCHIG00000025019;ENSCHIG00000024020	12	8135	14	14209	0.0252271
GO:0042813	Wnt-activated receptor activity	molecular_function	6	ENSCHIG00000007513;ENSCHIG00000014776;ENSCHIG00000008551;ENSCHIG00000026310;ENSCHIG00000017240;ENSCHIG00000016351;ENSCHIG00000026211;ENSCHIG00000023532;ENSCHIG00000027140;ENSCHIG00000012408;ENSCHIG00000001027;ENSCHIG00000019530	12	8135	14	14209	0.0252271
GO:0043425	bHLH transcription factor binding	molecular_function	7	ENSCHIG00000015072;ENSCHIG00000024108;ENSCHIG00000012431;ENSCHIG00000013774;ENSCHIG00000015188;ENSCHIG00000014557;ENSCHIG00000015059;ENSCHIG00000008569;ENSCHIG00000011027;ENSCHIG00000016080;ENSCHIG00000008573;ENSCHIG00000019302	12	8135	14	14209	0.0252271
GO:0060716	labyrinthine layer blood vessel development	biological_process	7	ENSCHIG00000011863;ENSCHIG00000015080;ENSCHIG00000018194;ENSCHIG00000007846;ENSCHIG00000022041;ENSCHIG00000007513;ENSCHIG00000027269;ENSCHIG00000020348;ENSCHIG00000017929;ENSCHIG00000011054;ENSCHIG00000026965;ENSCHIG00000023255	12	8135	14	14209	0.0252271
GO:0005776	autophagosome	cellular_component	7	ENSCHIG00000011591;ENSCHIG00000015773;ENSCHIG00000009815;ENSCHIG00000019684;ENSCHIG00000011837;ENSCHIG00000016103;ENSCHIG00000015595;ENSCHIG00000010441;ENSCHIG00000021314;ENSCHIG00000017349;ENSCHIG00000023077;ENSCHIG00000020622;ENSCHIG00000010259;ENSCHIG00000017855;ENSCHIG00000014755;ENSCHIG00000015032;ENSCHIG00000025313;ENSCHIG00000023358;ENSCHIG00000009037;ENSCHIG00000025399;ENSCHIG00000021542;…	30	8135	41	14209	0.0263335
GO:0004812	aminoacyl-tRNA ligase activity	molecular_function	6	ENSCHIG00000015632;ENSCHIG00000019575;ENSCHIG00000007847;ENSCHIG00000009904;ENSCHIG00000003165;ENSCHIG00000018559;ENSCHIG00000018628;ENSCHIG00000018288;ENSCHIG00000002520;ENSCHIG00000023289;ENSCHIG00000016912;ENSCHIG00000016548;ENSCHIG00000018447;ENSCHIG00000021232;ENSCHIG00000017678;ENSCHIG00000022953;ENSCHIG00000014949;ENSCHIG00000027023;ENSCHIG00000018475;ENSCHIG00000006766;ENSCHIG00000011050;…	30	8135	41	14209	0.0263335
GO:0035264	multicellular organism growth	biological_process	4	ENSCHIG00000013446;ENSCHIG00000022716;ENSCHIG00000021566;ENSCHIG00000016588;ENSCHIG00000005570;ENSCHIG00000014367;ENSCHIG00000009086;ENSCHIG00000018259;ENSCHIG00000014907;ENSCHIG00000016850;ENSCHIG00000018648;ENSCHIG00000023137;ENSCHIG00000011710;ENSCHIG00000020281;ENSCHIG00000019978;ENSCHIG00000009859;ENSCHIG00000017355;ENSCHIG00000014719;ENSCHIG00000005534;ENSCHIG00000012283;ENSCHIG00000025842;…	44	8135	63	14209	0.027414
GO:0007179	transforming growth factor beta receptor signaling pathway	biological_process	8	ENSCHIG00000022660;ENSCHIG00000025384;ENSCHIG00000004093;ENSCHIG00000024280;ENSCHIG00000023803;ENSCHIG00000008989;ENSCHIG00000011281;ENSCHIG00000017165;ENSCHIG00000026868;ENSCHIG00000015547;ENSCHIG00000021186;ENSCHIG00000022353;ENSCHIG00000007488;ENSCHIG00000019461;ENSCHIG00000011473;ENSCHIG00000020206;ENSCHIG00000013774;ENSCHIG00000011916;ENSCHIG00000011433;ENSCHIG00000026440;ENSCHIG00000020790;…	37	8135	52	14209	0.0276657
GO:0006281	DNA repair	biological_process	8	ENSCHIG00000019566;ENSCHIG00000009859;ENSCHIG00000014969;ENSCHIG00000011754;ENSCHIG00000013909;ENSCHIG00000020002;ENSCHIG00000009760;ENSCHIG00000022533;ENSCHIG00000015022;ENSCHIG00000022596;ENSCHIG00000021960;ENSCHIG00000011670;ENSCHIG00000010780;ENSCHIG00000017094;ENSCHIG00000016588;ENSCHIG00000012361;ENSCHIG00000020242;ENSCHIG00000025635;ENSCHIG00000013398;ENSCHIG00000012556;ENSCHIG00000019925;…	110	8135	170	14209	0.0280307
GO:0035904	aorta development	biological_process	7	ENSCHIG00000021986;ENSCHIG00000017030;ENSCHIG00000023368;ENSCHIG00000014927;ENSCHIG00000024351;ENSCHIG00000018616;ENSCHIG00000012651;ENSCHIG00000008763;ENSCHIG00000011729;ENSCHIG00000012311;ENSCHIG00000020340;ENSCHIG00000017289;ENSCHIG00000025917;ENSCHIG00000012537	14	8135	17	14209	0.0283533
GO:0035023	regulation of Rho protein signal transduction	biological_process	11	ENSCHIG00000009804;ENSCHIG00000018812;ENSCHIG00000018134;ENSCHIG00000016042;ENSCHIG00000011652;ENSCHIG00000009596;ENSCHIG00000027194;ENSCHIG00000011740;ENSCHIG00000001591;ENSCHIG00000009064;ENSCHIG00000017311;ENSCHIG00000014430;ENSCHIG00000016532;ENSCHIG00000008445	14	8135	17	14209	0.0283533
GO:0003148	outflow tract septum morphogenesis	biological_process	6	ENSCHIG00000011887;ENSCHIG00000015764;ENSCHIG00000011473;ENSCHIG00000014719;ENSCHIG00000021149;ENSCHIG00000017078;ENSCHIG00000014418;ENSCHIG00000019181;ENSCHIG00000018847;ENSCHIG00000026868;ENSCHIG00000012651;ENSCHIG00000000448;ENSCHIG00000020243;ENSCHIG00000016092	14	8135	17	14209	0.0283533
GO:0030878	thyroid gland development	biological_process	7	ENSCHIG00000016099;ENSCHIG00000011624;ENSCHIG00000013774;ENSCHIG00000014179;ENSCHIG00000018376;ENSCHIG00000006954;ENSCHIG00000011223;ENSCHIG00000021340;ENSCHIG00000013978;ENSCHIG00000024896;ENSCHIG00000005534;ENSCHIG00000014919;ENSCHIG00000012683;ENSCHIG00000012065	14	8135	17	14209	0.0283533
GO:0120163	negative regulation of cold-induced thermogenesis	biological_process	7	ENSCHIG00000027214;ENSCHIG00000013331;ENSCHIG00000011101;ENSCHIG00000024404;ENSCHIG00000014886;ENSCHIG00000022041;ENSCHIG00000018986;ENSCHIG00000025216;ENSCHIG00000023836;ENSCHIG00000027139;ENSCHIG00000027232;ENSCHIG00000021033;ENSCHIG00000024950;ENSCHIG00000021758;ENSCHIG00000004374;ENSCHIG00000011897;ENSCHIG00000008573;ENSCHIG00000018498;ENSCHIG00000013660;ENSCHIG00000018926;ENSCHIG00000010547;…	26	8135	35	14209	0.0285489
GO:0005739	mitochondrion	cellular_component	6	ENSCHIG00000025794;ENSCHIG00000012457;ENSCHIG00000022189;ENSCHIG00000022740;ENSCHIG00000014317;ENSCHIG00000010545;ENSCHIG00000018072;ENSCHIG00000021378;ENSCHIG00000012849;ENSCHIG00000017881;ENSCHIG00000011692;ENSCHIG00000020731;ENSCHIG00000010059;ENSCHIG00000010780;ENSCHIG00000022930;ENSCHIG00000000211;ENSCHIG00000023698;ENSCHIG00000026853;ENSCHIG00000020760;ENSCHIG00000024657;ENSCHIG00000017996;…	550	8135	912	14209	0.0289054
GO:0048705	skeletal system morphogenesis	biological_process	6	ENSCHIG00000026921;ENSCHIG00000022353;ENSCHIG00000018549;ENSCHIG00000019076;ENSCHIG00000021319;ENSCHIG00000012536;ENSCHIG00000013371;ENSCHIG00000025284;ENSCHIG00000016293;ENSCHIG00000026623;ENSCHIG00000021961;ENSCHIG00000016080;ENSCHIG00000025836;ENSCHIG00000024896;ENSCHIG00000019296;ENSCHIG00000009086;ENSCHIG00000018721;ENSCHIG00000015392;ENSCHIG00000005194;ENSCHIG00000025936;ENSCHIG00000005289;…	24	8135	32	14209	0.0294938
GO:0030215	semaphorin receptor binding	molecular_function	6	ENSCHIG00000012568;ENSCHIG00000027158;ENSCHIG00000021175;ENSCHIG00000013063;ENSCHIG00000019936;ENSCHIG00000025096;ENSCHIG00000025161;ENSCHIG00000022763;ENSCHIG00000018377;ENSCHIG00000021814;ENSCHIG00000022875;ENSCHIG00000017412;ENSCHIG00000018089;ENSCHIG00000013180;ENSCHIG00000000579;ENSCHIG00000017078	16	8135	20	14209	0.0300113
GO:0033077	T cell differentiation in thymus	biological_process	9	ENSCHIG00000026576;ENSCHIG00000009831;ENSCHIG00000021723;ENSCHIG00000025697;ENSCHIG00000025038;ENSCHIG00000013144;ENSCHIG00000015297;ENSCHIG00000016322;ENSCHIG00000025557;ENSCHIG00000026310;ENSCHIG00000022716;ENSCHIG00000020242;ENSCHIG00000001019;ENSCHIG00000008257;ENSCHIG00000025020;ENSCHIG00000007513	16	8135	20	14209	0.0300113
GO:0030513	positive regulation of BMP signaling pathway	biological_process	11	ENSCHIG00000010703;ENSCHIG00000027269;ENSCHIG00000007762;ENSCHIG00000025255;ENSCHIG00000017929;ENSCHIG00000021149;ENSCHIG00000026868;ENSCHIG00000022464;ENSCHIG00000002299;ENSCHIG00000017809;ENSCHIG00000019181;ENSCHIG00000020206;ENSCHIG00000026729;ENSCHIG00000015547;ENSCHIG00000020243;ENSCHIG00000013446;ENSCHIG00000026440;ENSCHIG00000022041;ENSCHIG00000027139;ENSCHIG00000021033;ENSCHIG00000016410;…	22	8135	29	14209	0.0302406
GO:0032993	protein-DNA complex	cellular_component	4	ENSCHIG00000006086;ENSCHIG00000008242;ENSCHIG00000009681;ENSCHIG00000018072;ENSCHIG00000008274;ENSCHIG00000026246;ENSCHIG00000013822;ENSCHIG00000020766;ENSCHIG00000026055;ENSCHIG00000017378;ENSCHIG00000022001;ENSCHIG00000011897;ENSCHIG00000011648;ENSCHIG00000011532;ENSCHIG00000008911;ENSCHIG00000025316;ENSCHIG00000002022;ENSCHIG00000025384;ENSCHIG00000025557;ENSCHIG00000003405;ENSCHIG00000026058;…	22	8135	29	14209	0.0302406
GO:0043124	negative regulation of I-kappaB kinase/NF-kappaB signaling	biological_process	10	ENSCHIG00000025775;ENSCHIG00000007476;ENSCHIG00000014058;ENSCHIG00000020712;ENSCHIG00000021749;ENSCHIG00000021461;ENSCHIG00000013800;ENSCHIG00000024812;ENSCHIG00000022312;ENSCHIG00000006785;ENSCHIG00000017728;ENSCHIG00000020643;ENSCHIG00000026577;ENSCHIG00000019146;ENSCHIG00000021957;ENSCHIG00000020549;ENSCHIG00000011027;ENSCHIG00000026750;ENSCHIG00000010443;ENSCHIG00000024962;ENSCHIG00000026354;…	22	8135	29	14209	0.0302406
GO:0001103	RNA polymerase II repressing transcription factor binding	molecular_function	8	ENSCHIG00000018847;ENSCHIG00000014999;ENSCHIG00000016567;ENSCHIG00000022041;ENSCHIG00000010905;ENSCHIG00000026407;ENSCHIG00000020549;ENSCHIG00000009681;ENSCHIG00000020766;ENSCHIG00000022285;ENSCHIG00000013081;ENSCHIG00000024213;ENSCHIG00000020307;ENSCHIG00000024293;ENSCHIG00000009311;ENSCHIG00000015501;ENSCHIG00000020724;ENSCHIG00000012344	18	8135	23	14209	0.0306818
GO:0009966	regulation of signal transduction	biological_process	7	ENSCHIG00000018417;ENSCHIG00000013353;ENSCHIG00000008359;ENSCHIG00000003272;ENSCHIG00000018662;ENSCHIG00000013086;ENSCHIG00000004220;ENSCHIG00000006390;ENSCHIG00000011243;ENSCHIG00000007316;ENSCHIG00000024951;ENSCHIG00000006433;ENSCHIG00000025197;ENSCHIG00000021992;ENSCHIG00000022482;ENSCHIG00000017077;ENSCHIG00000009252;ENSCHIG00000018438	18	8135	23	14209	0.0306818
GO:0048568	embryonic organ development	biological_process	6	ENSCHIG00000000448;ENSCHIG00000018558;ENSCHIG00000009086;ENSCHIG00000013837;ENSCHIG00000016596;ENSCHIG00000022716;ENSCHIG00000023137;ENSCHIG00000010883;ENSCHIG00000023187;ENSCHIG00000020928;ENSCHIG00000025557;ENSCHIG00000015981;ENSCHIG00000015764;ENSCHIG00000020874;ENSCHIG00000013732;ENSCHIG00000015297;ENSCHIG00000025038;ENSCHIG00000010148	18	8135	23	14209	0.0306818
GO:0042771	intrinsic apoptotic signaling pathway in response to DNA damage by p53 class mediator	biological_process	8	ENSCHIG00000012805;ENSCHIG00000013383;ENSCHIG00000009273;ENSCHIG00000008989;ENSCHIG00000016262;ENSCHIG00000006042;ENSCHIG00000010347;ENSCHIG00000011027;ENSCHIG00000000493;ENSCHIG00000016940;ENSCHIG00000011122;ENSCHIG00000011855;ENSCHIG00000007296;ENSCHIG00000017767;ENSCHIG00000001561;ENSCHIG00000017378;ENSCHIG00000021960;ENSCHIG00000024275;ENSCHIG00000016960;ENSCHIG00000021186	20	8135	26	14209	0.030686
GO:0070491	repressing transcription factor binding	molecular_function	7	ENSCHIG00000015135;ENSCHIG00000020549;ENSCHIG00000026108;ENSCHIG00000012431;ENSCHIG00000018437;ENSCHIG00000006086;ENSCHIG00000017187;ENSCHIG00000018772;ENSCHIG00000016080;ENSCHIG00000011219;ENSCHIG00000011476;ENSCHIG00000016811;ENSCHIG00000025557;ENSCHIG00000022088;ENSCHIG00000012718;ENSCHIG00000015445;ENSCHIG00000022041;ENSCHIG00000016322;ENSCHIG00000009550;ENSCHIG00000025824	20	8135	26	14209	0.030686
GO:2001237	negative regulation of extrinsic apoptotic signaling pathway	biological_process	10	ENSCHIG00000009356;ENSCHIG00000015530;ENSCHIG00000015135;ENSCHIG00000026577;ENSCHIG00000007996;ENSCHIG00000017090;ENSCHIG00000017614;ENSCHIG00000019678;ENSCHIG00000017201;ENSCHIG00000023360;ENSCHIG00000022088;ENSCHIG00000008751;ENSCHIG00000016459;ENSCHIG00000022777;ENSCHIG00000022652;ENSCHIG00000024812;ENSCHIG00000026835;ENSCHIG00000022353;ENSCHIG00000013031;ENSCHIG00000021149	20	8135	26	14209	0.030686
GO:0010507	negative regulation of autophagy	biological_process	9	ENSCHIG00000016903;ENSCHIG00000016547;ENSCHIG00000011307;ENSCHIG00000012823;ENSCHIG00000012996;ENSCHIG00000017378;ENSCHIG00000012880;ENSCHIG00000013079;ENSCHIG00000015595;ENSCHIG00000009775;ENSCHIG00000013943;ENSCHIG00000016322;ENSCHIG00000021001;ENSCHIG00000027012;ENSCHIG00000020990;ENSCHIG00000023255;ENSCHIG00000017926;ENSCHIG00000004994;ENSCHIG00000020886;ENSCHIG00000020307	20	8135	26	14209	0.030686
GO:0008584	male gonad development	biological_process	7	ENSCHIG00000026576;ENSCHIG00000014291;ENSCHIG00000025211;ENSCHIG00000016322;ENSCHIG00000023389;ENSCHIG00000020203;ENSCHIG00000014836;ENSCHIG00000016438;ENSCHIG00000019296;ENSCHIG00000025635;ENSCHIG00000016901;ENSCHIG00000016131;ENSCHIG00000012583;ENSCHIG00000012309;ENSCHIG00000025038;ENSCHIG00000007689;ENSCHIG00000021670;ENSCHIG00000026564;ENSCHIG00000010863;ENSCHIG00000003612;ENSCHIG00000015958;…	33	8135	46	14209	0.030971
GO:0044877	protein-containing complex binding	molecular_function	4	ENSCHIG00000025071;ENSCHIG00000019310;ENSCHIG00000011777;ENSCHIG00000012188;ENSCHIG00000017709;ENSCHIG00000026577;ENSCHIG00000024111;ENSCHIG00000018451;ENSCHIG00000025785;ENSCHIG00000010396;ENSCHIG00000022615;ENSCHIG00000005194;ENSCHIG00000024554;ENSCHIG00000019229;ENSCHIG00000007513;ENSCHIG00000010753;ENSCHIG00000010009;ENSCHIG00000014991;ENSCHIG00000026663;ENSCHIG00000015730;ENSCHIG00000018901;…	89	8135	136	14209	0.0310399
GO:0030018	Z disc	cellular_component	5	ENSCHIG00000014088;ENSCHIG00000000077;ENSCHIG00000024513;ENSCHIG00000010063;ENSCHIG00000017967;ENSCHIG00000017642;ENSCHIG00000025204;ENSCHIG00000026598;ENSCHIG00000009461;ENSCHIG00000017393;ENSCHIG00000008742;ENSCHIG00000022336;ENSCHIG00000027015;ENSCHIG00000003705;ENSCHIG00000014797;ENSCHIG00000014281;ENSCHIG00000023494;ENSCHIG00000026232;ENSCHIG00000007263;ENSCHIG00000021010;ENSCHIG00000011206;…	40	8135	57	14209	0.0310868
GO:0006390	mitochondrial transcription	biological_process	10	ENSCHIG00000024685;ENSCHIG00000013267;ENSCHIG00000018293;ENSCHIG00000010638;ENSCHIG00000017458;ENSCHIG00000004409;ENSCHIG00000027210;ENSCHIG00000013578;ENSCHIG00000022070	9	8135	10	14209	0.031992
GO:0014902	myotube differentiation	biological_process	8	ENSCHIG00000017555;ENSCHIG00000011235;ENSCHIG00000021331;ENSCHIG00000010009;ENSCHIG00000009793;ENSCHIG00000016206;ENSCHIG00000011476;ENSCHIG00000021956;ENSCHIG00000017983	9	8135	10	14209	0.031992
GO:0060322	head development	biological_process	5	ENSCHIG00000012111;ENSCHIG00000016525;ENSCHIG00000018019;ENSCHIG00000008580;ENSCHIG00000017600;ENSCHIG00000011010;ENSCHIG00000018177;ENSCHIG00000019737;ENSCHIG00000019458	9	8135	10	14209	0.031992
GO:0032924	activin receptor signaling pathway	biological_process	8	ENSCHIG00000024398;ENSCHIG00000018417;ENSCHIG00000022652;ENSCHIG00000013774;ENSCHIG00000013353;ENSCHIG00000025901;ENSCHIG00000010408;ENSCHIG00000020206;ENSCHIG00000013125	9	8135	10	14209	0.031992
GO:0033235	positive regulation of protein sumoylation	biological_process	11	ENSCHIG00000026570;ENSCHIG00000022181;ENSCHIG00000012406;ENSCHIG00000014001;ENSCHIG00000010071;ENSCHIG00000014051;ENSCHIG00000020760;ENSCHIG00000018437;ENSCHIG00000015352	9	8135	10	14209	0.031992
GO:0060999	positive regulation of dendritic spine development	biological_process	13	ENSCHIG00000010676;ENSCHIG00000025284;ENSCHIG00000018940;ENSCHIG00000026384;ENSCHIG00000000389;ENSCHIG00000021908;ENSCHIG00000018171;ENSCHIG00000022004;ENSCHIG00000018218	9	8135	10	14209	0.031992
GO:0090051	negative regulation of cell migration involved in sprouting angiogenesis	biological_process	12	ENSCHIG00000015386;ENSCHIG00000000413;ENSCHIG00000017641;ENSCHIG00000016811;ENSCHIG00000021532;ENSCHIG00000011243;ENSCHIG00000012747;ENSCHIG00000014002;ENSCHIG00000021033	9	8135	10	14209	0.031992
GO:1902187	negative regulation of viral release from host cell	biological_process	7	ENSCHIG00000010660;ENSCHIG00000024558;ENSCHIG00000010839;ENSCHIG00000012511;ENSCHIG00000012441;ENSCHIG00000012123;ENSCHIG00000011531;ENSCHIG00000008989;ENSCHIG00000009723	9	8135	10	14209	0.031992
GO:0010457	centriole-centriole cohesion	biological_process	5	ENSCHIG00000025433;ENSCHIG00000024159;ENSCHIG00000009088;ENSCHIG00000013033;ENSCHIG00000024256;ENSCHIG00000013739;ENSCHIG00000025406;ENSCHIG00000024570;ENSCHIG00000027262	9	8135	10	14209	0.031992
GO:0032688	negative regulation of interferon-beta production	biological_process	9	ENSCHIG00000013547;ENSCHIG00000013317;ENSCHIG00000025341;ENSCHIG00000015107;ENSCHIG00000012617;ENSCHIG00000026750;ENSCHIG00000017728;ENSCHIG00000027091;ENSCHIG00000019857	9	8135	10	14209	0.031992
GO:0070034	telomerase RNA binding	molecular_function	7	ENSCHIG00000021998;ENSCHIG00000011845;ENSCHIG00000026485;ENSCHIG00000007709;ENSCHIG00000017463;ENSCHIG00000004900;ENSCHIG00000015730;ENSCHIG00000018430;ENSCHIG00000015159	9	8135	10	14209	0.031992
GO:0030983	mismatched DNA binding	molecular_function	8	ENSCHIG00000013324;ENSCHIG00000011953;ENSCHIG00000015426;ENSCHIG00000009803;ENSCHIG00000026585;ENSCHIG00000017062;ENSCHIG00000026340;ENSCHIG00000014129;ENSCHIG00000021960	9	8135	10	14209	0.031992
GO:0010839	negative regulation of keratinocyte proliferation	biological_process	9	ENSCHIG00000020325;ENSCHIG00000012147;ENSCHIG00000023650;ENSCHIG00000022242;ENSCHIG00000023586;ENSCHIG00000024410;ENSCHIG00000008018;ENSCHIG00000024111;ENSCHIG00000017963	9	8135	10	14209	0.031992
GO:0001946	lymphangiogenesis	biological_process	5	ENSCHIG00000025552;ENSCHIG00000013670;ENSCHIG00000000077;ENSCHIG00000021581;ENSCHIG00000008637;ENSCHIG00000024950;ENSCHIG00000000465;ENSCHIG00000020243;ENSCHIG00000013844	9	8135	10	14209	0.031992
GO:0008157	protein phosphatase 1 binding	molecular_function	8	ENSCHIG00000013132;ENSCHIG00000016417;ENSCHIG00000014437;ENSCHIG00000021971;ENSCHIG00000021684;ENSCHIG00000017217;ENSCHIG00000025841;ENSCHIG00000003345;ENSCHIG00000020793	9	8135	10	14209	0.031992
GO:0060707	trophoblast giant cell differentiation	biological_process	6	ENSCHIG00000020376;ENSCHIG00000010355;ENSCHIG00000014308;ENSCHIG00000023104;ENSCHIG00000014176;ENSCHIG00000011290;ENSCHIG00000023141;ENSCHIG00000023368;ENSCHIG00000023298	9	8135	10	14209	0.031992
GO:0007050	cell cycle arrest	biological_process	5	ENSCHIG00000011217;ENSCHIG00000011897;ENSCHIG00000022660;ENSCHIG00000008687;ENSCHIG00000011122;ENSCHIG00000016588;ENSCHIG00000009681;ENSCHIG00000021340;ENSCHIG00000015069;ENSCHIG00000015916;ENSCHIG00000024058;ENSCHIG00000011916;ENSCHIG00000019940;ENSCHIG00000004808;ENSCHIG00000024660;ENSCHIG00000017641;ENSCHIG00000008989;ENSCHIG00000014485;ENSCHIG00000004374;ENSCHIG00000025845;ENSCHIG00000021033;…	38	8135	54	14209	0.0330874
GO:0042803	protein homodimerization activity	molecular_function	6	ENSCHIG00000003026;ENSCHIG00000014137;ENSCHIG00000019637;ENSCHIG00000004994;ENSCHIG00000023238;ENSCHIG00000018544;ENSCHIG00000019111;ENSCHIG00000012333;ENSCHIG00000019677;ENSCHIG00000025264;ENSCHIG00000023750;ENSCHIG00000017940;ENSCHIG00000006685;ENSCHIG00000027045;ENSCHIG00000025120;ENSCHIG00000016667;ENSCHIG00000021755;ENSCHIG00000011206;ENSCHIG00000008403;ENSCHIG00000021418;ENSCHIG00000013670;…	261	8135	423	14209	0.0332993
GO:0042025	host cell nucleus	cellular_component	8	ENSCHIG00000000073;ENSCHIG00000021134;ENSCHIG00000024236;ENSCHIG00000026483;ENSCHIG00000019566;ENSCHIG00000017129;ENSCHIG00000012998;ENSCHIG00000016119;ENSCHIG00000015640;ENSCHIG00000018204;ENSCHIG00000022588;ENSCHIG00000010817;ENSCHIG00000020650;ENSCHIG00000011223;ENSCHIG00000005605;ENSCHIG00000015389;ENSCHIG00000014895;ENSCHIG00000017882;ENSCHIG00000010386;ENSCHIG00000003853;ENSCHIG00000023689;…	104	8135	161	14209	0.0339769
GO:0001666	response to hypoxia	biological_process	5	ENSCHIG00000022660;ENSCHIG00000018266;ENSCHIG00000019290;ENSCHIG00000024719;ENSCHIG00000016600;ENSCHIG00000022705;ENSCHIG00000012825;ENSCHIG00000012065;ENSCHIG00000019737;ENSCHIG00000025926;ENSCHIG00000013798;ENSCHIG00000011855;ENSCHIG00000014088;ENSCHIG00000025695;ENSCHIG00000026382;ENSCHIG00000017516;ENSCHIG00000019181;ENSCHIG00000016948;ENSCHIG00000003365;ENSCHIG00000016293;ENSCHIG00000009693;…	43	8135	62	14209	0.0342204
GO:0061733	peptide-lysine-N-acetyltransferase activity	molecular_function	10	ENSCHIG00000017639;ENSCHIG00000015445;ENSCHIG00000022776;ENSCHIG00000017767;ENSCHIG00000021124;ENSCHIG00000016783	6	8135	6	14209	0.0351902
GO:0036289	peptidyl-serine autophosphorylation	biological_process	11	ENSCHIG00000018506;ENSCHIG00000025852;ENSCHIG00000016588;ENSCHIG00000026577;ENSCHIG00000025628;ENSCHIG00000018742	6	8135	6	14209	0.0351902
GO:0097157	pre-mRNA intronic binding	molecular_function	8	ENSCHIG00000021275;ENSCHIG00000021670;ENSCHIG00000013536;ENSCHIG00000026090;ENSCHIG00000020613;ENSCHIG00000017767	6	8135	6	14209	0.0351902
GO:0001706	endoderm formation	biological_process	6	ENSCHIG00000009389;ENSCHIG00000014847;ENSCHIG00000020206;ENSCHIG00000020928;ENSCHIG00000025557;ENSCHIG00000015840	6	8135	6	14209	0.0351902
GO:0033148	positive regulation of intracellular estrogen receptor signaling pathway	biological_process	10	ENSCHIG00000024111;ENSCHIG00000015068;ENSCHIG00000017090;ENSCHIG00000012427;ENSCHIG00000025622;ENSCHIG00000003071	6	8135	6	14209	0.0351902
GO:0030521	androgen receptor signaling pathway	biological_process	7	ENSCHIG00000012583;ENSCHIG00000017576;ENSCHIG00000000282;ENSCHIG00000012854;ENSCHIG00000011800;ENSCHIG00000010785	6	8135	6	14209	0.0351902
GO:0046974	histone methyltransferase activity (H3-K9 specific)	molecular_function	10	ENSCHIG00000025966;ENSCHIG00000014895;ENSCHIG00000026354;ENSCHIG00000010698;ENSCHIG00000017655;ENSCHIG00000013309	6	8135	6	14209	0.0351902
GO:0061626	pharyngeal arch artery morphogenesis	biological_process	8	ENSCHIG00000017929;ENSCHIG00000020243;ENSCHIG00000000448;ENSCHIG00000008724;ENSCHIG00000021149;ENSCHIG00000009389	6	8135	6	14209	0.0351902
GO:0061133	endopeptidase activator activity	molecular_function	7	ENSCHIG00000022955;ENSCHIG00000009755;ENSCHIG00000005813;ENSCHIG00000015510;ENSCHIG00000007996;ENSCHIG00000012340	6	8135	6	14209	0.0351902
GO:0097504	Gemini of coiled bodies	cellular_component	8	ENSCHIG00000018392;ENSCHIG00000010022;ENSCHIG00000013155;ENSCHIG00000009881;ENSCHIG00000016984;ENSCHIG00000014226	6	8135	6	14209	0.0351902
GO:0032784	regulation of DNA-templated transcription, elongation	biological_process	9	ENSCHIG00000017408;ENSCHIG00000015399;ENSCHIG00000025966;ENSCHIG00000023821;ENSCHIG00000009859;ENSCHIG00000007510	6	8135	6	14209	0.0351902
GO:0006415	translational termination	biological_process	8	ENSCHIG00000022229;ENSCHIG00000009685;ENSCHIG00000018213;ENSCHIG00000011810;ENSCHIG00000009274;ENSCHIG00000007830	6	8135	6	14209	0.0351902
GO:0030033	microvillus assembly	biological_process	8	ENSCHIG00000019539;ENSCHIG00000014864;ENSCHIG00000017624;ENSCHIG00000017900;ENSCHIG00000010840;ENSCHIG00000025560	6	8135	6	14209	0.0351902
GO:0036396	RNA N6-methyladenosine methyltransferase complex	cellular_component	6	ENSCHIG00000026774;ENSCHIG00000024680;ENSCHIG00000020072;ENSCHIG00000015977;ENSCHIG00000016723;ENSCHIG00000017501	6	8135	6	14209	0.0351902
GO:0048513	animal organ development	biological_process	5	ENSCHIG00000025557;ENSCHIG00000016385;ENSCHIG00000018106;ENSCHIG00000014211;ENSCHIG00000021412;ENSCHIG00000000530	6	8135	6	14209	0.0351902
GO:0043184	vascular endothelial growth factor receptor 2 binding	molecular_function	8	ENSCHIG00000006785;ENSCHIG00000010643;ENSCHIG00000010536;ENSCHIG00000022731;ENSCHIG00000015547;ENSCHIG00000013469	6	8135	6	14209	0.0351902
GO:0021517	ventral spinal cord development	biological_process	5	ENSCHIG00000025656;ENSCHIG00000021572;ENSCHIG00000017600;ENSCHIG00000024570;ENSCHIG00000016204;ENSCHIG00000017707	6	8135	6	14209	0.0351902
GO:0060711	labyrinthine layer development	biological_process	6	ENSCHIG00000011863;ENSCHIG00000021340;ENSCHIG00000015968;ENSCHIG00000018194;ENSCHIG00000024645;ENSCHIG00000008751	6	8135	6	14209	0.0351902
GO:1902806	regulation of cell cycle G1/S phase transition	biological_process	9	ENSCHIG00000021288;ENSCHIG00000016012;ENSCHIG00000020712;ENSCHIG00000004678;ENSCHIG00000006042;ENSCHIG00000021774	6	8135	6	14209	0.0351902
GO:0048103	somatic stem cell division	biological_process	6	ENSCHIG00000016716;ENSCHIG00000025323;ENSCHIG00000025020;ENSCHIG00000021033;ENSCHIG00000015925;ENSCHIG00000026310	6	8135	6	14209	0.0351902
GO:0070935	3'-UTR-mediated mRNA stabilization	biological_process	12	ENSCHIG00000026090;ENSCHIG00000026966;ENSCHIG00000014334;ENSCHIG00000017653;ENSCHIG00000025937;ENSCHIG00000015562	6	8135	6	14209	0.0351902
GO:0003747	translation release factor activity	molecular_function	9	ENSCHIG00000022229;ENSCHIG00000011810;ENSCHIG00000009685;ENSCHIG00000009274;ENSCHIG00000007830;ENSCHIG00000018213	6	8135	6	14209	0.0351902
GO:0045322	unmethylated CpG binding	molecular_function	8	ENSCHIG00000021936;ENSCHIG00000026671;ENSCHIG00000018714;ENSCHIG00000024338;ENSCHIG00000014305;ENSCHIG00000021134	6	8135	6	14209	0.0351902
GO:0010950	positive regulation of endopeptidase activity	biological_process	11	ENSCHIG00000009755;ENSCHIG00000007996;ENSCHIG00000015510;ENSCHIG00000018444;ENSCHIG00000005813;ENSCHIG00000022955	6	8135	6	14209	0.0351902
GO:0060396	growth hormone receptor signaling pathway	biological_process	8	ENSCHIG00000027066;ENSCHIG00000013943;ENSCHIG00000021158;ENSCHIG00000003903;ENSCHIG00000020307;ENSCHIG00000010749	6	8135	6	14209	0.0351902
GO:0007183	SMAD protein complex assembly	biological_process	8	ENSCHIG00000020206;ENSCHIG00000011281;ENSCHIG00000019181;ENSCHIG00000013774;ENSCHIG00000007961;ENSCHIG00000011916	6	8135	6	14209	0.0351902
GO:0090037	positive regulation of protein kinase C signaling	biological_process	10	ENSCHIG00000024197;ENSCHIG00000024296;ENSCHIG00000013670;ENSCHIG00000021782;ENSCHIG00000010476;ENSCHIG00000016131	6	8135	6	14209	0.0351902
GO:0034702	ion channel complex	cellular_component	6	ENSCHIG00000026111;ENSCHIG00000020260;ENSCHIG00000003097;ENSCHIG00000009462;ENSCHIG00000009625;ENSCHIG00000020793	6	8135	6	14209	0.0351902
GO:0005021	vascular endothelial growth factor-activated receptor activity	molecular_function	10	ENSCHIG00000016092;ENSCHIG00000008067;ENSCHIG00000005194;ENSCHIG00000006477;ENSCHIG00000013670;ENSCHIG00000019587	6	8135	6	14209	0.0351902
GO:0060440	trachea formation	biological_process	6	ENSCHIG00000021340;ENSCHIG00000011473;ENSCHIG00000025557;ENSCHIG00000014919;ENSCHIG00000021149;ENSCHIG00000016099	6	8135	6	14209	0.0351902
GO:0097692	histone H3-K4 monomethylation	biological_process	14	ENSCHIG00000025896;ENSCHIG00000015068;ENSCHIG00000026671;ENSCHIG00000013406;ENSCHIG00000012628;ENSCHIG00000008734	6	8135	6	14209	0.0351902
GO:2000726	negative regulation of cardiac muscle cell differentiation	biological_process	10	ENSCHIG00000010794;ENSCHIG00000012951;ENSCHIG00000026310;ENSCHIG00000014847;ENSCHIG00000021925;ENSCHIG00000020787	6	8135	6	14209	0.0351902
GO:0005732	small nucleolar ribonucleoprotein complex	cellular_component	5	ENSCHIG00000023450;ENSCHIG00000012864;ENSCHIG00000018430;ENSCHIG00000010334;ENSCHIG00000023646;ENSCHIG00000025013	6	8135	6	14209	0.0351902
GO:0007399	nervous system development	biological_process	6	ENSCHIG00000023187;ENSCHIG00000007677;ENSCHIG00000021814;ENSCHIG00000017411;ENSCHIG00000016092;ENSCHIG00000015186;ENSCHIG00000020859;ENSCHIG00000025096;ENSCHIG00000020062;ENSCHIG00000010752;ENSCHIG00000007157;ENSCHIG00000006638;ENSCHIG00000012099;ENSCHIG00000016374;ENSCHIG00000018812;ENSCHIG00000019428;ENSCHIG00000000286;ENSCHIG00000000579;ENSCHIG00000011034;ENSCHIG00000021866;ENSCHIG00000021480;…	69	8135	104	14209	0.036257
GO:0006418	tRNA aminoacylation for protein translation	biological_process	12	ENSCHIG00000021232;ENSCHIG00000011008;ENSCHIG00000023952;ENSCHIG00000002520;ENSCHIG00000013499;ENSCHIG00000018447;ENSCHIG00000013566;ENSCHIG00000011050;ENSCHIG00000014340;ENSCHIG00000007847;ENSCHIG00000016548;ENSCHIG00000027023;ENSCHIG00000023289;ENSCHIG00000018288;ENSCHIG00000019297;ENSCHIG00000003165;ENSCHIG00000018559;ENSCHIG00000022512;ENSCHIG00000019575;ENSCHIG00000018628;ENSCHIG00000014949;…	25	8135	34	14209	0.037939
GO:0000082	G1/S transition of mitotic cell cycle	biological_process	7	ENSCHIG00000016012;ENSCHIG00000021351;ENSCHIG00000012763;ENSCHIG00000018417;ENSCHIG00000004374;ENSCHIG00000010534;ENSCHIG00000019087;ENSCHIG00000019940;ENSCHIG00000013081;ENSCHIG00000024742;ENSCHIG00000025901;ENSCHIG00000020837;ENSCHIG00000010662;ENSCHIG00000018497;ENSCHIG00000009550;ENSCHIG00000001675;ENSCHIG00000026598;ENSCHIG00000022586;ENSCHIG00000025868;ENSCHIG00000006042;ENSCHIG00000022652;…	25	8135	34	14209	0.037939
GO:0080182	histone H3-K4 trimethylation	biological_process	13	ENSCHIG00000019979;ENSCHIG00000013406;ENSCHIG00000016642;ENSCHIG00000017357;ENSCHIG00000021891;ENSCHIG00000015068;ENSCHIG00000011919;ENSCHIG00000025896;ENSCHIG00000019208;ENSCHIG00000026671;ENSCHIG00000021589	11	8135	13	14209	0.0384155
GO:0080008	Cul4-RING E3 ubiquitin ligase complex	cellular_component	7	ENSCHIG00000024329;ENSCHIG00000014969;ENSCHIG00000014809;ENSCHIG00000021038;ENSCHIG00000011633;ENSCHIG00000004757;ENSCHIG00000021848;ENSCHIG00000010370;ENSCHIG00000021645;ENSCHIG00000018130;ENSCHIG00000007737	11	8135	13	14209	0.0384155
GO:0046966	thyroid hormone receptor binding	molecular_function	8	ENSCHIG00000022784;ENSCHIG00000016934;ENSCHIG00000024111;ENSCHIG00000003115;ENSCHIG00000011147;ENSCHIG00000013398;ENSCHIG00000026058;ENSCHIG00000024372;ENSCHIG00000014725;ENSCHIG00000022580;ENSCHIG00000021350	11	8135	13	14209	0.0384155
GO:0035162	embryonic hemopoiesis	biological_process	8	ENSCHIG00000011473;ENSCHIG00000025038;ENSCHIG00000010239;ENSCHIG00000024111;ENSCHIG00000013222;ENSCHIG00000025211;ENSCHIG00000017357;ENSCHIG00000014886;ENSCHIG00000008926;ENSCHIG00000019037;ENSCHIG00000023704	11	8135	13	14209	0.0384155
GO:0004709	MAP kinase kinase kinase activity	molecular_function	9	ENSCHIG00000015700;ENSCHIG00000010206;ENSCHIG00000017140;ENSCHIG00000015916;ENSCHIG00000009330;ENSCHIG00000011803;ENSCHIG00000017886;ENSCHIG00000008756;ENSCHIG00000015662;ENSCHIG00000019302;ENSCHIG00000016673	11	8135	13	14209	0.0384155
GO:2001034	positive regulation of double-strand break repair via nonhomologous end joining	biological_process	12	ENSCHIG00000025585;ENSCHIG00000023637;ENSCHIG00000020327;ENSCHIG00000023709;ENSCHIG00000000239;ENSCHIG00000015730;ENSCHIG00000016137;ENSCHIG00000011007;ENSCHIG00000013822;ENSCHIG00000014936;ENSCHIG00000009854	11	8135	13	14209	0.0384155
GO:0060216	definitive hemopoiesis	biological_process	8	ENSCHIG00000014779;ENSCHIG00000025020;ENSCHIG00000027207;ENSCHIG00000013978;ENSCHIG00000017156;ENSCHIG00000023704;ENSCHIG00000025323;ENSCHIG00000024420;ENSCHIG00000027128;ENSCHIG00000017357;ENSCHIG00000019360	11	8135	13	14209	0.0384155
GO:0071360	cellular response to exogenous dsRNA	biological_process	9	ENSCHIG00000009882;ENSCHIG00000025883;ENSCHIG00000019125;ENSCHIG00000018397;ENSCHIG00000019848;ENSCHIG00000019290;ENSCHIG00000021671;ENSCHIG00000015699;ENSCHIG00000020760;ENSCHIG00000019421;ENSCHIG00000018643	11	8135	13	14209	0.0384155
GO:1903672	positive regulation of sprouting angiogenesis	biological_process	9	ENSCHIG00000020787;ENSCHIG00000017162;ENSCHIG00000019772;ENSCHIG00000015335;ENSCHIG00000014497;ENSCHIG00000016056;ENSCHIG00000018366;ENSCHIG00000011281;ENSCHIG00000000472;ENSCHIG00000012037;ENSCHIG00000012708	11	8135	13	14209	0.0384155
GO:0021983	pituitary gland development	biological_process	7	ENSCHIG00000005326;ENSCHIG00000027161;ENSCHIG00000021149;ENSCHIG00000017929;ENSCHIG00000007287;ENSCHIG00000014779;ENSCHIG00000012683;ENSCHIG00000000448;ENSCHIG00000017600;ENSCHIG00000022041;ENSCHIG00000009389	11	8135	13	14209	0.0384155
GO:0042254	ribosome biogenesis	biological_process	6	ENSCHIG00000014990;ENSCHIG00000023646;ENSCHIG00000023450;ENSCHIG00000009393;ENSCHIG00000018496;ENSCHIG00000020789;ENSCHIG00000001224;ENSCHIG00000020011;ENSCHIG00000015797;ENSCHIG00000011845;ENSCHIG00000023251;ENSCHIG00000025676;ENSCHIG00000003188;ENSCHIG00000019332;ENSCHIG00000019828;ENSCHIG00000018430;ENSCHIG00000022065;ENSCHIG00000016026;ENSCHIG00000001534;ENSCHIG00000019551;ENSCHIG00000015760;…	39	8135	56	14209	0.0390275
GO:0006338	chromatin remodeling	biological_process	6	ENSCHIG00000022376;ENSCHIG00000022315;ENSCHIG00000024462;ENSCHIG00000022661;ENSCHIG00000017542;ENSCHIG00000010785;ENSCHIG00000006633;ENSCHIG00000007198;ENSCHIG00000018542;ENSCHIG00000011496;ENSCHIG00000016987;ENSCHIG00000019365;ENSCHIG00000003071;ENSCHIG00000007133;ENSCHIG00000023545;ENSCHIG00000015318;ENSCHIG00000023143;ENSCHIG00000015327;ENSCHIG00000018437;ENSCHIG00000012322;ENSCHIG00000019115;…	39	8135	56	14209	0.0390275
GO:0048538	thymus development	biological_process	7	ENSCHIG00000007119;ENSCHIG00000012065;ENSCHIG00000012683;ENSCHIG00000020242;ENSCHIG00000025557;ENSCHIG00000014919;ENSCHIG00000025038;ENSCHIG00000014179;ENSCHIG00000016322;ENSCHIG00000008257;ENSCHIG00000025284;ENSCHIG00000012309;ENSCHIG00000018376;ENSCHIG00000022353;ENSCHIG00000013144;ENSCHIG00000024896;ENSCHIG00000021749;ENSCHIG00000021340;ENSCHIG00000006954;ENSCHIG00000014367;ENSCHIG00000016588;…	23	8135	31	14209	0.0395759
GO:0060548	negative regulation of cell death	biological_process	7	ENSCHIG00000000286;ENSCHIG00000000493;ENSCHIG00000021033;ENSCHIG00000017618;ENSCHIG00000019684;ENSCHIG00000006804;ENSCHIG00000009982;ENSCHIG00000013419;ENSCHIG00000022088;ENSCHIG00000009523;ENSCHIG00000011073;ENSCHIG00000012541;ENSCHIG00000012569;ENSCHIG00000011861;ENSCHIG00000014202;ENSCHIG00000021461;ENSCHIG00000015320;ENSCHIG00000021149;ENSCHIG00000019181;ENSCHIG00000023402;ENSCHIG00000021782;…	23	8135	31	14209	0.0395759
GO:0006486	protein glycosylation	biological_process	9	ENSCHIG00000016724;ENSCHIG00000015770;ENSCHIG00000005257;ENSCHIG00000012848;ENSCHIG00000021251;ENSCHIG00000020603;ENSCHIG00000011967;ENSCHIG00000001204;ENSCHIG00000022129;ENSCHIG00000026540;ENSCHIG00000025284;ENSCHIG00000023977;ENSCHIG00000024538;ENSCHIG00000021775;ENSCHIG00000010475;ENSCHIG00000021548;ENSCHIG00000010952;ENSCHIG00000012912;ENSCHIG00000013619;ENSCHIG00000018512;ENSCHIG00000013075;…	78	8135	119	14209	0.0396001
GO:0030900	forebrain development	biological_process	5	ENSCHIG00000025284;ENSCHIG00000012253;ENSCHIG00000010785;ENSCHIG00000015297;ENSCHIG00000024478;ENSCHIG00000012195;ENSCHIG00000014094;ENSCHIG00000023141;ENSCHIG00000021866;ENSCHIG00000026440;ENSCHIG00000025557;ENSCHIG00000022285;ENSCHIG00000016119;ENSCHIG00000023641;ENSCHIG00000021033;ENSCHIG00000018558;ENSCHIG00000015683;ENSCHIG00000027262;ENSCHIG00000012065;ENSCHIG00000017289;ENSCHIG00000007604;…	32	8135	45	14209	0.0397647
GO:0030307	positive regulation of cell growth	biological_process	7	ENSCHIG00000018091;ENSCHIG00000013595;ENSCHIG00000023255;ENSCHIG00000022353;ENSCHIG00000025316;ENSCHIG00000025519;ENSCHIG00000022660;ENSCHIG00000024721;ENSCHIG00000023522;ENSCHIG00000014291;ENSCHIG00000020547;ENSCHIG00000019376;ENSCHIG00000021936;ENSCHIG00000000074;ENSCHIG00000021180;ENSCHIG00000019806;ENSCHIG00000021121;ENSCHIG00000009969;ENSCHIG00000016322;ENSCHIG00000021681;ENSCHIG00000022955;…	32	8135	45	14209	0.0397647
GO:0045669	positive regulation of osteoblast differentiation	biological_process	8	ENSCHIG00000022955;ENSCHIG00000009982;ENSCHIG00000020243;ENSCHIG00000026576;ENSCHIG00000012951;ENSCHIG00000021182;ENSCHIG00000026165;ENSCHIG00000013869;ENSCHIG00000017761;ENSCHIG00000025557;ENSCHIG00000026682;ENSCHIG00000013125;ENSCHIG00000026550;ENSCHIG00000013353;ENSCHIG00000011281;ENSCHIG00000013312;ENSCHIG00000016206;ENSCHIG00000019530;ENSCHIG00000027269;ENSCHIG00000016080;ENSCHIG00000018269;…	32	8135	45	14209	0.0397647
GO:0070098	chemokine-mediated signaling pathway	biological_process	7	ENSCHIG00000013798;ENSCHIG00000006150;ENSCHIG00000025437;ENSCHIG00000002856;ENSCHIG00000020624;ENSCHIG00000001053;ENSCHIG00000009597;ENSCHIG00000003017;ENSCHIG00000020041;ENSCHIG00000009039;ENSCHIG00000007582;ENSCHIG00000019145;ENSCHIG00000008163;ENSCHIG00000003089;ENSCHIG00000007904;ENSCHIG00000010448;ENSCHIG00000006778;ENSCHIG00000010998;ENSCHIG00000004634;ENSCHIG00000011514;ENSCHIG00000007770	21	8135	28	14209	0.0410431
GO:0043507	positive regulation of JUN kinase activity	biological_process	13	ENSCHIG00000015888;ENSCHIG00000006785;ENSCHIG00000014847;ENSCHIG00000009330;ENSCHIG00000013014;ENSCHIG00000025019;ENSCHIG00000003071;ENSCHIG00000010206;ENSCHIG00000022377;ENSCHIG00000011803;ENSCHIG00000026211;ENSCHIG00000008551;ENSCHIG00000019302;ENSCHIG00000015925;ENSCHIG00000011883;ENSCHIG00000016131;ENSCHIG00000025614;ENSCHIG00000020285;ENSCHIG00000020961;ENSCHIG00000007513;ENSCHIG00000014487	21	8135	28	14209	0.0410431
GO:0004879	nuclear receptor activity	molecular_function	6	ENSCHIG00000014058;ENSCHIG00000025775;ENSCHIG00000011223;ENSCHIG00000027007;ENSCHIG00000011887;ENSCHIG00000013898;ENSCHIG00000026407;ENSCHIG00000009664;ENSCHIG00000016782;ENSCHIG00000022036;ENSCHIG00000023586;ENSCHIG00000023141;ENSCHIG00000020650;ENSCHIG00000010266;ENSCHIG00000023543;ENSCHIG00000005408;ENSCHIG00000020292;ENSCHIG00000013751;ENSCHIG00000012843;ENSCHIG00000014719;ENSCHIG00000020307	21	8135	28	14209	0.0410431
GO:0008380	RNA splicing	biological_process	10	ENSCHIG00000025295;ENSCHIG00000000499;ENSCHIG00000007987;ENSCHIG00000012917;ENSCHIG00000019218;ENSCHIG00000014163;ENSCHIG00000024648;ENSCHIG00000024730;ENSCHIG00000022714;ENSCHIG00000016458;ENSCHIG00000012864;ENSCHIG00000011603;ENSCHIG00000009881;ENSCHIG00000011709;ENSCHIG00000007497;ENSCHIG00000025362;ENSCHIG00000020613;ENSCHIG00000026011;ENSCHIG00000009291;ENSCHIG00000014264;ENSCHIG00000024496;…	73	8135	111	14209	0.0412994
GO:0007281	germ cell development	biological_process	5	ENSCHIG00000020810;ENSCHIG00000021149;ENSCHIG00000023368;ENSCHIG00000023255;ENSCHIG00000013309;ENSCHIG00000014719;ENSCHIG00000016438;ENSCHIG00000024498;ENSCHIG00000014806;ENSCHIG00000021960;ENSCHIG00000022652;ENSCHIG00000021780;ENSCHIG00000025635	13	8135	16	14209	0.0416186
GO:0048147	negative regulation of fibroblast proliferation	biological_process	8	ENSCHIG00000021750;ENSCHIG00000023242;ENSCHIG00000006236;ENSCHIG00000017378;ENSCHIG00000017893;ENSCHIG00000016438;ENSCHIG00000014291;ENSCHIG00000006785;ENSCHIG00000011681;ENSCHIG00000022300;ENSCHIG00000008085;ENSCHIG00000009037;ENSCHIG00000003476	13	8135	16	14209	0.0416186
GO:0060045	positive regulation of cardiac muscle cell proliferation	biological_process	8	ENSCHIG00000011006;ENSCHIG00000017090;ENSCHIG00000014418;ENSCHIG00000015764;ENSCHIG00000011054;ENSCHIG00000020738;ENSCHIG00000018847;ENSCHIG00000022041;ENSCHIG00000007287;ENSCHIG00000026965;ENSCHIG00000016206;ENSCHIG00000021033;ENSCHIG00000000448	13	8135	16	14209	0.0416186
GO:0006368	transcription elongation from RNA polymerase II promoter	biological_process	9	ENSCHIG00000011700;ENSCHIG00000016464;ENSCHIG00000026783;ENSCHIG00000015237;ENSCHIG00000015510;ENSCHIG00000018558;ENSCHIG00000023821;ENSCHIG00000014277;ENSCHIG00000011919;ENSCHIG00000016642;ENSCHIG00000022300;ENSCHIG00000018044;ENSCHIG00000020842	13	8135	16	14209	0.0416186
GO:0070530	K63-linked polyubiquitin modification-dependent protein binding	molecular_function	7	ENSCHIG00000021035;ENSCHIG00000023259;ENSCHIG00000024255;ENSCHIG00000017855;ENSCHIG00000022878;ENSCHIG00000013890;ENSCHIG00000013744;ENSCHIG00000006555;ENSCHIG00000008343;ENSCHIG00000026775;ENSCHIG00000020242;ENSCHIG00000020643;ENSCHIG00000023041	13	8135	16	14209	0.0416186
GO:0035327	transcriptionally active chromatin	cellular_component	7	ENSCHIG00000014058;ENSCHIG00000021121;ENSCHIG00000011919;ENSCHIG00000026498;ENSCHIG00000018044;ENSCHIG00000015153;ENSCHIG00000021891;ENSCHIG00000020022;ENSCHIG00000024007;ENSCHIG00000018466;ENSCHIG00000024475;ENSCHIG00000017651;ENSCHIG00000025114	13	8135	16	14209	0.0416186
GO:0007095	mitotic G2 DNA damage checkpoint	biological_process	9	ENSCHIG00000017203;ENSCHIG00000020874;ENSCHIG00000020712;ENSCHIG00000011173;ENSCHIG00000006901;ENSCHIG00000020285;ENSCHIG00000020590;ENSCHIG00000015173;ENSCHIG00000009393;ENSCHIG00000006042;ENSCHIG00000025420;ENSCHIG00000010329;ENSCHIG00000017185	13	8135	16	14209	0.0416186
GO:0016571	histone methylation	biological_process	11	ENSCHIG00000025585;ENSCHIG00000011147;ENSCHIG00000009854;ENSCHIG00000025553;ENSCHIG00000015509;ENSCHIG00000010516;ENSCHIG00000014997;ENSCHIG00000018913;ENSCHIG00000006399;ENSCHIG00000013309;ENSCHIG00000008995;ENSCHIG00000023143;ENSCHIG00000026246	13	8135	16	14209	0.0416186
GO:0016849	phosphorus-oxygen lyase activity	molecular_function	5	ENSCHIG00000024549;ENSCHIG00000023233;ENSCHIG00000026047;ENSCHIG00000011753;ENSCHIG00000022874;ENSCHIG00000014863;ENSCHIG00000025184;ENSCHIG00000011588;ENSCHIG00000009873;ENSCHIG00000023502;ENSCHIG00000008754;ENSCHIG00000020735;ENSCHIG00000025812	13	8135	16	14209	0.0416186
GO:0055007	cardiac muscle cell differentiation	biological_process	7	ENSCHIG00000012951;ENSCHIG00000021925;ENSCHIG00000016206;ENSCHIG00000013044;ENSCHIG00000021149;ENSCHIG00000018208;ENSCHIG00000012328;ENSCHIG00000017251;ENSCHIG00000014430;ENSCHIG00000017707;ENSCHIG00000023737;ENSCHIG00000010785;ENSCHIG00000018847	13	8135	16	14209	0.0416186
GO:0032091	negative regulation of protein binding	biological_process	7	ENSCHIG00000017063;ENSCHIG00000012180;ENSCHIG00000012569;ENSCHIG00000019290;ENSCHIG00000020832;ENSCHIG00000011423;ENSCHIG00000009169;ENSCHIG00000020790;ENSCHIG00000017007;ENSCHIG00000018171;ENSCHIG00000020614;ENSCHIG00000014847;ENSCHIG00000010239;ENSCHIG00000022553;ENSCHIG00000017173;ENSCHIG00000010710;ENSCHIG00000011206;ENSCHIG00000013082;ENSCHIG00000016736;ENSCHIG00000024116;ENSCHIG00000001154;…	37	8135	53	14209	0.0416754
GO:0003707	steroid hormone receptor activity	molecular_function	5	ENSCHIG00000020650;ENSCHIG00000026407;ENSCHIG00000011223;ENSCHIG00000023141;ENSCHIG00000023586;ENSCHIG00000020292;ENSCHIG00000010694;ENSCHIG00000014160;ENSCHIG00000011887;ENSCHIG00000005408;ENSCHIG00000008676;ENSCHIG00000009664;ENSCHIG00000024110;ENSCHIG00000015224;ENSCHIG00000022728;ENSCHIG00000023543;ENSCHIG00000013898;ENSCHIG00000027007;ENSCHIG00000016782;ENSCHIG00000014058;ENSCHIG00000022036;…	30	8135	42	14209	0.0422073
GO:0043433	negative regulation of DNA-binding transcription factor activity	biological_process	6	ENSCHIG00000011101;ENSCHIG00000018437;ENSCHIG00000014557;ENSCHIG00000016095;ENSCHIG00000009681;ENSCHIG00000022580;ENSCHIG00000019302;ENSCHIG00000013837;ENSCHIG00000025731;ENSCHIG00000020313;ENSCHIG00000021382;ENSCHIG00000009169;ENSCHIG00000024213;ENSCHIG00000021266;ENSCHIG00000021581;ENSCHIG00000014058;ENSCHIG00000006242;ENSCHIG00000024360;ENSCHIG00000019461;ENSCHIG00000013849;ENSCHIG00000011897;…	30	8135	42	14209	0.0422073
GO:0045732	positive regulation of protein catabolic process	biological_process	8	ENSCHIG00000009196;ENSCHIG00000005106;ENSCHIG00000018325;ENSCHIG00000014969;ENSCHIG00000022144;ENSCHIG00000021670;ENSCHIG00000025868;ENSCHIG00000022404;ENSCHIG00000020832;ENSCHIG00000010291;ENSCHIG00000021461;ENSCHIG00000016131;ENSCHIG00000002911;ENSCHIG00000006785;ENSCHIG00000014332;ENSCHIG00000008758;ENSCHIG00000018721;ENSCHIG00000014824;ENSCHIG00000026382;ENSCHIG00000017155;ENSCHIG00000012878;…	30	8135	42	14209	0.0422073
GO:0001725	stress fiber	cellular_component	7	ENSCHIG00000009601;ENSCHIG00000011646;ENSCHIG00000026232;ENSCHIG00000010749;ENSCHIG00000008742;ENSCHIG00000017642;ENSCHIG00000022266;ENSCHIG00000006743;ENSCHIG00000020302;ENSCHIG00000012180;ENSCHIG00000013943;ENSCHIG00000021010;ENSCHIG00000011102;ENSCHIG00000009461;ENSCHIG00000017467;ENSCHIG00000011888;ENSCHIG00000025688;ENSCHIG00000015376;ENSCHIG00000013962;ENSCHIG00000015925;ENSCHIG00000026369;…	30	8135	42	14209	0.0422073
GO:0001942	hair follicle development	biological_process	6	ENSCHIG00000015135;ENSCHIG00000021670;ENSCHIG00000022242;ENSCHIG00000025552;ENSCHIG00000014367;ENSCHIG00000000292;ENSCHIG00000023532;ENSCHIG00000015925;ENSCHIG00000018884;ENSCHIG00000022853;ENSCHIG00000025901;ENSCHIG00000027214;ENSCHIG00000021901;ENSCHIG00000012803;ENSCHIG00000022660;ENSCHIG00000014847;ENSCHIG00000012111;ENSCHIG00000018417;ENSCHIG00000017240	19	8135	25	14209	0.0422202
GO:0000186	activation of MAPKK activity	biological_process	13	ENSCHIG00000015700;ENSCHIG00000025284;ENSCHIG00000009330;ENSCHIG00000018269;ENSCHIG00000019302;ENSCHIG00000011803;ENSCHIG00000006954;ENSCHIG00000015662;ENSCHIG00000016673;ENSCHIG00000017140;ENSCHIG00000008756;ENSCHIG00000021149;ENSCHIG00000022353;ENSCHIG00000017886;ENSCHIG00000026461;ENSCHIG00000015173;ENSCHIG00000015916;ENSCHIG00000011819;ENSCHIG00000010206	19	8135	25	14209	0.0422202
GO:0030331	estrogen receptor binding	molecular_function	9	ENSCHIG00000012283;ENSCHIG00000025557;ENSCHIG00000025622;ENSCHIG00000008908;ENSCHIG00000024111;ENSCHIG00000016656;ENSCHIG00000024372;ENSCHIG00000017651;ENSCHIG00000013013;ENSCHIG00000026798;ENSCHIG00000012427;ENSCHIG00000008944;ENSCHIG00000004409;ENSCHIG00000016814;ENSCHIG00000026928;ENSCHIG00000007737;ENSCHIG00000025316;ENSCHIG00000014058;ENSCHIG00000011147	19	8135	25	14209	0.0422202
GO:0005109	frizzled binding	molecular_function	7	ENSCHIG00000012408;ENSCHIG00000016957;ENSCHIG00000026576;ENSCHIG00000011353;ENSCHIG00000026310;ENSCHIG00000015150;ENSCHIG00000017940;ENSCHIG00000025554;ENSCHIG00000014291;ENSCHIG00000014072;ENSCHIG00000013682;ENSCHIG00000011054;ENSCHIG00000014776;ENSCHIG00000016131;ENSCHIG00000013014	15	8135	19	14209	0.0428741
GO:0030522	intracellular receptor signaling pathway	biological_process	5	ENSCHIG00000012843;ENSCHIG00000009664;ENSCHIG00000011223;ENSCHIG00000023141;ENSCHIG00000010266;ENSCHIG00000025775;ENSCHIG00000022036;ENSCHIG00000005408;ENSCHIG00000013751;ENSCHIG00000020307;ENSCHIG00000013898;ENSCHIG00000027007;ENSCHIG00000020292;ENSCHIG00000026407;ENSCHIG00000023586	15	8135	19	14209	0.0428741
GO:0033613	activating transcription factor binding	molecular_function	7	ENSCHIG00000020549;ENSCHIG00000014722;ENSCHIG00000020206;ENSCHIG00000015135;ENSCHIG00000018437;ENSCHIG00000016206;ENSCHIG00000008460;ENSCHIG00000012998;ENSCHIG00000017655;ENSCHIG00000022661;ENSCHIG00000014196;ENSCHIG00000014014;ENSCHIG00000024497;ENSCHIG00000017767;ENSCHIG00000011327	15	8135	19	14209	0.0428741
GO:0048872	homeostasis of number of cells	biological_process	6	ENSCHIG00000018662;ENSCHIG00000014990;ENSCHIG00000025038;ENSCHIG00000020828;ENSCHIG00000010239;ENSCHIG00000026390;ENSCHIG00000016258;ENSCHIG00000019145;ENSCHIG00000009086;ENSCHIG00000022083;ENSCHIG00000016438;ENSCHIG00000002303;ENSCHIG00000018755;ENSCHIG00000020041;ENSCHIG00000021385	15	8135	19	14209	0.0428741
GO:0030901	midbrain development	biological_process	5	ENSCHIG00000014094;ENSCHIG00000011281;ENSCHIG00000011006;ENSCHIG00000021124;ENSCHIG00000003742;ENSCHIG00000017929;ENSCHIG00000023532;ENSCHIG00000017240;ENSCHIG00000025557;ENSCHIG00000016131;ENSCHIG00000021936;ENSCHIG00000005050;ENSCHIG00000017289;ENSCHIG00000017355;ENSCHIG00000000389	15	8135	19	14209	0.0428741
GO:0001541	ovarian follicle development	biological_process	6	ENSCHIG00000016588;ENSCHIG00000007582;ENSCHIG00000026144;ENSCHIG00000026671;ENSCHIG00000021663;ENSCHIG00000026340;ENSCHIG00000012740;ENSCHIG00000012545;ENSCHIG00000020696;ENSCHIG00000016438;ENSCHIG00000026165;ENSCHIG00000016322;ENSCHIG00000017576;ENSCHIG00000019181;ENSCHIG00000025901	15	8135	19	14209	0.0428741
GO:0032781	positive regulation of ATPase activity	biological_process	8	ENSCHIG00000017007;ENSCHIG00000025855;ENSCHIG00000022533;ENSCHIG00000026112;ENSCHIG00000024530;ENSCHIG00000000214;ENSCHIG00000012683;ENSCHIG00000023627;ENSCHIG00000013207;ENSCHIG00000013165;ENSCHIG00000022308;ENSCHIG00000010529;ENSCHIG00000003443;ENSCHIG00000026199;ENSCHIG00000015815	15	8135	19	14209	0.0428741
GO:0070412	R-SMAD binding	molecular_function	6	ENSCHIG00000025384;ENSCHIG00000011800;ENSCHIG00000017881;ENSCHIG00000013774;ENSCHIG00000004093;ENSCHIG00000021064;ENSCHIG00000020206;ENSCHIG00000018027;ENSCHIG00000012017;ENSCHIG00000019681;ENSCHIG00000020961;ENSCHIG00000019181;ENSCHIG00000022226;ENSCHIG00000000293;ENSCHIG00000012651	15	8135	19	14209	0.0428741
GO:0035198	miRNA binding	molecular_function	8	ENSCHIG00000023944;ENSCHIG00000003359;ENSCHIG00000020613;ENSCHIG00000020469;ENSCHIG00000010156;ENSCHIG00000026017;ENSCHIG00000014334;ENSCHIG00000026564;ENSCHIG00000017690;ENSCHIG00000021957;ENSCHIG00000012952;ENSCHIG00000002873;ENSCHIG00000022180;ENSCHIG00000011536;ENSCHIG00000010025	15	8135	19	14209	0.0428741
GO:0035925	mRNA 3'-UTR AU-rich region binding	molecular_function	9	ENSCHIG00000022716;ENSCHIG00000027053;ENSCHIG00000018091;ENSCHIG00000023209;ENSCHIG00000020810;ENSCHIG00000021957;ENSCHIG00000002602;ENSCHIG00000025020;ENSCHIG00000024731;ENSCHIG00000017463;ENSCHIG00000012929;ENSCHIG00000021121;ENSCHIG00000013536;ENSCHIG00000014334;ENSCHIG00000009144	15	8135	19	14209	0.0428741
GO:0007173	epidermal growth factor receptor signaling pathway	biological_process	9	ENSCHIG00000021749;ENSCHIG00000018884;ENSCHIG00000016061;ENSCHIG00000020993;ENSCHIG00000012851;ENSCHIG00000015335;ENSCHIG00000002578;ENSCHIG00000020547;ENSCHIG00000011916;ENSCHIG00000021670;ENSCHIG00000023255;ENSCHIG00000011014;ENSCHIG00000022689;ENSCHIG00000024684;ENSCHIG00000000390;ENSCHIG00000021403;ENSCHIG00000013595	17	8135	22	14209	0.0429247
GO:0034097	response to cytokine	biological_process	6	ENSCHIG00000025614;ENSCHIG00000009367;ENSCHIG00000014552;ENSCHIG00000016322;ENSCHIG00000013944;ENSCHIG00000026777;ENSCHIG00000012065;ENSCHIG00000009597;ENSCHIG00000012394;ENSCHIG00000027012;ENSCHIG00000017335;ENSCHIG00000008989;ENSCHIG00000014349;ENSCHIG00000026966;ENSCHIG00000015354;ENSCHIG00000000077;ENSCHIG00000008069	17	8135	22	14209	0.0429247
GO:0043488	regulation of mRNA stability	biological_process	10	ENSCHIG00000022180;ENSCHIG00000021530;ENSCHIG00000012952;ENSCHIG00000025020;ENSCHIG00000022317;ENSCHIG00000017463;ENSCHIG00000012930;ENSCHIG00000009115;ENSCHIG00000023209;ENSCHIG00000013536;ENSCHIG00000027053;ENSCHIG00000022716;ENSCHIG00000016091;ENSCHIG00000002873;ENSCHIG00000022904;ENSCHIG00000027248;ENSCHIG00000022985	17	8135	22	14209	0.0429247
GO:0007169	transmembrane receptor protein tyrosine kinase signaling pathway	biological_process	7	ENSCHIG00000006477;ENSCHIG00000016374;ENSCHIG00000013670;ENSCHIG00000024998;ENSCHIG00000026334;ENSCHIG00000023122;ENSCHIG00000019587;ENSCHIG00000015544;ENSCHIG00000022450;ENSCHIG00000005194;ENSCHIG00000010794;ENSCHIG00000021822;ENSCHIG00000022435;ENSCHIG00000015303;ENSCHIG00000025897;ENSCHIG00000027140;ENSCHIG00000012334;ENSCHIG00000021646;ENSCHIG00000021657;ENSCHIG00000025019;ENSCHIG00000020547;…	35	8135	50	14209	0.0444975
GO:0003712	transcription coregulator activity	molecular_function	4	ENSCHIG00000020899;ENSCHIG00000022541;ENSCHIG00000017639;ENSCHIG00000021863;ENSCHIG00000019285;ENSCHIG00000018643;ENSCHIG00000020958;ENSCHIG00000024692;ENSCHIG00000022776;ENSCHIG00000011471;ENSCHIG00000017348;ENSCHIG00000017458;ENSCHIG00000022201;ENSCHIG00000024111;ENSCHIG00000025341;ENSCHIG00000017300;ENSCHIG00000022580;ENSCHIG00000013844;ENSCHIG00000004409;ENSCHIG00000002290;ENSCHIG00000016780;…	35	8135	50	14209	0.0444975
GO:0031490	chromatin DNA binding	molecular_function	7	ENSCHIG00000010817;ENSCHIG00000022036;ENSCHIG00000009445;ENSCHIG00000002022;ENSCHIG00000025622;ENSCHIG00000002921;ENSCHIG00000009793;ENSCHIG00000013774;ENSCHIG00000021033;ENSCHIG00000024462;ENSCHIG00000026246;ENSCHIG00000017767;ENSCHIG00000020307;ENSCHIG00000011223;ENSCHIG00000015991;ENSCHIG00000013197;ENSCHIG00000011102;ENSCHIG00000018293;ENSCHIG00000024950;ENSCHIG00000004900;ENSCHIG00000018643;…	26	8135	36	14209	0.0473536
GO:0003723	RNA binding	molecular_function	6	ENSCHIG00000018404;ENSCHIG00000023549;ENSCHIG00000020791;ENSCHIG00000012864;ENSCHIG00000008780;ENSCHIG00000016477;ENSCHIG00000006152;ENSCHIG00000009800;ENSCHIG00000020171;ENSCHIG00000015885;ENSCHIG00000025041;ENSCHIG00000024694;ENSCHIG00000023211;ENSCHIG00000026774;ENSCHIG00000025709;ENSCHIG00000016026;ENSCHIG00000010547;ENSCHIG00000010977;ENSCHIG00000025729;ENSCHIG00000011111;ENSCHIG00000017477;…	339	8135	558	14209	0.0479193
GO:0002062	chondrocyte differentiation	biological_process	6	ENSCHIG00000020792;ENSCHIG00000016080;ENSCHIG00000012253;ENSCHIG00000022949;ENSCHIG00000021670;ENSCHIG00000010396;ENSCHIG00000020738;ENSCHIG00000020448;ENSCHIG00000009348;ENSCHIG00000000448;ENSCHIG00000010919;ENSCHIG00000017600;ENSCHIG00000007490;ENSCHIG00000012951;ENSCHIG00000019458;ENSCHIG00000020202;ENSCHIG00000023885;ENSCHIG00000011916;ENSCHIG00000021149;ENSCHIG00000017761;ENSCHIG00000011006;…	24	8135	33	14209	0.0500054
GO:1902895	positive regulation of pri-miRNA transcription by RNA polymerase II	biological_process	11	ENSCHIG00000015318;ENSCHIG00000012651;ENSCHIG00000012065;ENSCHIG00000022660;ENSCHIG00000012685;ENSCHIG00000025693;ENSCHIG00000025038;ENSCHIG00000015805;ENSCHIG00000022705;ENSCHIG00000000448;ENSCHIG00000018293;ENSCHIG00000019181;ENSCHIG00000015135;ENSCHIG00000022181;ENSCHIG00000012951;ENSCHIG00000020010;ENSCHIG00000016782;ENSCHIG00000013774;ENSCHIG00000021149;ENSCHIG00000011281;ENSCHIG00000011327;…	24	8135	33	14209	0.0500054
GO:0010508	positive regulation of autophagy	biological_process	9	ENSCHIG00000016132;ENSCHIG00000021758;ENSCHIG00000021957;ENSCHIG00000012123;ENSCHIG00000026662;ENSCHIG00000015445;ENSCHIG00000013947;ENSCHIG00000018191;ENSCHIG00000018293;ENSCHIG00000020299;ENSCHIG00000027232;ENSCHIG00000011340;ENSCHIG00000018901;ENSCHIG00000018647;ENSCHIG00000017495;ENSCHIG00000015119;ENSCHIG00000022135;ENSCHIG00000025868;ENSCHIG00000013443;ENSCHIG00000009037;ENSCHIG00000024558;…	24	8135	33	14209	0.0500054
GO:0043161	proteasome-mediated ubiquitin-dependent protein catabolic process	biological_process	11	ENSCHIG00000009273;ENSCHIG00000025462;ENSCHIG00000022567;ENSCHIG00000023043;ENSCHIG00000010839;ENSCHIG00000016441;ENSCHIG00000021993;ENSCHIG00000024338;ENSCHIG00000015807;ENSCHIG00000016110;ENSCHIG00000020853;ENSCHIG00000017410;ENSCHIG00000025931;ENSCHIG00000021534;ENSCHIG00000011511;ENSCHIG00000026055;ENSCHIG00000007153;ENSCHIG00000022897;ENSCHIG00000021833;ENSCHIG00000017507;ENSCHIG00000017175;…	51	8135	76	14209	0.0507974
GO:0035567	non-canonical Wnt signaling pathway	biological_process	8	ENSCHIG00000013014;ENSCHIG00000015925;ENSCHIG00000026310;ENSCHIG00000016957;ENSCHIG00000016131;ENSCHIG00000017240;ENSCHIG00000026576;ENSCHIG00000021782	8	8135	9	14209	0.0509689
GO:0009880	embryonic pattern specification	biological_process	5	ENSCHIG00000022376;ENSCHIG00000012683;ENSCHIG00000013774;ENSCHIG00000016498;ENSCHIG00000009982;ENSCHIG00000020206;ENSCHIG00000008305;ENSCHIG00000018177	8	8135	9	14209	0.0509689
GO:0000176	nuclear exosome (RNase complex)	cellular_component	6	ENSCHIG00000015522;ENSCHIG00000024413;ENSCHIG00000018091;ENSCHIG00000018466;ENSCHIG00000015396;ENSCHIG00000001224;ENSCHIG00000020022;ENSCHIG00000021398	8	8135	9	14209	0.0509689
GO:0001759	organ induction	biological_process	9	ENSCHIG00000021149;ENSCHIG00000012683;ENSCHIG00000018269;ENSCHIG00000025199;ENSCHIG00000023187;ENSCHIG00000010794;ENSCHIG00000011006;ENSCHIG00000024896	8	8135	9	14209	0.0509689
GO:0045820	negative regulation of glycolytic process	biological_process	11	ENSCHIG00000018437;ENSCHIG00000020307;ENSCHIG00000009735;ENSCHIG00000024719;ENSCHIG00000017378;ENSCHIG00000009582;ENSCHIG00000026407;ENSCHIG00000011855	8	8135	9	14209	0.0509689
GO:0030857	negative regulation of epithelial cell differentiation	biological_process	8	ENSCHIG00000023137;ENSCHIG00000017090;ENSCHIG00000016385;ENSCHIG00000021670;ENSCHIG00000020787;ENSCHIG00000020202;ENSCHIG00000019290;ENSCHIG00000012328	8	8135	9	14209	0.0509689
GO:0045445	myoblast differentiation	biological_process	6	ENSCHIG00000004374;ENSCHIG00000024765;ENSCHIG00000013629;ENSCHIG00000014588;ENSCHIG00000009793;ENSCHIG00000016446;ENSCHIG00000022586;ENSCHIG00000008278	8	8135	9	14209	0.0509689
GO:0048156	tau protein binding	molecular_function	6	ENSCHIG00000017866;ENSCHIG00000022004;ENSCHIG00000026093;ENSCHIG00000009044;ENSCHIG00000022121;ENSCHIG00000016736;ENSCHIG00000015634;ENSCHIG00000020206	8	8135	9	14209	0.0509689
GO:0048596	embryonic camera-type eye morphogenesis	biological_process	8	ENSCHIG00000007296;ENSCHIG00000009982;ENSCHIG00000016385;ENSCHIG00000014418;ENSCHIG00000021936;ENSCHIG00000007513;ENSCHIG00000024420;ENSCHIG00000021186	8	8135	9	14209	0.0509689
GO:0035278	miRNA mediated inhibition of translation	biological_process	12	ENSCHIG00000011536;ENSCHIG00000019448;ENSCHIG00000020613;ENSCHIG00000026004;ENSCHIG00000026564;ENSCHIG00000023209;ENSCHIG00000003491;ENSCHIG00000010156	8	8135	9	14209	0.0509689
GO:1900364	negative regulation of mRNA polyadenylation	biological_process	11	ENSCHIG00000023821;ENSCHIG00000022904;ENSCHIG00000008152;ENSCHIG00000011919;ENSCHIG00000024775;ENSCHIG00000013006;ENSCHIG00000024236;ENSCHIG00000009115	8	8135	9	14209	0.0509689
GO:0050673	epithelial cell proliferation	biological_process	4	ENSCHIG00000027206;ENSCHIG00000016493;ENSCHIG00000025284;ENSCHIG00000027214;ENSCHIG00000023849;ENSCHIG00000009332;ENSCHIG00000012683;ENSCHIG00000024049	8	8135	9	14209	0.0509689
GO:0042641	actomyosin	cellular_component	6	ENSCHIG00000025348;ENSCHIG00000011736;ENSCHIG00000021878;ENSCHIG00000020302;ENSCHIG00000022776;ENSCHIG00000018437;ENSCHIG00000020656;ENSCHIG00000018616	8	8135	9	14209	0.0509689
GO:0034620	cellular response to unfolded protein	biological_process	7	ENSCHIG00000019195;ENSCHIG00000025852;ENSCHIG00000010359;ENSCHIG00000001154;ENSCHIG00000015638;ENSCHIG00000009445;ENSCHIG00000018173;ENSCHIG00000017855	8	8135	9	14209	0.0509689
GO:0030278	regulation of ossification	biological_process	6	ENSCHIG00000023650;ENSCHIG00000016099;ENSCHIG00000027124;ENSCHIG00000010396;ENSCHIG00000023835;ENSCHIG00000022652;ENSCHIG00000016080;ENSCHIG00000018766	8	8135	9	14209	0.0509689
GO:0032897	negative regulation of viral transcription	biological_process	9	ENSCHIG00000020537;ENSCHIG00000012123;ENSCHIG00000010660;ENSCHIG00000009534;ENSCHIG00000024558;ENSCHIG00000021781;ENSCHIG00000022170;ENSCHIG00000010839	8	8135	9	14209	0.0509689
GO:0035025	positive regulation of Rho protein signal transduction	biological_process	12	ENSCHIG00000022474;ENSCHIG00000021162;ENSCHIG00000024017;ENSCHIG00000014430;ENSCHIG00000026366;ENSCHIG00000020062;ENSCHIG00000005655;ENSCHIG00000021183	8	8135	9	14209	0.0509689
GO:2001020	regulation of response to DNA damage stimulus	biological_process	7	ENSCHIG00000027012;ENSCHIG00000021749;ENSCHIG00000011738;ENSCHIG00000023402;ENSCHIG00000017522;ENSCHIG00000024403;ENSCHIG00000014127;ENSCHIG00000026221	8	8135	9	14209	0.0509689
GO:0003014	renal system process	biological_process	5	ENSCHIG00000016322;ENSCHIG00000019829;ENSCHIG00000009176;ENSCHIG00000023221;ENSCHIG00000010778;ENSCHIG00000022467;ENSCHIG00000024461;ENSCHIG00000021149	8	8135	9	14209	0.0509689
GO:0034332	adherens junction organization	biological_process	6	ENSCHIG00000021866;ENSCHIG00000017411;ENSCHIG00000007232;ENSCHIG00000015547;ENSCHIG00000013613;ENSCHIG00000025557;ENSCHIG00000025019;ENSCHIG00000020325	8	8135	9	14209	0.0509689
GO:0032870	cellular response to hormone stimulus	biological_process	6	ENSCHIG00000007677;ENSCHIG00000027066;ENSCHIG00000021723;ENSCHIG00000018000;ENSCHIG00000020307;ENSCHIG00000013342;ENSCHIG00000026290;ENSCHIG00000002663	8	8135	9	14209	0.0509689
GO:0045824	negative regulation of innate immune response	biological_process	8	ENSCHIG00000017728;ENSCHIG00000025230;ENSCHIG00000017229;ENSCHIG00000017565;ENSCHIG00000025341;ENSCHIG00000020760;ENSCHIG00000014303;ENSCHIG00000021461	8	8135	9	14209	0.0509689
GO:0007259	receptor signaling pathway via JAK-STAT	biological_process	7	ENSCHIG00000002578;ENSCHIG00000002110;ENSCHIG00000016351;ENSCHIG00000021723;ENSCHIG00000011919;ENSCHIG00000020340;ENSCHIG00000011290;ENSCHIG00000017208	8	8135	9	14209	0.0509689
GO:0060389	pathway-restricted SMAD protein phosphorylation	biological_process	10	ENSCHIG00000011916;ENSCHIG00000008519;ENSCHIG00000011473;ENSCHIG00000012951;ENSCHIG00000022353;ENSCHIG00000022652;ENSCHIG00000022660;ENSCHIG00000019461	8	8135	9	14209	0.0509689
GO:0031965	nuclear membrane	cellular_component	5	ENSCHIG00000012537;ENSCHIG00000026039;ENSCHIG00000013368;ENSCHIG00000017614;ENSCHIG00000019692;ENSCHIG00000013303;ENSCHIG00000023764;ENSCHIG00000011527;ENSCHIG00000025284;ENSCHIG00000017393;ENSCHIG00000005911;ENSCHIG00000018687;ENSCHIG00000001561;ENSCHIG00000020435;ENSCHIG00000021001;ENSCHIG00000015958;ENSCHIG00000026403;ENSCHIG00000022180;ENSCHIG00000014184;ENSCHIG00000017671;ENSCHIG00000022115;…	98	8135	153	14209	0.0509945
GO:0090263	positive regulation of canonical Wnt signaling pathway	biological_process	10	ENSCHIG00000013682;ENSCHIG00000022955;ENSCHIG00000023483;ENSCHIG00000008473;ENSCHIG00000019290;ENSCHIG00000015071;ENSCHIG00000011663;ENSCHIG00000017260;ENSCHIG00000020832;ENSCHIG00000006144;ENSCHIG00000026036;ENSCHIG00000012536;ENSCHIG00000017052;ENSCHIG00000019299;ENSCHIG00000024029;ENSCHIG00000012683;ENSCHIG00000014954;ENSCHIG00000018134;ENSCHIG00000018325;ENSCHIG00000006086;ENSCHIG00000017090;…	46	8135	68	14209	0.0518601
GO:0004518	nuclease activity	molecular_function	6	ENSCHIG00000016410;ENSCHIG00000025635;ENSCHIG00000021105;ENSCHIG00000015176;ENSCHIG00000022226;ENSCHIG00000021806;ENSCHIG00000027022;ENSCHIG00000010308;ENSCHIG00000021320;ENSCHIG00000021957;ENSCHIG00000008100;ENSCHIG00000026935;ENSCHIG00000018143;ENSCHIG00000010505;ENSCHIG00000010582;ENSCHIG00000013772;ENSCHIG00000020781;ENSCHIG00000007298;ENSCHIG00000014278;ENSCHIG00000009155;ENSCHIG00000021221;…	36	8135	52	14209	0.0521545
GO:0001649	osteoblast differentiation	biological_process	6	ENSCHIG00000011375;ENSCHIG00000027214;ENSCHIG00000015531;ENSCHIG00000023137;ENSCHIG00000013774;ENSCHIG00000025399;ENSCHIG00000016206;ENSCHIG00000021319;ENSCHIG00000014072;ENSCHIG00000021149;ENSCHIG00000008452;ENSCHIG00000007846;ENSCHIG00000009754;ENSCHIG00000023255;ENSCHIG00000007287;ENSCHIG00000020738;ENSCHIG00000009389;ENSCHIG00000014308;ENSCHIG00000021594;ENSCHIG00000017600;ENSCHIG00000017030;…	36	8135	52	14209	0.0521545
GO:0070888	E-box binding	molecular_function	11	ENSCHIG00000021331;ENSCHIG00000024108;ENSCHIG00000011532;ENSCHIG00000017929;ENSCHIG00000013197;ENSCHIG00000023097;ENSCHIG00000018222;ENSCHIG00000023704;ENSCHIG00000025038;ENSCHIG00000008573;ENSCHIG00000012431;ENSCHIG00000009793;ENSCHIG00000024410;ENSCHIG00000016385;ENSCHIG00000014308;ENSCHIG00000011327;ENSCHIG00000001297;ENSCHIG00000020010;ENSCHIG00000020549;ENSCHIG00000022111;ENSCHIG00000008569;…	22	8135	30	14209	0.052648
GO:0050679	positive regulation of epithelial cell proliferation	biological_process	8	ENSCHIG00000000448;ENSCHIG00000004808;ENSCHIG00000020738;ENSCHIG00000014291;ENSCHIG00000010429;ENSCHIG00000017707;ENSCHIG00000003475;ENSCHIG00000026550;ENSCHIG00000018269;ENSCHIG00000023721;ENSCHIG00000021670;ENSCHIG00000025897;ENSCHIG00000023522;ENSCHIG00000016131;ENSCHIG00000017090;ENSCHIG00000009681;ENSCHIG00000021033;ENSCHIG00000020547;ENSCHIG00000009389;ENSCHIG00000009086;ENSCHIG00000020202;…	29	8135	41	14209	0.0540783
GO:0010595	positive regulation of endothelial cell migration	biological_process	10	ENSCHIG00000017052;ENSCHIG00000012713;ENSCHIG00000017641;ENSCHIG00000013962;ENSCHIG00000025038;ENSCHIG00000021749;ENSCHIG00000013670;ENSCHIG00000021581;ENSCHIG00000015819;ENSCHIG00000008067;ENSCHIG00000009997;ENSCHIG00000018246;ENSCHIG00000023446;ENSCHIG00000021957;ENSCHIG00000019772;ENSCHIG00000006477;ENSCHIG00000020243;ENSCHIG00000026368;ENSCHIG00000018269;ENSCHIG00000011327;ENSCHIG00000016131;…	29	8135	41	14209	0.0540783
GO:0008333	endosome to lysosome transport	biological_process	8	ENSCHIG00000015202;ENSCHIG00000021202;ENSCHIG00000021069;ENSCHIG00000017866;ENSCHIG00000011213;ENSCHIG00000011235;ENSCHIG00000023709;ENSCHIG00000010986;ENSCHIG00000008522;ENSCHIG00000016103;ENSCHIG00000008841;ENSCHIG00000003358;ENSCHIG00000015773;ENSCHIG00000011342;ENSCHIG00000022404;ENSCHIG00000011100;ENSCHIG00000014810;ENSCHIG00000012713;ENSCHIG00000018720;ENSCHIG00000024493	20	8135	27	14209	0.0552012
GO:0016197	endosomal transport	biological_process	7	ENSCHIG00000022133;ENSCHIG00000015634;ENSCHIG00000012199;ENSCHIG00000017238;ENSCHIG00000024146;ENSCHIG00000021028;ENSCHIG00000026986;ENSCHIG00000014188;ENSCHIG00000026097;ENSCHIG00000012526;ENSCHIG00000016014;ENSCHIG00000021755;ENSCHIG00000023750;ENSCHIG00000022389;ENSCHIG00000012939;ENSCHIG00000020707;ENSCHIG00000013766;ENSCHIG00000021069;ENSCHIG00000011688;ENSCHIG00000022385	20	8135	27	14209	0.0552012
GO:0051898	negative regulation of protein kinase B signaling	biological_process	10	ENSCHIG00000011897;ENSCHIG00000011027;ENSCHIG00000020867;ENSCHIG00000005289;ENSCHIG00000010840;ENSCHIG00000027232;ENSCHIG00000013342;ENSCHIG00000013383;ENSCHIG00000020760;ENSCHIG00000017649;ENSCHIG00000008049;ENSCHIG00000026122;ENSCHIG00000010169;ENSCHIG00000010453;ENSCHIG00000019037;ENSCHIG00000015784;ENSCHIG00000020910;ENSCHIG00000015531;ENSCHIG00000009393;ENSCHIG00000022581	20	8135	27	14209	0.0552012
GO:0045177	apical part of cell	cellular_component	4	ENSCHIG00000015932;ENSCHIG00000023532;ENSCHIG00000017512;ENSCHIG00000006681;ENSCHIG00000022083;ENSCHIG00000015080;ENSCHIG00000011710;ENSCHIG00000017162;ENSCHIG00000022652;ENSCHIG00000025557;ENSCHIG00000010840;ENSCHIG00000017411;ENSCHIG00000012957;ENSCHIG00000024159;ENSCHIG00000010481;ENSCHIG00000023630;ENSCHIG00000024461;ENSCHIG00000018661;ENSCHIG00000015409;ENSCHIG00000024844;ENSCHIG00000008724;…	39	8135	57	14209	0.0562324
GO:0045747	positive regulation of Notch signaling pathway	biological_process	9	ENSCHIG00000022660;ENSCHIG00000008069;ENSCHIG00000020307;ENSCHIG00000017929;ENSCHIG00000020448;ENSCHIG00000009871;ENSCHIG00000020787;ENSCHIG00000017090;ENSCHIG00000000382;ENSCHIG00000026042;ENSCHIG00000015386;ENSCHIG00000014382;ENSCHIG00000026447;ENSCHIG00000000282;ENSCHIG00000022359;ENSCHIG00000021033;ENSCHIG00000012683;ENSCHIG00000013075	18	8135	24	14209	0.0575382
GO:0071363	cellular response to growth factor stimulus	biological_process	7	ENSCHIG00000011916;ENSCHIG00000021331;ENSCHIG00000012851;ENSCHIG00000025557;ENSCHIG00000023255;ENSCHIG00000012698;ENSCHIG00000017761;ENSCHIG00000025897;ENSCHIG00000021723;ENSCHIG00000025391;ENSCHIG00000013929;ENSCHIG00000024323;ENSCHIG00000010453;ENSCHIG00000021149;ENSCHIG00000027161;ENSCHIG00000025693;ENSCHIG00000014291;ENSCHIG00000012951	18	8135	24	14209	0.0575382
GO:0097009	energy homeostasis	biological_process	5	ENSCHIG00000013761;ENSCHIG00000020615;ENSCHIG00000011190;ENSCHIG00000015991;ENSCHIG00000016154;ENSCHIG00000013332;ENSCHIG00000020298;ENSCHIG00000020307;ENSCHIG00000020510;ENSCHIG00000024148;ENSCHIG00000007156;ENSCHIG00000018523;ENSCHIG00000017962;ENSCHIG00000014869;ENSCHIG00000020787;ENSCHIG00000009775;ENSCHIG00000014903;ENSCHIG00000027232	18	8135	24	14209	0.0575382
GO:2001234	negative regulation of apoptotic signaling pathway	biological_process	9	ENSCHIG00000012188;ENSCHIG00000017775;ENSCHIG00000010438;ENSCHIG00000001154;ENSCHIG00000016119;ENSCHIG00000025557;ENSCHIG00000008393;ENSCHIG00000012843;ENSCHIG00000016438;ENSCHIG00000016716;ENSCHIG00000009389;ENSCHIG00000018902;ENSCHIG00000020711;ENSCHIG00000016322;ENSCHIG00000006804;ENSCHIG00000022953;ENSCHIG00000025284;ENSCHIG00000026576	18	8135	24	14209	0.0575382
GO:0071108	protein K48-linked deubiquitination	biological_process	10	ENSCHIG00000008519;ENSCHIG00000014828;ENSCHIG00000020086;ENSCHIG00000018101;ENSCHIG00000016816;ENSCHIG00000010272;ENSCHIG00000026390;ENSCHIG00000024509;ENSCHIG00000015678;ENSCHIG00000020643;ENSCHIG00000013071;ENSCHIG00000026122;ENSCHIG00000015071;ENSCHIG00000012356;ENSCHIG00000020661;ENSCHIG00000021461;ENSCHIG00000008343;ENSCHIG00000014043	18	8135	24	14209	0.0575382
GO:0060325	face morphogenesis	biological_process	5	ENSCHIG00000005194;ENSCHIG00000001922;ENSCHIG00000018721;ENSCHIG00000019296;ENSCHIG00000009389;ENSCHIG00000024115;ENSCHIG00000011197;ENSCHIG00000005692;ENSCHIG00000011916;ENSCHIG00000014094;ENSCHIG00000016293;ENSCHIG00000021961;ENSCHIG00000025316;ENSCHIG00000025071;ENSCHIG00000017767;ENSCHIG00000005289;ENSCHIG00000021319;ENSCHIG00000014847	18	8135	24	14209	0.0575382
GO:0015631	tubulin binding	molecular_function	6	ENSCHIG00000021248;ENSCHIG00000022379;ENSCHIG00000010968;ENSCHIG00000025919;ENSCHIG00000011605;ENSCHIG00000002315;ENSCHIG00000015784;ENSCHIG00000012981;ENSCHIG00000019831;ENSCHIG00000013746;ENSCHIG00000003901;ENSCHIG00000013955;ENSCHIG00000010738;ENSCHIG00000022274;ENSCHIG00000013582;ENSCHIG00000026221;ENSCHIG00000014953;ENSCHIG00000014184;ENSCHIG00000004741;ENSCHIG00000007762;ENSCHIG00000024570;…	27	8135	38	14209	0.057654
GO:0050680	negative regulation of epithelial cell proliferation	biological_process	8	ENSCHIG00000014291;ENSCHIG00000010169;ENSCHIG00000021149;ENSCHIG00000010919;ENSCHIG00000025270;ENSCHIG00000013288;ENSCHIG00000011681;ENSCHIG00000021670;ENSCHIG00000016012;ENSCHIG00000004374;ENSCHIG00000013898;ENSCHIG00000012528;ENSCHIG00000013837;ENSCHIG00000022053;ENSCHIG00000016206;ENSCHIG00000022660;ENSCHIG00000017378;ENSCHIG00000025845;ENSCHIG00000006785;ENSCHIG00000009508;ENSCHIG00000016131;…	27	8135	38	14209	0.057654
GO:0060674	placenta blood vessel development	biological_process	6	ENSCHIG00000023141;ENSCHIG00000016351;ENSCHIG00000021340;ENSCHIG00000022464;ENSCHIG00000026774;ENSCHIG00000010785;ENSCHIG00000011290;ENSCHIG00000015080;ENSCHIG00000020340;ENSCHIG00000011863	10	8135	12	14209	0.0579133
GO:0034122	negative regulation of toll-like receptor signaling pathway	biological_process	7	ENSCHIG00000026750;ENSCHIG00000016816;ENSCHIG00000014303;ENSCHIG00000025230;ENSCHIG00000001200;ENSCHIG00000004094;ENSCHIG00000027214;ENSCHIG00000015335;ENSCHIG00000012108;ENSCHIG00000014109	10	8135	12	14209	0.0579133
GO:0019229	regulation of vasoconstriction	biological_process	9	ENSCHIG00000002663;ENSCHIG00000026032;ENSCHIG00000015811;ENSCHIG00000012747;ENSCHIG00000011470;ENSCHIG00000011883;ENSCHIG00000021001;ENSCHIG00000018230;ENSCHIG00000001846;ENSCHIG00000008674	10	8135	12	14209	0.0579133
GO:0045778	positive regulation of ossification	biological_process	7	ENSCHIG00000016131;ENSCHIG00000011197;ENSCHIG00000020243;ENSCHIG00000021149;ENSCHIG00000022660;ENSCHIG00000003528;ENSCHIG00000012951;ENSCHIG00000024868;ENSCHIG00000010919;ENSCHIG00000008305	10	8135	12	14209	0.0579133
GO:0043044	ATP-dependent chromatin remodeling	biological_process	7	ENSCHIG00000009859;ENSCHIG00000015318;ENSCHIG00000012322;ENSCHIG00000016737;ENSCHIG00000007133;ENSCHIG00000012905;ENSCHIG00000010785;ENSCHIG00000016375;ENSCHIG00000014517;ENSCHIG00000026157	10	8135	12	14209	0.0579133
GO:0043923	positive regulation by host of viral transcription	biological_process	10	ENSCHIG00000015318;ENSCHIG00000025316;ENSCHIG00000025395;ENSCHIG00000025519;ENSCHIG00000021519;ENSCHIG00000017767;ENSCHIG00000026058;ENSCHIG00000012718;ENSCHIG00000004093;ENSCHIG00000016412	10	8135	12	14209	0.0579133
GO:0001502	cartilage condensation	biological_process	4	ENSCHIG00000021925;ENSCHIG00000011223;ENSCHIG00000016351;ENSCHIG00000013629;ENSCHIG00000017761;ENSCHIG00000024990;ENSCHIG00000021956;ENSCHIG00000021670;ENSCHIG00000015029;ENSCHIG00000025554	10	8135	12	14209	0.0579133
GO:0008307	structural constituent of muscle	molecular_function	4	ENSCHIG00000016598;ENSCHIG00000016096;ENSCHIG00000010603;ENSCHIG00000015784;ENSCHIG00000017967;ENSCHIG00000024513;ENSCHIG00000025204;ENSCHIG00000016711;ENSCHIG00000023005;ENSCHIG00000003705	10	8135	12	14209	0.0579133
GO:1990126	retrograde transport, endosome to plasma membrane	biological_process	8	ENSCHIG00000012311;ENSCHIG00000019015;ENSCHIG00000000108;ENSCHIG00000014709;ENSCHIG00000022899;ENSCHIG00000014810;ENSCHIG00000018825;ENSCHIG00000013229;ENSCHIG00000017376;ENSCHIG00000021069	10	8135	12	14209	0.0579133
GO:0048468	cell development	biological_process	5	ENSCHIG00000023137;ENSCHIG00000008800;ENSCHIG00000009982;ENSCHIG00000015888;ENSCHIG00000003853;ENSCHIG00000025635;ENSCHIG00000025316;ENSCHIG00000012181;ENSCHIG00000019296;ENSCHIG00000022588	10	8135	12	14209	0.0579133
GO:0032332	positive regulation of chondrocyte differentiation	biological_process	8	ENSCHIG00000020792;ENSCHIG00000021925;ENSCHIG00000016080;ENSCHIG00000008305;ENSCHIG00000013774;ENSCHIG00000015297;ENSCHIG00000011455;ENSCHIG00000016397;ENSCHIG00000026249;ENSCHIG00000021670	10	8135	12	14209	0.0579133
GO:0007099	centriole replication	biological_process	5	ENSCHIG00000015774;ENSCHIG00000026357;ENSCHIG00000013746;ENSCHIG00000018431;ENSCHIG00000004741;ENSCHIG00000021623;ENSCHIG00000020655;ENSCHIG00000018835;ENSCHIG00000023298;ENSCHIG00000020482	10	8135	12	14209	0.0579133
GO:0003279	cardiac septum development	biological_process	5	ENSCHIG00000004522;ENSCHIG00000019181;ENSCHIG00000008763;ENSCHIG00000018616;ENSCHIG00000022182;ENSCHIG00000017289;ENSCHIG00000014927;ENSCHIG00000004440;ENSCHIG00000012311;ENSCHIG00000023368	10	8135	12	14209	0.0579133
GO:0070577	lysine-acetylated histone binding	molecular_function	6	ENSCHIG00000022596;ENSCHIG00000015801;ENSCHIG00000015318;ENSCHIG00000009356;ENSCHIG00000007578;ENSCHIG00000019549;ENSCHIG00000014331;ENSCHIG00000013946;ENSCHIG00000016699;ENSCHIG00000008442	10	8135	12	14209	0.0579133
GO:0072358	cardiovascular system development	biological_process	6	ENSCHIG00000010883;ENSCHIG00000020281;ENSCHIG00000018301;ENSCHIG00000001775;ENSCHIG00000013075;ENSCHIG00000021749;ENSCHIG00000017707;ENSCHIG00000018214;ENSCHIG00000020793;ENSCHIG00000022004	10	8135	12	14209	0.0579133
GO:0031076	embryonic camera-type eye development	biological_process	9	ENSCHIG00000026663;ENSCHIG00000023543;ENSCHIG00000012683;ENSCHIG00000013317;ENSCHIG00000007513;ENSCHIG00000014719;ENSCHIG00000016596;ENSCHIG00000017137;ENSCHIG00000020729;ENSCHIG00000025842	10	8135	12	14209	0.0579133
GO:0005089	Rho guanyl-nucleotide exchange factor activity	molecular_function	9	ENSCHIG00000022244;ENSCHIG00000009804;ENSCHIG00000011160;ENSCHIG00000011155;ENSCHIG00000018812;ENSCHIG00000026831;ENSCHIG00000016042;ENSCHIG00000014430;ENSCHIG00000009307;ENSCHIG00000016556;ENSCHIG00000027255;ENSCHIG00000008445;ENSCHIG00000020035;ENSCHIG00000001133;ENSCHIG00000012404;ENSCHIG00000001591	16	8135	21	14209	0.0594556
GO:0043015	gamma-tubulin binding	molecular_function	7	ENSCHIG00000009875;ENSCHIG00000015668;ENSCHIG00000020349;ENSCHIG00000004741;ENSCHIG00000014409;ENSCHIG00000024038;ENSCHIG00000013746;ENSCHIG00000015261;ENSCHIG00000013402;ENSCHIG00000021357;ENSCHIG00000008761;ENSCHIG00000007288;ENSCHIG00000015693;ENSCHIG00000012162;ENSCHIG00000002428;ENSCHIG00000013840	16	8135	21	14209	0.0594556
GO:0048514	blood vessel morphogenesis	biological_process	6	ENSCHIG00000023141;ENSCHIG00000020325;ENSCHIG00000012382;ENSCHIG00000014118;ENSCHIG00000027207;ENSCHIG00000015531;ENSCHIG00000025388;ENSCHIG00000018884;ENSCHIG00000011006;ENSCHIG00000012192;ENSCHIG00000017030;ENSCHIG00000022372;ENSCHIG00000018662;ENSCHIG00000019161;ENSCHIG00000012683;ENSCHIG00000011883	16	8135	21	14209	0.0594556
GO:0018024	histone-lysine N-methyltransferase activity	molecular_function	9	ENSCHIG00000010698;ENSCHIG00000010516;ENSCHIG00000025553;ENSCHIG00000019739;ENSCHIG00000014895;ENSCHIG00000013309;ENSCHIG00000013453;ENSCHIG00000009525;ENSCHIG00000024692;ENSCHIG00000013406;ENSCHIG00000018558;ENSCHIG00000025896;ENSCHIG00000015437;ENSCHIG00000026354;ENSCHIG00000025585;ENSCHIG00000013358	16	8135	21	14209	0.0594556
GO:0000165	MAPK cascade	biological_process	11	ENSCHIG00000025020;ENSCHIG00000016673;ENSCHIG00000013958;ENSCHIG00000015916;ENSCHIG00000013396;ENSCHIG00000009330;ENSCHIG00000011803;ENSCHIG00000014144;ENSCHIG00000011916;ENSCHIG00000013929;ENSCHIG00000025624;ENSCHIG00000016348;ENSCHIG00000019302;ENSCHIG00000025521;ENSCHIG00000022716;ENSCHIG00000017140;ENSCHIG00000020285;ENSCHIG00000026384;ENSCHIG00000024497;ENSCHIG00000016757;ENSCHIG00000011281;…	37	8135	54	14209	0.0603669
GO:0046330	positive regulation of JNK cascade	biological_process	13	ENSCHIG00000012150;ENSCHIG00000018798;ENSCHIG00000010206;ENSCHIG00000024990;ENSCHIG00000013670;ENSCHIG00000021186;ENSCHIG00000026577;ENSCHIG00000010771;ENSCHIG00000015720;ENSCHIG00000017108;ENSCHIG00000022372;ENSCHIG00000025937;ENSCHIG00000018544;ENSCHIG00000019284;ENSCHIG00000019302;ENSCHIG00000025537;ENSCHIG00000010291;ENSCHIG00000018498;ENSCHIG00000015173;ENSCHIG00000017203;ENSCHIG00000011819;…	37	8135	54	14209	0.0603669
GO:0000175	3'-5'-exoribonuclease activity	molecular_function	9	ENSCHIG00000021919;ENSCHIG00000020022;ENSCHIG00000014202;ENSCHIG00000009264;ENSCHIG00000011886;ENSCHIG00000026678;ENSCHIG00000015396;ENSCHIG00000026935;ENSCHIG00000016161;ENSCHIG00000022192;ENSCHIG00000009744;ENSCHIG00000024024	12	8135	15	14209	0.0604508
GO:0032543	mitochondrial translation	biological_process	9	ENSCHIG00000025620;ENSCHIG00000000211;ENSCHIG00000023474;ENSCHIG00000027000;ENSCHIG00000020111;ENSCHIG00000009993;ENSCHIG00000026940;ENSCHIG00000017313;ENSCHIG00000012765;ENSCHIG00000014047;ENSCHIG00000019423;ENSCHIG00000012077	12	8135	15	14209	0.0604508
GO:0050767	regulation of neurogenesis	biological_process	8	ENSCHIG00000020787;ENSCHIG00000008573;ENSCHIG00000017090;ENSCHIG00000012699;ENSCHIG00000013978;ENSCHIG00000017929;ENSCHIG00000021033;ENSCHIG00000015386;ENSCHIG00000011729;ENSCHIG00000022985;ENSCHIG00000025391;ENSCHIG00000011605	12	8135	15	14209	0.0604508
GO:0022011	myelination in peripheral nervous system	biological_process	7	ENSCHIG00000010670;ENSCHIG00000023122;ENSCHIG00000015736;ENSCHIG00000014072;ENSCHIG00000005629;ENSCHIG00000015784;ENSCHIG00000009804;ENSCHIG00000008214;ENSCHIG00000002290;ENSCHIG00000004688;ENSCHIG00000022578;ENSCHIG00000007604	12	8135	15	14209	0.0604508
GO:0043011	myeloid dendritic cell differentiation	biological_process	8	ENSCHIG00000011916;ENSCHIG00000011930;ENSCHIG00000012617;ENSCHIG00000019379;ENSCHIG00000021612;ENSCHIG00000009266;ENSCHIG00000022464;ENSCHIG00000025284;ENSCHIG00000011473;ENSCHIG00000022041;ENSCHIG00000015888;ENSCHIG00000022975	12	8135	15	14209	0.0604508
GO:0004407	histone deacetylase activity	molecular_function	7	ENSCHIG00000020549;ENSCHIG00000015501;ENSCHIG00000017017;ENSCHIG00000012622;ENSCHIG00000024213;ENSCHIG00000010417;ENSCHIG00000011027;ENSCHIG00000016811;ENSCHIG00000025824;ENSCHIG00000018437;ENSCHIG00000018261;ENSCHIG00000017898	12	8135	15	14209	0.0604508
GO:0032703	negative regulation of interleukin-2 production	biological_process	8	ENSCHIG00000014529;ENSCHIG00000018646;ENSCHIG00000009534;ENSCHIG00000023209;ENSCHIG00000017900;ENSCHIG00000025038;ENSCHIG00000017229;ENSCHIG00000012255;ENSCHIG00000021993;ENSCHIG00000021461;ENSCHIG00000013425;ENSCHIG00000015445	12	8135	15	14209	0.0604508
GO:0016279	protein-lysine N-methyltransferase activity	molecular_function	8	ENSCHIG00000011409;ENSCHIG00000009525;ENSCHIG00000004811;ENSCHIG00000010516;ENSCHIG00000018558;ENSCHIG00000008456;ENSCHIG00000018520;ENSCHIG00000020745;ENSCHIG00000009456;ENSCHIG00000018913;ENSCHIG00000005699;ENSCHIG00000013358	12	8135	15	14209	0.0604508
GO:0007369	gastrulation	biological_process	6	ENSCHIG00000020874;ENSCHIG00000013774;ENSCHIG00000019181;ENSCHIG00000011473;ENSCHIG00000022652;ENSCHIG00000020206;ENSCHIG00000012065;ENSCHIG00000009348;ENSCHIG00000008174;ENSCHIG00000010785;ENSCHIG00000020928;ENSCHIG00000026632	12	8135	15	14209	0.0604508
GO:0004860	protein kinase inhibitor activity	molecular_function	7	ENSCHIG00000022953;ENSCHIG00000020814;ENSCHIG00000006042;ENSCHIG00000013058;ENSCHIG00000013189;ENSCHIG00000023221;ENSCHIG00000012528;ENSCHIG00000020449;ENSCHIG00000022780;ENSCHIG00000023370;ENSCHIG00000007654;ENSCHIG00000021266;ENSCHIG00000016012;ENSCHIG00000012541	14	8135	18	14209	0.0606179
GO:0044291	cell-cell contact zone	cellular_component	5	ENSCHIG00000017920;ENSCHIG00000022731;ENSCHIG00000011695;ENSCHIG00000019162;ENSCHIG00000027232;ENSCHIG00000026297;ENSCHIG00000018960;ENSCHIG00000015249;ENSCHIG00000018147;ENSCHIG00000003901;ENSCHIG00000018303;ENSCHIG00000017307;ENSCHIG00000010160;ENSCHIG00000026554	14	8135	18	14209	0.0606179
GO:0048741	skeletal muscle fiber development	biological_process	9	ENSCHIG00000026598;ENSCHIG00000014164;ENSCHIG00000009793;ENSCHIG00000014379;ENSCHIG00000000887;ENSCHIG00000010015;ENSCHIG00000023137;ENSCHIG00000021331;ENSCHIG00000017983;ENSCHIG00000010919;ENSCHIG00000025789;ENSCHIG00000020329;ENSCHIG00000007402;ENSCHIG00000017627	14	8135	18	14209	0.0606179
GO:0031116	positive regulation of microtubule polymerization	biological_process	10	ENSCHIG00000003071;ENSCHIG00000013405;ENSCHIG00000016012;ENSCHIG00000024159;ENSCHIG00000015192;ENSCHIG00000026221;ENSCHIG00000013655;ENSCHIG00000007762;ENSCHIG00000013746;ENSCHIG00000022379;ENSCHIG00000024998;ENSCHIG00000012255;ENSCHIG00000024570;ENSCHIG00000015767	14	8135	18	14209	0.0606179
GO:0043627	response to estrogen	biological_process	4	ENSCHIG00000018847;ENSCHIG00000021355;ENSCHIG00000025038;ENSCHIG00000017767;ENSCHIG00000019290;ENSCHIG00000014058;ENSCHIG00000015068;ENSCHIG00000009359;ENSCHIG00000024513;ENSCHIG00000013013;ENSCHIG00000014205;ENSCHIG00000025622;ENSCHIG00000012511;ENSCHIG00000013877	14	8135	18	14209	0.0606179
GO:0000145	exocyst	cellular_component	7	ENSCHIG00000006615;ENSCHIG00000016045;ENSCHIG00000021413;ENSCHIG00000024506;ENSCHIG00000022016;ENSCHIG00000013229;ENSCHIG00000013305;ENSCHIG00000011694;ENSCHIG00000019991;ENSCHIG00000013133;ENSCHIG00000010786;ENSCHIG00000009277;ENSCHIG00000020641;ENSCHIG00000015133	14	8135	18	14209	0.0606179
GO:0030279	negative regulation of ossification	biological_process	7	ENSCHIG00000012651;ENSCHIG00000021670;ENSCHIG00000022041;ENSCHIG00000014291;ENSCHIG00000012930;ENSCHIG00000020431;ENSCHIG00000017881;ENSCHIG00000026238;ENSCHIG00000011916;ENSCHIG00000021033;ENSCHIG00000016206;ENSCHIG00000016322;ENSCHIG00000019461;ENSCHIG00000014847	14	8135	18	14209	0.0606179
GO:0014032	neural crest cell development	biological_process	7	ENSCHIG00000000448;ENSCHIG00000013996;ENSCHIG00000024950;ENSCHIG00000016755;ENSCHIG00000014682;ENSCHIG00000016099;ENSCHIG00000007582;ENSCHIG00000007887;ENSCHIG00000019737;ENSCHIG00000016596;ENSCHIG00000011883;ENSCHIG00000024410;ENSCHIG00000021670;ENSCHIG00000008440	14	8135	18	14209	0.0606179
GO:0050431	transforming growth factor beta binding	molecular_function	6	ENSCHIG00000022242;ENSCHIG00000011473;ENSCHIG00000026868;ENSCHIG00000011433;ENSCHIG00000001960;ENSCHIG00000001922;ENSCHIG00000022652;ENSCHIG00000024280;ENSCHIG00000010710;ENSCHIG00000024351;ENSCHIG00000020790;ENSCHIG00000022353;ENSCHIG00000026440;ENSCHIG00000008049	14	8135	18	14209	0.0606179
GO:0004722	protein serine/threonine phosphatase activity	molecular_function	9	ENSCHIG00000022625;ENSCHIG00000023043;ENSCHIG00000020162;ENSCHIG00000012893;ENSCHIG00000015686;ENSCHIG00000003416;ENSCHIG00000022020;ENSCHIG00000007829;ENSCHIG00000021127;ENSCHIG00000026598;ENSCHIG00000022306;ENSCHIG00000017933;ENSCHIG00000023636;ENSCHIG00000003131;ENSCHIG00000014927;ENSCHIG00000013435;ENSCHIG00000018926;ENSCHIG00000016326;ENSCHIG00000006144;ENSCHIG00000023763;ENSCHIG00000012800;…	25	8135	35	14209	0.0614142
GO:1903589	positive regulation of blood vessel endothelial cell proliferation involved in sprouting angiogenesis	biological_process	10	ENSCHIG00000014779;ENSCHIG00000013597;ENSCHIG00000016700;ENSCHIG00000023743;ENSCHIG00000012370	5	8135	5	14209	0.0614811
GO:0048617	embryonic foregut morphogenesis	biological_process	6	ENSCHIG00000018868;ENSCHIG00000025557;ENSCHIG00000013774;ENSCHIG00000020206;ENSCHIG00000020928	5	8135	5	14209	0.0614811
GO:0008417	fucosyltransferase activity	molecular_function	7	ENSCHIG00000000250;ENSCHIG00000021140;ENSCHIG00000025805;ENSCHIG00000000514;ENSCHIG00000013426	5	8135	5	14209	0.0614811
GO:0051011	microtubule minus-end binding	molecular_function	8	ENSCHIG00000007762;ENSCHIG00000006791;ENSCHIG00000020040;ENSCHIG00000008154;ENSCHIG00000016116	5	8135	5	14209	0.0614811
GO:0060544	regulation of necroptotic process	biological_process	9	ENSCHIG00000017347;ENSCHIG00000026390;ENSCHIG00000017318;ENSCHIG00000016459;ENSCHIG00000012208	5	8135	5	14209	0.0614811
GO:1990752	microtubule end	cellular_component	6	ENSCHIG00000003435;ENSCHIG00000021036;ENSCHIG00000008359;ENSCHIG00000020040;ENSCHIG00000012255	5	8135	5	14209	0.0614811
GO:0043276	anoikis	biological_process	7	ENSCHIG00000015683;ENSCHIG00000013044;ENSCHIG00000021758;ENSCHIG00000017926;ENSCHIG00000014230	5	8135	5	14209	0.0614811
GO:0048699	generation of neurons	biological_process	7	ENSCHIG00000012309;ENSCHIG00000024896;ENSCHIG00000023704;ENSCHIG00000011006;ENSCHIG00000003524	5	8135	5	14209	0.0614811
GO:0032808	lacrimal gland development	biological_process	7	ENSCHIG00000020140;ENSCHIG00000007582;ENSCHIG00000003902;ENSCHIG00000012683;ENSCHIG00000021670	5	8135	5	14209	0.0614811
GO:0060676	ureteric bud formation	biological_process	10	ENSCHIG00000026325;ENSCHIG00000010643;ENSCHIG00000025038;ENSCHIG00000023187;ENSCHIG00000009389	5	8135	5	14209	0.0614811
GO:2000052	positive regulation of non-canonical Wnt signaling pathway	biological_process	10	ENSCHIG00000022992;ENSCHIG00000016131;ENSCHIG00000011956;ENSCHIG00000013682;ENSCHIG00000014291	5	8135	5	14209	0.0614811
GO:0072189	ureter development	biological_process	6	ENSCHIG00000011380;ENSCHIG00000018868;ENSCHIG00000012016;ENSCHIG00000020928;ENSCHIG00000021670	5	8135	5	14209	0.0614811
GO:0061665	SUMO ligase activity	molecular_function	7	ENSCHIG00000015352;ENSCHIG00000018766;ENSCHIG00000018780;ENSCHIG00000014001;ENSCHIG00000017115	5	8135	5	14209	0.0614811
GO:0006360	transcription by RNA polymerase I	biological_process	9	ENSCHIG00000022038;ENSCHIG00000011621;ENSCHIG00000007997;ENSCHIG00000013783;ENSCHIG00000018204	5	8135	5	14209	0.0614811
GO:0035197	siRNA binding	molecular_function	8	ENSCHIG00000011602;ENSCHIG00000010156;ENSCHIG00000015885;ENSCHIG00000026017;ENSCHIG00000018643	5	8135	5	14209	0.0614811
GO:0045475	locomotor rhythm	biological_process	5	ENSCHIG00000001297;ENSCHIG00000010895;ENSCHIG00000025669;ENSCHIG00000022705;ENSCHIG00000002460	5	8135	5	14209	0.0614811
GO:0060039	pericardium development	biological_process	7	ENSCHIG00000012951;ENSCHIG00000013774;ENSCHIG00000016525;ENSCHIG00000020206;ENSCHIG00000018558	5	8135	5	14209	0.0614811
GO:0045869	negative regulation of single stranded viral RNA replication via double stranded DNA intermediate	biological_process	11	ENSCHIG00000018878;ENSCHIG00000022315;ENSCHIG00000013342;ENSCHIG00000020165;ENSCHIG00000012441	5	8135	5	14209	0.0614811
GO:0010793	regulation of mRNA export from nucleus	biological_process	8	ENSCHIG00000019385;ENSCHIG00000025101;ENSCHIG00000008783;ENSCHIG00000018558;ENSCHIG00000005712	5	8135	5	14209	0.0614811
GO:0070940	dephosphorylation of RNA polymerase II C-terminal domain	biological_process	10	ENSCHIG00000026529;ENSCHIG00000023548;ENSCHIG00000018996;ENSCHIG00000019522;ENSCHIG00000016412	5	8135	5	14209	0.0614811
GO:0051147	regulation of muscle cell differentiation	biological_process	7	ENSCHIG00000020968;ENSCHIG00000018171;ENSCHIG00000025358;ENSCHIG00000024775;ENSCHIG00000025101	5	8135	5	14209	0.0614811
GO:0060019	radial glial cell differentiation	biological_process	7	ENSCHIG00000022083;ENSCHIG00000019930;ENSCHIG00000018662;ENSCHIG00000012683;ENSCHIG00000020307	5	8135	5	14209	0.0614811
GO:0051149	positive regulation of muscle cell differentiation	biological_process	8	ENSCHIG00000018171;ENSCHIG00000024765;ENSCHIG00000026017;ENSCHIG00000009793;ENSCHIG00000020613	5	8135	5	14209	0.0614811
GO:0051058	negative regulation of small GTPase mediated signal transduction	biological_process	10	ENSCHIG00000025885;ENSCHIG00000024718;ENSCHIG00000026290;ENSCHIG00000025694;ENSCHIG00000012395	5	8135	5	14209	0.0614811
GO:0097322	7SK snRNA binding	molecular_function	8	ENSCHIG00000024236;ENSCHIG00000016658;ENSCHIG00000006446;ENSCHIG00000024775;ENSCHIG00000003683	5	8135	5	14209	0.0614811
GO:0042030	ATPase inhibitor activity	molecular_function	6	ENSCHIG00000011759;ENSCHIG00000017479;ENSCHIG00000020997;ENSCHIG00000018208;ENSCHIG00000007574	5	8135	5	14209	0.0614811
GO:0033599	regulation of mammary gland epithelial cell proliferation	biological_process	8	ENSCHIG00000005534;ENSCHIG00000016438;ENSCHIG00000017983;ENSCHIG00000015644;ENSCHIG00000022839	5	8135	5	14209	0.0614811
GO:0071481	cellular response to X-ray	biological_process	8	ENSCHIG00000011197;ENSCHIG00000025136;ENSCHIG00000022955;ENSCHIG00000016588;ENSCHIG00000014291	5	8135	5	14209	0.0614811
GO:0060509	type I pneumocyte differentiation	biological_process	8	ENSCHIG00000012253;ENSCHIG00000011223;ENSCHIG00000022036;ENSCHIG00000027161;ENSCHIG00000008795	5	8135	5	14209	0.0614811
GO:0009410	response to xenobiotic stimulus	biological_process	5	ENSCHIG00000001775;ENSCHIG00000017155;ENSCHIG00000009582;ENSCHIG00000019440;ENSCHIG00000017983	5	8135	5	14209	0.0614811
GO:0050920	regulation of chemotaxis	biological_process	7	ENSCHIG00000020325;ENSCHIG00000006538;ENSCHIG00000017052;ENSCHIG00000013798;ENSCHIG00000005194	5	8135	5	14209	0.0614811
GO:0060956	endocardial cell differentiation	biological_process	8	ENSCHIG00000021033;ENSCHIG00000002290;ENSCHIG00000019181;ENSCHIG00000025552;ENSCHIG00000020928	5	8135	5	14209	0.0614811
GO:0008063	Toll signaling pathway	biological_process	6	ENSCHIG00000026463;ENSCHIG00000021116;ENSCHIG00000015413;ENSCHIG00000022027;ENSCHIG00000019678	5	8135	5	14209	0.0614811
GO:0001574	ganglioside biosynthetic process	biological_process	11	ENSCHIG00000013295;ENSCHIG00000026781;ENSCHIG00000000945;ENSCHIG00000001988;ENSCHIG00000016724	5	8135	5	14209	0.0614811
GO:0031588	nucleotide-activated protein kinase complex	cellular_component	5	ENSCHIG00000024028;ENSCHIG00000015966;ENSCHIG00000023269;ENSCHIG00000023698;ENSCHIG00000011507	5	8135	5	14209	0.0614811
GO:0060231	mesenchymal to epithelial transition	biological_process	7	ENSCHIG00000018549;ENSCHIG00000026576;ENSCHIG00000025038;ENSCHIG00000016410;ENSCHIG00000026310	5	8135	5	14209	0.0614811
GO:0032968	positive regulation of transcription elongation from RNA polymerase II promoter	biological_process	11	ENSCHIG00000022171;ENSCHIG00000011986;ENSCHIG00000025557;ENSCHIG00000025101;ENSCHIG00000018044	5	8135	5	14209	0.0614811
GO:0000774	adenyl-nucleotide exchange factor activity	molecular_function	8	ENSCHIG00000003518;ENSCHIG00000026236;ENSCHIG00000016736;ENSCHIG00000026744;ENSCHIG00000019195	5	8135	5	14209	0.0614811
GO:2001033	negative regulation of double-strand break repair via nonhomologous end joining	biological_process	12	ENSCHIG00000005777;ENSCHIG00000009445;ENSCHIG00000014935;ENSCHIG00000009859;ENSCHIG00000019318	5	8135	5	14209	0.0614811
GO:0006449	regulation of translational termination	biological_process	10	ENSCHIG00000009685;ENSCHIG00000013098;ENSCHIG00000011018;ENSCHIG00000026620;ENSCHIG00000009274	5	8135	5	14209	0.0614811
GO:0071559	response to transforming growth factor beta	biological_process	5	ENSCHIG00000016132;ENSCHIG00000018446;ENSCHIG00000024379;ENSCHIG00000010827;ENSCHIG00000019181	5	8135	5	14209	0.0614811
GO:0007182	common-partner SMAD protein phosphorylation	biological_process	10	ENSCHIG00000011916;ENSCHIG00000014950;ENSCHIG00000008989;ENSCHIG00000021149;ENSCHIG00000020206	5	8135	5	14209	0.0614811
GO:0001957	intramembranous ossification	biological_process	6	ENSCHIG00000020538;ENSCHIG00000016293;ENSCHIG00000021319;ENSCHIG00000020877;ENSCHIG00000011455	5	8135	5	14209	0.0614811
GO:0034720	histone H3-K4 demethylation	biological_process	13	ENSCHIG00000009169;ENSCHIG00000011641;ENSCHIG00000020236;ENSCHIG00000024709;ENSCHIG00000002022	5	8135	5	14209	0.0614811
GO:0046975	histone methyltransferase activity (H3-K36 specific)	molecular_function	10	ENSCHIG00000024692;ENSCHIG00000018913;ENSCHIG00000026354;ENSCHIG00000018558;ENSCHIG00000025966	5	8135	5	14209	0.0614811
GO:0042487	regulation of odontogenesis of dentin-containing tooth	biological_process	9	ENSCHIG00000000292;ENSCHIG00000012951;ENSCHIG00000022853;ENSCHIG00000016080;ENSCHIG00000021149	5	8135	5	14209	0.0614811
GO:2000643	positive regulation of early endosome to late endosome transport	biological_process	7	ENSCHIG00000009776;ENSCHIG00000004520;ENSCHIG00000019539;ENSCHIG00000017900;ENSCHIG00000009529	5	8135	5	14209	0.0614811
GO:2000008	regulation of protein localization to cell surface	biological_process	8	ENSCHIG00000020435;ENSCHIG00000010481;ENSCHIG00000006795;ENSCHIG00000015693;ENSCHIG00000025557	5	8135	5	14209	0.0614811
GO:0030314	junctional membrane complex	cellular_component	4	ENSCHIG00000017967;ENSCHIG00000014376;ENSCHIG00000025563;ENSCHIG00000019663;ENSCHIG00000014164	5	8135	5	14209	0.0614811
GO:0005168	neurotrophin TRKA receptor binding	molecular_function	9	ENSCHIG00000010794;ENSCHIG00000021158;ENSCHIG00000024684;ENSCHIG00000012851;ENSCHIG00000016061	5	8135	5	14209	0.0614811
GO:0044648	histone H3-K4 dimethylation	biological_process	13	ENSCHIG00000015068;ENSCHIG00000026671;ENSCHIG00000025896;ENSCHIG00000013406;ENSCHIG00000017357	5	8135	5	14209	0.0614811
GO:0060449	bud elongation involved in lung branching	biological_process	8	ENSCHIG00000021149;ENSCHIG00000017090;ENSCHIG00000008359;ENSCHIG00000016596;ENSCHIG00000012683	5	8135	5	14209	0.0614811
GO:0060760	positive regulation of response to cytokine stimulus	biological_process	7	ENSCHIG00000025883;ENSCHIG00000019848;ENSCHIG00000018643;ENSCHIG00000015699;ENSCHIG00000016131	5	8135	5	14209	0.0614811
GO:1903053	regulation of extracellular matrix organization	biological_process	7	ENSCHIG00000021749;ENSCHIG00000010760;ENSCHIG00000017892;ENSCHIG00000000977;ENSCHIG00000018549	5	8135	5	14209	0.0614811
GO:0061299	retina vasculature morphogenesis in camera-type eye	biological_process	5	ENSCHIG00000011710;ENSCHIG00000011160;ENSCHIG00000016760;ENSCHIG00000019530;ENSCHIG00000026211	5	8135	5	14209	0.0614811
GO:0010917	negative regulation of mitochondrial membrane potential	biological_process	7	ENSCHIG00000026221;ENSCHIG00000023213;ENSCHIG00000007153;ENSCHIG00000016438;ENSCHIG00000021517	5	8135	5	14209	0.0614811
GO:0060028	convergent extension involved in axis elongation	biological_process	8	ENSCHIG00000016131;ENSCHIG00000012441;ENSCHIG00000022955;ENSCHIG00000021782;ENSCHIG00000015925	5	8135	5	14209	0.0614811
GO:0072197	ureter morphogenesis	biological_process	6	ENSCHIG00000023641;ENSCHIG00000017763;ENSCHIG00000025038;ENSCHIG00000016901;ENSCHIG00000021670	5	8135	5	14209	0.0614811
GO:0010594	regulation of endothelial cell migration	biological_process	9	ENSCHIG00000016760;ENSCHIG00000011781;ENSCHIG00000022763;ENSCHIG00000015335;ENSCHIG00000018366	5	8135	5	14209	0.0614811
GO:0021957	corticospinal tract morphogenesis	biological_process	12	ENSCHIG00000024159;ENSCHIG00000026762;ENSCHIG00000020961;ENSCHIG00000025019;ENSCHIG00000010210	5	8135	5	14209	0.0614811
GO:0019079	viral genome replication	biological_process	7	ENSCHIG00000018325;ENSCHIG00000016075;ENSCHIG00000022667;ENSCHIG00000017249;ENSCHIG00000024150	5	8135	5	14209	0.0614811
GO:0003209	cardiac atrium morphogenesis	biological_process	6	ENSCHIG00000021033;ENSCHIG00000018884;ENSCHIG00000015386;ENSCHIG00000026868;ENSCHIG00000019648	5	8135	5	14209	0.0614811
GO:0072091	regulation of stem cell proliferation	biological_process	7	ENSCHIG00000025552;ENSCHIG00000022716;ENSCHIG00000011536;ENSCHIG00000020928;ENSCHIG00000017090	5	8135	5	14209	0.0614811
GO:0060712	spongiotrophoblast layer development	biological_process	6	ENSCHIG00000013122;ENSCHIG00000022716;ENSCHIG00000022711;ENSCHIG00000020348;ENSCHIG00000008751	5	8135	5	14209	0.0614811
GO:0070410	co-SMAD binding	molecular_function	6	ENSCHIG00000020206;ENSCHIG00000011281;ENSCHIG00000012651;ENSCHIG00000012017;ENSCHIG00000013774	5	8135	5	14209	0.0614811
GO:0010830	regulation of myotube differentiation	biological_process	9	ENSCHIG00000002609;ENSCHIG00000025616;ENSCHIG00000013536;ENSCHIG00000015894;ENSCHIG00000013044	5	8135	5	14209	0.0614811
GO:0048341	paraxial mesoderm formation	biological_process	7	ENSCHIG00000025316;ENSCHIG00000021782;ENSCHIG00000016131;ENSCHIG00000007582;ENSCHIG00000024950	5	8135	5	14209	0.0614811
GO:0010936	negative regulation of macrophage cytokine production	biological_process	9	ENSCHIG00000010950;ENSCHIG00000025230;ENSCHIG00000001922;ENSCHIG00000011916;ENSCHIG00000022660	5	8135	5	14209	0.0614811
GO:0005225	volume-sensitive anion channel activity	molecular_function	8	ENSCHIG00000009625;ENSCHIG00000003097;ENSCHIG00000020260;ENSCHIG00000026111;ENSCHIG00000009462	5	8135	5	14209	0.0614811
GO:0032300	mismatch repair complex	cellular_component	5	ENSCHIG00000011953;ENSCHIG00000013324;ENSCHIG00000017062;ENSCHIG00000009803;ENSCHIG00000021960	5	8135	5	14209	0.0614811
GO:0051103	DNA ligation involved in DNA repair	biological_process	9	ENSCHIG00000001019;ENSCHIG00000007613;ENSCHIG00000025924;ENSCHIG00000015879;ENSCHIG00000023884	5	8135	5	14209	0.0614811
GO:0097342	ripoptosome	cellular_component	7	ENSCHIG00000016459;ENSCHIG00000008257;ENSCHIG00000021314;ENSCHIG00000026577;ENSCHIG00000019146	5	8135	5	14209	0.0614811
GO:0061384	heart trabecula morphogenesis	biological_process	6	ENSCHIG00000009982;ENSCHIG00000021033;ENSCHIG00000008675;ENSCHIG00000009389;ENSCHIG00000018884	5	8135	5	14209	0.0614811
GO:0016458	gene silencing	biological_process	4	ENSCHIG00000025480;ENSCHIG00000026671;ENSCHIG00000021925;ENSCHIG00000020793;ENSCHIG00000023294	5	8135	5	14209	0.0614811
GO:0070120	ciliary neurotrophic factor-mediated signaling pathway	biological_process	7	ENSCHIG00000014349;ENSCHIG00000010514;ENSCHIG00000008069;ENSCHIG00000012394;ENSCHIG00000010753	5	8135	5	14209	0.0614811
GO:0006777	Mo-molybdopterin cofactor biosynthetic process	biological_process	8	ENSCHIG00000001958;ENSCHIG00000014594;ENSCHIG00000002985;ENSCHIG00000009653;ENSCHIG00000023867	5	8135	5	14209	0.0614811
GO:0030336	negative regulation of cell migration	biological_process	8	ENSCHIG00000008671;ENSCHIG00000026868;ENSCHIG00000009037;ENSCHIG00000010840;ENSCHIG00000022111;ENSCHIG00000016322;ENSCHIG00000026290;ENSCHIG00000022476;ENSCHIG00000010629;ENSCHIG00000012147;ENSCHIG00000022955;ENSCHIG00000000389;ENSCHIG00000023804;ENSCHIG00000015784;ENSCHIG00000010883;ENSCHIG00000023597;ENSCHIG00000026576;ENSCHIG00000027232;ENSCHIG00000020148;ENSCHIG00000014291;ENSCHIG00000018259;…	45	8135	67	14209	0.0629196
GO:0016579	protein deubiquitination	biological_process	9	ENSCHIG00000021161;ENSCHIG00000013909;ENSCHIG00000018217;ENSCHIG00000003742;ENSCHIG00000021461;ENSCHIG00000015678;ENSCHIG00000017572;ENSCHIG00000013642;ENSCHIG00000022000;ENSCHIG00000021957;ENSCHIG00000022760;ENSCHIG00000013872;ENSCHIG00000021013;ENSCHIG00000006538;ENSCHIG00000019250;ENSCHIG00000014688;ENSCHIG00000009969;ENSCHIG00000016960;ENSCHIG00000009086;ENSCHIG00000025246;ENSCHIG00000020661;…	40	8135	59	14209	0.0642646
GO:0032088	negative regulation of NF-kappaB transcription factor activity	biological_process	7	ENSCHIG00000017778;ENSCHIG00000017790;ENSCHIG00000024509;ENSCHIG00000014468;ENSCHIG00000026750;ENSCHIG00000008671;ENSCHIG00000015352;ENSCHIG00000023246;ENSCHIG00000012382;ENSCHIG00000008456;ENSCHIG00000021689;ENSCHIG00000006785;ENSCHIG00000012108;ENSCHIG00000012150;ENSCHIG00000012406;ENSCHIG00000023944;ENSCHIG00000022902;ENSCHIG00000011027;ENSCHIG00000022027;ENSCHIG00000025420;ENSCHIG00000022312;…	35	8135	51	14209	0.0648343
GO:0045599	negative regulation of fat cell differentiation	biological_process	8	ENSCHIG00000014779;ENSCHIG00000010239;ENSCHIG00000019084;ENSCHIG00000012481;ENSCHIG00000015683;ENSCHIG00000006243;ENSCHIG00000017157;ENSCHIG00000011916;ENSCHIG00000008573;ENSCHIG00000010919;ENSCHIG00000004094;ENSCHIG00000025038;ENSCHIG00000013774;ENSCHIG00000025020;ENSCHIG00000001753;ENSCHIG00000025775;ENSCHIG00000015740;ENSCHIG00000016131;ENSCHIG00000011235;ENSCHIG00000015764;ENSCHIG00000016556;…	23	8135	32	14209	0.0653411
GO:0022008	neurogenesis	biological_process	6	ENSCHIG00000011887;ENSCHIG00000017469;ENSCHIG00000020482;ENSCHIG00000017649;ENSCHIG00000025154;ENSCHIG00000024225;ENSCHIG00000012957;ENSCHIG00000012322;ENSCHIG00000009859;ENSCHIG00000020106;ENSCHIG00000015932;ENSCHIG00000024896;ENSCHIG00000008057;ENSCHIG00000010815;ENSCHIG00000013746;ENSCHIG00000000920;ENSCHIG00000005396;ENSCHIG00000016131;ENSCHIG00000017655;ENSCHIG00000019310;ENSCHIG00000012255;…	23	8135	32	14209	0.0653411
GO:0003007	heart morphogenesis	biological_process	6	ENSCHIG00000014367;ENSCHIG00000011197;ENSCHIG00000014171;ENSCHIG00000012328;ENSCHIG00000008185;ENSCHIG00000011729;ENSCHIG00000015932;ENSCHIG00000024917;ENSCHIG00000014927;ENSCHIG00000007582;ENSCHIG00000000282;ENSCHIG00000024434;ENSCHIG00000012957;ENSCHIG00000000448;ENSCHIG00000024950;ENSCHIG00000008274;ENSCHIG00000014418;ENSCHIG00000018884;ENSCHIG00000022660;ENSCHIG00000010883;ENSCHIG00000023137;…	23	8135	32	14209	0.0653411
GO:1990830	cellular response to leukemia inhibitory factor	biological_process	8	ENSCHIG00000023543;ENSCHIG00000004900;ENSCHIG00000000073;ENSCHIG00000027161;ENSCHIG00000009561;ENSCHIG00000011861;ENSCHIG00000007522;ENSCHIG00000024099;ENSCHIG00000011290;ENSCHIG00000016092;ENSCHIG00000017651;ENSCHIG00000013609;ENSCHIG00000024070;ENSCHIG00000006787;ENSCHIG00000020236;ENSCHIG00000015509;ENSCHIG00000017269;ENSCHIG00000007119;ENSCHIG00000020928;ENSCHIG00000008359;ENSCHIG00000013968;…	46	8135	69	14209	0.0705664
GO:0016235	aggresome	cellular_component	6	ENSCHIG00000017655;ENSCHIG00000011880;ENSCHIG00000004440;ENSCHIG00000015673;ENSCHIG00000015937;ENSCHIG00000009471;ENSCHIG00000011624;ENSCHIG00000015392;ENSCHIG00000014467;ENSCHIG00000025284;ENSCHIG00000026174;ENSCHIG00000016059;ENSCHIG00000014513;ENSCHIG00000026389;ENSCHIG00000011192;ENSCHIG00000000359;ENSCHIG00000018617;ENSCHIG00000015241;ENSCHIG00000013417	19	8135	26	14209	0.0735272
GO:1903507	negative regulation of nucleic acid-templated transcription	biological_process	10	ENSCHIG00000013417;ENSCHIG00000012441;ENSCHIG00000003822;ENSCHIG00000024462;ENSCHIG00000009478;ENSCHIG00000013081;ENSCHIG00000010563;ENSCHIG00000025014;ENSCHIG00000017090;ENSCHIG00000026798;ENSCHIG00000016984;ENSCHIG00000019904;ENSCHIG00000018223;ENSCHIG00000020240;ENSCHIG00000000354;ENSCHIG00000023936;ENSCHIG00000016199;ENSCHIG00000012969;ENSCHIG00000021846	19	8135	26	14209	0.0735272
GO:0070534	protein K63-linked ubiquitination	biological_process	13	ENSCHIG00000021534;ENSCHIG00000007827;ENSCHIG00000022049;ENSCHIG00000025703;ENSCHIG00000026963;ENSCHIG00000012996;ENSCHIG00000015888;ENSCHIG00000025255;ENSCHIG00000009534;ENSCHIG00000027089;ENSCHIG00000018281;ENSCHIG00000023259;ENSCHIG00000022027;ENSCHIG00000007615;ENSCHIG00000014101;ENSCHIG00000025320;ENSCHIG00000019593;ENSCHIG00000011340;ENSCHIG00000011206	19	8135	26	14209	0.0735272
GO:0009953	dorsal/ventral pattern formation	biological_process	6	ENSCHIG00000013446;ENSCHIG00000027262;ENSCHIG00000013288;ENSCHIG00000017355;ENSCHIG00000000448;ENSCHIG00000016498;ENSCHIG00000015560;ENSCHIG00000015297;ENSCHIG00000013837;ENSCHIG00000011375;ENSCHIG00000009389;ENSCHIG00000011883;ENSCHIG00000017761;ENSCHIG00000025557;ENSCHIG00000023137;ENSCHIG00000024428;ENSCHIG00000017600;ENSCHIG00000007287;ENSCHIG00000025836	19	8135	26	14209	0.0735272
GO:0035914	skeletal muscle cell differentiation	biological_process	6	ENSCHIG00000004539;ENSCHIG00000017484;ENSCHIG00000011517;ENSCHIG00000025384;ENSCHIG00000009664;ENSCHIG00000015367;ENSCHIG00000017086;ENSCHIG00000016901;ENSCHIG00000016206;ENSCHIG00000016987;ENSCHIG00000022705;ENSCHIG00000018766;ENSCHIG00000017649;ENSCHIG00000016394;ENSCHIG00000021490;ENSCHIG00000009988;ENSCHIG00000021667;ENSCHIG00000009793;ENSCHIG00000015029;ENSCHIG00000004374;ENSCHIG00000021033;…	26	8135	37	14209	0.0736849
GO:0000184	nuclear-transcribed mRNA catabolic process, nonsense-mediated decay	biological_process	12	ENSCHIG00000018192;ENSCHIG00000014455;ENSCHIG00000024284;ENSCHIG00000009685;ENSCHIG00000020359;ENSCHIG00000023880;ENSCHIG00000025569;ENSCHIG00000007709;ENSCHIG00000011018;ENSCHIG00000004339;ENSCHIG00000026207;ENSCHIG00000012114;ENSCHIG00000021998;ENSCHIG00000018143;ENSCHIG00000006338;ENSCHIG00000014193;ENSCHIG00000018011	17	8135	23	14209	0.0776127
GO:0045765	regulation of angiogenesis	biological_process	7	ENSCHIG00000015649;ENSCHIG00000015080;ENSCHIG00000006792;ENSCHIG00000014497;ENSCHIG00000023952;ENSCHIG00000012755;ENSCHIG00000015531;ENSCHIG00000015968;ENSCHIG00000011863;ENSCHIG00000015805;ENSCHIG00000018287;ENSCHIG00000008763;ENSCHIG00000013929;ENSCHIG00000011781;ENSCHIG00000010629;ENSCHIG00000017052;ENSCHIG00000011101	17	8135	23	14209	0.0776127
GO:0097718	disordered domain specific binding	molecular_function	6	ENSCHIG00000004374;ENSCHIG00000018814;ENSCHIG00000010529;ENSCHIG00000012471;ENSCHIG00000017865;ENSCHIG00000013446;ENSCHIG00000025557;ENSCHIG00000011230;ENSCHIG00000013923;ENSCHIG00000007762;ENSCHIG00000003345;ENSCHIG00000017900;ENSCHIG00000012093;ENSCHIG00000020206;ENSCHIG00000009044;ENSCHIG00000022121;ENSCHIG00000020656	17	8135	23	14209	0.0776127
GO:0007154	cell communication	biological_process	4	ENSCHIG00000005791;ENSCHIG00000010714;ENSCHIG00000026018;ENSCHIG00000020996;ENSCHIG00000003901;ENSCHIG00000010355;ENSCHIG00000001248;ENSCHIG00000011087;ENSCHIG00000005703;ENSCHIG00000022176;ENSCHIG00000008800;ENSCHIG00000021702;ENSCHIG00000015386;ENSCHIG00000020787;ENSCHIG00000015794;ENSCHIG00000003023;ENSCHIG00000024787	17	8135	23	14209	0.0776127
GO:0000079	regulation of cyclin-dependent protein serine/threonine kinase activity	biological_process	12	ENSCHIG00000018497;ENSCHIG00000016858;ENSCHIG00000012535;ENSCHIG00000008925;ENSCHIG00000006042;ENSCHIG00000023689;ENSCHIG00000019940;ENSCHIG00000016658;ENSCHIG00000025845;ENSCHIG00000024742;ENSCHIG00000011186;ENSCHIG00000024236;ENSCHIG00000016012;ENSCHIG00000010329;ENSCHIG00000019097;ENSCHIG00000018346;ENSCHIG00000015405	17	8135	23	14209	0.0776127
GO:0045739	positive regulation of DNA repair	biological_process	10	ENSCHIG00000023259;ENSCHIG00000007615;ENSCHIG00000023402;ENSCHIG00000009859;ENSCHIG00000018643;ENSCHIG00000015730;ENSCHIG00000022001;ENSCHIG00000016630;ENSCHIG00000015703;ENSCHIG00000022878;ENSCHIG00000009582;ENSCHIG00000011027;ENSCHIG00000012683;ENSCHIG00000020547;ENSCHIG00000008784;ENSCHIG00000026543;ENSCHIG00000012441	17	8135	23	14209	0.0776127
GO:0033138	positive regulation of peptidyl-serine phosphorylation	biological_process	11	ENSCHIG00000003232;ENSCHIG00000016131;ENSCHIG00000008865;ENSCHIG00000025628;ENSCHIG00000010670;ENSCHIG00000002020;ENSCHIG00000021774;ENSCHIG00000014176;ENSCHIG00000012334;ENSCHIG00000021491;ENSCHIG00000026352;ENSCHIG00000019290;ENSCHIG00000008359;ENSCHIG00000023122;ENSCHIG00000022037;ENSCHIG00000023255;ENSCHIG00000025391;ENSCHIG00000011916;ENSCHIG00000006954;ENSCHIG00000003071;ENSCHIG00000022955;…	39	8135	58	14209	0.0783197
GO:0030178	negative regulation of Wnt signaling pathway	biological_process	9	ENSCHIG00000020928;ENSCHIG00000022955;ENSCHIG00000022144;ENSCHIG00000014291;ENSCHIG00000000292;ENSCHIG00000017763;ENSCHIG00000020832;ENSCHIG00000011353;ENSCHIG00000022285;ENSCHIG00000022698;ENSCHIG00000014847;ENSCHIG00000026036;ENSCHIG00000017061;ENSCHIG00000020738;ENSCHIG00000018214;ENSCHIG00000015829;ENSCHIG00000002033;ENSCHIG00000022992;ENSCHIG00000024660;ENSCHIG00000026157;ENSCHIG00000018106;…	24	8135	34	14209	0.0789649
GO:0006469	negative regulation of protein kinase activity	biological_process	11	ENSCHIG00000011819;ENSCHIG00000013342;ENSCHIG00000022953;ENSCHIG00000023370;ENSCHIG00000013058;ENSCHIG00000011243;ENSCHIG00000017333;ENSCHIG00000014776;ENSCHIG00000004374;ENSCHIG00000015335;ENSCHIG00000013189;ENSCHIG00000023855;ENSCHIG00000022780;ENSCHIG00000012528;ENSCHIG00000012541;ENSCHIG00000022842;ENSCHIG00000023952;ENSCHIG00000027002;ENSCHIG00000021266;ENSCHIG00000009176;ENSCHIG00000023221;…	34	8135	50	14209	0.0800423
GO:0006895	Golgi to endosome transport	biological_process	9	ENSCHIG00000011235;ENSCHIG00000017507;ENSCHIG00000021403;ENSCHIG00000006795;ENSCHIG00000014467;ENSCHIG00000022288;ENSCHIG00000014635	7	8135	8	14209	0.0804388
GO:0019217	regulation of fatty acid metabolic process	biological_process	8	ENSCHIG00000008274;ENSCHIG00000007945;ENSCHIG00000026407;ENSCHIG00000024028;ENSCHIG00000015427;ENSCHIG00000019290;ENSCHIG00000022905	7	8135	8	14209	0.0804388
GO:0046847	filopodium assembly	biological_process	8	ENSCHIG00000025841;ENSCHIG00000010178;ENSCHIG00000017900;ENSCHIG00000018690;ENSCHIG00000013031;ENSCHIG00000025656;ENSCHIG00000022255	7	8135	8	14209	0.0804388
GO:0070986	left/right axis specification	biological_process	6	ENSCHIG00000021033;ENSCHIG00000015560;ENSCHIG00000023137;ENSCHIG00000020787;ENSCHIG00000022464;ENSCHIG00000013288;ENSCHIG00000011779	7	8135	8	14209	0.0804388
GO:0042974	retinoic acid receptor binding	molecular_function	8	ENSCHIG00000011147;ENSCHIG00000008085;ENSCHIG00000011102;ENSCHIG00000024372;ENSCHIG00000024111;ENSCHIG00000008944;ENSCHIG00000022218	7	8135	8	14209	0.0804388
GO:0051168	nuclear export	biological_process	9	ENSCHIG00000017763;ENSCHIG00000010968;ENSCHIG00000026761;ENSCHIG00000015769;ENSCHIG00000018697;ENSCHIG00000016706;ENSCHIG00000016528	7	8135	8	14209	0.0804388
GO:0034101	erythrocyte homeostasis	biological_process	5	ENSCHIG00000016700;ENSCHIG00000013332;ENSCHIG00000009799;ENSCHIG00000023111;ENSCHIG00000008795;ENSCHIG00000008881;ENSCHIG00000020380	7	8135	8	14209	0.0804388
GO:0014044	Schwann cell development	biological_process	7	ENSCHIG00000007604;ENSCHIG00000008214;ENSCHIG00000015310;ENSCHIG00000015784;ENSCHIG00000004688;ENSCHIG00000005629;ENSCHIG00000025935	7	8135	8	14209	0.0804388
GO:0044666	MLL3/4 complex	cellular_component	7	ENSCHIG00000021355;ENSCHIG00000012628;ENSCHIG00000020313;ENSCHIG00000021755;ENSCHIG00000012427;ENSCHIG00000015068;ENSCHIG00000014205	7	8135	8	14209	0.0804388
GO:0060068	vagina development	biological_process	8	ENSCHIG00000014058;ENSCHIG00000016131;ENSCHIG00000016438;ENSCHIG00000020380;ENSCHIG00000016258;ENSCHIG00000014303;ENSCHIG00000023843	7	8135	8	14209	0.0804388
GO:0009792	embryo development ending in birth or egg hatching	biological_process	6	ENSCHIG00000020845;ENSCHIG00000022858;ENSCHIG00000006791;ENSCHIG00000002126;ENSCHIG00000019458;ENSCHIG00000019169;ENSCHIG00000013985	7	8135	8	14209	0.0804388
GO:0048188	Set1C/COMPASS complex	cellular_component	7	ENSCHIG00000021755;ENSCHIG00000025896;ENSCHIG00000021650;ENSCHIG00000021355;ENSCHIG00000013406;ENSCHIG00000014205;ENSCHIG00000014305	7	8135	8	14209	0.0804388
GO:0003181	atrioventricular valve morphogenesis	biological_process	6	ENSCHIG00000012951;ENSCHIG00000007677;ENSCHIG00000010239;ENSCHIG00000022652;ENSCHIG00000011473;ENSCHIG00000021033;ENSCHIG00000027269	7	8135	8	14209	0.0804388
GO:0001094	TFIID-class transcription factor complex binding	molecular_function	8	ENSCHIG00000021562;ENSCHIG00000025635;ENSCHIG00000024462;ENSCHIG00000022561;ENSCHIG00000020100;ENSCHIG00000019299;ENSCHIG00000025013	7	8135	8	14209	0.0804388
GO:0048711	positive regulation of astrocyte differentiation	biological_process	12	ENSCHIG00000017208;ENSCHIG00000021033;ENSCHIG00000014176;ENSCHIG00000017866;ENSCHIG00000008069;ENSCHIG00000012951;ENSCHIG00000017929	7	8135	8	14209	0.0804388
GO:0034719	SMN-Sm protein complex	cellular_component	6	ENSCHIG00000011219;ENSCHIG00000013155;ENSCHIG00000009881;ENSCHIG00000026197;ENSCHIG00000010022;ENSCHIG00000026226;ENSCHIG00000022053	7	8135	8	14209	0.0804388
GO:0010944	negative regulation of transcription by competitive promoter binding	biological_process	10	ENSCHIG00000018714;ENSCHIG00000012405;ENSCHIG00000024108;ENSCHIG00000011007;ENSCHIG00000019461;ENSCHIG00000027161;ENSCHIG00000003476	7	8135	8	14209	0.0804388
GO:0017069	snRNA binding	molecular_function	7	ENSCHIG00000026678;ENSCHIG00000006446;ENSCHIG00000024775;ENSCHIG00000024236;ENSCHIG00000003683;ENSCHIG00000026197;ENSCHIG00000004900	7	8135	8	14209	0.0804388
GO:0031464	Cul4A-RING E3 ubiquitin ligase complex	cellular_component	8	ENSCHIG00000018130;ENSCHIG00000016012;ENSCHIG00000014969;ENSCHIG00000017410;ENSCHIG00000023340;ENSCHIG00000022897;ENSCHIG00000003128	7	8135	8	14209	0.0804388
GO:0043586	tongue development	biological_process	7	ENSCHIG00000022853;ENSCHIG00000012309;ENSCHIG00000017655;ENSCHIG00000024896;ENSCHIG00000025316;ENSCHIG00000015297;ENSCHIG00000026061	7	8135	8	14209	0.0804388
GO:0010803	regulation of tumor necrosis factor-mediated signaling pathway	biological_process	9	ENSCHIG00000021689;ENSCHIG00000007296;ENSCHIG00000012192;ENSCHIG00000021681;ENSCHIG00000017318;ENSCHIG00000026390;ENSCHIG00000024489	7	8135	8	14209	0.0804388
GO:0000288	nuclear-transcribed mRNA catabolic process, deadenylation-dependent decay	biological_process	12	ENSCHIG00000010876;ENSCHIG00000025020;ENSCHIG00000023209;ENSCHIG00000022716;ENSCHIG00000026935;ENSCHIG00000014202;ENSCHIG00000002873	7	8135	8	14209	0.0804388
GO:0016558	protein import into peroxisome matrix	biological_process	13	ENSCHIG00000011489;ENSCHIG00000025650;ENSCHIG00000011681;ENSCHIG00000011508;ENSCHIG00000022553;ENSCHIG00000027266;ENSCHIG00000027250	7	8135	8	14209	0.0804388
GO:0005861	troponin complex	cellular_component	4	ENSCHIG00000010571;ENSCHIG00000020498;ENSCHIG00000016517;ENSCHIG00000003732;ENSCHIG00000021226;ENSCHIG00000019356;ENSCHIG00000007239	7	8135	8	14209	0.0804388
GO:0060272	embryonic skeletal joint morphogenesis	biological_process	8	ENSCHIG00000009982;ENSCHIG00000009389;ENSCHIG00000020202;ENSCHIG00000023522;ENSCHIG00000021149;ENSCHIG00000025199;ENSCHIG00000019458	7	8135	8	14209	0.0804388
GO:0048667	cell morphogenesis involved in neuron differentiation	biological_process	8	ENSCHIG00000019855;ENSCHIG00000020180;ENSCHIG00000013378;ENSCHIG00000017045;ENSCHIG00000004374;ENSCHIG00000017929;ENSCHIG00000016206	7	8135	8	14209	0.0804388
GO:1990907	beta-catenin-TCF complex	cellular_component	7	ENSCHIG00000025316;ENSCHIG00000022839;ENSCHIG00000009988;ENSCHIG00000025557;ENSCHIG00000004539;ENSCHIG00000019651;ENSCHIG00000018271	7	8135	8	14209	0.0804388
GO:0071837	HMG box domain binding	molecular_function	6	ENSCHIG00000016206;ENSCHIG00000015761;ENSCHIG00000025038;ENSCHIG00000012718;ENSCHIG00000014179;ENSCHIG00000010202;ENSCHIG00000026040	7	8135	8	14209	0.0804388
GO:0048557	embryonic digestive tract morphogenesis	biological_process	7	ENSCHIG00000014211;ENSCHIG00000015297;ENSCHIG00000012683;ENSCHIG00000005194;ENSCHIG00000018868;ENSCHIG00000010396;ENSCHIG00000011197	7	8135	8	14209	0.0804388
GO:0008173	RNA methyltransferase activity	molecular_function	7	ENSCHIG00000025241;ENSCHIG00000013249;ENSCHIG00000008713;ENSCHIG00000008558;ENSCHIG00000014358;ENSCHIG00000016723;ENSCHIG00000011437	7	8135	8	14209	0.0804388
GO:0010586	miRNA metabolic process	biological_process	10	ENSCHIG00000023944;ENSCHIG00000022226;ENSCHIG00000017690;ENSCHIG00000010156;ENSCHIG00000026564;ENSCHIG00000027053;ENSCHIG00000014358	7	8135	8	14209	0.0804388
GO:0044319	wound healing, spreading of cells	biological_process	7	ENSCHIG00000027269;ENSCHIG00000021491;ENSCHIG00000022615;ENSCHIG00000024847;ENSCHIG00000024478;ENSCHIG00000021657;ENSCHIG00000020435	7	8135	8	14209	0.0804388
GO:0090309	positive regulation of methylation-dependent chromatin silencing	biological_process	8	ENSCHIG00000018878;ENSCHIG00000023294;ENSCHIG00000020165;ENSCHIG00000010698;ENSCHIG00000022315;ENSCHIG00000004259;ENSCHIG00000012441	7	8135	8	14209	0.0804388
GO:0005092	GDP-dissociation inhibitor activity	molecular_function	7	ENSCHIG00000026283;ENSCHIG00000010536;ENSCHIG00000002071;ENSCHIG00000022388;ENSCHIG00000023698;ENSCHIG00000013947;ENSCHIG00000003321	7	8135	8	14209	0.0804388
GO:0060765	regulation of androgen receptor signaling pathway	biological_process	9	ENSCHIG00000020161;ENSCHIG00000011147;ENSCHIG00000022088;ENSCHIG00000011800;ENSCHIG00000017767;ENSCHIG00000026863;ENSCHIG00000024547	7	8135	8	14209	0.0804388
GO:0031274	positive regulation of pseudopodium assembly	biological_process	11	ENSCHIG00000010857;ENSCHIG00000010755;ENSCHIG00000026366;ENSCHIG00000016846;ENSCHIG00000013229;ENSCHIG00000011226;ENSCHIG00000024660	7	8135	8	14209	0.0804388
GO:0033539	fatty acid beta-oxidation using acyl-CoA dehydrogenase	biological_process	12	ENSCHIG00000015575;ENSCHIG00000008032;ENSCHIG00000016559;ENSCHIG00000025464;ENSCHIG00000025328;ENSCHIG00000012727;ENSCHIG00000023050	7	8135	8	14209	0.0804388
GO:0016817	hydrolase activity, acting on acid anhydrides	molecular_function	5	ENSCHIG00000025863;ENSCHIG00000017606;ENSCHIG00000021000;ENSCHIG00000011729;ENSCHIG00000000074;ENSCHIG00000015318;ENSCHIG00000026157	7	8135	8	14209	0.0804388
GO:0007097	nuclear migration	biological_process	7	ENSCHIG00000013943;ENSCHIG00000025985;ENSCHIG00000026403;ENSCHIG00000018616;ENSCHIG00000010840;ENSCHIG00000011034;ENSCHIG00000017393	7	8135	8	14209	0.0804388
GO:0007064	mitotic sister chromatid cohesion	biological_process	6	ENSCHIG00000026126;ENSCHIG00000025109;ENSCHIG00000011197;ENSCHIG00000018574;ENSCHIG00000006844;ENSCHIG00000020311;ENSCHIG00000010465	7	8135	8	14209	0.0804388
GO:0044615	nuclear pore nuclear basket	cellular_component	4	ENSCHIG00000023764;ENSCHIG00000012686;ENSCHIG00000016464;ENSCHIG00000014240;ENSCHIG00000025098;ENSCHIG00000016387;ENSCHIG00000022068	7	8135	8	14209	0.0804388
GO:0003139	secondary heart field specification	biological_process	8	ENSCHIG00000016206;ENSCHIG00000016131;ENSCHIG00000024917;ENSCHIG00000021149;ENSCHIG00000022041;ENSCHIG00000021782;ENSCHIG00000020538	7	8135	8	14209	0.0804388
GO:0060413	atrial septum morphogenesis	biological_process	6	ENSCHIG00000026965;ENSCHIG00000022464;ENSCHIG00000027269;ENSCHIG00000023137;ENSCHIG00000010239;ENSCHIG00000020243;ENSCHIG00000010714	7	8135	8	14209	0.0804388
GO:0045603	positive regulation of endothelial cell differentiation	biological_process	9	ENSCHIG00000021149;ENSCHIG00000011327;ENSCHIG00000020465;ENSCHIG00000012730;ENSCHIG00000025557;ENSCHIG00000012095;ENSCHIG00000026550	7	8135	8	14209	0.0804388
GO:0000012	single strand break repair	biological_process	9	ENSCHIG00000011027;ENSCHIG00000009859;ENSCHIG00000012556;ENSCHIG00000012896;ENSCHIG00000024154;ENSCHIG00000001019;ENSCHIG00000015145	7	8135	8	14209	0.0804388
GO:0050707	regulation of cytokine secretion	biological_process	7	ENSCHIG00000022450;ENSCHIG00000024325;ENSCHIG00000020572;ENSCHIG00000025899;ENSCHIG00000006703;ENSCHIG00000022377;ENSCHIG00000002110	7	8135	8	14209	0.0804388
GO:0034713	type I transforming growth factor beta receptor binding	molecular_function	8	ENSCHIG00000001922;ENSCHIG00000011473;ENSCHIG00000020206;ENSCHIG00000019461;ENSCHIG00000012651;ENSCHIG00000011916;ENSCHIG00000026868	7	8135	8	14209	0.0804388
GO:0003198	epithelial to mesenchymal transition involved in endocardial cushion formation	biological_process	9	ENSCHIG00000022041;ENSCHIG00000021033;ENSCHIG00000012730;ENSCHIG00000019181;ENSCHIG00000014308;ENSCHIG00000026868;ENSCHIG00000014094	7	8135	8	14209	0.0804388
GO:0051451	myoblast migration	biological_process	8	ENSCHIG00000025358;ENSCHIG00000024896;ENSCHIG00000023137;ENSCHIG00000016132;ENSCHIG00000022413;ENSCHIG00000012309;ENSCHIG00000004441	7	8135	8	14209	0.0804388
GO:2000060	positive regulation of ubiquitin-dependent protein catabolic process	biological_process	11	ENSCHIG00000013943;ENSCHIG00000025616;ENSCHIG00000017881;ENSCHIG00000021860;ENSCHIG00000014953;ENSCHIG00000024373;ENSCHIG00000018285	7	8135	8	14209	0.0804388
GO:0032801	receptor catabolic process	biological_process	7	ENSCHIG00000017881;ENSCHIG00000025935;ENSCHIG00000011916;ENSCHIG00000025967;ENSCHIG00000024461;ENSCHIG00000022422;ENSCHIG00000021403	7	8135	8	14209	0.0804388
GO:0004571	mannosyl-oligosaccharide 1,2-alpha-mannosidase activity	molecular_function	10	ENSCHIG00000011192;ENSCHIG00000013056;ENSCHIG00000026566;ENSCHIG00000010223;ENSCHIG00000010436;ENSCHIG00000017004;ENSCHIG00000014241	7	8135	8	14209	0.0804388
GO:0035613	RNA stem-loop binding	molecular_function	7	ENSCHIG00000021232;ENSCHIG00000002873;ENSCHIG00000018643;ENSCHIG00000024694;ENSCHIG00000013742;ENSCHIG00000018616;ENSCHIG00000021957	7	8135	8	14209	0.0804388
GO:0048703	embryonic viscerocranium morphogenesis	biological_process	6	ENSCHIG00000015554;ENSCHIG00000017289;ENSCHIG00000016596;ENSCHIG00000016206;ENSCHIG00000024950;ENSCHIG00000011197;ENSCHIG00000024428	7	8135	8	14209	0.0804388
GO:0000930	gamma-tubulin complex	cellular_component	4	ENSCHIG00000017871;ENSCHIG00000007288;ENSCHIG00000023630;ENSCHIG00000018334;ENSCHIG00000020349;ENSCHIG00000012805;ENSCHIG00000012162	7	8135	8	14209	0.0804388
GO:0003376	sphingosine-1-phosphate receptor signaling pathway	biological_process	6	ENSCHIG00000010178;ENSCHIG00000024957;ENSCHIG00000008675;ENSCHIG00000022209;ENSCHIG00000024197;ENSCHIG00000021681;ENSCHIG00000017900	7	8135	8	14209	0.0804388
GO:0031113	regulation of microtubule polymerization	biological_process	9	ENSCHIG00000006791;ENSCHIG00000016116;ENSCHIG00000025213;ENSCHIG00000021749;ENSCHIG00000011605;ENSCHIG00000013405;ENSCHIG00000020040	7	8135	8	14209	0.0804388
GO:0005762	mitochondrial large ribosomal subunit	cellular_component	9	ENSCHIG00000016433;ENSCHIG00000027210;ENSCHIG00000015964;ENSCHIG00000016097;ENSCHIG00000011797;ENSCHIG00000026167;ENSCHIG00000018095;ENSCHIG00000012712;ENSCHIG00000024783;ENSCHIG00000018591;ENSCHIG00000011407;ENSCHIG00000000516;ENSCHIG00000015842;ENSCHIG00000016277;ENSCHIG00000024189;ENSCHIG00000015308;ENSCHIG00000018213;ENSCHIG00000014263;ENSCHIG00000011385;ENSCHIG00000022070;ENSCHIG00000007881;…	29	8135	42	14209	0.0805598
GO:0034968	histone lysine methylation	biological_process	12	ENSCHIG00000024692;ENSCHIG00000025896;ENSCHIG00000025553;ENSCHIG00000013358;ENSCHIG00000019739;ENSCHIG00000014895;ENSCHIG00000010516;ENSCHIG00000013309;ENSCHIG00000026354;ENSCHIG00000008456;ENSCHIG00000010698;ENSCHIG00000018558;ENSCHIG00000013453;ENSCHIG00000026671;ENSCHIG00000009525	15	8135	20	14209	0.0814626
GO:0002040	sprouting angiogenesis	biological_process	6	ENSCHIG00000003279;ENSCHIG00000008637;ENSCHIG00000021033;ENSCHIG00000015819;ENSCHIG00000009603;ENSCHIG00000010069;ENSCHIG00000017641;ENSCHIG00000021689;ENSCHIG00000017052;ENSCHIG00000013962;ENSCHIG00000011245;ENSCHIG00000013682;ENSCHIG00000014440;ENSCHIG00000025316;ENSCHIG00000019936	15	8135	20	14209	0.0814626
GO:0001654	eye development	biological_process	7	ENSCHIG00000017761;ENSCHIG00000020738;ENSCHIG00000026550;ENSCHIG00000007582;ENSCHIG00000009982;ENSCHIG00000022176;ENSCHIG00000012308;ENSCHIG00000003853;ENSCHIG00000025803;ENSCHIG00000011592;ENSCHIG00000022660;ENSCHIG00000013900;ENSCHIG00000011613;ENSCHIG00000013381;ENSCHIG00000017285	15	8135	20	14209	0.0814626
GO:0035556	intracellular signal transduction	biological_process	5	ENSCHIG00000010621;ENSCHIG00000010476;ENSCHIG00000010465;ENSCHIG00000023992;ENSCHIG00000005570;ENSCHIG00000022848;ENSCHIG00000007654;ENSCHIG00000025812;ENSCHIG00000011753;ENSCHIG00000015532;ENSCHIG00000016132;ENSCHIG00000023233;ENSCHIG00000023502;ENSCHIG00000023890;ENSCHIG00000010205;ENSCHIG00000009447;ENSCHIG00000024028;ENSCHIG00000013349;ENSCHIG00000013044;ENSCHIG00000023804;ENSCHIG00000008963;…	155	8135	251	14209	0.0817964
GO:0043966	histone H3 acetylation	biological_process	11	ENSCHIG00000020958;ENSCHIG00000013530;ENSCHIG00000009667;ENSCHIG00000015325;ENSCHIG00000025098;ENSCHIG00000015416;ENSCHIG00000000530;ENSCHIG00000014495;ENSCHIG00000011803;ENSCHIG00000013197;ENSCHIG00000016615;ENSCHIG00000009793;ENSCHIG00000022776;ENSCHIG00000025316;ENSCHIG00000000073;ENSCHIG00000023963;ENSCHIG00000013919;ENSCHIG00000012283;ENSCHIG00000021124;ENSCHIG00000012388;ENSCHIG00000020726;…	22	8135	31	14209	0.0846022
GO:0034237	protein kinase A regulatory subunit binding	molecular_function	6	ENSCHIG00000008591;ENSCHIG00000015192;ENSCHIG00000017900;ENSCHIG00000023890;ENSCHIG00000020793;ENSCHIG00000013058;ENSCHIG00000008511;ENSCHIG00000012007;ENSCHIG00000013636;ENSCHIG00000027015;ENSCHIG00000010539;ENSCHIG00000009544;ENSCHIG00000024545	13	8135	17	14209	0.084731
GO:0048709	oligodendrocyte differentiation	biological_process	7	ENSCHIG00000025897;ENSCHIG00000016901;ENSCHIG00000021670;ENSCHIG00000023122;ENSCHIG00000006698;ENSCHIG00000017298;ENSCHIG00000007203;ENSCHIG00000015297;ENSCHIG00000025935;ENSCHIG00000002290;ENSCHIG00000021925;ENSCHIG00000020140;ENSCHIG00000011087	13	8135	17	14209	0.084731
GO:0032024	positive regulation of insulin secretion	biological_process	11	ENSCHIG00000018225;ENSCHIG00000021280;ENSCHIG00000009205;ENSCHIG00000019117;ENSCHIG00000016722;ENSCHIG00000010359;ENSCHIG00000009527;ENSCHIG00000026085;ENSCHIG00000001452;ENSCHIG00000013419;ENSCHIG00000025820;ENSCHIG00000023279;ENSCHIG00000009681	13	8135	17	14209	0.084731
GO:0008625	extrinsic apoptotic signaling pathway via death domain receptors	biological_process	7	ENSCHIG00000025706;ENSCHIG00000020681;ENSCHIG00000020747;ENSCHIG00000011235;ENSCHIG00000016322;ENSCHIG00000006785;ENSCHIG00000012162;ENSCHIG00000026011;ENSCHIG00000016438;ENSCHIG00000021158;ENSCHIG00000022754;ENSCHIG00000013443;ENSCHIG00000019195	13	8135	17	14209	0.084731
GO:0050840	extracellular matrix binding	molecular_function	4	ENSCHIG00000018986;ENSCHIG00000011768;ENSCHIG00000021724;ENSCHIG00000020062;ENSCHIG00000016392;ENSCHIG00000027269;ENSCHIG00000023813;ENSCHIG00000004685;ENSCHIG00000006635;ENSCHIG00000027176;ENSCHIG00000025733;ENSCHIG00000014389;ENSCHIG00000017641	13	8135	17	14209	0.084731
GO:0071889	14-3-3 protein binding	molecular_function	5	ENSCHIG00000008773;ENSCHIG00000018225;ENSCHIG00000020232;ENSCHIG00000011751;ENSCHIG00000006785;ENSCHIG00000023209;ENSCHIG00000011855;ENSCHIG00000007758;ENSCHIG00000007402;ENSCHIG00000007263;ENSCHIG00000022716;ENSCHIG00000023255;ENSCHIG00000020886	13	8135	17	14209	0.084731
GO:0000993	RNA polymerase II complex binding	molecular_function	7	ENSCHIG00000004900;ENSCHIG00000009742;ENSCHIG00000022497;ENSCHIG00000018913;ENSCHIG00000006001;ENSCHIG00000018643;ENSCHIG00000023548;ENSCHIG00000019552;ENSCHIG00000026058;ENSCHIG00000017408;ENSCHIG00000010156;ENSCHIG00000007510;ENSCHIG00000022300	13	8135	17	14209	0.084731
GO:0009190	cyclic nucleotide biosynthetic process	biological_process	10	ENSCHIG00000014863;ENSCHIG00000008754;ENSCHIG00000022874;ENSCHIG00000011753;ENSCHIG00000009873;ENSCHIG00000026047;ENSCHIG00000023233;ENSCHIG00000023502;ENSCHIG00000020735;ENSCHIG00000011588;ENSCHIG00000025184;ENSCHIG00000024549;ENSCHIG00000025812	13	8135	17	14209	0.084731
GO:0035329	hippo signaling	biological_process	6	ENSCHIG00000012803;ENSCHIG00000014553;ENSCHIG00000009544;ENSCHIG00000007539;ENSCHIG00000010771;ENSCHIG00000018959;ENSCHIG00000015932;ENSCHIG00000026928;ENSCHIG00000020837;ENSCHIG00000017090;ENSCHIG00000012957;ENSCHIG00000015300;ENSCHIG00000003232	13	8135	17	14209	0.084731
GO:0031624	ubiquitin conjugating enzyme binding	molecular_function	7	ENSCHIG00000015617;ENSCHIG00000021118;ENSCHIG00000011031;ENSCHIG00000026407;ENSCHIG00000003128;ENSCHIG00000027089;ENSCHIG00000017612;ENSCHIG00000015888;ENSCHIG00000017175	9	8135	11	14209	0.0863006
GO:0021819	layer formation in cerebral cortex	biological_process	5	ENSCHIG00000015297;ENSCHIG00000020062;ENSCHIG00000025557;ENSCHIG00000006785;ENSCHIG00000020269;ENSCHIG00000004376;ENSCHIG00000012449;ENSCHIG00000016204;ENSCHIG00000025935	9	8135	11	14209	0.0863006
GO:2000772	regulation of cellular senescence	biological_process	7	ENSCHIG00000009269;ENSCHIG00000021749;ENSCHIG00000008573;ENSCHIG00000017522;ENSCHIG00000015080;ENSCHIG00000012188;ENSCHIG00000000448;ENSCHIG00000014367;ENSCHIG00000026094	9	8135	11	14209	0.0863006
GO:0001046	core promoter sequence-specific DNA binding	molecular_function	9	ENSCHIG00000026058;ENSCHIG00000017034;ENSCHIG00000012545;ENSCHIG00000010156;ENSCHIG00000027173;ENSCHIG00000017707;ENSCHIG00000011648;ENSCHIG00000016782;ENSCHIG00000020549	9	8135	11	14209	0.0863006
GO:1904469	positive regulation of tumor necrosis factor secretion	biological_process	10	ENSCHIG00000015699;ENSCHIG00000020307;ENSCHIG00000019848;ENSCHIG00000018643;ENSCHIG00000013492;ENSCHIG00000017229;ENSCHIG00000016131;ENSCHIG00000025883;ENSCHIG00000007513	9	8135	11	14209	0.0863006
GO:0042405	nuclear inclusion body	cellular_component	6	ENSCHIG00000012686;ENSCHIG00000011173;ENSCHIG00000018697;ENSCHIG00000016387;ENSCHIG00000015215;ENSCHIG00000012184;ENSCHIG00000014240;ENSCHIG00000011206;ENSCHIG00000023764	9	8135	11	14209	0.0863006
GO:1902230	negative regulation of intrinsic apoptotic signaling pathway in response to DNA damage	biological_process	9	ENSCHIG00000007510;ENSCHIG00000014308;ENSCHIG00000024410;ENSCHIG00000002856;ENSCHIG00000016940;ENSCHIG00000010998;ENSCHIG00000009969;ENSCHIG00000015703;ENSCHIG00000019940	9	8135	11	14209	0.0863006
GO:0042310	vasoconstriction	biological_process	10	ENSCHIG00000018265;ENSCHIG00000011534;ENSCHIG00000019737;ENSCHIG00000017260;ENSCHIG00000019290;ENSCHIG00000019722;ENSCHIG00000011883;ENSCHIG00000008916;ENSCHIG00000010778	9	8135	11	14209	0.0863006
GO:0035065	regulation of histone acetylation	biological_process	10	ENSCHIG00000022839;ENSCHIG00000013690;ENSCHIG00000007799;ENSCHIG00000019766;ENSCHIG00000027232;ENSCHIG00000014779;ENSCHIG00000025966;ENSCHIG00000017445;ENSCHIG00000022088	9	8135	11	14209	0.0863006
GO:0010165	response to X-ray	biological_process	7	ENSCHIG00000016647;ENSCHIG00000021960;ENSCHIG00000015879;ENSCHIG00000001019;ENSCHIG00000009859;ENSCHIG00000025635;ENSCHIG00000024225;ENSCHIG00000022337;ENSCHIG00000010329	9	8135	11	14209	0.0863006
GO:1903364	positive regulation of cellular protein catabolic process	biological_process	9	ENSCHIG00000019976;ENSCHIG00000021461;ENSCHIG00000017900;ENSCHIG00000019539;ENSCHIG00000011040;ENSCHIG00000009060;ENSCHIG00000022121;ENSCHIG00000023469;ENSCHIG00000020832	9	8135	11	14209	0.0863006
GO:0007020	microtubule nucleation	biological_process	8	ENSCHIG00000023873;ENSCHIG00000017871;ENSCHIG00000015668;ENSCHIG00000023722;ENSCHIG00000015192;ENSCHIG00000014409;ENSCHIG00000023630;ENSCHIG00000021357;ENSCHIG00000013405	9	8135	11	14209	0.0863006
GO:0031016	pancreas development	biological_process	6	ENSCHIG00000012683;ENSCHIG00000017929;ENSCHIG00000014960;ENSCHIG00000018847;ENSCHIG00000020206;ENSCHIG00000025557;ENSCHIG00000000705;ENSCHIG00000018868;ENSCHIG00000021581	9	8135	11	14209	0.0863006
GO:0035050	embryonic heart tube development	biological_process	6	ENSCHIG00000013317;ENSCHIG00000012328;ENSCHIG00000024950;ENSCHIG00000020928;ENSCHIG00000007582;ENSCHIG00000025552;ENSCHIG00000010714;ENSCHIG00000025557;ENSCHIG00000024111	9	8135	11	14209	0.0863006
GO:0005721	pericentric heterochromatin	cellular_component	8	ENSCHIG00000026108;ENSCHIG00000019115;ENSCHIG00000023294;ENSCHIG00000013137;ENSCHIG00000023449;ENSCHIG00000009854;ENSCHIG00000014308;ENSCHIG00000015858;ENSCHIG00000020073	9	8135	11	14209	0.0863006
GO:0070102	interleukin-6-mediated signaling pathway	biological_process	7	ENSCHIG00000023944;ENSCHIG00000008069;ENSCHIG00000011587;ENSCHIG00000017090;ENSCHIG00000011919;ENSCHIG00000019181;ENSCHIG00000016417;ENSCHIG00000020307;ENSCHIG00000012394	9	8135	11	14209	0.0863006
GO:0021670	lateral ventricle development	biological_process	5	ENSCHIG00000003742;ENSCHIG00000018616;ENSCHIG00000021936;ENSCHIG00000017411;ENSCHIG00000016525;ENSCHIG00000020911;ENSCHIG00000002033;ENSCHIG00000026624;ENSCHIG00000021866	9	8135	11	14209	0.0863006
GO:0097602	cullin family protein binding	molecular_function	5	ENSCHIG00000015791;ENSCHIG00000014631;ENSCHIG00000011329;ENSCHIG00000010283;ENSCHIG00000014969;ENSCHIG00000014901;ENSCHIG00000026513;ENSCHIG00000013336;ENSCHIG00000021211	9	8135	11	14209	0.0863006
GO:2000059	negative regulation of ubiquitin-dependent protein catabolic process	biological_process	11	ENSCHIG00000008989;ENSCHIG00000021986;ENSCHIG00000025284;ENSCHIG00000013469;ENSCHIG00000021186;ENSCHIG00000020806;ENSCHIG00000025763;ENSCHIG00000010481;ENSCHIG00000020712	9	8135	11	14209	0.0863006
GO:0043032	positive regulation of macrophage activation	biological_process	8	ENSCHIG00000020331;ENSCHIG00000018498;ENSCHIG00000004382;ENSCHIG00000017229;ENSCHIG00000017390;ENSCHIG00000011587;ENSCHIG00000013890;ENSCHIG00000017641;ENSCHIG00000016131	9	8135	11	14209	0.0863006
GO:0046855	inositol phosphate dephosphorylation	biological_process	9	ENSCHIG00000004189;ENSCHIG00000012443;ENSCHIG00000006554;ENSCHIG00000004726;ENSCHIG00000022749;ENSCHIG00000016158;ENSCHIG00000016981;ENSCHIG00000006638;ENSCHIG00000013342	9	8135	11	14209	0.0863006
GO:2000737	negative regulation of stem cell differentiation	biological_process	8	ENSCHIG00000020307;ENSCHIG00000022113;ENSCHIG00000015481;ENSCHIG00000025020;ENSCHIG00000004900;ENSCHIG00000021033;ENSCHIG00000020996;ENSCHIG00000017929;ENSCHIG00000017090	9	8135	11	14209	0.0863006
GO:0016578	histone deubiquitination	biological_process	10	ENSCHIG00000022760;ENSCHIG00000021124;ENSCHIG00000025641;ENSCHIG00000021414;ENSCHIG00000012283;ENSCHIG00000016464;ENSCHIG00000025236;ENSCHIG00000016615;ENSCHIG00000023713	9	8135	11	14209	0.0863006
GO:0002224	toll-like receptor signaling pathway	biological_process	8	ENSCHIG00000026966;ENSCHIG00000013944;ENSCHIG00000025899;ENSCHIG00000011561;ENSCHIG00000006703;ENSCHIG00000018498;ENSCHIG00000026463;ENSCHIG00000015873;ENSCHIG00000022377	9	8135	11	14209	0.0863006
GO:0051090	regulation of DNA-binding transcription factor activity	biological_process	9	ENSCHIG00000005919;ENSCHIG00000025795;ENSCHIG00000024509;ENSCHIG00000012192;ENSCHIG00000016099;ENSCHIG00000020004;ENSCHIG00000002022;ENSCHIG00000022661;ENSCHIG00000003612	9	8135	11	14209	0.0863006
GO:0030970	retrograde protein transport, ER to cytosol	biological_process	12	ENSCHIG00000019038;ENSCHIG00000024846;ENSCHIG00000017612;ENSCHIG00000022570;ENSCHIG00000008794;ENSCHIG00000019376;ENSCHIG00000022380;ENSCHIG00000018325;ENSCHIG00000009693	9	8135	11	14209	0.0863006
GO:0072546	ER membrane protein complex	cellular_component	7	ENSCHIG00000020335;ENSCHIG00000020410;ENSCHIG00000008348;ENSCHIG00000026161;ENSCHIG00000020765;ENSCHIG00000020722;ENSCHIG00000015295;ENSCHIG00000009675;ENSCHIG00000015684	9	8135	11	14209	0.0863006
GO:0051493	regulation of cytoskeleton organization	biological_process	8	ENSCHIG00000025919;ENSCHIG00000018229;ENSCHIG00000018481;ENSCHIG00000013378;ENSCHIG00000016598;ENSCHIG00000024359;ENSCHIG00000006390;ENSCHIG00000025262;ENSCHIG00000021162	9	8135	11	14209	0.0863006
GO:0043240	Fanconi anaemia nuclear complex	cellular_component	4	ENSCHIG00000021663;ENSCHIG00000021780;ENSCHIG00000019046;ENSCHIG00000007412;ENSCHIG00000021119;ENSCHIG00000018980;ENSCHIG00000024074;ENSCHIG00000015176;ENSCHIG00000003612	9	8135	11	14209	0.0863006
GO:0032040	small-subunit processome	cellular_component	6	ENSCHIG00000012196;ENSCHIG00000019828;ENSCHIG00000007747;ENSCHIG00000015797;ENSCHIG00000013822;ENSCHIG00000005255;ENSCHIG00000008534;ENSCHIG00000026702;ENSCHIG00000022738	9	8135	11	14209	0.0863006
GO:0004519	endonuclease activity	molecular_function	7	ENSCHIG00000007298;ENSCHIG00000010156;ENSCHIG00000010582;ENSCHIG00000019740;ENSCHIG00000014326;ENSCHIG00000019070;ENSCHIG00000015396;ENSCHIG00000022264;ENSCHIG00000021957;ENSCHIG00000018726;ENSCHIG00000009155;ENSCHIG00000014460;ENSCHIG00000027022;ENSCHIG00000010308;ENSCHIG00000016410;ENSCHIG00000020781;ENSCHIG00000025635;ENSCHIG00000012366;ENSCHIG00000021221;ENSCHIG00000021238;ENSCHIG00000015885;…	27	8135	39	14209	0.0867027
GO:0032012	regulation of ARF protein signal transduction	biological_process	11	ENSCHIG00000010907;ENSCHIG00000025012;ENSCHIG00000006795;ENSCHIG00000022134;ENSCHIG00000023890;ENSCHIG00000024422;ENSCHIG00000026696;ENSCHIG00000025022;ENSCHIG00000012007;ENSCHIG00000018152;ENSCHIG00000025033	11	8135	14	14209	0.0867731
GO:0050900	leukocyte migration	biological_process	4	ENSCHIG00000013031;ENSCHIG00000016062;ENSCHIG00000015941;ENSCHIG00000021725;ENSCHIG00000026366;ENSCHIG00000024573;ENSCHIG00000017295;ENSCHIG00000007288;ENSCHIG00000026540;ENSCHIG00000015178;ENSCHIG00000016132	11	8135	14	14209	0.0867731
GO:2000042	negative regulation of double-strand break repair via homologous recombination	biological_process	11	ENSCHIG00000020327;ENSCHIG00000011007;ENSCHIG00000000239;ENSCHIG00000014936;ENSCHIG00000018285;ENSCHIG00000009742;ENSCHIG00000010194;ENSCHIG00000018397;ENSCHIG00000015053;ENSCHIG00000016303;ENSCHIG00000027188	11	8135	14	14209	0.0867731
GO:0005086	ARF guanyl-nucleotide exchange factor activity	molecular_function	8	ENSCHIG00000018152;ENSCHIG00000022134;ENSCHIG00000025033;ENSCHIG00000012007;ENSCHIG00000010907;ENSCHIG00000023890;ENSCHIG00000024422;ENSCHIG00000006795;ENSCHIG00000025022;ENSCHIG00000025012;ENSCHIG00000026696	11	8135	14	14209	0.0867731
GO:0043401	steroid hormone mediated signaling pathway	biological_process	6	ENSCHIG00000014058;ENSCHIG00000026407;ENSCHIG00000021149;ENSCHIG00000022476;ENSCHIG00000009982;ENSCHIG00000010266;ENSCHIG00000015224;ENSCHIG00000025316;ENSCHIG00000022728;ENSCHIG00000022581;ENSCHIG00000020650	11	8135	14	14209	0.0867731
GO:0070932	histone H3 deacetylation	biological_process	12	ENSCHIG00000011027;ENSCHIG00000012905;ENSCHIG00000016745;ENSCHIG00000019128;ENSCHIG00000013197;ENSCHIG00000020549;ENSCHIG00000018437;ENSCHIG00000024213;ENSCHIG00000016811;ENSCHIG00000025824;ENSCHIG00000023097	11	8135	14	14209	0.0867731
GO:0034389	lipid droplet organization	biological_process	6	ENSCHIG00000004734;ENSCHIG00000022380;ENSCHIG00000017612;ENSCHIG00000017906;ENSCHIG00000026096;ENSCHIG00000020436;ENSCHIG00000008749;ENSCHIG00000024083;ENSCHIG00000005692;ENSCHIG00000016768;ENSCHIG00000024649	11	8135	14	14209	0.0867731
GO:0030099	myeloid cell differentiation	biological_process	6	ENSCHIG00000023704;ENSCHIG00000000530;ENSCHIG00000017758;ENSCHIG00000019979;ENSCHIG00000022911;ENSCHIG00000016934;ENSCHIG00000017532;ENSCHIG00000027216;ENSCHIG00000011587;ENSCHIG00000018433;ENSCHIG00000008989	11	8135	14	14209	0.0867731
GO:0035371	microtubule plus-end	cellular_component	7	ENSCHIG00000013405;ENSCHIG00000020974;ENSCHIG00000027024;ENSCHIG00000021036;ENSCHIG00000018334;ENSCHIG00000022379;ENSCHIG00000020656;ENSCHIG00000000350;ENSCHIG00000007762;ENSCHIG00000024570;ENSCHIG00000013746	11	8135	14	14209	0.0867731
GO:0030100	regulation of endocytosis	biological_process	7	ENSCHIG00000027204;ENSCHIG00000013272;ENSCHIG00000018438;ENSCHIG00000021681;ENSCHIG00000025380;ENSCHIG00000011666;ENSCHIG00000025079;ENSCHIG00000015634;ENSCHIG00000011245;ENSCHIG00000022411;ENSCHIG00000017866	11	8135	14	14209	0.0867731
GO:0043153	entrainment of circadian clock by photoperiod	biological_process	8	ENSCHIG00000014557;ENSCHIG00000013044;ENSCHIG00000023621;ENSCHIG00000013197;ENSCHIG00000026142;ENSCHIG00000020394;ENSCHIG00000020510;ENSCHIG00000012392;ENSCHIG00000002460;ENSCHIG00000008907;ENSCHIG00000008989	11	8135	14	14209	0.0867731
GO:0061028	establishment of endothelial barrier	biological_process	8	ENSCHIG00000017236;ENSCHIG00000015941;ENSCHIG00000026366;ENSCHIG00000016241;ENSCHIG00000025560;ENSCHIG00000018960;ENSCHIG00000025552;ENSCHIG00000019539;ENSCHIG00000010621;ENSCHIG00000012370;ENSCHIG00000017900	11	8135	14	14209	0.0867731
GO:0004674	protein serine/threonine kinase activity	molecular_function	8	ENSCHIG00000019875;ENSCHIG00000025935;ENSCHIG00000025868;ENSCHIG00000016352;ENSCHIG00000016059;ENSCHIG00000013958;ENSCHIG00000006655;ENSCHIG00000015898;ENSCHIG00000019691;ENSCHIG00000013912;ENSCHIG00000013125;ENSCHIG00000015173;ENSCHIG00000018225;ENSCHIG00000025348;ENSCHIG00000011829;ENSCHIG00000017273;ENSCHIG00000007156;ENSCHIG00000025521;ENSCHIG00000020323;ENSCHIG00000016673;ENSCHIG00000018506;…	173	8135	282	14209	0.0891686
GO:0043536	positive regulation of blood vessel endothelial cell migration	biological_process	11	ENSCHIG00000012718;ENSCHIG00000017641;ENSCHIG00000011916;ENSCHIG00000015335;ENSCHIG00000025693;ENSCHIG00000024296;ENSCHIG00000006477;ENSCHIG00000011027;ENSCHIG00000015819;ENSCHIG00000018246;ENSCHIG00000007539;ENSCHIG00000011455;ENSCHIG00000010757;ENSCHIG00000014779;ENSCHIG00000015805;ENSCHIG00000013595;ENSCHIG00000014144;ENSCHIG00000024684;ENSCHIG00000011006;ENSCHIG00000023255	20	8135	28	14209	0.0905965
GO:0001658	branching involved in ureteric bud morphogenesis	biological_process	7	ENSCHIG00000020340;ENSCHIG00000015297;ENSCHIG00000025557;ENSCHIG00000021670;ENSCHIG00000015932;ENSCHIG00000024896;ENSCHIG00000008882;ENSCHIG00000012951;ENSCHIG00000016322;ENSCHIG00000019181;ENSCHIG00000026576;ENSCHIG00000023187;ENSCHIG00000002299;ENSCHIG00000012957;ENSCHIG00000021149;ENSCHIG00000022001;ENSCHIG00000023410;ENSCHIG00000010169;ENSCHIG00000010517;ENSCHIG00000013837	20	8135	28	14209	0.0905965
GO:0001085	RNA polymerase II transcription factor binding	molecular_function	6	ENSCHIG00000023704;ENSCHIG00000018437;ENSCHIG00000016811;ENSCHIG00000015501;ENSCHIG00000017639;ENSCHIG00000020299;ENSCHIG00000019181;ENSCHIG00000017767;ENSCHIG00000017929;ENSCHIG00000024497;ENSCHIG00000020832;ENSCHIG00000025557;ENSCHIG00000020549;ENSCHIG00000022285;ENSCHIG00000015764;ENSCHIG00000010239;ENSCHIG00000018643;ENSCHIG00000005326;ENSCHIG00000012328;ENSCHIG00000025070	20	8135	28	14209	0.0905965
GO:0003690	double-stranded DNA binding	molecular_function	7	ENSCHIG00000013774;ENSCHIG00000024420;ENSCHIG00000008274;ENSCHIG00000022070;ENSCHIG00000004900;ENSCHIG00000005737;ENSCHIG00000012896;ENSCHIG00000012556;ENSCHIG00000008460;ENSCHIG00000013172;ENSCHIG00000017524;ENSCHIG00000009882;ENSCHIG00000016008;ENSCHIG00000011367;ENSCHIG00000013822;ENSCHIG00000025883;ENSCHIG00000018397;ENSCHIG00000026090;ENSCHIG00000021960;ENSCHIG00000013119;ENSCHIG00000020206;…	35	8135	52	14209	0.0909397
GO:0015629	actin cytoskeleton	cellular_component	7	ENSCHIG00000007748;ENSCHIG00000020380;ENSCHIG00000009252;ENSCHIG00000006390;ENSCHIG00000021574;ENSCHIG00000015544;ENSCHIG00000022266;ENSCHIG00000000359;ENSCHIG00000017900;ENSCHIG00000019437;ENSCHIG00000025883;ENSCHIG00000016403;ENSCHIG00000019555;ENSCHIG00000026942;ENSCHIG00000018643;ENSCHIG00000018413;ENSCHIG00000020641;ENSCHIG00000026614;ENSCHIG00000022389;ENSCHIG00000018776;ENSCHIG00000015117;…	89	8135	141	14209	0.0911349
GO:0030971	receptor tyrosine kinase binding	molecular_function	6	ENSCHIG00000018246;ENSCHIG00000024684;ENSCHIG00000003822;ENSCHIG00000012851;ENSCHIG00000009066;ENSCHIG00000018438;ENSCHIG00000012541;ENSCHIG00000014072;ENSCHIG00000022731;ENSCHIG00000014226;ENSCHIG00000020044;ENSCHIG00000026062;ENSCHIG00000013222;ENSCHIG00000023597;ENSCHIG00000012167;ENSCHIG00000000979;ENSCHIG00000008049;ENSCHIG00000023187;ENSCHIG00000013844;ENSCHIG00000019161;ENSCHIG00000002578;…	25	8135	36	14209	0.0933701
GO:0010506	regulation of autophagy	biological_process	8	ENSCHIG00000009037;ENSCHIG00000010259;ENSCHIG00000025181;ENSCHIG00000026871;ENSCHIG00000011808;ENSCHIG00000016588;ENSCHIG00000022526;ENSCHIG00000020646;ENSCHIG00000010540;ENSCHIG00000004603;ENSCHIG00000014367;ENSCHIG00000016322;ENSCHIG00000024238;ENSCHIG00000015320;ENSCHIG00000013458;ENSCHIG00000020449;ENSCHIG00000012093;ENSCHIG00000022561;ENSCHIG00000023205;ENSCHIG00000023132;ENSCHIG00000026221;…	25	8135	36	14209	0.0933701
GO:0005635	nuclear envelope	cellular_component	6	ENSCHIG00000013368;ENSCHIG00000015757;ENSCHIG00000007157;ENSCHIG00000015320;ENSCHIG00000018072;ENSCHIG00000016099;ENSCHIG00000022062;ENSCHIG00000023049;ENSCHIG00000023077;ENSCHIG00000013615;ENSCHIG00000017649;ENSCHIG00000023894;ENSCHIG00000023446;ENSCHIG00000015527;ENSCHIG00000022581;ENSCHIG00000005424;ENSCHIG00000017032;ENSCHIG00000014367;ENSCHIG00000010552;ENSCHIG00000021821;ENSCHIG00000022068;…	60	8135	93	14209	0.0934004
GO:0003729	mRNA binding	molecular_function	7	ENSCHIG00000004007;ENSCHIG00000024694;ENSCHIG00000015090;ENSCHIG00000009002;ENSCHIG00000026774;ENSCHIG00000016056;ENSCHIG00000024680;ENSCHIG00000002873;ENSCHIG00000010156;ENSCHIG00000017216;ENSCHIG00000026305;ENSCHIG00000021422;ENSCHIG00000011602;ENSCHIG00000012114;ENSCHIG00000023658;ENSCHIG00000016387;ENSCHIG00000002609;ENSCHIG00000023446;ENSCHIG00000022716;ENSCHIG00000004152;ENSCHIG00000014334;…	46	8135	70	14209	0.093581
GO:0034614	cellular response to reactive oxygen species	biological_process	7	ENSCHIG00000020547;ENSCHIG00000010377;ENSCHIG00000023255;ENSCHIG00000025521;ENSCHIG00000005194;ENSCHIG00000008274;ENSCHIG00000025384;ENSCHIG00000010749;ENSCHIG00000019978;ENSCHIG00000004093;ENSCHIG00000022088;ENSCHIG00000012147;ENSCHIG00000013958;ENSCHIG00000016099;ENSCHIG00000016417;ENSCHIG00000022189;ENSCHIG00000004409;ENSCHIG00000016293	18	8135	25	14209	0.0969274
GO:0000278	mitotic cell cycle	biological_process	5	ENSCHIG00000015026;ENSCHIG00000021028;ENSCHIG00000025641;ENSCHIG00000011704;ENSCHIG00000017141;ENSCHIG00000008174;ENSCHIG00000024225;ENSCHIG00000025868;ENSCHIG00000026928;ENSCHIG00000017018;ENSCHIG00000003321;ENSCHIG00000022192;ENSCHIG00000017522;ENSCHIG00000025959;ENSCHIG00000017129;ENSCHIG00000021036;ENSCHIG00000018772;ENSCHIG00000012388;ENSCHIG00000019855;ENSCHIG00000013731;ENSCHIG00000008651;…	33	8135	49	14209	0.098115
GO:0045444	fat cell differentiation	biological_process	6	ENSCHIG00000014848;ENSCHIG00000011587;ENSCHIG00000019296;ENSCHIG00000017767;ENSCHIG00000009681;ENSCHIG00000024111;ENSCHIG00000008525;ENSCHIG00000024293;ENSCHIG00000020298;ENSCHIG00000016901;ENSCHIG00000021530;ENSCHIG00000017983;ENSCHIG00000021594;ENSCHIG00000011197;ENSCHIG00000013709;ENSCHIG00000002110;ENSCHIG00000018766;ENSCHIG00000008724;ENSCHIG00000014001;ENSCHIG00000009664;ENSCHIG00000009462;…	33	8135	49	14209	0.098115
GO:0031012	extracellular matrix	cellular_component	4	ENSCHIG00000006814;ENSCHIG00000024351;ENSCHIG00000017030;ENSCHIG00000021782;ENSCHIG00000024689;ENSCHIG00000018630;ENSCHIG00000019360;ENSCHIG00000023813;ENSCHIG00000027055;ENSCHIG00000017977;ENSCHIG00000008683;ENSCHIG00000001557;ENSCHIG00000027070;ENSCHIG00000027176;ENSCHIG00000013685;ENSCHIG00000017298;ENSCHIG00000017173;ENSCHIG00000024115;ENSCHIG00000013202;ENSCHIG00000017918;ENSCHIG00000016131;…	58	8135	90	14209	0.10014
GO:0003678	DNA helicase activity	molecular_function	10	ENSCHIG00000009742;ENSCHIG00000019299;ENSCHIG00000015958;ENSCHIG00000021000;ENSCHIG00000014551;ENSCHIG00000027081;ENSCHIG00000025395;ENSCHIG00000014991;ENSCHIG00000010329;ENSCHIG00000020423;ENSCHIG00000018094;ENSCHIG00000020766;ENSCHIG00000017463;ENSCHIG00000016737;ENSCHIG00000024462;ENSCHIG00000010638;ENSCHIG00000008460;ENSCHIG00000018643;ENSCHIG00000011173;ENSCHIG00000022261;ENSCHIG00000016303;…	28	8135	41	14209	0.100358
GO:0008033	tRNA processing	biological_process	11	ENSCHIG00000027009;ENSCHIG00000026248;ENSCHIG00000021168;ENSCHIG00000012260;ENSCHIG00000011046;ENSCHIG00000016408;ENSCHIG00000019385;ENSCHIG00000018801;ENSCHIG00000023497;ENSCHIG00000016574;ENSCHIG00000022974;ENSCHIG00000004003;ENSCHIG00000019908;ENSCHIG00000025992;ENSCHIG00000010338;ENSCHIG00000019510;ENSCHIG00000026217;ENSCHIG00000013772;ENSCHIG00000014278;ENSCHIG00000010888;ENSCHIG00000015867;…	44	8135	67	14209	0.100741
GO:0048863	stem cell differentiation	biological_process	6	ENSCHIG00000020202;ENSCHIG00000018558;ENSCHIG00000021247;ENSCHIG00000012952;ENSCHIG00000014058;ENSCHIG00000014176;ENSCHIG00000013813;ENSCHIG00000007119;ENSCHIG00000024099;ENSCHIG00000016080;ENSCHIG00000015826;ENSCHIG00000008139;ENSCHIG00000009547;ENSCHIG00000014094;ENSCHIG00000008456;ENSCHIG00000020928	16	8135	22	14209	0.103538
GO:0010608	posttranscriptional regulation of gene expression	biological_process	8	ENSCHIG00000019290;ENSCHIG00000010681;ENSCHIG00000000718;ENSCHIG00000013197;ENSCHIG00000016137;ENSCHIG00000022180;ENSCHIG00000003359;ENSCHIG00000012952;ENSCHIG00000020469;ENSCHIG00000021750;ENSCHIG00000015773;ENSCHIG00000010025;ENSCHIG00000002873;ENSCHIG00000004770;ENSCHIG00000004810;ENSCHIG00000004298	16	8135	22	14209	0.103538
GO:0071897	DNA biosynthetic process	biological_process	8	ENSCHIG00000010328;ENSCHIG00000025924;ENSCHIG00000021681;ENSCHIG00000020002;ENSCHIG00000012748;ENSCHIG00000012405;ENSCHIG00000001019;ENSCHIG00000010897;ENSCHIG00000017524;ENSCHIG00000003400;ENSCHIG00000008105;ENSCHIG00000019978;ENSCHIG00000018617;ENSCHIG00000017030;ENSCHIG00000002303;ENSCHIG00000023884	16	8135	22	14209	0.103538
GO:0008083	growth factor activity	molecular_function	7	ENSCHIG00000019216;ENSCHIG00000018990;ENSCHIG00000026655;ENSCHIG00000002290;ENSCHIG00000025211;ENSCHIG00000026550;ENSCHIG00000025901;ENSCHIG00000015262;ENSCHIG00000024070;ENSCHIG00000027124;ENSCHIG00000024766;ENSCHIG00000009982;ENSCHIG00000018941;ENSCHIG00000010753;ENSCHIG00000012683;ENSCHIG00000011916;ENSCHIG00000009242;ENSCHIG00000013629;ENSCHIG00000022660;ENSCHIG00000012951;ENSCHIG00000022416;…	50	8135	77	14209	0.104754
GO:0008013	beta-catenin binding	molecular_function	5	ENSCHIG00000020832;ENSCHIG00000018191;ENSCHIG00000020928;ENSCHIG00000015297;ENSCHIG00000013014;ENSCHIG00000006698;ENSCHIG00000017061;ENSCHIG00000016780;ENSCHIG00000025557;ENSCHIG00000009681;ENSCHIG00000025284;ENSCHIG00000010749;ENSCHIG00000021355;ENSCHIG00000014058;ENSCHIG00000024462;ENSCHIG00000009988;ENSCHIG00000025316;ENSCHIG00000025896;ENSCHIG00000012825;ENSCHIG00000025775;ENSCHIG00000017767;…	39	8135	59	14209	0.105727
GO:0019899	enzyme binding	molecular_function	5	ENSCHIG00000023709;ENSCHIG00000000287;ENSCHIG00000021960;ENSCHIG00000006338;ENSCHIG00000005813;ENSCHIG00000016453;ENSCHIG00000024403;ENSCHIG00000010352;ENSCHIG00000007574;ENSCHIG00000003544;ENSCHIG00000016656;ENSCHIG00000011235;ENSCHIG00000023704;ENSCHIG00000014058;ENSCHIG00000013019;ENSCHIG00000011880;ENSCHIG00000018446;ENSCHIG00000001875;ENSCHIG00000011027;ENSCHIG00000022602;ENSCHIG00000020651;…	142	8135	231	14209	0.107141
GO:0018108	peptidyl-tyrosine phosphorylation	biological_process	10	ENSCHIG00000012708;ENSCHIG00000014576;ENSCHIG00000006477;ENSCHIG00000005194;ENSCHIG00000021749;ENSCHIG00000021802;ENSCHIG00000026777;ENSCHIG00000025711;ENSCHIG00000015531;ENSCHIG00000025693;ENSCHIG00000013670;ENSCHIG00000012192;ENSCHIG00000026093;ENSCHIG00000016204;ENSCHIG00000024998;ENSCHIG00000022795;ENSCHIG00000014303;ENSCHIG00000011006;ENSCHIG00000025019;ENSCHIG00000015544;ENSCHIG00000017141;…	56	8135	87	14209	0.107404
GO:0034648	histone demethylase activity (H3-dimethyl-K4 specific)	molecular_function	7	ENSCHIG00000011641;ENSCHIG00000009169;ENSCHIG00000020236;ENSCHIG00000002022	4	8135	4	14209	0.107409
GO:0051683	establishment of Golgi localization	biological_process	7	ENSCHIG00000010840;ENSCHIG00000018776;ENSCHIG00000021875;ENSCHIG00000008773	4	8135	4	14209	0.107409
GO:0004045	aminoacyl-tRNA hydrolase activity	molecular_function	7	ENSCHIG00000010059;ENSCHIG00000018213;ENSCHIG00000014757;ENSCHIG00000008188	4	8135	4	14209	0.107409
GO:0000405	bubble DNA binding	molecular_function	8	ENSCHIG00000010329;ENSCHIG00000014991;ENSCHIG00000011146;ENSCHIG00000021749	4	8135	4	14209	0.107409
GO:0019956	chemokine binding	molecular_function	6	ENSCHIG00000003089;ENSCHIG00000002856;ENSCHIG00000011514;ENSCHIG00000008163	4	8135	4	14209	0.107409
GO:0071532	ankyrin repeat binding	molecular_function	6	ENSCHIG00000015131;ENSCHIG00000015135;ENSCHIG00000008865;ENSCHIG00000011775	4	8135	4	14209	0.107409
GO:0014909	smooth muscle cell migration	biological_process	8	ENSCHIG00000000147;ENSCHIG00000020448;ENSCHIG00000000480;ENSCHIG00000021657	4	8135	4	14209	0.107409
GO:1990410	adrenomedullin receptor signaling pathway	biological_process	7	ENSCHIG00000019009;ENSCHIG00000022711;ENSCHIG00000009603;ENSCHIG00000012190	4	8135	4	14209	0.107409
GO:0003157	endocardium development	biological_process	5	ENSCHIG00000022041;ENSCHIG00000003232;ENSCHIG00000010771;ENSCHIG00000021033	4	8135	4	14209	0.107409
GO:1903912	negative regulation of endoplasmic reticulum stress-induced eIF2 alpha phosphorylation	biological_process	11	ENSCHIG00000010383;ENSCHIG00000023370;ENSCHIG00000013049;ENSCHIG00000012541	4	8135	4	14209	0.107409
GO:0031123	RNA 3'-end processing	biological_process	10	ENSCHIG00000025004;ENSCHIG00000017690;ENSCHIG00000023944;ENSCHIG00000015082	4	8135	4	14209	0.107409
GO:0072107	positive regulation of ureteric bud formation	biological_process	9	ENSCHIG00000025038;ENSCHIG00000023187;ENSCHIG00000012309;ENSCHIG00000024896	4	8135	4	14209	0.107409
GO:0072144	glomerular mesangial cell development	biological_process	7	ENSCHIG00000021033;ENSCHIG00000024950;ENSCHIG00000017779;ENSCHIG00000005655	4	8135	4	14209	0.107409
GO:0060561	apoptotic process involved in morphogenesis	biological_process	8	ENSCHIG00000007513;ENSCHIG00000025316;ENSCHIG00000019958;ENSCHIG00000014088	4	8135	4	14209	0.107409
GO:0045627	positive regulation of T-helper 1 cell differentiation	biological_process	11	ENSCHIG00000018544;ENSCHIG00000014211;ENSCHIG00000020923;ENSCHIG00000002578	4	8135	4	14209	0.107409
GO:0008582	regulation of synaptic growth at neuromuscular junction	biological_process	7	ENSCHIG00000012309;ENSCHIG00000024896;ENSCHIG00000006763;ENSCHIG00000012168	4	8135	4	14209	0.107409
GO:0043045	DNA methylation involved in embryo development	biological_process	11	ENSCHIG00000014247;ENSCHIG00000023294;ENSCHIG00000012441;ENSCHIG00000014114	4	8135	4	14209	0.107409
GO:0043486	histone exchange	biological_process	7	ENSCHIG00000014800;ENSCHIG00000020220;ENSCHIG00000011496;ENSCHIG00000002759	4	8135	4	14209	0.107409
GO:0070309	lens fiber cell morphogenesis	biological_process	8	ENSCHIG00000016768;ENSCHIG00000021581;ENSCHIG00000015531;ENSCHIG00000014886	4	8135	4	14209	0.107409
GO:0033151	V(D)J recombination	biological_process	6	ENSCHIG00000001019;ENSCHIG00000007737;ENSCHIG00000016588;ENSCHIG00000015648	4	8135	4	14209	0.107409
GO:1903566	positive regulation of protein localization to cilium	biological_process	9	ENSCHIG00000025406;ENSCHIG00000021451;ENSCHIG00000018825;ENSCHIG00000010536	4	8135	4	14209	0.107409
GO:0060415	muscle tissue morphogenesis	biological_process	6	ENSCHIG00000021667;ENSCHIG00000018259;ENSCHIG00000023545;ENSCHIG00000015029	4	8135	4	14209	0.107409
GO:0060510	type II pneumocyte differentiation	biological_process	9	ENSCHIG00000012683;ENSCHIG00000018847;ENSCHIG00000014822;ENSCHIG00000012253	4	8135	4	14209	0.107409
GO:0001711	endodermal cell fate commitment	biological_process	7	ENSCHIG00000011919;ENSCHIG00000016642;ENSCHIG00000014277;ENSCHIG00000025557	4	8135	4	14209	0.107409
GO:0097350	neutrophil clearance	biological_process	5	ENSCHIG00000020923;ENSCHIG00000023843;ENSCHIG00000020624;ENSCHIG00000020380	4	8135	4	14209	0.107409
GO:0072498	embryonic skeletal joint development	biological_process	8	ENSCHIG00000000977;ENSCHIG00000009348;ENSCHIG00000019458;ENSCHIG00000020202	4	8135	4	14209	0.107409
GO:0030423	targeting of mRNA for destruction involved in RNA interference	biological_process	9	ENSCHIG00000026017;ENSCHIG00000015885;ENSCHIG00000018643;ENSCHIG00000023497	4	8135	4	14209	0.107409
GO:0038031	non-canonical Wnt signaling pathway via JNK cascade	biological_process	10	ENSCHIG00000026310;ENSCHIG00000014072;ENSCHIG00000008551;ENSCHIG00000016131	4	8135	4	14209	0.107409
GO:0031204	posttranslational protein targeting to membrane, translocation	biological_process	12	ENSCHIG00000010014;ENSCHIG00000021240;ENSCHIG00000025078;ENSCHIG00000020545	4	8135	4	14209	0.107409
GO:0005726	perichromatin fibrils	cellular_component	7	ENSCHIG00000010792;ENSCHIG00000006835;ENSCHIG00000018643;ENSCHIG00000008442	4	8135	4	14209	0.107409
GO:0090557	establishment of endothelial intestinal barrier	biological_process	9	ENSCHIG00000025560;ENSCHIG00000017653;ENSCHIG00000021162;ENSCHIG00000027091	4	8135	4	14209	0.107409
GO:0042490	mechanoreceptor differentiation	biological_process	7	ENSCHIG00000010670;ENSCHIG00000023122;ENSCHIG00000006804;ENSCHIG00000009425	4	8135	4	14209	0.107409
GO:0043114	regulation of vascular permeability	biological_process	7	ENSCHIG00000005655;ENSCHIG00000012387;ENSCHIG00000023804;ENSCHIG00000015547	4	8135	4	14209	0.107409
GO:0009298	GDP-mannose biosynthetic process	biological_process	10	ENSCHIG00000011993;ENSCHIG00000000504;ENSCHIG00000006787;ENSCHIG00000022224	4	8135	4	14209	0.107409
GO:0008540	proteasome regulatory particle, base subcomplex	cellular_component	4	ENSCHIG00000021228;ENSCHIG00000017291;ENSCHIG00000017071;ENSCHIG00000016997	4	8135	4	14209	0.107409
GO:0002520	immune system development	biological_process	4	ENSCHIG00000016322;ENSCHIG00000018260;ENSCHIG00000013774;ENSCHIG00000015448	4	8135	4	14209	0.107409
GO:0090084	negative regulation of inclusion body assembly	biological_process	8	ENSCHIG00000024271;ENSCHIG00000021941;ENSCHIG00000017007;ENSCHIG00000010529	4	8135	4	14209	0.107409
GO:0060687	regulation of branching involved in prostate gland morphogenesis	biological_process	8	ENSCHIG00000014058;ENSCHIG00000014291;ENSCHIG00000009982;ENSCHIG00000021149	4	8135	4	14209	0.107409
GO:0042731	PH domain binding	molecular_function	6	ENSCHIG00000016158;ENSCHIG00000025019;ENSCHIG00000010928;ENSCHIG00000010211	4	8135	4	14209	0.107409
GO:0006686	sphingomyelin biosynthetic process	biological_process	9	ENSCHIG00000017842;ENSCHIG00000021963;ENSCHIG00000008939;ENSCHIG00000021067	4	8135	4	14209	0.107409
GO:1990845	adaptive thermogenesis	biological_process	4	ENSCHIG00000020653;ENSCHIG00000025865;ENSCHIG00000024148;ENSCHIG00000004900	4	8135	4	14209	0.107409
GO:0035624	receptor transactivation	biological_process	10	ENSCHIG00000002663;ENSCHIG00000008674;ENSCHIG00000015811;ENSCHIG00000013595	4	8135	4	14209	0.107409
GO:0060429	epithelium development	biological_process	6	ENSCHIG00000021149;ENSCHIG00000023543;ENSCHIG00000011729;ENSCHIG00000009348	4	8135	4	14209	0.107409
GO:0015377	cation:chloride symporter activity	molecular_function	9	ENSCHIG00000027061;ENSCHIG00000018789;ENSCHIG00000026119;ENSCHIG00000011104	4	8135	4	14209	0.107409
GO:0048845	venous blood vessel morphogenesis	biological_process	7	ENSCHIG00000021033;ENSCHIG00000021581;ENSCHIG00000026868;ENSCHIG00000020325	4	8135	4	14209	0.107409
GO:0070579	methylcytosine dioxygenase activity	molecular_function	7	ENSCHIG00000009920;ENSCHIG00000019979;ENSCHIG00000017896;ENSCHIG00000019208	4	8135	4	14209	0.107409
GO:0005173	stem cell factor receptor binding	molecular_function	7	ENSCHIG00000019037;ENSCHIG00000011243;ENSCHIG00000013086;ENSCHIG00000025211	4	8135	4	14209	0.107409
GO:0035520	monoubiquitinated protein deubiquitination	biological_process	10	ENSCHIG00000015997;ENSCHIG00000009969;ENSCHIG00000008519;ENSCHIG00000024509	4	8135	4	14209	0.107409
GO:0071076	RNA 3' uridylation	biological_process	11	ENSCHIG00000021933;ENSCHIG00000017690;ENSCHIG00000017328;ENSCHIG00000023944	4	8135	4	14209	0.107409
GO:0046546	development of primary male sexual characteristics	biological_process	6	ENSCHIG00000014180;ENSCHIG00000016131;ENSCHIG00000014291;ENSCHIG00000022955	4	8135	4	14209	0.107409
GO:0061087	positive regulation of histone H3-K27 methylation	biological_process	12	ENSCHIG00000021247;ENSCHIG00000015509;ENSCHIG00000024099;ENSCHIG00000023053	4	8135	4	14209	0.107409
GO:0002043	blood vessel endothelial cell proliferation involved in sprouting angiogenesis	biological_process	6	ENSCHIG00000021149;ENSCHIG00000015531;ENSCHIG00000010069;ENSCHIG00000018366	4	8135	4	14209	0.107409
GO:0048570	notochord morphogenesis	biological_process	7	ENSCHIG00000015531;ENSCHIG00000016131;ENSCHIG00000021782;ENSCHIG00000009389	4	8135	4	14209	0.107409
GO:2001168	positive regulation of histone H2B ubiquitination	biological_process	12	ENSCHIG00000008152;ENSCHIG00000024775;ENSCHIG00000011919;ENSCHIG00000013006	4	8135	4	14209	0.107409
GO:0048752	semicircular canal morphogenesis	biological_process	6	ENSCHIG00000016385;ENSCHIG00000022001;ENSCHIG00000011729;ENSCHIG00000012683	4	8135	4	14209	0.107409
GO:0042975	peroxisome proliferator activated receptor binding	molecular_function	6	ENSCHIG00000011147;ENSCHIG00000024111;ENSCHIG00000024372;ENSCHIG00000023616	4	8135	4	14209	0.107409
GO:0060534	trachea cartilage development	biological_process	7	ENSCHIG00000021670;ENSCHIG00000012065;ENSCHIG00000014719;ENSCHIG00000023543	4	8135	4	14209	0.107409
GO:0010835	regulation of protein ADP-ribosylation	biological_process	9	ENSCHIG00000021559;ENSCHIG00000023952;ENSCHIG00000011299;ENSCHIG00000022776	4	8135	4	14209	0.107409
GO:0021513	spinal cord dorsal/ventral patterning	biological_process	7	ENSCHIG00000023650;ENSCHIG00000021986;ENSCHIG00000017600;ENSCHIG00000015297	4	8135	4	14209	0.107409
GO:0016891	endoribonuclease activity, producing 5'-phosphomonoesters	molecular_function	9	ENSCHIG00000015885;ENSCHIG00000021238;ENSCHIG00000010156;ENSCHIG00000014278	4	8135	4	14209	0.107409
GO:0004897	ciliary neurotrophic factor receptor activity	molecular_function	7	ENSCHIG00000008069;ENSCHIG00000012394;ENSCHIG00000010514;ENSCHIG00000014349	4	8135	4	14209	0.107409
GO:0010631	epithelial cell migration	biological_process	8	ENSCHIG00000009130;ENSCHIG00000018757;ENSCHIG00000004298;ENSCHIG00000009176	4	8135	4	14209	0.107409
GO:0032042	mitochondrial DNA metabolic process	biological_process	8	ENSCHIG00000017524;ENSCHIG00000018072;ENSCHIG00000014192;ENSCHIG00000023698	4	8135	4	14209	0.107409
GO:0030375	thyroid hormone receptor coactivator activity	molecular_function	7	ENSCHIG00000003115;ENSCHIG00000010063;ENSCHIG00000024111;ENSCHIG00000010895	4	8135	4	14209	0.107409
GO:0007221	positive regulation of transcription of Notch receptor target	biological_process	11	ENSCHIG00000026774;ENSCHIG00000024765;ENSCHIG00000021033;ENSCHIG00000022041	4	8135	4	14209	0.107409
GO:0048019	receptor antagonist activity	molecular_function	6	ENSCHIG00000020790;ENSCHIG00000010710;ENSCHIG00000012569;ENSCHIG00000014847	4	8135	4	14209	0.107409
GO:0070937	CRD-mediated mRNA stability complex	cellular_component	4	ENSCHIG00000024654;ENSCHIG00000018643;ENSCHIG00000004900;ENSCHIG00000017250	4	8135	4	14209	0.107409
GO:0060686	negative regulation of prostatic bud formation	biological_process	9	ENSCHIG00000026729;ENSCHIG00000009982;ENSCHIG00000016131;ENSCHIG00000021149	4	8135	4	14209	0.107409
GO:0046324	regulation of glucose import	biological_process	9	ENSCHIG00000017970;ENSCHIG00000022678;ENSCHIG00000012393;ENSCHIG00000014657	4	8135	4	14209	0.107409
GO:0071864	positive regulation of cell proliferation in bone marrow	biological_process	8	ENSCHIG00000025316;ENSCHIG00000016206;ENSCHIG00000013222;ENSCHIG00000013641	4	8135	4	14209	0.107409
GO:0043652	engulfment of apoptotic cell	biological_process	9	ENSCHIG00000018848;ENSCHIG00000025358;ENSCHIG00000026584;ENSCHIG00000017641	4	8135	4	14209	0.107409
GO:0021938	smoothened signaling pathway involved in regulation of cerebellar granule cell precursor cell proliferation	biological_process	7	ENSCHIG00000007287;ENSCHIG00000027139;ENSCHIG00000023137;ENSCHIG00000017600	4	8135	4	14209	0.107409
GO:0008595	anterior/posterior axis specification, embryo	biological_process	7	ENSCHIG00000012328;ENSCHIG00000016131;ENSCHIG00000007513;ENSCHIG00000010794	4	8135	4	14209	0.107409
GO:0048102	autophagic cell death	biological_process	6	ENSCHIG00000009037;ENSCHIG00000026662;ENSCHIG00000019940;ENSCHIG00000016012	4	8135	4	14209	0.107409
GO:0034595	phosphatidylinositol phosphate 5-phosphatase activity	molecular_function	9	ENSCHIG00000011077;ENSCHIG00000013653;ENSCHIG00000005095;ENSCHIG00000013342	4	8135	4	14209	0.107409
GO:0070728	leucine binding	molecular_function	8	ENSCHIG00000021132;ENSCHIG00000017822;ENSCHIG00000010493;ENSCHIG00000023698	4	8135	4	14209	0.107409
GO:0061180	mammary gland epithelium development	biological_process	7	ENSCHIG00000011054;ENSCHIG00000014094;ENSCHIG00000019272;ENSCHIG00000026576	4	8135	4	14209	0.107409
GO:0050793	regulation of developmental process	biological_process	5	ENSCHIG00000022464;ENSCHIG00000020645;ENSCHIG00000016952;ENSCHIG00000021033	4	8135	4	14209	0.107409
GO:0050798	activated T cell proliferation	biological_process	9	ENSCHIG00000021749;ENSCHIG00000009044;ENSCHIG00000015303;ENSCHIG00000023143	4	8135	4	14209	0.107409
GO:0030578	PML body organization	biological_process	8	ENSCHIG00000026670;ENSCHIG00000018392;ENSCHIG00000008989;ENSCHIG00000015805	4	8135	4	14209	0.107409
GO:0018027	peptidyl-lysine dimethylation	biological_process	12	ENSCHIG00000018913;ENSCHIG00000010516;ENSCHIG00000011409;ENSCHIG00000009525	4	8135	4	14209	0.107409
GO:0036498	IRE1-mediated unfolded protein response	biological_process	6	ENSCHIG00000025852;ENSCHIG00000018438;ENSCHIG00000011861;ENSCHIG00000023510	4	8135	4	14209	0.107409
GO:0043426	MRF binding	molecular_function	8	ENSCHIG00000024108;ENSCHIG00000009169;ENSCHIG00000014557;ENSCHIG00000017639	4	8135	4	14209	0.107409
GO:0003170	heart valve development	biological_process	5	ENSCHIG00000012651;ENSCHIG00000021670;ENSCHIG00000004440;ENSCHIG00000023368	4	8135	4	14209	0.107409
GO:0030151	molybdenum ion binding	molecular_function	8	ENSCHIG00000021377;ENSCHIG00000001958;ENSCHIG00000001173;ENSCHIG00000006773	4	8135	4	14209	0.107409
GO:1902083	negative regulation of peptidyl-cysteine S-nitrosylation	biological_process	10	ENSCHIG00000018600;ENSCHIG00000026424;ENSCHIG00000013795;ENSCHIG00000020362	4	8135	4	14209	0.107409
GO:0035583	sequestering of TGFbeta in extracellular matrix	biological_process	11	ENSCHIG00000021045;ENSCHIG00000013312;ENSCHIG00000024351;ENSCHIG00000011433	4	8135	4	14209	0.107409
GO:0072075	metanephric mesenchyme development	biological_process	8	ENSCHIG00000020202;ENSCHIG00000020340;ENSCHIG00000012309;ENSCHIG00000024896	4	8135	4	14209	0.107409
GO:0030289	protein phosphatase 4 complex	cellular_component	5	ENSCHIG00000006838;ENSCHIG00000017595;ENSCHIG00000010142;ENSCHIG00000022306	4	8135	4	14209	0.107409
GO:0046596	regulation of viral entry into host cell	biological_process	9	ENSCHIG00000026554;ENSCHIG00000019513;ENSCHIG00000012511;ENSCHIG00000022170	4	8135	4	14209	0.107409
GO:0043570	maintenance of DNA repeat elements	biological_process	8	ENSCHIG00000020538;ENSCHIG00000021960;ENSCHIG00000009681;ENSCHIG00000026585	4	8135	4	14209	0.107409
GO:0032813	tumor necrosis factor receptor superfamily binding	molecular_function	7	ENSCHIG00000004302;ENSCHIG00000016856;ENSCHIG00000011929;ENSCHIG00000008257	4	8135	4	14209	0.107409
GO:0005176	ErbB-2 class receptor binding	molecular_function	6	ENSCHIG00000002290;ENSCHIG00000025935;ENSCHIG00000014468;ENSCHIG00000013663	4	8135	4	14209	0.107409
GO:0030311	poly-N-acetyllactosamine biosynthetic process	biological_process	8	ENSCHIG00000025864;ENSCHIG00000009561;ENSCHIG00000017253;ENSCHIG00000011490	4	8135	4	14209	0.107409
GO:0036033	mediator complex binding	molecular_function	5	ENSCHIG00000011397;ENSCHIG00000011197;ENSCHIG00000015297;ENSCHIG00000024111	4	8135	4	14209	0.107409
GO:0060393	regulation of pathway-restricted SMAD protein phosphorylation	biological_process	10	ENSCHIG00000012825;ENSCHIG00000018366;ENSCHIG00000009982;ENSCHIG00000021149	4	8135	4	14209	0.107409
GO:0038163	thrombopoietin-mediated signaling pathway	biological_process	8	ENSCHIG00000017758;ENSCHIG00000019037;ENSCHIG00000026774;ENSCHIG00000010453	4	8135	4	14209	0.107409
GO:1990226	histone methyltransferase binding	molecular_function	6	ENSCHIG00000023053;ENSCHIG00000008908;ENSCHIG00000023450;ENSCHIG00000019409	4	8135	4	14209	0.107409
GO:0008024	cyclin/CDK positive transcription elongation factor complex	cellular_component	5	ENSCHIG00000016658;ENSCHIG00000004374;ENSCHIG00000024236;ENSCHIG00000024775	4	8135	4	14209	0.107409
GO:0070384	Harderian gland development	biological_process	7	ENSCHIG00000023543;ENSCHIG00000012683;ENSCHIG00000020729;ENSCHIG00000021670	4	8135	4	14209	0.107409
GO:0045006	DNA deamination	biological_process	9	ENSCHIG00000018466;ENSCHIG00000021121;ENSCHIG00000007389;ENSCHIG00000026498	4	8135	4	14209	0.107409
GO:0061312	BMP signaling pathway involved in heart development	biological_process	11	ENSCHIG00000021149;ENSCHIG00000014094;ENSCHIG00000009389;ENSCHIG00000022652	4	8135	4	14209	0.107409
GO:1900103	positive regulation of endoplasmic reticulum unfolded protein response	biological_process	9	ENSCHIG00000016438;ENSCHIG00000025852;ENSCHIG00000021158;ENSCHIG00000016258	4	8135	4	14209	0.107409
GO:0003186	tricuspid valve morphogenesis	biological_process	7	ENSCHIG00000011473;ENSCHIG00000020243;ENSCHIG00000000448;ENSCHIG00000026965	4	8135	4	14209	0.107409
GO:0042255	ribosome assembly	biological_process	9	ENSCHIG00000019152;ENSCHIG00000023786;ENSCHIG00000019332;ENSCHIG00000022070	4	8135	4	14209	0.107409
GO:0052812	phosphatidylinositol-3,4-bisphosphate 5-kinase activity	molecular_function	8	ENSCHIG00000010589;ENSCHIG00000019728;ENSCHIG00000020175;ENSCHIG00000016154	4	8135	4	14209	0.107409
GO:0099612	protein localization to axon	biological_process	6	ENSCHIG00000009809;ENSCHIG00000000437;ENSCHIG00000019197;ENSCHIG00000015090	4	8135	4	14209	0.107409
GO:0006333	chromatin assembly or disassembly	biological_process	6	ENSCHIG00000008452;ENSCHIG00000019115;ENSCHIG00000016998;ENSCHIG00000016737	4	8135	4	14209	0.107409
GO:1902731	negative regulation of chondrocyte proliferation	biological_process	8	ENSCHIG00000020243;ENSCHIG00000017761;ENSCHIG00000019461;ENSCHIG00000020448	4	8135	4	14209	0.107409
GO:0071763	nuclear membrane organization	biological_process	6	ENSCHIG00000015527;ENSCHIG00000020802;ENSCHIG00000026199;ENSCHIG00000020435	4	8135	4	14209	0.107409
GO:1904354	negative regulation of telomere capping	biological_process	11	ENSCHIG00000016588;ENSCHIG00000011173;ENSCHIG00000024554;ENSCHIG00000021998	4	8135	4	14209	0.107409
GO:0006361	transcription initiation from RNA polymerase I promoter	biological_process	9	ENSCHIG00000011621;ENSCHIG00000021967;ENSCHIG00000014990;ENSCHIG00000016211	4	8135	4	14209	0.107409
GO:0031264	death-inducing signaling complex	cellular_component	6	ENSCHIG00000026577;ENSCHIG00000016459;ENSCHIG00000008257;ENSCHIG00000019146	4	8135	4	14209	0.107409
GO:1901098	positive regulation of autophagosome maturation	biological_process	9	ENSCHIG00000008594;ENSCHIG00000014199;ENSCHIG00000025313;ENSCHIG00000020449	4	8135	4	14209	0.107409
GO:0050927	positive regulation of positive chemotaxis	biological_process	9	ENSCHIG00000006477;ENSCHIG00000011245;ENSCHIG00000026366;ENSCHIG00000010670	4	8135	4	14209	0.107409
GO:1905007	positive regulation of epithelial to mesenchymal transition involved in endocardial cushion formation	biological_process	10	ENSCHIG00000011473;ENSCHIG00000026868;ENSCHIG00000022652;ENSCHIG00000022353	4	8135	4	14209	0.107409
GO:0060304	regulation of phosphatidylinositol dephosphorylation	biological_process	10	ENSCHIG00000016981;ENSCHIG00000016326;ENSCHIG00000011307;ENSCHIG00000022534	4	8135	4	14209	0.107409
GO:0005757	mitochondrial permeability transition pore complex	cellular_component	6	ENSCHIG00000024204;ENSCHIG00000015886;ENSCHIG00000016438;ENSCHIG00000000241	4	8135	4	14209	0.107409
GO:0035004	phosphatidylinositol 3-kinase activity	molecular_function	7	ENSCHIG00000020175;ENSCHIG00000015119;ENSCHIG00000019728;ENSCHIG00000016154	4	8135	4	14209	0.107409
GO:0001739	sex chromatin	cellular_component	9	ENSCHIG00000026246;ENSCHIG00000015509;ENSCHIG00000015685;ENSCHIG00000018902	4	8135	4	14209	0.107409
GO:0051098	regulation of binding	biological_process	5	ENSCHIG00000011916;ENSCHIG00000019181;ENSCHIG00000013774;ENSCHIG00000020206	4	8135	4	14209	0.107409
GO:0007256	activation of JNKK activity	biological_process	14	ENSCHIG00000017624;ENSCHIG00000015662;ENSCHIG00000009859;ENSCHIG00000008756	4	8135	4	14209	0.107409
GO:1903025	regulation of RNA polymerase II regulatory region sequence-specific DNA binding	biological_process	8	ENSCHIG00000024692;ENSCHIG00000014176;ENSCHIG00000001635;ENSCHIG00000014367	4	8135	4	14209	0.107409
GO:0060426	lung vasculature development	biological_process	7	ENSCHIG00000014009;ENSCHIG00000018868;ENSCHIG00000011101;ENSCHIG00000014176	4	8135	4	14209	0.107409
GO:0014808	release of sequestered calcium ion into cytosol by sarcoplasmic reticulum	biological_process	12	ENSCHIG00000027015;ENSCHIG00000017201;ENSCHIG00000024027;ENSCHIG00000014164	4	8135	4	14209	0.107409
GO:0004594	pantothenate kinase activity	molecular_function	7	ENSCHIG00000017246;ENSCHIG00000022905;ENSCHIG00000018619;ENSCHIG00000017163	4	8135	4	14209	0.107409
GO:0004176	ATP-dependent peptidase activity	molecular_function	11	ENSCHIG00000023656;ENSCHIG00000026882;ENSCHIG00000003365;ENSCHIG00000027250	4	8135	4	14209	0.107409
GO:1904030	negative regulation of cyclin-dependent protein kinase activity	biological_process	12	ENSCHIG00000013189;ENSCHIG00000012528;ENSCHIG00000006042;ENSCHIG00000016012	4	8135	4	14209	0.107409
GO:0032422	purine-rich negative regulatory element binding	molecular_function	8	ENSCHIG00000020731;ENSCHIG00000009332;ENSCHIG00000024210;ENSCHIG00000011367	4	8135	4	14209	0.107409
GO:0048014	Tie signaling pathway	biological_process	8	ENSCHIG00000025957;ENSCHIG00000019161;ENSCHIG00000015819;ENSCHIG00000013962	4	8135	4	14209	0.107409
GO:2000653	regulation of genetic imprinting	biological_process	8	ENSCHIG00000012441;ENSCHIG00000012835;ENSCHIG00000011919;ENSCHIG00000016154	4	8135	4	14209	0.107409
GO:0000828	inositol hexakisphosphate kinase activity	molecular_function	7	ENSCHIG00000016624;ENSCHIG00000025216;ENSCHIG00000007418;ENSCHIG00000021074	4	8135	4	14209	0.107409
GO:0008499	UDP-galactose:beta-N-acetylglucosamine beta-1,3-galactosyltransferase activity	molecular_function	8	ENSCHIG00000013295;ENSCHIG00000015105;ENSCHIG00000010475;ENSCHIG00000005257	4	8135	4	14209	0.107409
GO:0010565	regulation of cellular ketone metabolic process	biological_process	7	ENSCHIG00000009383;ENSCHIG00000013432;ENSCHIG00000026407;ENSCHIG00000022189	4	8135	4	14209	0.107409
GO:0032777	Piccolo NuA4 histone acetyltransferase complex	cellular_component	10	ENSCHIG00000024313;ENSCHIG00000009707;ENSCHIG00000005911;ENSCHIG00000015445	4	8135	4	14209	0.107409
GO:0090184	positive regulation of kidney development	biological_process	7	ENSCHIG00000021670;ENSCHIG00000016901;ENSCHIG00000002299;ENSCHIG00000021149	4	8135	4	14209	0.107409
GO:0031466	Cul5-RING ubiquitin ligase complex	cellular_component	7	ENSCHIG00000013336;ENSCHIG00000015322;ENSCHIG00000027089;ENSCHIG00000023581	4	8135	4	14209	0.107409
GO:0019210	kinase inhibitor activity	molecular_function	6	ENSCHIG00000014776;ENSCHIG00000002110;ENSCHIG00000023952;ENSCHIG00000007476	4	8135	4	14209	0.107409
GO:0002634	regulation of germinal center formation	biological_process	9	ENSCHIG00000016206;ENSCHIG00000021461;ENSCHIG00000009176;ENSCHIG00000002873	4	8135	4	14209	0.107409
GO:0002687	positive regulation of leukocyte migration	biological_process	7	ENSCHIG00000024573;ENSCHIG00000011929;ENSCHIG00000025211;ENSCHIG00000020148	4	8135	4	14209	0.107409
GO:0004366	glycerol-3-phosphate O-acyltransferase activity	molecular_function	8	ENSCHIG00000022540;ENSCHIG00000021145;ENSCHIG00000025469;ENSCHIG00000020572	4	8135	4	14209	0.107409
GO:0060710	chorio-allantoic fusion	biological_process	4	ENSCHIG00000022716;ENSCHIG00000027269;ENSCHIG00000025316;ENSCHIG00000009982	4	8135	4	14209	0.107409
GO:0043620	regulation of DNA-templated transcription in response to stress	biological_process	9	ENSCHIG00000000525;ENSCHIG00000015135;ENSCHIG00000004678;ENSCHIG00000003321	4	8135	4	14209	0.107409
GO:0035239	tube morphogenesis	biological_process	5	ENSCHIG00000027214;ENSCHIG00000026576;ENSCHIG00000018847;ENSCHIG00000009982	4	8135	4	14209	0.107409
GO:0061314	Notch signaling involved in heart development	biological_process	7	ENSCHIG00000021033;ENSCHIG00000015386;ENSCHIG00000020996;ENSCHIG00000014308	4	8135	4	14209	0.107409
GO:0090129	positive regulation of synapse maturation	biological_process	8	ENSCHIG00000021908;ENSCHIG00000016204;ENSCHIG00000006785;ENSCHIG00000004602	4	8135	4	14209	0.107409
GO:0035087	siRNA loading onto RISC involved in RNA interference	biological_process	10	ENSCHIG00000026017;ENSCHIG00000023497;ENSCHIG00000010156;ENSCHIG00000015885	4	8135	4	14209	0.107409
GO:0030621	U4 snRNA binding	molecular_function	8	ENSCHIG00000021385;ENSCHIG00000021020;ENSCHIG00000004579;ENSCHIG00000026197	4	8135	4	14209	0.107409
GO:0050434	positive regulation of viral transcription	biological_process	9	ENSCHIG00000018643;ENSCHIG00000026058;ENSCHIG00000011870;ENSCHIG00000024983	4	8135	4	14209	0.107409
GO:0061138	morphogenesis of a branching epithelium	biological_process	6	ENSCHIG00000012413;ENSCHIG00000020140;ENSCHIG00000016901;ENSCHIG00000021670	4	8135	4	14209	0.107409
GO:0019957	C-C chemokine binding	molecular_function	7	ENSCHIG00000011514;ENSCHIG00000013798;ENSCHIG00000025437;ENSCHIG00000003089	4	8135	4	14209	0.107409
GO:0060075	regulation of resting membrane potential	biological_process	6	ENSCHIG00000025284;ENSCHIG00000026110;ENSCHIG00000001309;ENSCHIG00000021596	4	8135	4	14209	0.107409
GO:0002726	positive regulation of T cell cytokine production	biological_process	11	ENSCHIG00000015888;ENSCHIG00000016706;ENSCHIG00000007513;ENSCHIG00000011803	4	8135	4	14209	0.107409
GO:0043086	negative regulation of catalytic activity	biological_process	6	ENSCHIG00000021033;ENSCHIG00000015649;ENSCHIG00000010023;ENSCHIG00000007263;ENSCHIG00000026388;ENSCHIG00000002759;ENSCHIG00000018326;ENSCHIG00000012878;ENSCHIG00000020622;ENSCHIG00000007510;ENSCHIG00000022380;ENSCHIG00000011601;ENSCHIG00000020923;ENSCHIG00000014574;ENSCHIG00000017479;ENSCHIG00000020615;ENSCHIG00000016137;ENSCHIG00000010659;ENSCHIG00000025722;ENSCHIG00000010710;ENSCHIG00000020790	21	8135	30	14209	0.108487
GO:0001947	heart looping	biological_process	7	ENSCHIG00000022464;ENSCHIG00000023740;ENSCHIG00000015560;ENSCHIG00000020928;ENSCHIG00000016206;ENSCHIG00000011473;ENSCHIG00000015925;ENSCHIG00000020340;ENSCHIG00000023137;ENSCHIG00000020787;ENSCHIG00000013774;ENSCHIG00000013288;ENSCHIG00000016131;ENSCHIG00000025284;ENSCHIG00000021986;ENSCHIG00000012065;ENSCHIG00000010366;ENSCHIG00000021033;ENSCHIG00000027262;ENSCHIG00000012328;ENSCHIG00000026868	21	8135	30	14209	0.108487
GO:0042475	odontogenesis of dentin-containing tooth	biological_process	7	ENSCHIG00000005396;ENSCHIG00000025316;ENSCHIG00000021149;ENSCHIG00000013031;ENSCHIG00000012951;ENSCHIG00000023137;ENSCHIG00000015888;ENSCHIG00000005194;ENSCHIG00000007582;ENSCHIG00000000448;ENSCHIG00000023410;ENSCHIG00000017600;ENSCHIG00000009982;ENSCHIG00000015297;ENSCHIG00000016080;ENSCHIG00000012683;ENSCHIG00000016438;ENSCHIG00000020549;ENSCHIG00000025557;ENSCHIG00000014094;ENSCHIG00000015364	21	8135	30	14209	0.108487
GO:0090734	site of DNA damage	cellular_component	6	ENSCHIG00000014935;ENSCHIG00000016137;ENSCHIG00000015053;ENSCHIG00000011636;ENSCHIG00000021919;ENSCHIG00000009859;ENSCHIG00000023581;ENSCHIG00000018072;ENSCHIG00000014158;ENSCHIG00000026108;ENSCHIG00000008105;ENSCHIG00000012361;ENSCHIG00000017709;ENSCHIG00000025137	14	8135	19	14209	0.110301
GO:0071526	semaphorin-plexin signaling pathway	biological_process	6	ENSCHIG00000008067;ENSCHIG00000024998;ENSCHIG00000018998;ENSCHIG00000017412;ENSCHIG00000008763;ENSCHIG00000016092;ENSCHIG00000017078;ENSCHIG00000012154;ENSCHIG00000000579;ENSCHIG00000027255;ENSCHIG00000019936;ENSCHIG00000018481;ENSCHIG00000021653;ENSCHIG00000022763	14	8135	19	14209	0.110301
GO:1904707	positive regulation of vascular smooth muscle cell proliferation	biological_process	9	ENSCHIG00000020292;ENSCHIG00000025852;ENSCHIG00000008916;ENSCHIG00000023294;ENSCHIG00000003548;ENSCHIG00000000448;ENSCHIG00000004093;ENSCHIG00000003901;ENSCHIG00000020738;ENSCHIG00000005302;ENSCHIG00000025693;ENSCHIG00000020862;ENSCHIG00000016293;ENSCHIG00000006622	14	8135	19	14209	0.110301
GO:0021549	cerebellum development	biological_process	5	ENSCHIG00000017412;ENSCHIG00000027091;ENSCHIG00000016370;ENSCHIG00000014953;ENSCHIG00000016525;ENSCHIG00000026880;ENSCHIG00000004376;ENSCHIG00000017355;ENSCHIG00000007582;ENSCHIG00000012111;ENSCHIG00000025935;ENSCHIG00000022182;ENSCHIG00000025014;ENSCHIG00000023721	14	8135	19	14209	0.110301
GO:0000123	histone acetyltransferase complex	cellular_component	6	ENSCHIG00000016721;ENSCHIG00000013470;ENSCHIG00000017639;ENSCHIG00000022776;ENSCHIG00000020726;ENSCHIG00000023974;ENSCHIG00000002979;ENSCHIG00000025531;ENSCHIG00000017767;ENSCHIG00000025236;ENSCHIG00000018433;ENSCHIG00000013242;ENSCHIG00000015416;ENSCHIG00000021124	14	8135	19	14209	0.110301
GO:0045596	negative regulation of cell differentiation	biological_process	7	ENSCHIG00000026246;ENSCHIG00000010396;ENSCHIG00000014719;ENSCHIG00000009389;ENSCHIG00000023543;ENSCHIG00000017929;ENSCHIG00000012683;ENSCHIG00000020787;ENSCHIG00000025557;ENSCHIG00000022041;ENSCHIG00000015297;ENSCHIG00000026576;ENSCHIG00000000705;ENSCHIG00000021033	14	8135	19	14209	0.110301
GO:0046856	phosphatidylinositol dephosphorylation	biological_process	10	ENSCHIG00000013342;ENSCHIG00000014112;ENSCHIG00000013653;ENSCHIG00000016981;ENSCHIG00000006638;ENSCHIG00000015058;ENSCHIG00000004726;ENSCHIG00000004189;ENSCHIG00000016326;ENSCHIG00000005095;ENSCHIG00000011077;ENSCHIG00000016158;ENSCHIG00000018691;ENSCHIG00000023894	14	8135	19	14209	0.110301
GO:0006479	protein methylation	biological_process	10	ENSCHIG00000015725;ENSCHIG00000014997;ENSCHIG00000018877;ENSCHIG00000009274;ENSCHIG00000025710;ENSCHIG00000009685;ENSCHIG00000017484;ENSCHIG00000005699;ENSCHIG00000016469;ENSCHIG00000016954;ENSCHIG00000011409;ENSCHIG00000024403;ENSCHIG00000024195;ENSCHIG00000012095	14	8135	19	14209	0.110301
GO:0071158	positive regulation of cell cycle arrest	biological_process	9	ENSCHIG00000021331;ENSCHIG00000019002;ENSCHIG00000020340;ENSCHIG00000008687;ENSCHIG00000015113;ENSCHIG00000018847;ENSCHIG00000011916;ENSCHIG00000011648;ENSCHIG00000021351;ENSCHIG00000006785;ENSCHIG00000018222;ENSCHIG00000004376;ENSCHIG00000008085;ENSCHIG00000011122	14	8135	19	14209	0.110301
GO:0000785	chromatin	cellular_component	6	ENSCHIG00000026055;ENSCHIG00000018404;ENSCHIG00000011018;ENSCHIG00000016745;ENSCHIG00000025868;ENSCHIG00000018783;ENSCHIG00000014075;ENSCHIG00000018229;ENSCHIG00000013731;ENSCHIG00000022088;ENSCHIG00000011397;ENSCHIG00000007066;ENSCHIG00000016303;ENSCHIG00000005424;ENSCHIG00000023143;ENSCHIG00000017649;ENSCHIG00000025628;ENSCHIG00000011197;ENSCHIG00000024475;ENSCHIG00000006844;ENSCHIG00000014048;…	48	8135	74	14209	0.112625
GO:0090305	nucleic acid phosphodiester bond hydrolysis	biological_process	8	ENSCHIG00000022561;ENSCHIG00000008274;ENSCHIG00000020022;ENSCHIG00000021919;ENSCHIG00000010897;ENSCHIG00000015176;ENSCHIG00000012896;ENSCHIG00000013450;ENSCHIG00000010308;ENSCHIG00000022226;ENSCHIG00000021238;ENSCHIG00000015145;ENSCHIG00000013772;ENSCHIG00000016410;ENSCHIG00000018726;ENSCHIG00000021320;ENSCHIG00000008100;ENSCHIG00000015396;ENSCHIG00000026935;ENSCHIG00000014991;ENSCHIG00000014202;…	48	8135	74	14209	0.112625
GO:0004713	protein tyrosine kinase activity	molecular_function	8	ENSCHIG00000013943;ENSCHIG00000022450;ENSCHIG00000025711;ENSCHIG00000010670;ENSCHIG00000012642;ENSCHIG00000019524;ENSCHIG00000021480;ENSCHIG00000014303;ENSCHIG00000021749;ENSCHIG00000015531;ENSCHIG00000014576;ENSCHIG00000005194;ENSCHIG00000021657;ENSCHIG00000006477;ENSCHIG00000021059;ENSCHIG00000019310;ENSCHIG00000024998;ENSCHIG00000019115;ENSCHIG00000023279;ENSCHIG00000012192;ENSCHIG00000015544;…	51	8135	79	14209	0.114088
GO:0043010	camera-type eye development	biological_process	8	ENSCHIG00000005692;ENSCHIG00000013446;ENSCHIG00000024950;ENSCHIG00000022070;ENSCHIG00000016525;ENSCHIG00000013312;ENSCHIG00000002033;ENSCHIG00000024111;ENSCHIG00000010484;ENSCHIG00000018054;ENSCHIG00000022111;ENSCHIG00000011729;ENSCHIG00000003853;ENSCHIG00000026044;ENSCHIG00000021045;ENSCHIG00000016768;ENSCHIG00000024478;ENSCHIG00000014088;ENSCHIG00000017761;ENSCHIG00000015029;ENSCHIG00000011613;…	29	8135	43	14209	0.114548
GO:0005813	centrosome	cellular_component	7	ENSCHIG00000019902;ENSCHIG00000010206;ENSCHIG00000024256;ENSCHIG00000009130;ENSCHIG00000013746;ENSCHIG00000007296;ENSCHIG00000024091;ENSCHIG00000018130;ENSCHIG00000011511;ENSCHIG00000026055;ENSCHIG00000015192;ENSCHIG00000004284;ENSCHIG00000024615;ENSCHIG00000021204;ENSCHIG00000013526;ENSCHIG00000023915;ENSCHIG00000016737;ENSCHIG00000021097;ENSCHIG00000017763;ENSCHIG00000011417;ENSCHIG00000010968;…	223	8135	369	14209	0.115173
GO:1903076	regulation of protein localization to plasma membrane	biological_process	9	ENSCHIG00000009288;ENSCHIG00000011010;ENSCHIG00000025935;ENSCHIG00000003548;ENSCHIG00000023043;ENSCHIG00000023005;ENSCHIG00000021158;ENSCHIG00000020622;ENSCHIG00000017970;ENSCHIG00000016859;ENSCHIG00000014950;ENSCHIG00000014839	12	8135	16	14209	0.116947
GO:0008373	sialyltransferase activity	molecular_function	6	ENSCHIG00000001988;ENSCHIG00000021775;ENSCHIG00000001204;ENSCHIG00000023912;ENSCHIG00000012912;ENSCHIG00000000945;ENSCHIG00000025175;ENSCHIG00000013392;ENSCHIG00000018016;ENSCHIG00000021591;ENSCHIG00000022129;ENSCHIG00000016724	12	8135	16	14209	0.116947
GO:0005720	nuclear heterochromatin	cellular_component	8	ENSCHIG00000015113;ENSCHIG00000009854;ENSCHIG00000016180;ENSCHIG00000018588;ENSCHIG00000012441;ENSCHIG00000020165;ENSCHIG00000011027;ENSCHIG00000023143;ENSCHIG00000008865;ENSCHIG00000007582;ENSCHIG00000026108;ENSCHIG00000014247	12	8135	16	14209	0.116947
GO:0045638	negative regulation of myeloid cell differentiation	biological_process	8	ENSCHIG00000026774;ENSCHIG00000023209;ENSCHIG00000014779;ENSCHIG00000011919;ENSCHIG00000008305;ENSCHIG00000020787;ENSCHIG00000013900;ENSCHIG00000022300;ENSCHIG00000008552;ENSCHIG00000016348;ENSCHIG00000014277;ENSCHIG00000027207	12	8135	16	14209	0.116947
GO:0010332	response to gamma radiation	biological_process	7	ENSCHIG00000009859;ENSCHIG00000016258;ENSCHIG00000017495;ENSCHIG00000010839;ENSCHIG00000016438;ENSCHIG00000015550;ENSCHIG00000016322;ENSCHIG00000008989;ENSCHIG00000024225;ENSCHIG00000001019;ENSCHIG00000017983;ENSCHIG00000009582	12	8135	16	14209	0.116947
GO:0055037	recycling endosome	cellular_component	8	ENSCHIG00000021455;ENSCHIG00000011342;ENSCHIG00000003548;ENSCHIG00000014864;ENSCHIG00000015595;ENSCHIG00000022411;ENSCHIG00000014794;ENSCHIG00000017790;ENSCHIG00000007868;ENSCHIG00000015668;ENSCHIG00000013168;ENSCHIG00000010103;ENSCHIG00000017687;ENSCHIG00000013653;ENSCHIG00000023630;ENSCHIG00000023995;ENSCHIG00000017855;ENSCHIG00000023890;ENSCHIG00000007110;ENSCHIG00000003089;ENSCHIG00000018243;…	40	8135	61	14209	0.116989
GO:0016529	sarcoplasmic reticulum	cellular_component	7	ENSCHIG00000017393;ENSCHIG00000023789;ENSCHIG00000027015;ENSCHIG00000023608;ENSCHIG00000012037;ENSCHIG00000016600;ENSCHIG00000018453;ENSCHIG00000024298;ENSCHIG00000025391;ENSCHIG00000017967;ENSCHIG00000025563;ENSCHIG00000025115;ENSCHIG00000014376;ENSCHIG00000024027;ENSCHIG00000025549;ENSCHIG00000008426;ENSCHIG00000014164;ENSCHIG00000024900;ENSCHIG00000011759	19	8135	27	14209	0.117051
GO:0048008	platelet-derived growth factor receptor signaling pathway	biological_process	8	ENSCHIG00000016417;ENSCHIG00000019978;ENSCHIG00000015262;ENSCHIG00000021961;ENSCHIG00000021749;ENSCHIG00000025936;ENSCHIG00000026368;ENSCHIG00000008067;ENSCHIG00000000147;ENSCHIG00000005194;ENSCHIG00000017892;ENSCHIG00000019296;ENSCHIG00000025693;ENSCHIG00000022435;ENSCHIG00000013272;ENSCHIG00000018721;ENSCHIG00000005289;ENSCHIG00000015981;ENSCHIG00000020292	19	8135	27	14209	0.117051
GO:0009411	response to UV	biological_process	7	ENSCHIG00000018260;ENSCHIG00000013744;ENSCHIG00000007510;ENSCHIG00000019940;ENSCHIG00000011738;ENSCHIG00000011503;ENSCHIG00000021645;ENSCHIG00000008274;ENSCHIG00000008989;ENSCHIG00000012748;ENSCHIG00000016242;ENSCHIG00000021476;ENSCHIG00000010540;ENSCHIG00000015997;ENSCHIG00000025521;ENSCHIG00000006042;ENSCHIG00000018130;ENSCHIG00000022561;ENSCHIG00000019552;ENSCHIG00000014551;ENSCHIG00000017495;…	24	8135	35	14209	0.117257
GO:0030218	erythrocyte differentiation	biological_process	7	ENSCHIG00000014806;ENSCHIG00000019819;ENSCHIG00000017108;ENSCHIG00000011223;ENSCHIG00000010239;ENSCHIG00000024420;ENSCHIG00000021149;ENSCHIG00000019832;ENSCHIG00000019691;ENSCHIG00000016866;ENSCHIG00000015768;ENSCHIG00000023704;ENSCHIG00000007574;ENSCHIG00000024475;ENSCHIG00000022450;ENSCHIG00000024444;ENSCHIG00000022960;ENSCHIG00000021925;ENSCHIG00000017602;ENSCHIG00000004186;ENSCHIG00000017156;…	24	8135	35	14209	0.117257
GO:0045665	negative regulation of neuron differentiation	biological_process	10	ENSCHIG00000026114;ENSCHIG00000013746;ENSCHIG00000023740;ENSCHIG00000017929;ENSCHIG00000009982;ENSCHIG00000023446;ENSCHIG00000015297;ENSCHIG00000022405;ENSCHIG00000024111;ENSCHIG00000021033;ENSCHIG00000018624;ENSCHIG00000015719;ENSCHIG00000015747;ENSCHIG00000026873;ENSCHIG00000016528;ENSCHIG00000019817;ENSCHIG00000020787;ENSCHIG00000013840;ENSCHIG00000014903;ENSCHIG00000014382;ENSCHIG00000009550;…	24	8135	35	14209	0.117257
GO:0034236	protein kinase A catalytic subunit binding	molecular_function	8	ENSCHIG00000022780;ENSCHIG00000009544;ENSCHIG00000017900;ENSCHIG00000011507;ENSCHIG00000021670;ENSCHIG00000027015;ENSCHIG00000026914;ENSCHIG00000023269;ENSCHIG00000020793;ENSCHIG00000022920	10	8135	13	14209	0.122906
GO:1990869	cellular response to chemokine	biological_process	8	ENSCHIG00000017030;ENSCHIG00000007402;ENSCHIG00000027061;ENSCHIG00000014695;ENSCHIG00000019037;ENSCHIG00000010998;ENSCHIG00000021879;ENSCHIG00000007582;ENSCHIG00000021957;ENSCHIG00000012104	10	8135	13	14209	0.122906
GO:0042176	regulation of protein catabolic process	biological_process	7	ENSCHIG00000002880;ENSCHIG00000003582;ENSCHIG00000017071;ENSCHIG00000008573;ENSCHIG00000016997;ENSCHIG00000022482;ENSCHIG00000014794;ENSCHIG00000023469;ENSCHIG00000023451;ENSCHIG00000008772	10	8135	13	14209	0.122906
GO:0003009	skeletal muscle contraction	biological_process	8	ENSCHIG00000003732;ENSCHIG00000010571;ENSCHIG00000007239;ENSCHIG00000021226;ENSCHIG00000011843;ENSCHIG00000000887;ENSCHIG00000008714;ENSCHIG00000020302;ENSCHIG00000003705;ENSCHIG00000025789	10	8135	13	14209	0.122906
GO:0002161	aminoacyl-tRNA editing activity	molecular_function	7	ENSCHIG00000006683;ENSCHIG00000014949;ENSCHIG00000018559;ENSCHIG00000011637;ENSCHIG00000011008;ENSCHIG00000010720;ENSCHIG00000003165;ENSCHIG00000024743;ENSCHIG00000007847;ENSCHIG00000015632	10	8135	13	14209	0.122906
GO:0043039	tRNA aminoacylation	biological_process	11	ENSCHIG00000018559;ENSCHIG00000022512;ENSCHIG00000017678;ENSCHIG00000021232;ENSCHIG00000013566;ENSCHIG00000015632;ENSCHIG00000006766;ENSCHIG00000022617;ENSCHIG00000002520;ENSCHIG00000022953	10	8135	13	14209	0.122906
GO:0046677	response to antibiotic	biological_process	5	ENSCHIG00000003903;ENSCHIG00000020781;ENSCHIG00000012120;ENSCHIG00000019018;ENSCHIG00000017045;ENSCHIG00000016992;ENSCHIG00000011101;ENSCHIG00000023522;ENSCHIG00000012708;ENSCHIG00000008049	10	8135	13	14209	0.122906
GO:0005671	Ada2/Gcn5/Ada3 transcription activator complex	cellular_component	8	ENSCHIG00000023864;ENSCHIG00000021124;ENSCHIG00000012388;ENSCHIG00000016803;ENSCHIG00000011803;ENSCHIG00000015325;ENSCHIG00000022776;ENSCHIG00000013530;ENSCHIG00000020958;ENSCHIG00000023963	10	8135	13	14209	0.122906
GO:0017025	TBP-class protein binding	molecular_function	7	ENSCHIG00000020958;ENSCHIG00000024462;ENSCHIG00000020197;ENSCHIG00000019299;ENSCHIG00000026058;ENSCHIG00000011223;ENSCHIG00000013530;ENSCHIG00000017799;ENSCHIG00000014058;ENSCHIG00000012344	10	8135	13	14209	0.122906
GO:0043968	histone H2A acetylation	biological_process	11	ENSCHIG00000005911;ENSCHIG00000009707;ENSCHIG00000019299;ENSCHIG00000025236;ENSCHIG00000021350;ENSCHIG00000011699;ENSCHIG00000008923;ENSCHIG00000024462;ENSCHIG00000002979;ENSCHIG00000014331	10	8135	13	14209	0.122906
GO:0036342	post-anal tail morphogenesis	biological_process	5	ENSCHIG00000012957;ENSCHIG00000022955;ENSCHIG00000015925;ENSCHIG00000015531;ENSCHIG00000016131;ENSCHIG00000023532;ENSCHIG00000018549;ENSCHIG00000015554;ENSCHIG00000010148;ENSCHIG00000013317	10	8135	13	14209	0.122906
GO:0005614	interstitial matrix	cellular_component	6	ENSCHIG00000013685;ENSCHIG00000000920;ENSCHIG00000001557;ENSCHIG00000006814;ENSCHIG00000024595;ENSCHIG00000017909;ENSCHIG00000018408;ENSCHIG00000019067;ENSCHIG00000020744;ENSCHIG00000020940	10	8135	13	14209	0.122906
GO:0004675	transmembrane receptor protein serine/threonine kinase activity	molecular_function	9	ENSCHIG00000007964;ENSCHIG00000000448;ENSCHIG00000022353;ENSCHIG00000011473;ENSCHIG00000018417;ENSCHIG00000020243;ENSCHIG00000013353;ENSCHIG00000013125;ENSCHIG00000022652;ENSCHIG00000017761	10	8135	13	14209	0.122906
GO:0006749	glutathione metabolic process	biological_process	8	ENSCHIG00000016848;ENSCHIG00000015427;ENSCHIG00000026675;ENSCHIG00000009359;ENSCHIG00000016853;ENSCHIG00000017983;ENSCHIG00000020481;ENSCHIG00000013680;ENSCHIG00000017748;ENSCHIG00000017360	10	8135	13	14209	0.122906
GO:2000811	negative regulation of anoikis	biological_process	10	ENSCHIG00000014497;ENSCHIG00000019290;ENSCHIG00000021033;ENSCHIG00000016154;ENSCHIG00000027012;ENSCHIG00000013943;ENSCHIG00000013432;ENSCHIG00000023122;ENSCHIG00000024410;ENSCHIG00000016322	10	8135	13	14209	0.122906
GO:0048010	vascular endothelial growth factor receptor signaling pathway	biological_process	8	ENSCHIG00000026368;ENSCHIG00000024950;ENSCHIG00000007582;ENSCHIG00000024070;ENSCHIG00000013670;ENSCHIG00000006477;ENSCHIG00000026729;ENSCHIG00000019587;ENSCHIG00000026966;ENSCHIG00000008067	10	8135	13	14209	0.122906
GO:0050772	positive regulation of axonogenesis	biological_process	10	ENSCHIG00000020961;ENSCHIG00000021875;ENSCHIG00000018376;ENSCHIG00000000579;ENSCHIG00000027082;ENSCHIG00000018481;ENSCHIG00000014919;ENSCHIG00000024159;ENSCHIG00000021758;ENSCHIG00000021340	10	8135	13	14209	0.122906
GO:0106074	aminoacyl-tRNA metabolism involved in translational fidelity	biological_process	11	ENSCHIG00000011008;ENSCHIG00000010720;ENSCHIG00000024743;ENSCHIG00000015632;ENSCHIG00000003165;ENSCHIG00000011637;ENSCHIG00000018559;ENSCHIG00000007847;ENSCHIG00000006683;ENSCHIG00000014949	10	8135	13	14209	0.122906
GO:0060307	regulation of ventricular cardiac muscle cell membrane repolarization	biological_process	11	ENSCHIG00000026424;ENSCHIG00000020793;ENSCHIG00000011009;ENSCHIG00000026195;ENSCHIG00000024713;ENSCHIG00000015192;ENSCHIG00000019111;ENSCHIG00000010714;ENSCHIG00000010009;ENSCHIG00000014367	10	8135	13	14209	0.122906
GO:0002042	cell migration involved in sprouting angiogenesis	biological_process	11	ENSCHIG00000012065;ENSCHIG00000010643;ENSCHIG00000023255;ENSCHIG00000020325;ENSCHIG00000026290;ENSCHIG00000022674;ENSCHIG00000000413;ENSCHIG00000021646;ENSCHIG00000020148;ENSCHIG00000008637	10	8135	13	14209	0.122906
GO:0061036	positive regulation of cartilage development	biological_process	7	ENSCHIG00000017761;ENSCHIG00000021670;ENSCHIG00000021925;ENSCHIG00000011281;ENSCHIG00000012951;ENSCHIG00000021149;ENSCHIG00000008305;ENSCHIG00000026249;ENSCHIG00000027269;ENSCHIG00000016131	10	8135	13	14209	0.122906
GO:0016363	nuclear matrix	cellular_component	6	ENSCHIG00000014305;ENSCHIG00000025480;ENSCHIG00000018588;ENSCHIG00000004900;ENSCHIG00000007762;ENSCHIG00000006852;ENSCHIG00000026313;ENSCHIG00000013615;ENSCHIG00000014075;ENSCHIG00000023392;ENSCHIG00000024498;ENSCHIG00000018433;ENSCHIG00000006835;ENSCHIG00000011710;ENSCHIG00000022371;ENSCHIG00000018697;ENSCHIG00000015826;ENSCHIG00000014247;ENSCHIG00000015352;ENSCHIG00000010329;ENSCHIG00000004757;…	35	8135	53	14209	0.123206
GO:0019901	protein kinase binding	molecular_function	7	ENSCHIG00000023627;ENSCHIG00000022547;ENSCHIG00000015699;ENSCHIG00000018847;ENSCHIG00000026390;ENSCHIG00000021684;ENSCHIG00000013058;ENSCHIG00000023621;ENSCHIG00000009776;ENSCHIG00000015481;ENSCHIG00000010534;ENSCHIG00000016351;ENSCHIG00000012970;ENSCHIG00000002602;ENSCHIG00000024746;ENSCHIG00000014924;ENSCHIG00000011561;ENSCHIG00000006042;ENSCHIG00000023597;ENSCHIG00000025058;ENSCHIG00000004741;…	175	8135	288	14209	0.12346
GO:0035861	site of double-strand break	cellular_component	7	ENSCHIG00000020327;ENSCHIG00000020908;ENSCHIG00000018325;ENSCHIG00000007613;ENSCHIG00000012361;ENSCHIG00000016745;ENSCHIG00000018281;ENSCHIG00000010194;ENSCHIG00000011446;ENSCHIG00000015215;ENSCHIG00000006555;ENSCHIG00000023259;ENSCHIG00000018072;ENSCHIG00000015145;ENSCHIG00000011173;ENSCHIG00000022661;ENSCHIG00000014272;ENSCHIG00000015730;ENSCHIG00000007615;ENSCHIG00000025342;ENSCHIG00000014158;…	27	8135	40	14209	0.123984
GO:0030097	hemopoiesis	biological_process	7	ENSCHIG00000015819;ENSCHIG00000025388;ENSCHIG00000019819;ENSCHIG00000026440;ENSCHIG00000014291;ENSCHIG00000022113;ENSCHIG00000017055;ENSCHIG00000013122;ENSCHIG00000016866;ENSCHIG00000020624;ENSCHIG00000025323;ENSCHIG00000019037;ENSCHIG00000025557;ENSCHIG00000021925;ENSCHIG00000016792;ENSCHIG00000018721;ENSCHIG00000022041;ENSCHIG00000022450;ENSCHIG00000005396;ENSCHIG00000027232;ENSCHIG00000023704;…	27	8135	40	14209	0.123984
GO:0035912	dorsal aorta morphogenesis	biological_process	9	ENSCHIG00000026965;ENSCHIG00000012065;ENSCHIG00000026868;ENSCHIG00000022041;ENSCHIG00000015386;ENSCHIG00000000448	6	8135	7	14209	0.125486
GO:0033135	regulation of peptidyl-serine phosphorylation	biological_process	10	ENSCHIG00000010205;ENSCHIG00000022858;ENSCHIG00000012285;ENSCHIG00000013331;ENSCHIG00000024692;ENSCHIG00000017495	6	8135	7	14209	0.125486
GO:0070742	C2H2 zinc finger domain binding	molecular_function	6	ENSCHIG00000025316;ENSCHIG00000011602;ENSCHIG00000011257;ENSCHIG00000014779;ENSCHIG00000007131;ENSCHIG00000013309	6	8135	7	14209	0.125486
GO:0097094	craniofacial suture morphogenesis	biological_process	5	ENSCHIG00000006901;ENSCHIG00000015019;ENSCHIG00000011010;ENSCHIG00000013290;ENSCHIG00000026018;ENSCHIG00000009815	6	8135	7	14209	0.125486
GO:0010501	RNA secondary structure unwinding	biological_process	9	ENSCHIG00000026564;ENSCHIG00000017463;ENSCHIG00000004579;ENSCHIG00000011536;ENSCHIG00000018643;ENSCHIG00000010156	6	8135	7	14209	0.125486
GO:0080111	DNA demethylation	biological_process	10	ENSCHIG00000009920;ENSCHIG00000019979;ENSCHIG00000017896;ENSCHIG00000009126;ENSCHIG00000019208;ENSCHIG00000026348	6	8135	7	14209	0.125486
GO:0030660	Golgi-associated vesicle membrane	cellular_component	7	ENSCHIG00000009471;ENSCHIG00000018686;ENSCHIG00000016240;ENSCHIG00000024733;ENSCHIG00000024992;ENSCHIG00000012734	6	8135	7	14209	0.125486
GO:0001893	maternal placenta development	biological_process	5	ENSCHIG00000002126;ENSCHIG00000023255;ENSCHIG00000024694;ENSCHIG00000023141;ENSCHIG00000023368;ENSCHIG00000020243	6	8135	7	14209	0.125486
GO:1903204	negative regulation of oxidative stress-induced neuron death	biological_process	9	ENSCHIG00000022088;ENSCHIG00000020362;ENSCHIG00000025557;ENSCHIG00000018600;ENSCHIG00000022723;ENSCHIG00000013795	6	8135	7	14209	0.125486
GO:0032933	SREBP signaling pathway	biological_process	6	ENSCHIG00000023786;ENSCHIG00000026177;ENSCHIG00000007945;ENSCHIG00000017903;ENSCHIG00000021174;ENSCHIG00000020010	6	8135	7	14209	0.125486
GO:0009948	anterior/posterior axis specification	biological_process	6	ENSCHIG00000025557;ENSCHIG00000018177;ENSCHIG00000021149;ENSCHIG00000012111;ENSCHIG00000010396;ENSCHIG00000026965	6	8135	7	14209	0.125486
GO:0061037	negative regulation of cartilage development	biological_process	7	ENSCHIG00000009523;ENSCHIG00000014719;ENSCHIG00000023543;ENSCHIG00000021563;ENSCHIG00000009389;ENSCHIG00000011887	6	8135	7	14209	0.125486
GO:0060346	bone trabecula formation	biological_process	6	ENSCHIG00000016293;ENSCHIG00000021319;ENSCHIG00000014291;ENSCHIG00000010919;ENSCHIG00000004409;ENSCHIG00000013312	6	8135	7	14209	0.125486
GO:0010225	response to UV-C	biological_process	8	ENSCHIG00000013547;ENSCHIG00000009330;ENSCHIG00000016262;ENSCHIG00000014991;ENSCHIG00000015550;ENSCHIG00000010328	6	8135	7	14209	0.125486
GO:0016591	RNA polymerase II, holoenzyme	cellular_component	7	ENSCHIG00000009742;ENSCHIG00000023548;ENSCHIG00000019522;ENSCHIG00000018996;ENSCHIG00000000701;ENSCHIG00000023733	6	8135	7	14209	0.125486
GO:0006024	glycosaminoglycan biosynthetic process	biological_process	8	ENSCHIG00000010475;ENSCHIG00000026646;ENSCHIG00000018461;ENSCHIG00000009348;ENSCHIG00000025350;ENSCHIG00000017893	6	8135	7	14209	0.125486
GO:0030688	preribosome, small subunit precursor	cellular_component	6	ENSCHIG00000020948;ENSCHIG00000021519;ENSCHIG00000001534;ENSCHIG00000025676;ENSCHIG00000017685;ENSCHIG00000016709	6	8135	7	14209	0.125486
GO:0001164	RNA polymerase I CORE element sequence-specific DNA binding	molecular_function	10	ENSCHIG00000013783;ENSCHIG00000014990;ENSCHIG00000007997;ENSCHIG00000015318;ENSCHIG00000011621;ENSCHIG00000025797	6	8135	7	14209	0.125486
GO:0035770	ribonucleoprotein granule	cellular_component	6	ENSCHIG00000017619;ENSCHIG00000004770;ENSCHIG00000015121;ENSCHIG00000011596;ENSCHIG00000009658;ENSCHIG00000021275	6	8135	7	14209	0.125486
GO:0061820	telomeric D-loop disassembly	biological_process	10	ENSCHIG00000011775;ENSCHIG00000024554;ENSCHIG00000014991;ENSCHIG00000017094;ENSCHIG00000010329;ENSCHIG00000011146	6	8135	7	14209	0.125486
GO:0071493	cellular response to UV-B	biological_process	9	ENSCHIG00000023522;ENSCHIG00000008049;ENSCHIG00000016992;ENSCHIG00000021758;ENSCHIG00000006042;ENSCHIG00000018324	6	8135	7	14209	0.125486
GO:0001955	blood vessel maturation	biological_process	6	ENSCHIG00000015547;ENSCHIG00000008675;ENSCHIG00000016293;ENSCHIG00000011897;ENSCHIG00000018404;ENSCHIG00000027128	6	8135	7	14209	0.125486
GO:0007548	sex differentiation	biological_process	5	ENSCHIG00000016438;ENSCHIG00000012029;ENSCHIG00000021723;ENSCHIG00000007964;ENSCHIG00000026576;ENSCHIG00000010514	6	8135	7	14209	0.125486
GO:0060347	heart trabecula formation	biological_process	6	ENSCHIG00000010009;ENSCHIG00000026965;ENSCHIG00000012065;ENSCHIG00000022578;ENSCHIG00000015968;ENSCHIG00000006622	6	8135	7	14209	0.125486
GO:0031996	thioesterase binding	molecular_function	6	ENSCHIG00000002663;ENSCHIG00000016771;ENSCHIG00000018798;ENSCHIG00000015888;ENSCHIG00000026463;ENSCHIG00000019383	6	8135	7	14209	0.125486
GO:1904781	positive regulation of protein localization to centrosome	biological_process	7	ENSCHIG00000014760;ENSCHIG00000024660;ENSCHIG00000007909;ENSCHIG00000024256;ENSCHIG00000020349;ENSCHIG00000012083	6	8135	7	14209	0.125486
GO:0070544	histone H3-K36 demethylation	biological_process	13	ENSCHIG00000026551;ENSCHIG00000017369;ENSCHIG00000013546;ENSCHIG00000021936;ENSCHIG00000018714;ENSCHIG00000024709	6	8135	7	14209	0.125486
GO:0045588	positive regulation of gamma-delta T cell differentiation	biological_process	11	ENSCHIG00000012192;ENSCHIG00000009799;ENSCHIG00000025316;ENSCHIG00000021723;ENSCHIG00000012959;ENSCHIG00000013419	6	8135	7	14209	0.125486
GO:0016574	histone ubiquitination	biological_process	12	ENSCHIG00000025324;ENSCHIG00000015685;ENSCHIG00000020904;ENSCHIG00000026246;ENSCHIG00000013006;ENSCHIG00000016716	6	8135	7	14209	0.125486
GO:0042789	mRNA transcription by RNA polymerase II	biological_process	10	ENSCHIG00000020307;ENSCHIG00000014886;ENSCHIG00000020242;ENSCHIG00000024111;ENSCHIG00000018755;ENSCHIG00000016291	6	8135	7	14209	0.125486
GO:0060337	type I interferon signaling pathway	biological_process	7	ENSCHIG00000011345;ENSCHIG00000018032;ENSCHIG00000017942;ENSCHIG00000016058;ENSCHIG00000017653;ENSCHIG00000008274	6	8135	7	14209	0.125486
GO:0001783	B cell apoptotic process	biological_process	9	ENSCHIG00000009176;ENSCHIG00000026271;ENSCHIG00000016258;ENSCHIG00000016438;ENSCHIG00000011561;ENSCHIG00000019593	6	8135	7	14209	0.125486
GO:0006637	acyl-CoA metabolic process	biological_process	7	ENSCHIG00000008334;ENSCHIG00000021145;ENSCHIG00000017449;ENSCHIG00000013624;ENSCHIG00000020572;ENSCHIG00000021539	6	8135	7	14209	0.125486
GO:0021532	neural tube patterning	biological_process	6	ENSCHIG00000016525;ENSCHIG00000015630;ENSCHIG00000015560;ENSCHIG00000013837;ENSCHIG00000013317;ENSCHIG00000017137	6	8135	7	14209	0.125486
GO:0001886	endothelial cell morphogenesis	biological_process	9	ENSCHIG00000024998;ENSCHIG00000011101;ENSCHIG00000018960;ENSCHIG00000015476;ENSCHIG00000011710;ENSCHIG00000012613	6	8135	7	14209	0.125486
GO:0090279	regulation of calcium ion import	biological_process	10	ENSCHIG00000025789;ENSCHIG00000025557;ENSCHIG00000010009;ENSCHIG00000013810;ENSCHIG00000020340;ENSCHIG00000011759	6	8135	7	14209	0.125486
GO:0030206	chondroitin sulfate biosynthetic process	biological_process	9	ENSCHIG00000024893;ENSCHIG00000011828;ENSCHIG00000005612;ENSCHIG00000026528;ENSCHIG00000015554;ENSCHIG00000026238	6	8135	7	14209	0.125486
GO:0060306	regulation of membrane repolarization	biological_process	9	ENSCHIG00000024298;ENSCHIG00000014376;ENSCHIG00000002047;ENSCHIG00000020793;ENSCHIG00000015192;ENSCHIG00000019111	6	8135	7	14209	0.125486
GO:0042026	protein refolding	biological_process	5	ENSCHIG00000017007;ENSCHIG00000004382;ENSCHIG00000022996;ENSCHIG00000025411;ENSCHIG00000010529;ENSCHIG00000024271	6	8135	7	14209	0.125486
GO:0001222	transcription corepressor binding	molecular_function	7	ENSCHIG00000013562;ENSCHIG00000017076;ENSCHIG00000022661;ENSCHIG00000025775;ENSCHIG00000014014;ENSCHIG00000019992	6	8135	7	14209	0.125486
GO:0007004	telomere maintenance via telomerase	biological_process	10	ENSCHIG00000011775;ENSCHIG00000015159;ENSCHIG00000015730;ENSCHIG00000022121;ENSCHIG00000026485;ENSCHIG00000011845	6	8135	7	14209	0.125486
GO:0019985	translesion synthesis	biological_process	10	ENSCHIG00000013744;ENSCHIG00000018325;ENSCHIG00000020242;ENSCHIG00000023002;ENSCHIG00000016242;ENSCHIG00000018130	6	8135	7	14209	0.125486
GO:0016307	phosphatidylinositol phosphate kinase activity	molecular_function	7	ENSCHIG00000022526;ENSCHIG00000015013;ENSCHIG00000022865;ENSCHIG00000022491;ENSCHIG00000018742;ENSCHIG00000010259	6	8135	7	14209	0.125486
GO:0070129	regulation of mitochondrial translation	biological_process	10	ENSCHIG00000013850;ENSCHIG00000022564;ENSCHIG00000021422;ENSCHIG00000012629;ENSCHIG00000017896;ENSCHIG00000018611	6	8135	7	14209	0.125486
GO:0003215	cardiac right ventricle morphogenesis	biological_process	7	ENSCHIG00000017078;ENSCHIG00000013419;ENSCHIG00000025038;ENSCHIG00000000448;ENSCHIG00000026965;ENSCHIG00000025842	6	8135	7	14209	0.125486
GO:0035280	miRNA loading onto RISC involved in gene silencing by miRNA	biological_process	10	ENSCHIG00000026564;ENSCHIG00000017156;ENSCHIG00000026017;ENSCHIG00000011536;ENSCHIG00000015885;ENSCHIG00000010156	6	8135	7	14209	0.125486
GO:2000785	regulation of autophagosome assembly	biological_process	10	ENSCHIG00000018742;ENSCHIG00000015549;ENSCHIG00000014755;ENSCHIG00000016326;ENSCHIG00000015595;ENSCHIG00000012996	6	8135	7	14209	0.125486
GO:0031314	extrinsic component of mitochondrial inner membrane	cellular_component	6	ENSCHIG00000013409;ENSCHIG00000011631;ENSCHIG00000019544;ENSCHIG00000019366;ENSCHIG00000000785;ENSCHIG00000011202	6	8135	7	14209	0.125486
GO:0005838	proteasome regulatory particle	cellular_component	4	ENSCHIG00000016997;ENSCHIG00000026335;ENSCHIG00000018478;ENSCHIG00000016963;ENSCHIG00000008139;ENSCHIG00000003582	6	8135	7	14209	0.125486
GO:0035646	endosome to melanosome transport	biological_process	8	ENSCHIG00000012308;ENSCHIG00000024186;ENSCHIG00000014393;ENSCHIG00000007110;ENSCHIG00000024276;ENSCHIG00000017376	6	8135	7	14209	0.125486
GO:2001214	positive regulation of vasculogenesis	biological_process	8	ENSCHIG00000012730;ENSCHIG00000025071;ENSCHIG00000009997;ENSCHIG00000015322;ENSCHIG00000009603;ENSCHIG00000022711	6	8135	7	14209	0.125486
GO:0070417	cellular response to cold	biological_process	6	ENSCHIG00000015427;ENSCHIG00000023370;ENSCHIG00000010116;ENSCHIG00000021288;ENSCHIG00000006777;ENSCHIG00000014792	6	8135	7	14209	0.125486
GO:0003183	mitral valve morphogenesis	biological_process	7	ENSCHIG00000012957;ENSCHIG00000012651;ENSCHIG00000013419;ENSCHIG00000022652;ENSCHIG00000000448;ENSCHIG00000020243	6	8135	7	14209	0.125486
GO:0046622	positive regulation of organ growth	biological_process	8	ENSCHIG00000017090;ENSCHIG00000026085;ENSCHIG00000014211;ENSCHIG00000023137;ENSCHIG00000010863;ENSCHIG00000023255	6	8135	7	14209	0.125486
GO:0030214	hyaluronan catabolic process	biological_process	9	ENSCHIG00000023522;ENSCHIG00000021491;ENSCHIG00000011916;ENSCHIG00000016992;ENSCHIG00000025816;ENSCHIG00000008049	6	8135	7	14209	0.125486
GO:0097084	vascular smooth muscle cell development	biological_process	7	ENSCHIG00000009603;ENSCHIG00000026868;ENSCHIG00000022711;ENSCHIG00000017929;ENSCHIG00000026965;ENSCHIG00000025818	6	8135	7	14209	0.125486
GO:0043030	regulation of macrophage activation	biological_process	7	ENSCHIG00000025775;ENSCHIG00000017108;ENSCHIG00000025670;ENSCHIG00000011736;ENSCHIG00000009544;ENSCHIG00000023517	6	8135	7	14209	0.125486
GO:0035259	glucocorticoid receptor binding	molecular_function	9	ENSCHIG00000008944;ENSCHIG00000012843;ENSCHIG00000024372;ENSCHIG00000021723;ENSCHIG00000013774;ENSCHIG00000016094	6	8135	7	14209	0.125486
GO:0071397	cellular response to cholesterol	biological_process	9	ENSCHIG00000023060;ENSCHIG00000013837;ENSCHIG00000023137;ENSCHIG00000012464;ENSCHIG00000015427;ENSCHIG00000014776	6	8135	7	14209	0.125486
GO:0016272	prefoldin complex	cellular_component	4	ENSCHIG00000019520;ENSCHIG00000021837;ENSCHIG00000016687;ENSCHIG00000020918;ENSCHIG00000011157;ENSCHIG00000021078	6	8135	7	14209	0.125486
GO:0021799	cerebral cortex radially oriented cell migration	biological_process	10	ENSCHIG00000008214;ENSCHIG00000025805;ENSCHIG00000026762;ENSCHIG00000004376;ENSCHIG00000012449;ENSCHIG00000013840	6	8135	7	14209	0.125486
GO:0010458	exit from mitosis	biological_process	7	ENSCHIG00000015320;ENSCHIG00000007522;ENSCHIG00000025320;ENSCHIG00000011073;ENSCHIG00000016412;ENSCHIG00000015378	6	8135	7	14209	0.125486
GO:0071385	cellular response to glucocorticoid stimulus	biological_process	9	ENSCHIG00000025020;ENSCHIG00000009793;ENSCHIG00000022716;ENSCHIG00000020923;ENSCHIG00000016782;ENSCHIG00000004900	6	8135	7	14209	0.125486
GO:0000164	protein phosphatase type 1 complex	cellular_component	5	ENSCHIG00000012541;ENSCHIG00000021684;ENSCHIG00000006614;ENSCHIG00000013132;ENSCHIG00000013049;ENSCHIG00000012800	6	8135	7	14209	0.125486
GO:0008301	DNA binding, bending	molecular_function	7	ENSCHIG00000006086;ENSCHIG00000007582;ENSCHIG00000011775;ENSCHIG00000002299;ENSCHIG00000025316;ENSCHIG00000008274	6	8135	7	14209	0.125486
GO:0071679	commissural neuron axon guidance	biological_process	7	ENSCHIG00000023532;ENSCHIG00000023187;ENSCHIG00000012253;ENSCHIG00000015784;ENSCHIG00000014111;ENSCHIG00000022795	6	8135	7	14209	0.125486
GO:0060445	branching involved in salivary gland morphogenesis	biological_process	7	ENSCHIG00000012683;ENSCHIG00000015784;ENSCHIG00000025215;ENSCHIG00000015574;ENSCHIG00000009982;ENSCHIG00000011006	6	8135	7	14209	0.125486
GO:0007175	negative regulation of epidermal growth factor-activated receptor activity	biological_process	10	ENSCHIG00000014009;ENSCHIG00000025284;ENSCHIG00000011539;ENSCHIG00000008618;ENSCHIG00000002880;ENSCHIG00000002578	6	8135	7	14209	0.125486
GO:0035265	organ growth	biological_process	4	ENSCHIG00000020206;ENSCHIG00000016322;ENSCHIG00000012683;ENSCHIG00000020787;ENSCHIG00000013309;ENSCHIG00000021001	6	8135	7	14209	0.125486
GO:0060174	limb bud formation	biological_process	5	ENSCHIG00000013419;ENSCHIG00000016397;ENSCHIG00000018998;ENSCHIG00000017078;ENSCHIG00000021670;ENSCHIG00000012683	6	8135	7	14209	0.125486
GO:0006396	RNA processing	biological_process	9	ENSCHIG00000013742;ENSCHIG00000008558;ENSCHIG00000021385;ENSCHIG00000015165;ENSCHIG00000020884;ENSCHIG00000021787;ENSCHIG00000015405;ENSCHIG00000014738;ENSCHIG00000011437;ENSCHIG00000018259;ENSCHIG00000014243;ENSCHIG00000005876;ENSCHIG00000000571;ENSCHIG00000012407;ENSCHIG00000023892;ENSCHIG00000015885;ENSCHIG00000016743;ENSCHIG00000007030;ENSCHIG00000012114;ENSCHIG00000018187;ENSCHIG00000022974;…	38	8135	58	14209	0.126219
GO:0048286	lung alveolus development	biological_process	5	ENSCHIG00000013056;ENSCHIG00000019978;ENSCHIG00000023721;ENSCHIG00000005024;ENSCHIG00000005534;ENSCHIG00000014009;ENSCHIG00000021149;ENSCHIG00000012683;ENSCHIG00000011270;ENSCHIG00000027088;ENSCHIG00000020243;ENSCHIG00000018868;ENSCHIG00000027125;ENSCHIG00000011785;ENSCHIG00000020883;ENSCHIG00000014176;ENSCHIG00000015534	17	8135	24	14209	0.126365
GO:0017147	Wnt-protein binding	molecular_function	5	ENSCHIG00000015817;ENSCHIG00000000292;ENSCHIG00000026211;ENSCHIG00000007513;ENSCHIG00000014776;ENSCHIG00000017240;ENSCHIG00000026310;ENSCHIG00000019530;ENSCHIG00000022955;ENSCHIG00000021563;ENSCHIG00000008551;ENSCHIG00000014291;ENSCHIG00000012408;ENSCHIG00000027140;ENSCHIG00000025554;ENSCHIG00000001027;ENSCHIG00000023532	17	8135	24	14209	0.126365
GO:0097431	mitotic spindle pole	cellular_component	7	ENSCHIG00000013746;ENSCHIG00000022068;ENSCHIG00000023451;ENSCHIG00000007762;ENSCHIG00000007929;ENSCHIG00000008932;ENSCHIG00000024159;ENSCHIG00000013966;ENSCHIG00000009445;ENSCHIG00000010443;ENSCHIG00000005553;ENSCHIG00000022388;ENSCHIG00000014075;ENSCHIG00000021396;ENSCHIG00000011397;ENSCHIG00000016953;ENSCHIG00000024487	17	8135	24	14209	0.126365
GO:0048511	rhythmic process	biological_process	3	ENSCHIG00000019440;ENSCHIG00000009349;ENSCHIG00000017639;ENSCHIG00000022335;ENSCHIG00000013574;ENSCHIG00000011122;ENSCHIG00000022705;ENSCHIG00000013197;ENSCHIG00000011800;ENSCHIG00000017495;ENSCHIG00000017767;ENSCHIG00000023568;ENSCHIG00000013958;ENSCHIG00000015991;ENSCHIG00000016954;ENSCHIG00000025521;ENSCHIG00000013453	17	8135	24	14209	0.126365
GO:0001707	mesoderm formation	biological_process	6	ENSCHIG00000026632;ENSCHIG00000000514;ENSCHIG00000009982;ENSCHIG00000014308;ENSCHIG00000022652;ENSCHIG00000020243;ENSCHIG00000020206;ENSCHIG00000025901;ENSCHIG00000014847;ENSCHIG00000009389;ENSCHIG00000021149;ENSCHIG00000000448;ENSCHIG00000011375;ENSCHIG00000026440;ENSCHIG00000013774;ENSCHIG00000012065;ENSCHIG00000011507	17	8135	24	14209	0.126365
GO:0043021	ribonucleoprotein complex binding	molecular_function	5	ENSCHIG00000019848;ENSCHIG00000013489;ENSCHIG00000016954;ENSCHIG00000021838;ENSCHIG00000003131;ENSCHIG00000021998;ENSCHIG00000011800;ENSCHIG00000026226;ENSCHIG00000015760;ENSCHIG00000022049;ENSCHIG00000021530;ENSCHIG00000018334;ENSCHIG00000021020;ENSCHIG00000011361;ENSCHIG00000004900;ENSCHIG00000018187;ENSCHIG00000026108	17	8135	24	14209	0.126365
GO:0005547	phosphatidylinositol-3,4,5-trisphosphate binding	molecular_function	8	ENSCHIG00000014093;ENSCHIG00000017790;ENSCHIG00000025012;ENSCHIG00000009875;ENSCHIG00000011591;ENSCHIG00000023255;ENSCHIG00000025079;ENSCHIG00000013383;ENSCHIG00000023803;ENSCHIG00000022133;ENSCHIG00000020558;ENSCHIG00000006795;ENSCHIG00000021403;ENSCHIG00000025563;ENSCHIG00000000807;ENSCHIG00000009541;ENSCHIG00000023267	17	8135	24	14209	0.126365
GO:0042149	cellular response to glucose starvation	biological_process	9	ENSCHIG00000025078;ENSCHIG00000019002;ENSCHIG00000015523;ENSCHIG00000015773;ENSCHIG00000016322;ENSCHIG00000016326;ENSCHIG00000000286;ENSCHIG00000018222;ENSCHIG00000013817;ENSCHIG00000023698;ENSCHIG00000017822;ENSCHIG00000017495;ENSCHIG00000021957;ENSCHIG00000014792;ENSCHIG00000026055;ENSCHIG00000025242;ENSCHIG00000015142	17	8135	24	14209	0.126365
GO:0005545	1-phosphatidylinositol binding	molecular_function	7	ENSCHIG00000022133;ENSCHIG00000015634;ENSCHIG00000022254;ENSCHIG00000027153;ENSCHIG00000021418;ENSCHIG00000023077;ENSCHIG00000011591;ENSCHIG00000014338	8	8135	10	14209	0.126877
GO:0072520	seminiferous tubule development	biological_process	6	ENSCHIG00000009086;ENSCHIG00000015958;ENSCHIG00000020164;ENSCHIG00000019181;ENSCHIG00000016768;ENSCHIG00000017318;ENSCHIG00000020062;ENSCHIG00000012188	8	8135	10	14209	0.126877
GO:0017049	GTP-Rho binding	molecular_function	10	ENSCHIG00000010857;ENSCHIG00000009130;ENSCHIG00000011226;ENSCHIG00000014865;ENSCHIG00000009176;ENSCHIG00000016132;ENSCHIG00000015789;ENSCHIG00000018757	8	8135	10	14209	0.126877
GO:0005246	calcium channel regulator activity	molecular_function	6	ENSCHIG00000010009;ENSCHIG00000022006;ENSCHIG00000012195;ENSCHIG00000017555;ENSCHIG00000017646;ENSCHIG00000004257;ENSCHIG00000007908;ENSCHIG00000011759	8	8135	10	14209	0.126877
GO:0003016	respiratory system process	biological_process	5	ENSCHIG00000025936;ENSCHIG00000020883;ENSCHIG00000007327;ENSCHIG00000018755;ENSCHIG00000000465;ENSCHIG00000018549;ENSCHIG00000008761;ENSCHIG00000005534	8	8135	10	14209	0.126877
GO:0045725	positive regulation of glycogen biosynthetic process	biological_process	11	ENSCHIG00000024275;ENSCHIG00000006585;ENSCHIG00000020968;ENSCHIG00000001452;ENSCHIG00000017990;ENSCHIG00000009887;ENSCHIG00000014171;ENSCHIG00000023255	8	8135	10	14209	0.126877
GO:0101031	chaperone complex	cellular_component	4	ENSCHIG00000015638;ENSCHIG00000005726;ENSCHIG00000009445;ENSCHIG00000018208;ENSCHIG00000011206;ENSCHIG00000000718;ENSCHIG00000016736;ENSCHIG00000019195	8	8135	10	14209	0.126877
GO:0090201	negative regulation of release of cytochrome c from mitochondria	biological_process	10	ENSCHIG00000022777;ENSCHIG00000026220;ENSCHIG00000017201;ENSCHIG00000017983;ENSCHIG00000023255;ENSCHIG00000019169;ENSCHIG00000000241;ENSCHIG00000014105	8	8135	10	14209	0.126877
GO:0007250	activation of NF-kappaB-inducing kinase activity	biological_process	13	ENSCHIG00000015888;ENSCHIG00000011803;ENSCHIG00000024052;ENSCHIG00000018798;ENSCHIG00000003384;ENSCHIG00000026994;ENSCHIG00000025937;ENSCHIG00000016706	8	8135	10	14209	0.126877
GO:0031054	pre-miRNA processing	biological_process	11	ENSCHIG00000015885;ENSCHIG00000026017;ENSCHIG00000017690;ENSCHIG00000026564;ENSCHIG00000010156;ENSCHIG00000011536;ENSCHIG00000017156;ENSCHIG00000022226	8	8135	10	14209	0.126877
GO:0050995	negative regulation of lipid catabolic process	biological_process	8	ENSCHIG00000020615;ENSCHIG00000020436;ENSCHIG00000018523;ENSCHIG00000017107;ENSCHIG00000009677;ENSCHIG00000002663;ENSCHIG00000017495;ENSCHIG00000023836	8	8135	10	14209	0.126877
GO:0042054	histone methyltransferase activity	molecular_function	8	ENSCHIG00000008995;ENSCHIG00000015509;ENSCHIG00000015437;ENSCHIG00000011147;ENSCHIG00000012628;ENSCHIG00000026246;ENSCHIG00000006399;ENSCHIG00000014997	8	8135	10	14209	0.126877
GO:0030676	Rac guanyl-nucleotide exchange factor activity	molecular_function	10	ENSCHIG00000027255;ENSCHIG00000020044;ENSCHIG00000018690;ENSCHIG00000011155;ENSCHIG00000016042;ENSCHIG00000017920;ENSCHIG00000018812;ENSCHIG00000023750	8	8135	10	14209	0.126877
GO:0006473	protein acetylation	biological_process	10	ENSCHIG00000022776;ENSCHIG00000017767;ENSCHIG00000017639;ENSCHIG00000026058;ENSCHIG00000021681;ENSCHIG00000000530;ENSCHIG00000026422;ENSCHIG00000017378	8	8135	10	14209	0.126877
GO:0010832	negative regulation of myotube differentiation	biological_process	10	ENSCHIG00000024108;ENSCHIG00000016811;ENSCHIG00000017811;ENSCHIG00000021118;ENSCHIG00000012744;ENSCHIG00000021033;ENSCHIG00000018437;ENSCHIG00000020448	8	8135	10	14209	0.126877
GO:0016581	NuRD complex	cellular_component	8	ENSCHIG00000020766;ENSCHIG00000015501;ENSCHIG00000022661;ENSCHIG00000016737;ENSCHIG00000024579;ENSCHIG00000022449;ENSCHIG00000024213;ENSCHIG00000020549	8	8135	10	14209	0.126877
GO:0001702	gastrulation with mouth forming second	biological_process	7	ENSCHIG00000019181;ENSCHIG00000011375;ENSCHIG00000022652;ENSCHIG00000019530;ENSCHIG00000025557;ENSCHIG00000010794;ENSCHIG00000013353;ENSCHIG00000012111	8	8135	10	14209	0.126877
GO:0003323	type B pancreatic cell development	biological_process	9	ENSCHIG00000021149;ENSCHIG00000014004;ENSCHIG00000023137;ENSCHIG00000010429;ENSCHIG00000016131;ENSCHIG00000026550;ENSCHIG00000015335;ENSCHIG00000020787	8	8135	10	14209	0.126877
GO:0007088	regulation of mitotic nuclear division	biological_process	8	ENSCHIG00000026944;ENSCHIG00000014167;ENSCHIG00000017775;ENSCHIG00000015427;ENSCHIG00000021204;ENSCHIG00000014269;ENSCHIG00000015144;ENSCHIG00000010061	8	8135	10	14209	0.126877
GO:0010001	glial cell differentiation	biological_process	6	ENSCHIG00000023383;ENSCHIG00000018662;ENSCHIG00000002290;ENSCHIG00000018269;ENSCHIG00000027082;ENSCHIG00000012253;ENSCHIG00000016204;ENSCHIG00000021033	8	8135	10	14209	0.126877
GO:0071380	cellular response to prostaglandin E stimulus	biological_process	8	ENSCHIG00000019785;ENSCHIG00000011753;ENSCHIG00000005302;ENSCHIG00000018225;ENSCHIG00000008591;ENSCHIG00000014291;ENSCHIG00000017495;ENSCHIG00000023255	8	8135	10	14209	0.126877
GO:1903506	regulation of nucleic acid-templated transcription	biological_process	9	ENSCHIG00000025236;ENSCHIG00000011102;ENSCHIG00000011046;ENSCHIG00000011471;ENSCHIG00000026609;ENSCHIG00000013844;ENSCHIG00000015991;ENSCHIG00000025341	8	8135	10	14209	0.126877
GO:0035331	negative regulation of hippo signaling	biological_process	10	ENSCHIG00000025695;ENSCHIG00000025926;ENSCHIG00000014144;ENSCHIG00000016217;ENSCHIG00000000389;ENSCHIG00000018506;ENSCHIG00000017516;ENSCHIG00000019976	8	8135	10	14209	0.126877
GO:0007265	Ras protein signal transduction	biological_process	7	ENSCHIG00000011468;ENSCHIG00000016960;ENSCHIG00000004374;ENSCHIG00000019843;ENSCHIG00000020993;ENSCHIG00000021822;ENSCHIG00000013549;ENSCHIG00000017671;ENSCHIG00000012441;ENSCHIG00000010698;ENSCHIG00000008963;ENSCHIG00000019125;ENSCHIG00000025837;ENSCHIG00000014463;ENSCHIG00000010506;ENSCHIG00000021550;ENSCHIG00000026334;ENSCHIG00000004093;ENSCHIG00000016757;ENSCHIG00000023294;ENSCHIG00000006042;…	22	8135	32	14209	0.126977
GO:0042470	melanosome	cellular_component	8	ENSCHIG00000017807;ENSCHIG00000017376;ENSCHIG00000025549;ENSCHIG00000014493;ENSCHIG00000027212;ENSCHIG00000019092;ENSCHIG00000016939;ENSCHIG00000016366;ENSCHIG00000020656;ENSCHIG00000024672;ENSCHIG00000012465;ENSCHIG00000026541;ENSCHIG00000014060;ENSCHIG00000020641;ENSCHIG00000020320;ENSCHIG00000027016;ENSCHIG00000022121;ENSCHIG00000024276;ENSCHIG00000024433;ENSCHIG00000007203;ENSCHIG00000009693;…	22	8135	32	14209	0.126977
GO:0008630	intrinsic apoptotic signaling pathway in response to DNA damage	biological_process	7	ENSCHIG00000012735;ENSCHIG00000016258;ENSCHIG00000021158;ENSCHIG00000015829;ENSCHIG00000015683;ENSCHIG00000021960;ENSCHIG00000017479;ENSCHIG00000016438;ENSCHIG00000012805;ENSCHIG00000016588;ENSCHIG00000010540;ENSCHIG00000008989;ENSCHIG00000009859;ENSCHIG00000015531;ENSCHIG00000002303;ENSCHIG00000014129;ENSCHIG00000027012;ENSCHIG00000011738;ENSCHIG00000016940;ENSCHIG00000016322;ENSCHIG00000024116;…	22	8135	32	14209	0.126977
GO:0032147	activation of protein kinase activity	biological_process	12	ENSCHIG00000022660;ENSCHIG00000011781;ENSCHIG00000024432;ENSCHIG00000016154;ENSCHIG00000002663;ENSCHIG00000011473;ENSCHIG00000014171;ENSCHIG00000010536;ENSCHIG00000024028;ENSCHIG00000015062;ENSCHIG00000021782;ENSCHIG00000017075;ENSCHIG00000017140;ENSCHIG00000015888;ENSCHIG00000023873;ENSCHIG00000010169;ENSCHIG00000010291;ENSCHIG00000021758;ENSCHIG00000018473;ENSCHIG00000015673;ENSCHIG00000025693;…	22	8135	32	14209	0.126977
GO:0051965	positive regulation of synapse assembly	biological_process	7	ENSCHIG00000025611;ENSCHIG00000006804;ENSCHIG00000010670;ENSCHIG00000008185;ENSCHIG00000013474;ENSCHIG00000007879;ENSCHIG00000020378;ENSCHIG00000012067;ENSCHIG00000001775;ENSCHIG00000009563;ENSCHIG00000026032;ENSCHIG00000000389;ENSCHIG00000013658;ENSCHIG00000008580;ENSCHIG00000018537;ENSCHIG00000017471;ENSCHIG00000000839;ENSCHIG00000014157;ENSCHIG00000002547;ENSCHIG00000019310;ENSCHIG00000023122;…	22	8135	32	14209	0.126977
GO:0032869	cellular response to insulin stimulus	biological_process	8	ENSCHIG00000002963;ENSCHIG00000021158;ENSCHIG00000013822;ENSCHIG00000021232;ENSCHIG00000011601;ENSCHIG00000024664;ENSCHIG00000016417;ENSCHIG00000020656;ENSCHIG00000019597;ENSCHIG00000000146;ENSCHIG00000020419;ENSCHIG00000020405;ENSCHIG00000027023;ENSCHIG00000025824;ENSCHIG00000016722;ENSCHIG00000022776;ENSCHIG00000013578;ENSCHIG00000023885;ENSCHIG00000010440;ENSCHIG00000022814;ENSCHIG00000014171;…	30	8135	45	14209	0.129178
GO:0042752	regulation of circadian rhythm	biological_process	5	ENSCHIG00000014557;ENSCHIG00000013197;ENSCHIG00000024509;ENSCHIG00000013958;ENSCHIG00000026090;ENSCHIG00000017576;ENSCHIG00000013802;ENSCHIG00000024373;ENSCHIG00000022317;ENSCHIG00000011956;ENSCHIG00000026407;ENSCHIG00000015530;ENSCHIG00000023097;ENSCHIG00000021581;ENSCHIG00000024549;ENSCHIG00000008989;ENSCHIG00000012392;ENSCHIG00000007510;ENSCHIG00000012800;ENSCHIG00000025775;ENSCHIG00000014969;…	30	8135	45	14209	0.129178
GO:0017137	Rab GTPase binding	molecular_function	9	ENSCHIG00000009385;ENSCHIG00000015634;ENSCHIG00000023750;ENSCHIG00000013301;ENSCHIG00000021403;ENSCHIG00000014924;ENSCHIG00000002071;ENSCHIG00000014760;ENSCHIG00000024656;ENSCHIG00000021856;ENSCHIG00000016283;ENSCHIG00000010797;ENSCHIG00000017376;ENSCHIG00000022062;ENSCHIG00000009527;ENSCHIG00000021467;ENSCHIG00000019092;ENSCHIG00000015905;ENSCHIG00000025375;ENSCHIG00000002581;ENSCHIG00000010561;…	47	8135	73	14209	0.131798
GO:0008104	protein localization	biological_process	5	ENSCHIG00000008389;ENSCHIG00000025633;ENSCHIG00000009088;ENSCHIG00000009803;ENSCHIG00000017578;ENSCHIG00000014999;ENSCHIG00000018901;ENSCHIG00000017048;ENSCHIG00000009205;ENSCHIG00000015476;ENSCHIG00000014431;ENSCHIG00000023515;ENSCHIG00000020630;ENSCHIG00000010169;ENSCHIG00000014551;ENSCHIG00000010009;ENSCHIG00000027267;ENSCHIG00000024256;ENSCHIG00000014332;ENSCHIG00000015337;ENSCHIG00000020329;…	33	8135	50	14209	0.133197
GO:0051092	positive regulation of NF-kappaB transcription factor activity	biological_process	7	ENSCHIG00000012340;ENSCHIG00000021227;ENSCHIG00000019107;ENSCHIG00000018498;ENSCHIG00000021681;ENSCHIG00000010643;ENSCHIG00000017471;ENSCHIG00000010839;ENSCHIG00000016131;ENSCHIG00000024296;ENSCHIG00000022170;ENSCHIG00000015662;ENSCHIG00000027140;ENSCHIG00000009311;ENSCHIG00000022377;ENSCHIG00000010453;ENSCHIG00000022440;ENSCHIG00000018812;ENSCHIG00000025614;ENSCHIG00000019383;ENSCHIG00000015888;…	56	8135	88	14209	0.134006
GO:0032436	positive regulation of proteasomal ubiquitin-dependent protein catabolic process	biological_process	12	ENSCHIG00000022992;ENSCHIG00000018325;ENSCHIG00000015617;ENSCHIG00000012537;ENSCHIG00000025284;ENSCHIG00000011206;ENSCHIG00000009311;ENSCHIG00000012356;ENSCHIG00000015740;ENSCHIG00000002578;ENSCHIG00000014437;ENSCHIG00000009529;ENSCHIG00000017410;ENSCHIG00000025616;ENSCHIG00000011956;ENSCHIG00000019461;ENSCHIG00000000716;ENSCHIG00000009393;ENSCHIG00000009901;ENSCHIG00000008618;ENSCHIG00000023255;…	25	8135	37	14209	0.134381
GO:0042472	inner ear morphogenesis	biological_process	6	ENSCHIG00000011729;ENSCHIG00000017512;ENSCHIG00000022795;ENSCHIG00000010202;ENSCHIG00000017903;ENSCHIG00000020738;ENSCHIG00000012683;ENSCHIG00000016131;ENSCHIG00000017240;ENSCHIG00000025554;ENSCHIG00000011006;ENSCHIG00000019597;ENSCHIG00000024896;ENSCHIG00000020729;ENSCHIG00000023804;ENSCHIG00000025038;ENSCHIG00000021563;ENSCHIG00000008359;ENSCHIG00000023811;ENSCHIG00000023532;ENSCHIG00000007832;…	25	8135	37	14209	0.134381
GO:0030326	embryonic limb morphogenesis	biological_process	7	ENSCHIG00000025316;ENSCHIG00000013312;ENSCHIG00000013837;ENSCHIG00000009982;ENSCHIG00000011006;ENSCHIG00000015019;ENSCHIG00000010643;ENSCHIG00000015297;ENSCHIG00000010714;ENSCHIG00000016131;ENSCHIG00000010366;ENSCHIG00000022464;ENSCHIG00000024787;ENSCHIG00000015554;ENSCHIG00000010202;ENSCHIG00000014847;ENSCHIG00000021033;ENSCHIG00000021655;ENSCHIG00000020738;ENSCHIG00000014094;ENSCHIG00000017355;…	25	8135	37	14209	0.134381
GO:0051087	chaperone binding	molecular_function	5	ENSCHIG00000008701;ENSCHIG00000027061;ENSCHIG00000026744;ENSCHIG00000026236;ENSCHIG00000017191;ENSCHIG00000017929;ENSCHIG00000024271;ENSCHIG00000020997;ENSCHIG00000020353;ENSCHIG00000003443;ENSCHIG00000018208;ENSCHIG00000026112;ENSCHIG00000012979;ENSCHIG00000003729;ENSCHIG00000022308;ENSCHIG00000016438;ENSCHIG00000024164;ENSCHIG00000015887;ENSCHIG00000017007;ENSCHIG00000017479;ENSCHIG00000021941;…	36	8135	55	14209	0.136298
GO:0051059	NF-kappaB binding	molecular_function	8	ENSCHIG00000010384;ENSCHIG00000008591;ENSCHIG00000024213;ENSCHIG00000020299;ENSCHIG00000025253;ENSCHIG00000015131;ENSCHIG00000020549;ENSCHIG00000025420;ENSCHIG00000022464;ENSCHIG00000011561;ENSCHIG00000017767;ENSCHIG00000023469;ENSCHIG00000015135;ENSCHIG00000008456;ENSCHIG00000022902	15	8135	21	14209	0.13648
GO:0030511	positive regulation of transforming growth factor beta receptor signaling pathway	biological_process	10	ENSCHIG00000012188;ENSCHIG00000017767;ENSCHIG00000019181;ENSCHIG00000012528;ENSCHIG00000009529;ENSCHIG00000027232;ENSCHIG00000021186;ENSCHIG00000017641;ENSCHIG00000025845;ENSCHIG00000021758;ENSCHIG00000023723;ENSCHIG00000000977;ENSCHIG00000017639;ENSCHIG00000017512;ENSCHIG00000017146	15	8135	21	14209	0.13648
GO:0019838	growth factor binding	molecular_function	5	ENSCHIG00000019464;ENSCHIG00000013353;ENSCHIG00000018417;ENSCHIG00000019587;ENSCHIG00000006477;ENSCHIG00000022698;ENSCHIG00000013125;ENSCHIG00000025897;ENSCHIG00000009367;ENSCHIG00000008067;ENSCHIG00000013670;ENSCHIG00000008069;ENSCHIG00000022652;ENSCHIG00000022353;ENSCHIG00000014349	15	8135	21	14209	0.13648
GO:0071339	MLL1 complex	cellular_component	8	ENSCHIG00000017357;ENSCHIG00000000070;ENSCHIG00000018433;ENSCHIG00000009228;ENSCHIG00000026157;ENSCHIG00000023974;ENSCHIG00000011532;ENSCHIG00000021020;ENSCHIG00000012545;ENSCHIG00000013302;ENSCHIG00000016721;ENSCHIG00000024462;ENSCHIG00000019299;ENSCHIG00000014205;ENSCHIG00000011529	15	8135	21	14209	0.13648
GO:0045931	positive regulation of mitotic cell cycle	biological_process	8	ENSCHIG00000011356;ENSCHIG00000023597;ENSCHIG00000021681;ENSCHIG00000019087;ENSCHIG00000025388;ENSCHIG00000012683;ENSCHIG00000009445;ENSCHIG00000021749;ENSCHIG00000009550;ENSCHIG00000013900;ENSCHIG00000021723;ENSCHIG00000009130;ENSCHIG00000024461;ENSCHIG00000023704;ENSCHIG00000002460	15	8135	21	14209	0.13648
GO:0030168	platelet activation	biological_process	5	ENSCHIG00000012979;ENSCHIG00000012065;ENSCHIG00000023843;ENSCHIG00000022474;ENSCHIG00000014040;ENSCHIG00000020380;ENSCHIG00000008674;ENSCHIG00000015811;ENSCHIG00000017240;ENSCHIG00000011695;ENSCHIG00000012308;ENSCHIG00000008918;ENSCHIG00000014303;ENSCHIG00000002663;ENSCHIG00000027002	15	8135	21	14209	0.13648
GO:0007338	single fertilization	biological_process	5	ENSCHIG00000026354;ENSCHIG00000025812;ENSCHIG00000009086;ENSCHIG00000020236;ENSCHIG00000015205;ENSCHIG00000019181;ENSCHIG00000023245;ENSCHIG00000013575;ENSCHIG00000022088;ENSCHIG00000014836;ENSCHIG00000018755;ENSCHIG00000014761;ENSCHIG00000016992;ENSCHIG00000014517;ENSCHIG00000026017	15	8135	21	14209	0.13648
GO:0043001	Golgi to plasma membrane protein transport	biological_process	10	ENSCHIG00000014332;ENSCHIG00000011560;ENSCHIG00000017226;ENSCHIG00000026930;ENSCHIG00000000437;ENSCHIG00000025131;ENSCHIG00000010440;ENSCHIG00000017901;ENSCHIG00000008154;ENSCHIG00000016192;ENSCHIG00000017855;ENSCHIG00000014950;ENSCHIG00000000146;ENSCHIG00000002911;ENSCHIG00000003544	15	8135	21	14209	0.13648
GO:0045786	negative regulation of cell cycle	biological_process	7	ENSCHIG00000018367;ENSCHIG00000004374;ENSCHIG00000011916;ENSCHIG00000011587;ENSCHIG00000025480;ENSCHIG00000013925;ENSCHIG00000009664;ENSCHIG00000025901;ENSCHIG00000025038;ENSCHIG00000016012;ENSCHIG00000011402;ENSCHIG00000021149;ENSCHIG00000012951;ENSCHIG00000012713;ENSCHIG00000025935;ENSCHIG00000009982;ENSCHIG00000013189;ENSCHIG00000012147;ENSCHIG00000023043;ENSCHIG00000017378	20	8135	29	14209	0.1377
GO:0072686	mitotic spindle	cellular_component	7	ENSCHIG00000008174;ENSCHIG00000013530;ENSCHIG00000027232;ENSCHIG00000014240;ENSCHIG00000013966;ENSCHIG00000024159;ENSCHIG00000025605;ENSCHIG00000012868;ENSCHIG00000013582;ENSCHIG00000005996;ENSCHIG00000004900;ENSCHIG00000014338;ENSCHIG00000008651;ENSCHIG00000011558;ENSCHIG00000026408;ENSCHIG00000023873;ENSCHIG00000009621;ENSCHIG00000025262;ENSCHIG00000026612;ENSCHIG00000009875;ENSCHIG00000020340;…	39	8135	60	14209	0.138672
GO:0060090	molecular adaptor activity	molecular_function	4	ENSCHIG00000014919;ENSCHIG00000026461;ENSCHIG00000007613;ENSCHIG00000012939;ENSCHIG00000016518;ENSCHIG00000012803;ENSCHIG00000012866;ENSCHIG00000019834;ENSCHIG00000010169;ENSCHIG00000010241;ENSCHIG00000014822;ENSCHIG00000016816;ENSCHIG00000010291;ENSCHIG00000010009;ENSCHIG00000014487;ENSCHIG00000022576;ENSCHIG00000020850;ENSCHIG00000019290;ENSCHIG00000014430;ENSCHIG00000013616;ENSCHIG00000005726;…	28	8135	42	14209	0.139955
GO:0010494	cytoplasmic stress granule	cellular_component	8	ENSCHIG00000020810;ENSCHIG00000015671;ENSCHIG00000013864;ENSCHIG00000011046;ENSCHIG00000019308;ENSCHIG00000020613;ENSCHIG00000002873;ENSCHIG00000015733;ENSCHIG00000018325;ENSCHIG00000013543;ENSCHIG00000019691;ENSCHIG00000026114;ENSCHIG00000014334;ENSCHIG00000021288;ENSCHIG00000009550;ENSCHIG00000016132;ENSCHIG00000012511;ENSCHIG00000009907;ENSCHIG00000017463;ENSCHIG00000014414;ENSCHIG00000022049;…	28	8135	42	14209	0.139955
GO:0007368	determination of left/right symmetry	biological_process	7	ENSCHIG00000015019;ENSCHIG00000016498;ENSCHIG00000016814;ENSCHIG00000016131;ENSCHIG00000018868;ENSCHIG00000016761;ENSCHIG00000021033;ENSCHIG00000020340;ENSCHIG00000013288;ENSCHIG00000017137;ENSCHIG00000021166;ENSCHIG00000009508;ENSCHIG00000022652;ENSCHIG00000016525;ENSCHIG00000021986;ENSCHIG00000023137;ENSCHIG00000027262;ENSCHIG00000013353;ENSCHIG00000020787;ENSCHIG00000020911;ENSCHIG00000012683;…	28	8135	42	14209	0.139955
GO:0046983	protein dimerization activity	molecular_function	5	ENSCHIG00000012072;ENSCHIG00000008621;ENSCHIG00000019297;ENSCHIG00000013686;ENSCHIG00000014557;ENSCHIG00000009228;ENSCHIG00000013609;ENSCHIG00000010263;ENSCHIG00000020094;ENSCHIG00000022111;ENSCHIG00000025110;ENSCHIG00000017681;ENSCHIG00000015625;ENSCHIG00000024119;ENSCHIG00000012294;ENSCHIG00000016095;ENSCHIG00000015029;ENSCHIG00000012065;ENSCHIG00000019631;ENSCHIG00000021331;ENSCHIG00000014684;…	78	8135	125	14209	0.140401
GO:0016301	kinase activity	molecular_function	6	ENSCHIG00000014171;ENSCHIG00000012393;ENSCHIG00000024029;ENSCHIG00000019847;ENSCHIG00000016556;ENSCHIG00000025820;ENSCHIG00000011217;ENSCHIG00000016099;ENSCHIG00000023497;ENSCHIG00000025051;ENSCHIG00000015894;ENSCHIG00000020630;ENSCHIG00000022652;ENSCHIG00000017297;ENSCHIG00000013443;ENSCHIG00000013944;ENSCHIG00000021480;ENSCHIG00000018282;ENSCHIG00000017141;ENSCHIG00000017203;ENSCHIG00000026928;…	186	8135	308	14209	0.142902
GO:0045121	membrane raft	cellular_component	6	ENSCHIG00000026729;ENSCHIG00000022377;ENSCHIG00000019958;ENSCHIG00000018960;ENSCHIG00000015784;ENSCHIG00000022450;ENSCHIG00000015941;ENSCHIG00000006477;ENSCHIG00000025899;ENSCHIG00000019310;ENSCHIG00000013962;ENSCHIG00000020405;ENSCHIG00000018324;ENSCHIG00000013595;ENSCHIG00000018165;ENSCHIG00000002757;ENSCHIG00000019272;ENSCHIG00000005882;ENSCHIG00000011561;ENSCHIG00000025197;ENSCHIG00000018742;…	66	8135	105	14209	0.142986
GO:0000932	P-body	cellular_component	8	ENSCHIG00000014631;ENSCHIG00000026114;ENSCHIG00000012952;ENSCHIG00000022192;ENSCHIG00000011886;ENSCHIG00000011536;ENSCHIG00000025926;ENSCHIG00000026564;ENSCHIG00000010876;ENSCHIG00000011938;ENSCHIG00000023880;ENSCHIG00000013194;ENSCHIG00000023612;ENSCHIG00000023658;ENSCHIG00000014755;ENSCHIG00000026620;ENSCHIG00000025695;ENSCHIG00000010156;ENSCHIG00000022716;ENSCHIG00000017516;ENSCHIG00000021957;…	31	8135	47	14209	0.144162
GO:0007189	adenylate cyclase-activating G protein-coupled receptor signaling pathway	biological_process	8	ENSCHIG00000011335;ENSCHIG00000012190;ENSCHIG00000007689;ENSCHIG00000024674;ENSCHIG00000019609;ENSCHIG00000016612;ENSCHIG00000019009;ENSCHIG00000007490;ENSCHIG00000014040;ENSCHIG00000025812;ENSCHIG00000010476;ENSCHIG00000009603;ENSCHIG00000022581;ENSCHIG00000022874;ENSCHIG00000022578;ENSCHIG00000021284;ENSCHIG00000016712;ENSCHIG00000022711;ENSCHIG00000012930;ENSCHIG00000024282;ENSCHIG00000011588;…	23	8135	34	14209	0.145877
GO:0045600	positive regulation of fat cell differentiation	biological_process	8	ENSCHIG00000014291;ENSCHIG00000008305;ENSCHIG00000010428;ENSCHIG00000010771;ENSCHIG00000012803;ENSCHIG00000023616;ENSCHIG00000012951;ENSCHIG00000021563;ENSCHIG00000023255;ENSCHIG00000026165;ENSCHIG00000022955;ENSCHIG00000021957;ENSCHIG00000001635;ENSCHIG00000011587;ENSCHIG00000016946;ENSCHIG00000023209;ENSCHIG00000027161;ENSCHIG00000023612;ENSCHIG00000019530;ENSCHIG00000022716;ENSCHIG00000015622;…	23	8135	34	14209	0.145877
GO:0000132	establishment of mitotic spindle orientation	biological_process	10	ENSCHIG00000008359;ENSCHIG00000007762;ENSCHIG00000015214;ENSCHIG00000018812;ENSCHIG00000003901;ENSCHIG00000022388;ENSCHIG00000012683;ENSCHIG00000024570;ENSCHIG00000026320;ENSCHIG00000016275;ENSCHIG00000013746;ENSCHIG00000025959;ENSCHIG00000023722	13	8135	18	14209	0.147425
GO:0032689	negative regulation of interferon-gamma production	biological_process	8	ENSCHIG00000017229;ENSCHIG00000009511;ENSCHIG00000011897;ENSCHIG00000021957;ENSCHIG00000005813;ENSCHIG00000017390;ENSCHIG00000013020;ENSCHIG00000025038;ENSCHIG00000018646;ENSCHIG00000020380;ENSCHIG00000014719;ENSCHIG00000017335;ENSCHIG00000018498	13	8135	18	14209	0.147425
GO:0045595	regulation of cell differentiation	biological_process	6	ENSCHIG00000011290;ENSCHIG00000007799;ENSCHIG00000021670;ENSCHIG00000021149;ENSCHIG00000019060;ENSCHIG00000015297;ENSCHIG00000025557;ENSCHIG00000013044;ENSCHIG00000008214;ENSCHIG00000020928;ENSCHIG00000008359;ENSCHIG00000002290;ENSCHIG00000014176	13	8135	18	14209	0.147425
GO:0048593	camera-type eye morphogenesis	biological_process	8	ENSCHIG00000013547;ENSCHIG00000026297;ENSCHIG00000019310;ENSCHIG00000015297;ENSCHIG00000026624;ENSCHIG00000015685;ENSCHIG00000000705;ENSCHIG00000011185;ENSCHIG00000023849;ENSCHIG00000022795;ENSCHIG00000009982;ENSCHIG00000016493;ENSCHIG00000021149	13	8135	18	14209	0.147425
GO:0043393	regulation of protein binding	biological_process	6	ENSCHIG00000018437;ENSCHIG00000024917;ENSCHIG00000005024;ENSCHIG00000009252;ENSCHIG00000018720;ENSCHIG00000026390;ENSCHIG00000022353;ENSCHIG00000018171;ENSCHIG00000003548;ENSCHIG00000015819;ENSCHIG00000027002;ENSCHIG00000025284;ENSCHIG00000016811	13	8135	18	14209	0.147425
GO:0007267	cell-cell signaling	biological_process	5	ENSCHIG00000008800;ENSCHIG00000010643;ENSCHIG00000012408;ENSCHIG00000020787;ENSCHIG00000024336;ENSCHIG00000003901;ENSCHIG00000012683;ENSCHIG00000011054;ENSCHIG00000020738;ENSCHIG00000011883;ENSCHIG00000024414;ENSCHIG00000018106;ENSCHIG00000009754	13	8135	18	14209	0.147425
GO:0036297	interstrand cross-link repair	biological_process	9	ENSCHIG00000019046;ENSCHIG00000023732;ENSCHIG00000021119;ENSCHIG00000014158;ENSCHIG00000021780;ENSCHIG00000021663;ENSCHIG00000021105;ENSCHIG00000024074;ENSCHIG00000007542;ENSCHIG00000007412;ENSCHIG00000018980;ENSCHIG00000003612;ENSCHIG00000025635	13	8135	18	14209	0.147425
GO:0045070	positive regulation of viral genome replication	biological_process	10	ENSCHIG00000021033;ENSCHIG00000017156;ENSCHIG00000014969;ENSCHIG00000021671;ENSCHIG00000014202;ENSCHIG00000011886;ENSCHIG00000023372;ENSCHIG00000023510;ENSCHIG00000026017;ENSCHIG00000014048;ENSCHIG00000014414;ENSCHIG00000009130;ENSCHIG00000018259	13	8135	18	14209	0.147425
GO:0005763	mitochondrial small ribosomal subunit	cellular_component	9	ENSCHIG00000020942;ENSCHIG00000026974;ENSCHIG00000014572;ENSCHIG00000024940;ENSCHIG00000022930;ENSCHIG00000012457;ENSCHIG00000009993;ENSCHIG00000016923;ENSCHIG00000013852;ENSCHIG00000022002;ENSCHIG00000001147;ENSCHIG00000020569;ENSCHIG00000021516	13	8135	18	14209	0.147425
GO:0018345	protein palmitoylation	biological_process	10	ENSCHIG00000009471;ENSCHIG00000018849;ENSCHIG00000007312;ENSCHIG00000022143;ENSCHIG00000016801;ENSCHIG00000023798;ENSCHIG00000017282;ENSCHIG00000014744;ENSCHIG00000013948;ENSCHIG00000027051;ENSCHIG00000009288;ENSCHIG00000017405;ENSCHIG00000013698	13	8135	18	14209	0.147425
GO:0004930	G protein-coupled receptor activity	molecular_function	6	ENSCHIG00000000736;ENSCHIG00000015091;ENSCHIG00000018750;ENSCHIG00000002804;ENSCHIG00000026307;ENSCHIG00000018265;ENSCHIG00000027214;ENSCHIG00000016612;ENSCHIG00000025921;ENSCHIG00000026211;ENSCHIG00000007689;ENSCHIG00000008110;ENSCHIG00000012930;ENSCHIG00000011821;ENSCHIG00000008674;ENSCHIG00000003017;ENSCHIG00000011470;ENSCHIG00000011152;ENSCHIG00000013666;ENSCHIG00000022209;ENSCHIG00000012190;…	137	8135	225	14209	0.14828
GO:0007266	Rho protein signal transduction	biological_process	8	ENSCHIG00000013365;ENSCHIG00000017217;ENSCHIG00000011937;ENSCHIG00000011652;ENSCHIG00000018960;ENSCHIG00000014040;ENSCHIG00000024235;ENSCHIG00000020062;ENSCHIG00000010755;ENSCHIG00000011245;ENSCHIG00000019843;ENSCHIG00000016760;ENSCHIG00000008773;ENSCHIG00000016042;ENSCHIG00000015925;ENSCHIG00000021653;ENSCHIG00000026831;ENSCHIG00000016132	18	8135	26	14209	0.149578
GO:0001843	neural tube closure	biological_process	7	ENSCHIG00000014291;ENSCHIG00000021124;ENSCHIG00000014333;ENSCHIG00000018365;ENSCHIG00000001482;ENSCHIG00000016131;ENSCHIG00000018301;ENSCHIG00000014517;ENSCHIG00000022711;ENSCHIG00000023532;ENSCHIG00000022955;ENSCHIG00000015925;ENSCHIG00000026270;ENSCHIG00000009389;ENSCHIG00000017217;ENSCHIG00000013288;ENSCHIG00000015644;ENSCHIG00000014999;ENSCHIG00000012537;ENSCHIG00000021986;ENSCHIG00000024478;…	40	8135	62	14209	0.151392
GO:0060348	bone development	biological_process	6	ENSCHIG00000021149;ENSCHIG00000011010;ENSCHIG00000023182;ENSCHIG00000017285;ENSCHIG00000015981;ENSCHIG00000014072;ENSCHIG00000026729;ENSCHIG00000011281;ENSCHIG00000018385;ENSCHIG00000008788;ENSCHIG00000014719;ENSCHIG00000019978;ENSCHIG00000014430;ENSCHIG00000026663;ENSCHIG00000023543;ENSCHIG00000022744;ENSCHIG00000023977;ENSCHIG00000011887;ENSCHIG00000014806;ENSCHIG00000013290;ENSCHIG00000024957;…	26	8135	39	14209	0.15185
GO:0031397	negative regulation of protein ubiquitination	biological_process	11	ENSCHIG00000019461;ENSCHIG00000017572;ENSCHIG00000018346;ENSCHIG00000021461;ENSCHIG00000016736;ENSCHIG00000019641;ENSCHIG00000025699;ENSCHIG00000014437;ENSCHIG00000023255;ENSCHIG00000016745;ENSCHIG00000018225;ENSCHIG00000008164;ENSCHIG00000013419;ENSCHIG00000020853;ENSCHIG00000019290;ENSCHIG00000014379;ENSCHIG00000023340;ENSCHIG00000026485;ENSCHIG00000005820;ENSCHIG00000006820;ENSCHIG00000025935;…	26	8135	39	14209	0.15185
GO:0016485	protein processing	biological_process	8	ENSCHIG00000022358;ENSCHIG00000016707;ENSCHIG00000000064;ENSCHIG00000011503;ENSCHIG00000013290;ENSCHIG00000027250;ENSCHIG00000014367;ENSCHIG00000013458;ENSCHIG00000022482;ENSCHIG00000008470;ENSCHIG00000013288;ENSCHIG00000016761;ENSCHIG00000020622;ENSCHIG00000023984;ENSCHIG00000015297;ENSCHIG00000022978;ENSCHIG00000004522;ENSCHIG00000010366;ENSCHIG00000007232;ENSCHIG00000013837;ENSCHIG00000027206;…	26	8135	39	14209	0.15185
GO:0034599	cellular response to oxidative stress	biological_process	6	ENSCHIG00000026055;ENSCHIG00000018293;ENSCHIG00000023537;ENSCHIG00000022088;ENSCHIG00000017032;ENSCHIG00000021957;ENSCHIG00000001684;ENSCHIG00000024895;ENSCHIG00000014886;ENSCHIG00000015703;ENSCHIG00000020740;ENSCHIG00000026809;ENSCHIG00000012093;ENSCHIG00000012698;ENSCHIG00000003365;ENSCHIG00000023698;ENSCHIG00000025115;ENSCHIG00000012843;ENSCHIG00000025628;ENSCHIG00000015991;ENSCHIG00000017495;…	29	8135	44	14209	0.156229
GO:0000049	tRNA binding	molecular_function	7	ENSCHIG00000022617;ENSCHIG00000017678;ENSCHIG00000006683;ENSCHIG00000007030;ENSCHIG00000012618;ENSCHIG00000014340;ENSCHIG00000011703;ENSCHIG00000017324;ENSCHIG00000015632;ENSCHIG00000005737;ENSCHIG00000021446;ENSCHIG00000015867;ENSCHIG00000009954;ENSCHIG00000024377;ENSCHIG00000025147;ENSCHIG00000023289;ENSCHIG00000023786;ENSCHIG00000024743;ENSCHIG00000019385;ENSCHIG00000024940;ENSCHIG00000008649;…	29	8135	44	14209	0.156229
GO:0001503	ossification	biological_process	4	ENSCHIG00000021331;ENSCHIG00000007490;ENSCHIG00000016322;ENSCHIG00000024950;ENSCHIG00000011223;ENSCHIG00000006854;ENSCHIG00000012744;ENSCHIG00000001027;ENSCHIG00000023137;ENSCHIG00000024420;ENSCHIG00000015888;ENSCHIG00000009348;ENSCHIG00000013524;ENSCHIG00000020968;ENSCHIG00000021670;ENSCHIG00000011455;ENSCHIG00000012265;ENSCHIG00000025614;ENSCHIG00000017463;ENSCHIG00000015029;ENSCHIG00000019978;…	29	8135	44	14209	0.156229
GO:0046854	phosphatidylinositol phosphorylation	biological_process	10	ENSCHIG00000018742;ENSCHIG00000021981;ENSCHIG00000015203;ENSCHIG00000015119;ENSCHIG00000022898;ENSCHIG00000016624;ENSCHIG00000014509;ENSCHIG00000012443;ENSCHIG00000010259;ENSCHIG00000016154;ENSCHIG00000022491;ENSCHIG00000010589;ENSCHIG00000022526;ENSCHIG00000024754;ENSCHIG00000006554;ENSCHIG00000019728;ENSCHIG00000022865;ENSCHIG00000015013;ENSCHIG00000025216;ENSCHIG00000020175;ENSCHIG00000022749	21	8135	31	14209	0.158646
GO:0032727	positive regulation of interferon-alpha production	biological_process	9	ENSCHIG00000017463;ENSCHIG00000019848;ENSCHIG00000011345;ENSCHIG00000004382;ENSCHIG00000018558;ENSCHIG00000018643;ENSCHIG00000025883;ENSCHIG00000015699;ENSCHIG00000015873;ENSCHIG00000017942;ENSCHIG00000018498	11	8135	15	14209	0.15916
GO:0046328	regulation of JNK cascade	biological_process	12	ENSCHIG00000014864;ENSCHIG00000020910;ENSCHIG00000014437;ENSCHIG00000019310;ENSCHIG00000023990;ENSCHIG00000015720;ENSCHIG00000026366;ENSCHIG00000008393;ENSCHIG00000020547;ENSCHIG00000023360;ENSCHIG00000013616	11	8135	15	14209	0.15916
GO:0045737	positive regulation of cyclin-dependent protein serine/threonine kinase activity	biological_process	13	ENSCHIG00000013595;ENSCHIG00000021581;ENSCHIG00000020547;ENSCHIG00000016351;ENSCHIG00000010534;ENSCHIG00000004376;ENSCHIG00000020340;ENSCHIG00000023255;ENSCHIG00000021930;ENSCHIG00000025693;ENSCHIG00000008925	11	8135	15	14209	0.15916
GO:0010596	negative regulation of endothelial cell migration	biological_process	10	ENSCHIG00000023141;ENSCHIG00000008164;ENSCHIG00000017918;ENSCHIG00000006785;ENSCHIG00000022004;ENSCHIG00000015386;ENSCHIG00000018848;ENSCHIG00000026290;ENSCHIG00000017641;ENSCHIG00000015080;ENSCHIG00000024271	11	8135	15	14209	0.15916
GO:0097503	sialylation	biological_process	7	ENSCHIG00000022129;ENSCHIG00000001988;ENSCHIG00000001204;ENSCHIG00000016724;ENSCHIG00000023912;ENSCHIG00000013392;ENSCHIG00000021775;ENSCHIG00000000945;ENSCHIG00000021591;ENSCHIG00000012912;ENSCHIG00000025175	11	8135	15	14209	0.15916
GO:0035591	signaling adaptor activity	molecular_function	6	ENSCHIG00000010291;ENSCHIG00000009252;ENSCHIG00000019037;ENSCHIG00000003548;ENSCHIG00000015699;ENSCHIG00000006785;ENSCHIG00000002968;ENSCHIG00000015376;ENSCHIG00000006433;ENSCHIG00000024260;ENSCHIG00000007522	11	8135	15	14209	0.15916
GO:0051018	protein kinase A binding	molecular_function	5	ENSCHIG00000014430;ENSCHIG00000014719;ENSCHIG00000020832;ENSCHIG00000013058;ENSCHIG00000021818;ENSCHIG00000013493;ENSCHIG00000015337;ENSCHIG00000016280;ENSCHIG00000020641;ENSCHIG00000025633;ENSCHIG00000017900	11	8135	15	14209	0.15916
GO:0048041	focal adhesion assembly	biological_process	9	ENSCHIG00000023253;ENSCHIG00000015173;ENSCHIG00000013272;ENSCHIG00000016392;ENSCHIG00000016322;ENSCHIG00000025234;ENSCHIG00000010063;ENSCHIG00000021574;ENSCHIG00000012147;ENSCHIG00000014865;ENSCHIG00000025926	11	8135	15	14209	0.15916
GO:0071901	negative regulation of protein serine/threonine kinase activity	biological_process	12	ENSCHIG00000010453;ENSCHIG00000011087;ENSCHIG00000025420;ENSCHIG00000014035;ENSCHIG00000025570;ENSCHIG00000019530;ENSCHIG00000021749;ENSCHIG00000023054;ENSCHIG00000006785;ENSCHIG00000014776;ENSCHIG00000025537	11	8135	15	14209	0.15916
GO:0006298	mismatch repair	biological_process	9	ENSCHIG00000009803;ENSCHIG00000011953;ENSCHIG00000013324;ENSCHIG00000021960;ENSCHIG00000014460;ENSCHIG00000015426;ENSCHIG00000017062;ENSCHIG00000026340;ENSCHIG00000026585;ENSCHIG00000018558;ENSCHIG00000014129	11	8135	15	14209	0.15916
GO:0006959	humoral immune response	biological_process	5	ENSCHIG00000025038;ENSCHIG00000020624;ENSCHIG00000012779;ENSCHIG00000022464;ENSCHIG00000026271;ENSCHIG00000021033;ENSCHIG00000022041;ENSCHIG00000014684;ENSCHIG00000016206;ENSCHIG00000019593;ENSCHIG00000016716	11	8135	15	14209	0.15916
GO:0008023	transcription elongation factor complex	cellular_component	4	ENSCHIG00000015153;ENSCHIG00000009859;ENSCHIG00000018044;ENSCHIG00000024831;ENSCHIG00000006835;ENSCHIG00000024775;ENSCHIG00000025114;ENSCHIG00000008450;ENSCHIG00000022842;ENSCHIG00000019549;ENSCHIG00000024007	11	8135	15	14209	0.15916
GO:0090398	cellular senescence	biological_process	6	ENSCHIG00000000530;ENSCHIG00000012065;ENSCHIG00000012328;ENSCHIG00000006042;ENSCHIG00000014105;ENSCHIG00000021340;ENSCHIG00000004808;ENSCHIG00000014418;ENSCHIG00000025845;ENSCHIG00000008989;ENSCHIG00000023446	11	8135	15	14209	0.15916
GO:0030318	melanocyte differentiation	biological_process	7	ENSCHIG00000016206;ENSCHIG00000020656;ENSCHIG00000022111;ENSCHIG00000020140;ENSCHIG00000024433;ENSCHIG00000015297;ENSCHIG00000016322;ENSCHIG00000011534;ENSCHIG00000021707;ENSCHIG00000024664;ENSCHIG00000002581	11	8135	15	14209	0.15916
GO:0030182	neuron differentiation	biological_process	6	ENSCHIG00000008687;ENSCHIG00000024868;ENSCHIG00000021033;ENSCHIG00000025935;ENSCHIG00000017355;ENSCHIG00000026921;ENSCHIG00000009478;ENSCHIG00000004374;ENSCHIG00000021186;ENSCHIG00000025038;ENSCHIG00000007296;ENSCHIG00000021480;ENSCHIG00000014779;ENSCHIG00000009859;ENSCHIG00000026165;ENSCHIG00000008214;ENSCHIG00000021749;ENSCHIG00000012843;ENSCHIG00000023122;ENSCHIG00000012111;ENSCHIG00000015531;…	32	8135	49	14209	0.159421
GO:0042493	response to drug	biological_process	5	ENSCHIG00000013486;ENSCHIG00000009799;ENSCHIG00000025901;ENSCHIG00000009842;ENSCHIG00000023641;ENSCHIG00000003345;ENSCHIG00000025384;ENSCHIG00000006804;ENSCHIG00000009969;ENSCHIG00000025557;ENSCHIG00000009617;ENSCHIG00000019018;ENSCHIG00000022660;ENSCHIG00000017191;ENSCHIG00000021465;ENSCHIG00000008230;ENSCHIG00000014291;ENSCHIG00000018847;ENSCHIG00000010534;ENSCHIG00000027161;ENSCHIG00000008916;…	35	8135	54	14209	0.161711
GO:0045214	sarcomere organization	biological_process	9	ENSCHIG00000000455;ENSCHIG00000017707;ENSCHIG00000010063;ENSCHIG00000015250;ENSCHIG00000012309;ENSCHIG00000022172;ENSCHIG00000009814;ENSCHIG00000024513;ENSCHIG00000012065;ENSCHIG00000024713;ENSCHIG00000003705;ENSCHIG00000015758;ENSCHIG00000019555;ENSCHIG00000023924;ENSCHIG00000011507;ENSCHIG00000014376	16	8135	23	14209	0.162796
GO:0005637	nuclear inner membrane	cellular_component	6	ENSCHIG00000025180;ENSCHIG00000011281;ENSCHIG00000017649;ENSCHIG00000011027;ENSCHIG00000025524;ENSCHIG00000023234;ENSCHIG00000019525;ENSCHIG00000013303;ENSCHIG00000013615;ENSCHIG00000026403;ENSCHIG00000013774;ENSCHIG00000014848;ENSCHIG00000015757;ENSCHIG00000020802;ENSCHIG00000025852;ENSCHIG00000014096	16	8135	23	14209	0.162796
GO:0030173	integral component of Golgi membrane	cellular_component	7	ENSCHIG00000023132;ENSCHIG00000016768;ENSCHIG00000019249;ENSCHIG00000026781;ENSCHIG00000011432;ENSCHIG00000017842;ENSCHIG00000020421;ENSCHIG00000009047;ENSCHIG00000009292;ENSCHIG00000008023;ENSCHIG00000017608;ENSCHIG00000022922;ENSCHIG00000021067;ENSCHIG00000018849;ENSCHIG00000022978;ENSCHIG00000026042	16	8135	23	14209	0.162796
GO:0008544	epidermis development	biological_process	6	ENSCHIG00000025957;ENSCHIG00000027262;ENSCHIG00000007604;ENSCHIG00000026407;ENSCHIG00000009508;ENSCHIG00000013837;ENSCHIG00000008214;ENSCHIG00000025580;ENSCHIG00000012683;ENSCHIG00000014367;ENSCHIG00000010613;ENSCHIG00000009425;ENSCHIG00000013288;ENSCHIG00000023143;ENSCHIG00000024489;ENSCHIG00000021033	16	8135	23	14209	0.162796
GO:0050728	negative regulation of inflammatory response	biological_process	9	ENSCHIG00000004094;ENSCHIG00000023246;ENSCHIG00000002578;ENSCHIG00000023804;ENSCHIG00000017108;ENSCHIG00000015805;ENSCHIG00000013774;ENSCHIG00000021461;ENSCHIG00000023835;ENSCHIG00000006328;ENSCHIG00000011290;ENSCHIG00000008473;ENSCHIG00000025775;ENSCHIG00000017728;ENSCHIG00000013020;ENSCHIG00000013751;ENSCHIG00000024489;ENSCHIG00000025038;ENSCHIG00000015547;ENSCHIG00000022004;ENSCHIG00000014795;…	38	8135	59	14209	0.1633
GO:0071230	cellular response to amino acid stimulus	biological_process	7	ENSCHIG00000011030;ENSCHIG00000021319;ENSCHIG00000014949;ENSCHIG00000012939;ENSCHIG00000014247;ENSCHIG00000018053;ENSCHIG00000010923;ENSCHIG00000005194;ENSCHIG00000020147;ENSCHIG00000016293;ENSCHIG00000023122;ENSCHIG00000004994;ENSCHIG00000015981;ENSCHIG00000016385;ENSCHIG00000021908;ENSCHIG00000018229;ENSCHIG00000023998;ENSCHIG00000026461;ENSCHIG00000014399;ENSCHIG00000026165;ENSCHIG00000013947;…	24	8135	36	14209	0.165032
GO:0004714	transmembrane receptor protein tyrosine kinase activity	molecular_function	9	ENSCHIG00000023122;ENSCHIG00000023990;ENSCHIG00000023843;ENSCHIG00000024998;ENSCHIG00000025019;ENSCHIG00000011006;ENSCHIG00000014171;ENSCHIG00000025897;ENSCHIG00000017963;ENSCHIG00000020380;ENSCHIG00000015544;ENSCHIG00000021059;ENSCHIG00000019587;ENSCHIG00000020547;ENSCHIG00000015531;ENSCHIG00000013670;ENSCHIG00000025688;ENSCHIG00000010670;ENSCHIG00000014303;ENSCHIG00000021480;ENSCHIG00000022795;…	27	8135	41	14209	0.169549
GO:0043621	protein self-association	molecular_function	5	ENSCHIG00000017653;ENSCHIG00000026093;ENSCHIG00000012111;ENSCHIG00000019677;ENSCHIG00000015791;ENSCHIG00000011101;ENSCHIG00000021461;ENSCHIG00000016706;ENSCHIG00000020802;ENSCHIG00000011561;ENSCHIG00000003345;ENSCHIG00000007490;ENSCHIG00000010840;ENSCHIG00000015523;ENSCHIG00000018697;ENSCHIG00000009445;ENSCHIG00000022388;ENSCHIG00000018647;ENSCHIG00000025763;ENSCHIG00000013353;ENSCHIG00000015426;…	27	8135	41	14209	0.169549
GO:0034622	cellular protein-containing complex assembly	biological_process	7	ENSCHIG00000010291;ENSCHIG00000017920;ENSCHIG00000011602;ENSCHIG00000017844;ENSCHIG00000012283;ENSCHIG00000006681;ENSCHIG00000009445;ENSCHIG00000018643;ENSCHIG00000019881	9	8135	12	14209	0.171462
GO:0012506	vesicle membrane	cellular_component	5	ENSCHIG00000016061;ENSCHIG00000004520;ENSCHIG00000017307;ENSCHIG00000012541;ENSCHIG00000018742;ENSCHIG00000019301;ENSCHIG00000022678;ENSCHIG00000020405;ENSCHIG00000017970	9	8135	12	14209	0.171462
GO:0006744	ubiquinone biosynthetic process	biological_process	9	ENSCHIG00000013409;ENSCHIG00000013090;ENSCHIG00000000785;ENSCHIG00000019366;ENSCHIG00000011202;ENSCHIG00000011432;ENSCHIG00000015163;ENSCHIG00000011631;ENSCHIG00000016857	9	8135	12	14209	0.171462
GO:0001817	regulation of cytokine production	biological_process	6	ENSCHIG00000022525;ENSCHIG00000026549;ENSCHIG00000022872;ENSCHIG00000011434;ENSCHIG00000022154;ENSCHIG00000014017;ENSCHIG00000022450;ENSCHIG00000026463;ENSCHIG00000021162	9	8135	12	14209	0.171462
GO:0001965	G-protein alpha-subunit binding	molecular_function	5	ENSCHIG00000016957;ENSCHIG00000022474;ENSCHIG00000010536;ENSCHIG00000015184;ENSCHIG00000014487;ENSCHIG00000022388;ENSCHIG00000011045;ENSCHIG00000003321;ENSCHIG00000026366	9	8135	12	14209	0.171462
GO:0033276	transcription factor TFTC complex	cellular_component	8	ENSCHIG00000012283;ENSCHIG00000016615;ENSCHIG00000012545;ENSCHIG00000021124;ENSCHIG00000025236;ENSCHIG00000011203;ENSCHIG00000024002;ENSCHIG00000027121;ENSCHIG00000012388	9	8135	12	14209	0.171462
GO:0003180	aortic valve morphogenesis	biological_process	6	ENSCHIG00000012651;ENSCHIG00000021149;ENSCHIG00000021033;ENSCHIG00000004374;ENSCHIG00000021670;ENSCHIG00000011916;ENSCHIG00000007677;ENSCHIG00000025038;ENSCHIG00000020225	9	8135	12	14209	0.171462
GO:0033120	positive regulation of RNA splicing	biological_process	9	ENSCHIG00000018392;ENSCHIG00000015559;ENSCHIG00000026093;ENSCHIG00000017120;ENSCHIG00000021158;ENSCHIG00000014226;ENSCHIG00000020740;ENSCHIG00000025852;ENSCHIG00000019734	9	8135	12	14209	0.171462
GO:0021510	spinal cord development	biological_process	6	ENSCHIG00000020340;ENSCHIG00000016351;ENSCHIG00000009389;ENSCHIG00000014226;ENSCHIG00000008242;ENSCHIG00000013419;ENSCHIG00000020787;ENSCHIG00000027091;ENSCHIG00000013685	9	8135	12	14209	0.171462
GO:0001944	vasculature development	biological_process	6	ENSCHIG00000019530;ENSCHIG00000021758;ENSCHIG00000025936;ENSCHIG00000025557;ENSCHIG00000007513;ENSCHIG00000021149;ENSCHIG00000025316;ENSCHIG00000025552;ENSCHIG00000026044	9	8135	12	14209	0.171462
GO:0061053	somite development	biological_process	7	ENSCHIG00000013837;ENSCHIG00000016131;ENSCHIG00000015761;ENSCHIG00000021563;ENSCHIG00000021782;ENSCHIG00000013732;ENSCHIG00000009389;ENSCHIG00000001482;ENSCHIG00000023137	9	8135	12	14209	0.171462
GO:0004861	cyclin-dependent protein serine/threonine kinase inhibitor activity	molecular_function	8	ENSCHIG00000003683;ENSCHIG00000018497;ENSCHIG00000022776;ENSCHIG00000019940;ENSCHIG00000016012;ENSCHIG00000012528;ENSCHIG00000006446;ENSCHIG00000025845;ENSCHIG00000006042	9	8135	12	14209	0.171462
GO:0006400	tRNA modification	biological_process	12	ENSCHIG00000011287;ENSCHIG00000011812;ENSCHIG00000026048;ENSCHIG00000022647;ENSCHIG00000015632;ENSCHIG00000014137;ENSCHIG00000015867;ENSCHIG00000010134;ENSCHIG00000016908	9	8135	12	14209	0.171462
GO:0014898	cardiac muscle hypertrophy in response to stress	biological_process	6	ENSCHIG00000025115;ENSCHIG00000026598;ENSCHIG00000016206;ENSCHIG00000018847;ENSCHIG00000026965;ENSCHIG00000013137;ENSCHIG00000013653;ENSCHIG00000011135;ENSCHIG00000003705	9	8135	12	14209	0.171462
GO:0046930	pore complex	cellular_component	5	ENSCHIG00000013421;ENSCHIG00000016438;ENSCHIG00000007232;ENSCHIG00000016322;ENSCHIG00000013328;ENSCHIG00000021150;ENSCHIG00000016258;ENSCHIG00000024204;ENSCHIG00000022083	9	8135	12	14209	0.171462
GO:1990380	Lys48-specific deubiquitinase activity	molecular_function	6	ENSCHIG00000014043;ENSCHIG00000026390;ENSCHIG00000018101;ENSCHIG00000014828;ENSCHIG00000020086;ENSCHIG00000008343;ENSCHIG00000024509;ENSCHIG00000020643;ENSCHIG00000008519	9	8135	12	14209	0.171462
GO:0051019	mitogen-activated protein kinase binding	molecular_function	8	ENSCHIG00000023358;ENSCHIG00000021749;ENSCHIG00000013929;ENSCHIG00000011027;ENSCHIG00000025976;ENSCHIG00000024962;ENSCHIG00000014240;ENSCHIG00000025420;ENSCHIG00000023763	9	8135	12	14209	0.171462
GO:0043277	apoptotic cell clearance	biological_process	8	ENSCHIG00000014303;ENSCHIG00000008274;ENSCHIG00000017892;ENSCHIG00000020380;ENSCHIG00000025215;ENSCHIG00000023843;ENSCHIG00000013575;ENSCHIG00000014719;ENSCHIG00000018848	9	8135	12	14209	0.171462
GO:0048870	cell motility	biological_process	5	ENSCHIG00000021340;ENSCHIG00000008065;ENSCHIG00000015531;ENSCHIG00000020902;ENSCHIG00000015805;ENSCHIG00000021971;ENSCHIG00000007994;ENSCHIG00000021451;ENSCHIG00000022353	9	8135	12	14209	0.171462
GO:0008589	regulation of smoothened signaling pathway	biological_process	8	ENSCHIG00000025775;ENSCHIG00000010366;ENSCHIG00000016525;ENSCHIG00000013288;ENSCHIG00000022659;ENSCHIG00000023650;ENSCHIG00000012683;ENSCHIG00000017137;ENSCHIG00000026663	9	8135	12	14209	0.171462
GO:0070628	proteasome binding	molecular_function	5	ENSCHIG00000009273;ENSCHIG00000015510;ENSCHIG00000006538;ENSCHIG00000003742;ENSCHIG00000015733;ENSCHIG00000022596;ENSCHIG00000005726;ENSCHIG00000009184;ENSCHIG00000021941	9	8135	12	14209	0.171462
GO:0070063	RNA polymerase binding	molecular_function	6	ENSCHIG00000016658;ENSCHIG00000012283;ENSCHIG00000014990;ENSCHIG00000017866;ENSCHIG00000026651;ENSCHIG00000009130;ENSCHIG00000024236;ENSCHIG00000023209;ENSCHIG00000018643	9	8135	12	14209	0.171462
GO:0035098	ESC/E(Z) complex	cellular_component	5	ENSCHIG00000024099;ENSCHIG00000021247;ENSCHIG00000026246;ENSCHIG00000011027;ENSCHIG00000025547;ENSCHIG00000023053;ENSCHIG00000007119;ENSCHIG00000015509;ENSCHIG00000024213	9	8135	12	14209	0.171462
GO:0016310	phosphorylation	biological_process	7	ENSCHIG00000024998;ENSCHIG00000013944;ENSCHIG00000019740;ENSCHIG00000023958;ENSCHIG00000015392;ENSCHIG00000010215;ENSCHIG00000000113;ENSCHIG00000005906;ENSCHIG00000015894;ENSCHIG00000016556;ENSCHIG00000008125;ENSCHIG00000014171;ENSCHIG00000021681;ENSCHIG00000018757;ENSCHIG00000022275;ENSCHIG00000010259;ENSCHIG00000024029;ENSCHIG00000024851;ENSCHIG00000018742;ENSCHIG00000008616;ENSCHIG00000017163;…	192	8135	320	14209	0.171705
GO:0031398	positive regulation of protein ubiquitination	biological_process	11	ENSCHIG00000018544;ENSCHIG00000021681;ENSCHIG00000019290;ENSCHIG00000020313;ENSCHIG00000009901;ENSCHIG00000013007;ENSCHIG00000015819;ENSCHIG00000014822;ENSCHIG00000025078;ENSCHIG00000025731;ENSCHIG00000024373;ENSCHIG00000019461;ENSCHIG00000011206;ENSCHIG00000020279;ENSCHIG00000008475;ENSCHIG00000017576;ENSCHIG00000013378;ENSCHIG00000025420;ENSCHIG00000013958;ENSCHIG00000017790;ENSCHIG00000008174;…	30	8135	46	14209	0.172718
GO:0000902	cell morphogenesis	biological_process	6	ENSCHIG00000023396;ENSCHIG00000023586;ENSCHIG00000010738;ENSCHIG00000018755;ENSCHIG00000024111;ENSCHIG00000011891;ENSCHIG00000012165;ENSCHIG00000018326;ENSCHIG00000014004;ENSCHIG00000014094;ENSCHIG00000009348;ENSCHIG00000017090;ENSCHIG00000025038;ENSCHIG00000016322;ENSCHIG00000003232;ENSCHIG00000022660;ENSCHIG00000020828;ENSCHIG00000010643;ENSCHIG00000021130;ENSCHIG00000022795;ENSCHIG00000018812;…	30	8135	46	14209	0.172718
GO:0051879	Hsp90 protein binding	molecular_function	6	ENSCHIG00000026112;ENSCHIG00000018208;ENSCHIG00000012083;ENSCHIG00000016782;ENSCHIG00000026221;ENSCHIG00000000718;ENSCHIG00000025935;ENSCHIG00000014230;ENSCHIG00000024746;ENSCHIG00000009445;ENSCHIG00000018294;ENSCHIG00000011206;ENSCHIG00000021276;ENSCHIG00000027061;ENSCHIG00000022308;ENSCHIG00000025852;ENSCHIG00000012866;ENSCHIG00000008573;ENSCHIG00000023402	19	8135	28	14209	0.172901
GO:0032465	regulation of cytokinesis	biological_process	8	ENSCHIG00000008751;ENSCHIG00000027232;ENSCHIG00000018825;ENSCHIG00000008522;ENSCHIG00000007868;ENSCHIG00000026513;ENSCHIG00000021542;ENSCHIG00000012183;ENSCHIG00000014167;ENSCHIG00000023392;ENSCHIG00000011230;ENSCHIG00000021211;ENSCHIG00000012825;ENSCHIG00000021623;ENSCHIG00000018558;ENSCHIG00000025967;ENSCHIG00000014999;ENSCHIG00000020708;ENSCHIG00000023432	19	8135	28	14209	0.172901
GO:0019898	extrinsic component of membrane	cellular_component	4	ENSCHIG00000008687;ENSCHIG00000016109;ENSCHIG00000014188;ENSCHIG00000014240;ENSCHIG00000000200;ENSCHIG00000017557;ENSCHIG00000010912;ENSCHIG00000022678;ENSCHIG00000011896;ENSCHIG00000025213;ENSCHIG00000020923;ENSCHIG00000008386;ENSCHIG00000017900;ENSCHIG00000016326;ENSCHIG00000014709;ENSCHIG00000012316;ENSCHIG00000022344;ENSCHIG00000023077;ENSCHIG00000011131	19	8135	28	14209	0.172901
GO:0032266	phosphatidylinositol-3-phosphate binding	molecular_function	8	ENSCHIG00000011591;ENSCHIG00000014483;ENSCHIG00000025379;ENSCHIG00000006785;ENSCHIG00000026212;ENSCHIG00000013383;ENSCHIG00000021069;ENSCHIG00000011539;ENSCHIG00000007557;ENSCHIG00000005768;ENSCHIG00000025300;ENSCHIG00000021403;ENSCHIG00000020708;ENSCHIG00000018070;ENSCHIG00000012609;ENSCHIG00000016442;ENSCHIG00000018768;ENSCHIG00000012501;ENSCHIG00000025563	19	8135	28	14209	0.172901
GO:0002244	hematopoietic progenitor cell differentiation	biological_process	6	ENSCHIG00000021295;ENSCHIG00000013381;ENSCHIG00000008491;ENSCHIG00000011666;ENSCHIG00000016953;ENSCHIG00000018196;ENSCHIG00000018755;ENSCHIG00000012430;ENSCHIG00000024294;ENSCHIG00000005194;ENSCHIG00000018236;ENSCHIG00000024969;ENSCHIG00000022745;ENSCHIG00000016367;ENSCHIG00000011348;ENSCHIG00000025284;ENSCHIG00000017156;ENSCHIG00000025901;ENSCHIG00000011755;ENSCHIG00000020724;ENSCHIG00000022662;…	33	8135	51	14209	0.174885
GO:0005923	bicellular tight junction	cellular_component	6	ENSCHIG00000016062;ENSCHIG00000015547;ENSCHIG00000003374;ENSCHIG00000016241;ENSCHIG00000000615;ENSCHIG00000017162;ENSCHIG00000012519;ENSCHIG00000014716;ENSCHIG00000010160;ENSCHIG00000020630;ENSCHIG00000010482;ENSCHIG00000007909;ENSCHIG00000021859;ENSCHIG00000008491;ENSCHIG00000021162;ENSCHIG00000011695;ENSCHIG00000024844;ENSCHIG00000001852;ENSCHIG00000011717;ENSCHIG00000007513;ENSCHIG00000025557;…	42	8135	66	14209	0.177466
GO:0070536	protein K63-linked deubiquitination	biological_process	10	ENSCHIG00000014043;ENSCHIG00000017318;ENSCHIG00000024509;ENSCHIG00000020643;ENSCHIG00000013071;ENSCHIG00000023041;ENSCHIG00000020661;ENSCHIG00000011814;ENSCHIG00000016816;ENSCHIG00000015678;ENSCHIG00000021461;ENSCHIG00000011894;ENSCHIG00000026390;ENSCHIG00000020086	14	8135	20	14209	0.177589
GO:2001238	positive regulation of extrinsic apoptotic signaling pathway	biological_process	10	ENSCHIG00000019290;ENSCHIG00000011561;ENSCHIG00000022975;ENSCHIG00000020747;ENSCHIG00000010778;ENSCHIG00000018287;ENSCHIG00000008989;ENSCHIG00000016856;ENSCHIG00000008049;ENSCHIG00000024672;ENSCHIG00000014291;ENSCHIG00000026390;ENSCHIG00000026577;ENSCHIG00000008257	14	8135	20	14209	0.177589
GO:1900182	positive regulation of protein localization to nucleus	biological_process	9	ENSCHIG00000022088;ENSCHIG00000011916;ENSCHIG00000009044;ENSCHIG00000027016;ENSCHIG00000023709;ENSCHIG00000016137;ENSCHIG00000023255;ENSCHIG00000025885;ENSCHIG00000014176;ENSCHIG00000025420;ENSCHIG00000012123;ENSCHIG00000023698;ENSCHIG00000021758;ENSCHIG00000022193	14	8135	20	14209	0.177589
GO:0030866	cortical actin cytoskeleton organization	biological_process	8	ENSCHIG00000002963;ENSCHIG00000026934;ENSCHIG00000012301;ENSCHIG00000009799;ENSCHIG00000014206;ENSCHIG00000014338;ENSCHIG00000025392;ENSCHIG00000010211;ENSCHIG00000023908;ENSCHIG00000011896;ENSCHIG00000010169;ENSCHIG00000023446;ENSCHIG00000020867;ENSCHIG00000016132	14	8135	20	14209	0.177589
GO:0003727	single-stranded RNA binding	molecular_function	7	ENSCHIG00000019848;ENSCHIG00000004900;ENSCHIG00000021238;ENSCHIG00000018780;ENSCHIG00000025883;ENSCHIG00000025856;ENSCHIG00000011536;ENSCHIG00000016580;ENSCHIG00000005737;ENSCHIG00000018643;ENSCHIG00000003365;ENSCHIG00000020904;ENSCHIG00000026564;ENSCHIG00000010156	14	8135	20	14209	0.177589
GO:0090501	RNA phosphodiester bond hydrolysis	biological_process	9	ENSCHIG00000016743;ENSCHIG00000015396;ENSCHIG00000021530;ENSCHIG00000026248;ENSCHIG00000012484;ENSCHIG00000015983;ENSCHIG00000022192;ENSCHIG00000021957;ENSCHIG00000016849;ENSCHIG00000014243;ENSCHIG00000022226;ENSCHIG00000017066;ENSCHIG00000013772;ENSCHIG00000010582	14	8135	20	14209	0.177589
GO:0030488	tRNA methylation	biological_process	11	ENSCHIG00000014358;ENSCHIG00000015867;ENSCHIG00000008649;ENSCHIG00000021168;ENSCHIG00000009342;ENSCHIG00000012618;ENSCHIG00000018801;ENSCHIG00000021446;ENSCHIG00000019385;ENSCHIG00000025147;ENSCHIG00000010338;ENSCHIG00000015395;ENSCHIG00000021242;ENSCHIG00000010013	14	8135	20	14209	0.177589
GO:0048015	phosphatidylinositol-mediated signaling	biological_process	7	ENSCHIG00000013653;ENSCHIG00000022016;ENSCHIG00000015119;ENSCHIG00000021981;ENSCHIG00000023990;ENSCHIG00000005194;ENSCHIG00000020175;ENSCHIG00000010589;ENSCHIG00000022898;ENSCHIG00000019728;ENSCHIG00000012038;ENSCHIG00000017900;ENSCHIG00000016154;ENSCHIG00000009066	14	8135	20	14209	0.177589
GO:0006915	apoptotic process	biological_process	6	ENSCHIG00000014373;ENSCHIG00000002303;ENSCHIG00000023360;ENSCHIG00000013898;ENSCHIG00000010505;ENSCHIG00000018072;ENSCHIG00000022754;ENSCHIG00000013251;ENSCHIG00000021095;ENSCHIG00000012735;ENSCHIG00000005960;ENSCHIG00000011803;ENSCHIG00000010453;ENSCHIG00000011495;ENSCHIG00000024052;ENSCHIG00000015065;ENSCHIG00000020431;ENSCHIG00000017926;ENSCHIG00000018493;ENSCHIG00000012667;ENSCHIG00000011955;…	106	8135	174	14209	0.182464
GO:0035970	peptidyl-threonine dephosphorylation	biological_process	10	ENSCHIG00000021127;ENSCHIG00000008655;ENSCHIG00000023763;ENSCHIG00000011289;ENSCHIG00000003759;ENSCHIG00000012922;ENSCHIG00000023636	7	8135	9	14209	0.183583
GO:0006515	protein quality control for misfolded or incompletely synthesized proteins	biological_process	9	ENSCHIG00000003365;ENSCHIG00000000716;ENSCHIG00000027250;ENSCHIG00000022659;ENSCHIG00000015440;ENSCHIG00000011206;ENSCHIG00000026882	7	8135	9	14209	0.183583
GO:0043596	nuclear replication fork	cellular_component	7	ENSCHIG00000016038;ENSCHIG00000012905;ENSCHIG00000019370;ENSCHIG00000027011;ENSCHIG00000019115;ENSCHIG00000009262;ENSCHIG00000008274	7	8135	9	14209	0.183583
GO:0022409	positive regulation of cell-cell adhesion	biological_process	7	ENSCHIG00000023439;ENSCHIG00000013031;ENSCHIG00000011755;ENSCHIG00000026425;ENSCHIG00000019461;ENSCHIG00000012723;ENSCHIG00000025358	7	8135	9	14209	0.183583
GO:2000786	positive regulation of autophagosome assembly	biological_process	11	ENSCHIG00000012515;ENSCHIG00000005692;ENSCHIG00000019125;ENSCHIG00000026662;ENSCHIG00000022865;ENSCHIG00000010259;ENSCHIG00000022526	7	8135	9	14209	0.183583
GO:0030122	AP-2 adaptor complex	cellular_component	8	ENSCHIG00000025368;ENSCHIG00000022282;ENSCHIG00000015692;ENSCHIG00000022984;ENSCHIG00000014467;ENSCHIG00000015634;ENSCHIG00000018814	7	8135	9	14209	0.183583
GO:0060749	mammary gland alveolus development	biological_process	5	ENSCHIG00000021657;ENSCHIG00000027066;ENSCHIG00000005534;ENSCHIG00000014058;ENSCHIG00000010534;ENSCHIG00000000522;ENSCHIG00000025614	7	8135	9	14209	0.183583
GO:0042325	regulation of phosphorylation	biological_process	9	ENSCHIG00000023043;ENSCHIG00000025284;ENSCHIG00000013911;ENSCHIG00000019416;ENSCHIG00000027136;ENSCHIG00000014206;ENSCHIG00000020796	7	8135	9	14209	0.183583
GO:0051403	stress-activated MAPK cascade	biological_process	12	ENSCHIG00000016099;ENSCHIG00000025521;ENSCHIG00000015916;ENSCHIG00000011803;ENSCHIG00000015173;ENSCHIG00000021476;ENSCHIG00000018583	7	8135	9	14209	0.183583
GO:0033619	membrane protein proteolysis	biological_process	8	ENSCHIG00000021480;ENSCHIG00000016707;ENSCHIG00000018686;ENSCHIG00000024474;ENSCHIG00000023189;ENSCHIG00000027045;ENSCHIG00000024733	7	8135	9	14209	0.183583
GO:0007252	I-kappaB phosphorylation	biological_process	10	ENSCHIG00000014206;ENSCHIG00000011803;ENSCHIG00000025899;ENSCHIG00000006785;ENSCHIG00000018498;ENSCHIG00000004284;ENSCHIG00000015873	7	8135	9	14209	0.183583
GO:0071875	adrenergic receptor signaling pathway	biological_process	6	ENSCHIG00000002663;ENSCHIG00000008674;ENSCHIG00000015811;ENSCHIG00000014430;ENSCHIG00000021001;ENSCHIG00000018230;ENSCHIG00000000576	7	8135	9	14209	0.183583
GO:0010717	regulation of epithelial to mesenchymal transition	biological_process	7	ENSCHIG00000016975;ENSCHIG00000000514;ENSCHIG00000010643;ENSCHIG00000020326;ENSCHIG00000019461;ENSCHIG00000015784;ENSCHIG00000017920	7	8135	9	14209	0.183583
GO:0090162	establishment of epithelial cell polarity	biological_process	6	ENSCHIG00000017929;ENSCHIG00000025012;ENSCHIG00000023560;ENSCHIG00000015488;ENSCHIG00000011717;ENSCHIG00000023306;ENSCHIG00000013381	7	8135	9	14209	0.183583
GO:0060644	mammary gland epithelial cell differentiation	biological_process	7	ENSCHIG00000018269;ENSCHIG00000026928;ENSCHIG00000013837;ENSCHIG00000021954;ENSCHIG00000026165;ENSCHIG00000023137;ENSCHIG00000005534	7	8135	9	14209	0.183583
[truncated: 10,769 more rows]
