# Supplementary material for: Transcriptome-Wide Study Revealed That N6-Methyladenosine Participates in Regulation Meat Production in Goats
Source: Foods. 2023 Mar 9;12(6):1159. doi: 10.3390/foods12061159 (PMC10048064; doi:10.3390/foods12061159)
Supplement: Supplementary file 1 [file foods-12-01159-s001.zip › Table S6. Gene ontology analysis of unique genes associated with m6A peaks in NBY.xlsx]

## Sheet: Sheet1
Gene ontology analysis of unique genes associated with m6A peaks in NBY
GO_ID	GO_Term	GO_function	GO_class	Genes	S gene number	TS gene number	B gene number	TB gene number	pvalue
GO:0016020	membrane	cellular_component	3	ENSCHIG00000020567;ENSCHIG00000016495;ENSCHIG00000010277;ENSCHIG00000004875;ENSCHIG00000021980;ENSCHIG00000010335;ENSCHIG00000025928;ENSCHIG00000021379;ENSCHIG00000022221;ENSCHIG00000013738;ENSCHIG00000020914;ENSCHIG00000010522;ENSCHIG00000024012;ENSCHIG00000026749;ENSCHIG00000011250;ENSCHIG00000022237;ENSCHIG00000014293;ENSCHIG00000014708;ENSCHIG00000010766;ENSCHIG00000019455;ENSCHIG00000019044;…	327	860	4360	14209	1.33338e-06
GO:0016021	integral component of membrane	cellular_component	5	ENSCHIG00000014246;ENSCHIG00000026267;ENSCHIG00000022815;ENSCHIG00000021430;ENSCHIG00000025860;ENSCHIG00000012657;ENSCHIG00000017879;ENSCHIG00000022828;ENSCHIG00000016740;ENSCHIG00000015350;ENSCHIG00000009207;ENSCHIG00000026919;ENSCHIG00000018400;ENSCHIG00000010277;ENSCHIG00000014355;ENSCHIG00000024749;ENSCHIG00000026569;ENSCHIG00000019441;ENSCHIG00000026769;ENSCHIG00000002107;ENSCHIG00000024097;…	273	860	3537	14209	1.73385e-06
GO:0007202	activation of phospholipase C activity	biological_process	11	ENSCHIG00000017171;ENSCHIG00000026300;ENSCHIG00000027054;ENSCHIG00000005650;ENSCHIG00000016921	5	860	8	14209	3.85619e-05
GO:0006811	ion transport	biological_process	6	ENSCHIG00000014013;ENSCHIG00000019455;ENSCHIG00000023644;ENSCHIG00000018164;ENSCHIG00000025018;ENSCHIG00000014293;ENSCHIG00000017159;ENSCHIG00000023553;ENSCHIG00000022451;ENSCHIG00000023684;ENSCHIG00000019488;ENSCHIG00000012666;ENSCHIG00000005457;ENSCHIG00000012236;ENSCHIG00000011129;ENSCHIG00000025928;ENSCHIG00000022718;ENSCHIG00000024337;ENSCHIG00000024727;ENSCHIG00000026243;ENSCHIG00000022236;…	37	860	323	14209	0.000138679
GO:0005216	ion channel activity	molecular_function	6	ENSCHIG00000023553;ENSCHIG00000022718;ENSCHIG00000005457;ENSCHIG00000018164;ENSCHIG00000017279;ENSCHIG00000019488;ENSCHIG00000024125;ENSCHIG00000017361;ENSCHIG00000011129;ENSCHIG00000025127;ENSCHIG00000023574;ENSCHIG00000016974;ENSCHIG00000019165;ENSCHIG00000021980;ENSCHIG00000022451;ENSCHIG00000014013;ENSCHIG00000019455	17	860	111	14209	0.000352837
GO:0030054	cell junction	cellular_component	3	ENSCHIG00000005544;ENSCHIG00000009071;ENSCHIG00000004293;ENSCHIG00000016271;ENSCHIG00000026300;ENSCHIG00000017194;ENSCHIG00000024125;ENSCHIG00000021980;ENSCHIG00000024000;ENSCHIG00000017279;ENSCHIG00000021260;ENSCHIG00000014649;ENSCHIG00000022718;ENSCHIG00000017361;ENSCHIG00000011129;ENSCHIG00000015025;ENSCHIG00000017089;ENSCHIG00000006426;ENSCHIG00000026919;ENSCHIG00000013804;ENSCHIG00000013482;…	29	860	247	14209	0.000471964
GO:0055085	transmembrane transport	biological_process	6	ENSCHIG00000016655;ENSCHIG00000025127;ENSCHIG00000014661;ENSCHIG00000019165;ENSCHIG00000016974;ENSCHIG00000010253;ENSCHIG00000021136;ENSCHIG00000021575;ENSCHIG00000025928;ENSCHIG00000023165;ENSCHIG00000018337;ENSCHIG00000023574;ENSCHIG00000023684;ENSCHIG00000005530;ENSCHIG00000012045;ENSCHIG00000024341;ENSCHIG00000017815;ENSCHIG00000014763;ENSCHIG00000015326;ENSCHIG00000020343;ENSCHIG00000026700;…	39	860	373	14209	0.000600919
GO:0019933	cAMP-mediated signaling	biological_process	8	ENSCHIG00000025172;ENSCHIG00000022963;ENSCHIG00000024788;ENSCHIG00000022787;ENSCHIG00000014546	5	860	13	14209	0.000686512
GO:0005887	integral component of plasma membrane	cellular_component	6	ENSCHIG00000004293;ENSCHIG00000022451;ENSCHIG00000008732;ENSCHIG00000017361;ENSCHIG00000026938;ENSCHIG00000014503;ENSCHIG00000022718;ENSCHIG00000022787;ENSCHIG00000015906;ENSCHIG00000021379;ENSCHIG00000026700;ENSCHIG00000005365;ENSCHIG00000012719;ENSCHIG00000024097;ENSCHIG00000026919;ENSCHIG00000011218;ENSCHIG00000020693;ENSCHIG00000022929;ENSCHIG00000022687;ENSCHIG00000010390;ENSCHIG00000015661;…	32	860	291	14209	0.000779169
GO:0007156	homophilic cell adhesion via plasma membrane adhesion molecules	biological_process	7	ENSCHIG00000009966;ENSCHIG00000018245;ENSCHIG00000010522;ENSCHIG00000021311;ENSCHIG00000004923;ENSCHIG00000018764;ENSCHIG00000016271;ENSCHIG00000009485;ENSCHIG00000023866;ENSCHIG00000003900;ENSCHIG00000025256;ENSCHIG00000014575;ENSCHIG00000026830	13	860	81	14209	0.00108645
GO:0050715	positive regulation of cytokine secretion	biological_process	8	ENSCHIG00000016236;ENSCHIG00000016979;ENSCHIG00000008732;ENSCHIG00000026300;ENSCHIG00000022451	5	860	17	14209	0.0026949
GO:0045821	positive regulation of glycolytic process	biological_process	11	ENSCHIG00000020795;ENSCHIG00000016921;ENSCHIG00000022451;ENSCHIG00000020256	4	860	11	14209	0.00312005
GO:0042908	xenobiotic transport	biological_process	6	ENSCHIG00000021575;ENSCHIG00000021136;ENSCHIG00000024341;ENSCHIG00000019849	4	860	11	14209	0.00312005
GO:0034220	ion transmembrane transport	biological_process	7	ENSCHIG00000023684;ENSCHIG00000022451;ENSCHIG00000016974;ENSCHIG00000014013;ENSCHIG00000017279;ENSCHIG00000008729;ENSCHIG00000021980;ENSCHIG00000018164;ENSCHIG00000017361;ENSCHIG00000023553;ENSCHIG00000011129;ENSCHIG00000024125;ENSCHIG00000022815	13	860	92	14209	0.00350642
GO:0007416	synapse assembly	biological_process	6	ENSCHIG00000026919;ENSCHIG00000011218;ENSCHIG00000023168;ENSCHIG00000003900;ENSCHIG00000008324	5	860	18	14209	0.00354769
GO:0005886	plasma membrane	cellular_component	4	ENSCHIG00000007715;ENSCHIG00000004293;ENSCHIG00000024097;ENSCHIG00000026694;ENSCHIG00000010566;ENSCHIG00000026279;ENSCHIG00000023067;ENSCHIG00000008732;ENSCHIG00000018457;ENSCHIG00000026919;ENSCHIG00000018424;ENSCHIG00000021136;ENSCHIG00000014852;ENSCHIG00000017513;ENSCHIG00000010808;ENSCHIG00000002207;ENSCHIG00000008409;ENSCHIG00000026602;ENSCHIG00000011218;ENSCHIG00000014293;ENSCHIG00000011250;…	144	860	1928	14209	0.00358467
GO:0008627	intrinsic apoptotic signaling pathway in response to osmotic stress	biological_process	7	ENSCHIG00000023553;ENSCHIG00000013628	2	860	2	14209	0.00365928
GO:1902455	negative regulation of stem cell population maintenance	biological_process	7	ENSCHIG00000027031;ENSCHIG00000015358	2	860	2	14209	0.00365928
GO:0031622	positive regulation of fever generation	biological_process	11	ENSCHIG00000023277;ENSCHIG00000008732	2	860	2	14209	0.00365928
GO:0032800	receptor biosynthetic process	biological_process	7	ENSCHIG00000016979;ENSCHIG00000008732	2	860	2	14209	0.00365928
GO:0035701	hematopoietic stem cell migration	biological_process	7	ENSCHIG00000019860;ENSCHIG00000022287	2	860	2	14209	0.00365928
GO:0051525	NFAT protein binding	molecular_function	8	ENSCHIG00000019747;ENSCHIG00000000509	2	860	2	14209	0.00365928
GO:0019136	deoxynucleoside kinase activity	molecular_function	9	ENSCHIG00000025152;ENSCHIG00000025212	2	860	2	14209	0.00365928
GO:0016836	hydro-lyase activity	molecular_function	6	ENSCHIG00000019611;ENSCHIG00000022245	2	860	2	14209	0.00365928
GO:0002879	positive regulation of acute inflammatory response to non-antigenic stimulus	biological_process	11	ENSCHIG00000026627;ENSCHIG00000005922	2	860	2	14209	0.00365928
GO:1904976	cellular response to bleomycin	biological_process	7	ENSCHIG00000010689;ENSCHIG00000015542	2	860	2	14209	0.00365928
GO:0044027	hypermethylation of CpG island	biological_process	11	ENSCHIG00000027180;ENSCHIG00000019747	2	860	2	14209	0.00365928
GO:0090276	regulation of peptide hormone secretion	biological_process	9	ENSCHIG00000026627;ENSCHIG00000005922	2	860	2	14209	0.00365928
GO:0030343	vitamin D3 25-hydroxylase activity	molecular_function	6	ENSCHIG00000025011;ENSCHIG00000015003	2	860	2	14209	0.00365928
GO:0010513	positive regulation of phosphatidylinositol biosynthetic process	biological_process	10	ENSCHIG00000016921;ENSCHIG00000026300	2	860	2	14209	0.00365928
GO:0008514	organic anion transmembrane transporter activity	molecular_function	7	ENSCHIG00000024341;ENSCHIG00000025928	2	860	2	14209	0.00365928
GO:0016471	vacuolar proton-transporting V-type ATPase complex	cellular_component	7	ENSCHIG00000022236;ENSCHIG00000024337;ENSCHIG00000024394	3	860	6	14209	0.00384838
GO:0008378	galactosyltransferase activity	molecular_function	7	ENSCHIG00000000421;ENSCHIG00000003265;ENSCHIG00000019121	3	860	6	14209	0.00384838
GO:0050901	leukocyte tethering or rolling	biological_process	8	ENSCHIG00000011189;ENSCHIG00000008732;ENSCHIG00000019338;ENSCHIG00000005650	4	860	12	14209	0.00445781
GO:0072657	protein localization to membrane	biological_process	7	ENSCHIG00000023168;ENSCHIG00000025208;ENSCHIG00000025090;ENSCHIG00000009071	4	860	13	14209	0.00613395
GO:0042113	B cell activation	biological_process	7	ENSCHIG00000018429;ENSCHIG00000014503;ENSCHIG00000010166;ENSCHIG00000017171	4	860	13	14209	0.00613395
GO:0034364	high-density lipoprotein particle	cellular_component	5	ENSCHIG00000026829;ENSCHIG00000012715;ENSCHIG00000008250;ENSCHIG00000012548	4	860	13	14209	0.00613395
GO:0031210	phosphatidylcholine binding	molecular_function	6	ENSCHIG00000012715;ENSCHIG00000010166;ENSCHIG00000008250;ENSCHIG00000012719	4	860	13	14209	0.00613395
GO:0000788	nuclear nucleosome	cellular_component	6	ENSCHIG00000006649;ENSCHIG00000009699;ENSCHIG00000017135	3	860	7	14209	0.00643283
GO:0005313	L-glutamate transmembrane transporter activity	molecular_function	8	ENSCHIG00000022398;ENSCHIG00000018337;ENSCHIG00000026938	3	860	7	14209	0.00643283
GO:0072711	cellular response to hydroxyurea	biological_process	7	ENSCHIG00000018290;ENSCHIG00000015542;ENSCHIG00000010689	3	860	7	14209	0.00643283
GO:0000266	mitochondrial fission	biological_process	7	ENSCHIG00000012904;ENSCHIG00000024000;ENSCHIG00000010590	3	860	7	14209	0.00643283
GO:2000463	positive regulation of excitatory postsynaptic potential	biological_process	9	ENSCHIG00000020521;ENSCHIG00000011358;ENSCHIG00000026919	3	860	7	14209	0.00643283
GO:0002720	positive regulation of cytokine production involved in immune response	biological_process	8	ENSCHIG00000005922;ENSCHIG00000000509;ENSCHIG00000026627	3	860	7	14209	0.00643283
GO:0020037	heme binding	molecular_function	6	ENSCHIG00000011979;ENSCHIG00000012914;ENSCHIG00000022245;ENSCHIG00000017070;ENSCHIG00000012801;ENSCHIG00000008704;ENSCHIG00000015158;ENSCHIG00000025011;ENSCHIG00000015003;ENSCHIG00000002220;ENSCHIG00000023277;ENSCHIG00000020914	12	860	89	14209	0.00719883
GO:0004601	peroxidase activity	molecular_function	4	ENSCHIG00000012801;ENSCHIG00000011573;ENSCHIG00000010761;ENSCHIG00000023277;ENSCHIG00000011979	5	860	21	14209	0.00724533
GO:0032722	positive regulation of chemokine production	biological_process	8	ENSCHIG00000008732;ENSCHIG00000026627;ENSCHIG00000005922;ENSCHIG00000008729	4	860	14	14209	0.00818153
GO:1902004	positive regulation of amyloid-beta formation	biological_process	9	ENSCHIG00000027180;ENSCHIG00000012725;ENSCHIG00000013628;ENSCHIG00000008732	4	860	14	14209	0.00818153
GO:0045954	positive regulation of natural killer cell mediated cytotoxicity	biological_process	8	ENSCHIG00000011749;ENSCHIG00000012648;ENSCHIG00000010166;ENSCHIG00000016236	4	860	14	14209	0.00818153
GO:0090336	positive regulation of brown fat cell differentiation	biological_process	9	ENSCHIG00000000509;ENSCHIG00000024375;ENSCHIG00000011853;ENSCHIG00000023277	4	860	14	14209	0.00818153
GO:0090316	positive regulation of intracellular protein transport	biological_process	9	ENSCHIG00000012350;ENSCHIG00000023168;ENSCHIG00000010170;ENSCHIG00000015855	4	860	14	14209	0.00818153
GO:0060079	excitatory postsynaptic potential	biological_process	7	ENSCHIG00000022718;ENSCHIG00000017279;ENSCHIG00000024125;ENSCHIG00000017361;ENSCHIG00000021980;ENSCHIG00000022451	6	860	30	14209	0.00820595
GO:0007186	G protein-coupled receptor signaling pathway	biological_process	5	ENSCHIG00000022828;ENSCHIG00000016484;ENSCHIG00000006885;ENSCHIG00000023476;ENSCHIG00000003376;ENSCHIG00000012516;ENSCHIG00000013874;ENSCHIG00000008409;ENSCHIG00000026300;ENSCHIG00000024097;ENSCHIG00000022787;ENSCHIG00000026279;ENSCHIG00000000519;ENSCHIG00000024203;ENSCHIG00000011853;ENSCHIG00000026267;ENSCHIG00000021430;ENSCHIG00000008127;ENSCHIG00000016495;ENSCHIG00000026627;ENSCHIG00000026600;…	29	860	300	14209	0.00857933
GO:0032391	photoreceptor connecting cilium	cellular_component	6	ENSCHIG00000016019;ENSCHIG00000025256;ENSCHIG00000019317;ENSCHIG00000008364;ENSCHIG00000022197;ENSCHIG00000024837	6	860	31	14209	0.00966624
GO:0046325	negative regulation of glucose import	biological_process	10	ENSCHIG00000010566;ENSCHIG00000008732;ENSCHIG00000027180	3	860	8	14209	0.00983271
GO:0045723	positive regulation of fatty acid biosynthetic process	biological_process	9	ENSCHIG00000020795;ENSCHIG00000012715;ENSCHIG00000008250	3	860	8	14209	0.00983271
GO:0015020	glucuronosyltransferase activity	molecular_function	7	ENSCHIG00000020305;ENSCHIG00000009526;ENSCHIG00000026007	3	860	8	14209	0.00983271
GO:0098712	L-glutamate import across plasma membrane	biological_process	7	ENSCHIG00000026938;ENSCHIG00000018337	2	860	3	14209	0.0105358
GO:0002573	myeloid leukocyte differentiation	biological_process	7	ENSCHIG00000019747;ENSCHIG00000022287	2	860	3	14209	0.0105358
GO:0002719	negative regulation of cytokine production involved in immune response	biological_process	8	ENSCHIG00000008732;ENSCHIG00000016979	2	860	3	14209	0.0105358
GO:0033600	negative regulation of mammary gland epithelial cell proliferation	biological_process	9	ENSCHIG00000017171;ENSCHIG00000021344	2	860	3	14209	0.0105358
GO:0031952	regulation of protein autophosphorylation	biological_process	10	ENSCHIG00000020693;ENSCHIG00000012974	2	860	3	14209	0.0105358
GO:0015501	glutamate:sodium symporter activity	molecular_function	8	ENSCHIG00000026938;ENSCHIG00000018337	2	860	3	14209	0.0105358
GO:1990075	periciliary membrane compartment	cellular_component	5	ENSCHIG00000019317;ENSCHIG00000024837	2	860	3	14209	0.0105358
GO:0005314	high-affinity glutamate transmembrane transporter activity	molecular_function	9	ENSCHIG00000026938;ENSCHIG00000018337	2	860	3	14209	0.0105358
GO:0042866	pyruvate biosynthetic process	biological_process	10	ENSCHIG00000021911;ENSCHIG00000018410	2	860	3	14209	0.0105358
GO:0016208	AMP binding	molecular_function	5	ENSCHIG00000021744;ENSCHIG00000018530	2	860	3	14209	0.0105358
GO:0043587	tongue morphogenesis	biological_process	7	ENSCHIG00000017070;ENSCHIG00000018963	2	860	3	14209	0.0105358
GO:0070779	D-aspartate import across plasma membrane	biological_process	13	ENSCHIG00000018337;ENSCHIG00000026938	2	860	3	14209	0.0105358
GO:0007210	serotonin receptor signaling pathway	biological_process	5	ENSCHIG00000016921;ENSCHIG00000026300	2	860	3	14209	0.0105358
GO:0015711	organic anion transport	biological_process	8	ENSCHIG00000024341;ENSCHIG00000025928	2	860	3	14209	0.0105358
GO:0009157	deoxyribonucleoside monophosphate biosynthetic process	biological_process	10	ENSCHIG00000025212;ENSCHIG00000025152	2	860	3	14209	0.0105358
GO:0036378	calcitriol biosynthetic process from calciol	biological_process	6	ENSCHIG00000015003;ENSCHIG00000025011	2	860	3	14209	0.0105358
GO:0017157	regulation of exocytosis	biological_process	7	ENSCHIG00000000529;ENSCHIG00000011358;ENSCHIG00000013804;ENSCHIG00000014546	4	860	15	14209	0.0106304
GO:0043025	neuronal cell body	cellular_component	5	ENSCHIG00000000510;ENSCHIG00000022451;ENSCHIG00000026845;ENSCHIG00000022845;ENSCHIG00000023067;ENSCHIG00000021136;ENSCHIG00000013519;ENSCHIG00000014852;ENSCHIG00000014436;ENSCHIG00000014877;ENSCHIG00000014013;ENSCHIG00000024788;ENSCHIG00000026602	13	860	105	14209	0.0106918
GO:0007155	cell adhesion	biological_process	4	ENSCHIG00000019338;ENSCHIG00000014170;ENSCHIG00000009966;ENSCHIG00000025256;ENSCHIG00000026694;ENSCHIG00000024483;ENSCHIG00000019712;ENSCHIG00000014575;ENSCHIG00000021568;ENSCHIG00000026919;ENSCHIG00000023866;ENSCHIG00000018245;ENSCHIG00000019044;ENSCHIG00000016271;ENSCHIG00000018764;ENSCHIG00000013482;ENSCHIG00000014649;ENSCHIG00000021311;ENSCHIG00000005650;ENSCHIG00000008249;ENSCHIG00000013151;…	25	860	254	14209	0.0113201
GO:0017156	calcium-ion regulated exocytosis	biological_process	9	ENSCHIG00000011358;ENSCHIG00000021406;ENSCHIG00000014546	3	860	9	14209	0.0140923
GO:0015813	L-glutamate transmembrane transport	biological_process	11	ENSCHIG00000018337;ENSCHIG00000022398;ENSCHIG00000026938	3	860	9	14209	0.0140923
GO:0022857	transmembrane transporter activity	molecular_function	4	ENSCHIG00000016655;ENSCHIG00000020343;ENSCHIG00000014763;ENSCHIG00000021136;ENSCHIG00000020709;ENSCHIG00000024727;ENSCHIG00000015906;ENSCHIG00000025928;ENSCHIG00000010253;ENSCHIG00000015100;ENSCHIG00000023067;ENSCHIG00000019849;ENSCHIG00000021575;ENSCHIG00000015326	14	860	121	14209	0.0145628
GO:0005507	copper ion binding	molecular_function	8	ENSCHIG00000015358;ENSCHIG00000012715;ENSCHIG00000010610;ENSCHIG00000006571;ENSCHIG00000022166;ENSCHIG00000015374	6	860	34	14209	0.0151434
GO:0010975	regulation of neuron projection development	biological_process	10	ENSCHIG00000014877;ENSCHIG00000013341;ENSCHIG00000013519;ENSCHIG00000013468;ENSCHIG00000026845	5	860	25	14209	0.0154883
GO:0006836	neurotransmitter transport	biological_process	6	ENSCHIG00000016655;ENSCHIG00000011358;ENSCHIG00000021136;ENSCHIG00000026700	4	860	17	14209	0.0168336
GO:0032981	mitochondrial respiratory chain complex I assembly	biological_process	9	ENSCHIG00000025172;ENSCHIG00000016604;ENSCHIG00000000355;ENSCHIG00000014906;ENSCHIG00000013953;ENSCHIG00000025366	6	860	35	14209	0.0173673
GO:0006139	nucleobase-containing compound metabolic process	biological_process	6	ENSCHIG00000025470;ENSCHIG00000025152;ENSCHIG00000013984;ENSCHIG00000025212;ENSCHIG00000015542	5	860	26	14209	0.018245
GO:0045184	establishment of protein localization	biological_process	6	ENSCHIG00000024837;ENSCHIG00000018963;ENSCHIG00000019044;ENSCHIG00000026919;ENSCHIG00000006664	5	860	26	14209	0.018245
GO:0046933	proton-transporting ATP synthase activity, rotational mechanism	molecular_function	10	ENSCHIG00000012236;ENSCHIG00000014708;ENSCHIG00000010079	3	860	10	14209	0.0192384
GO:2000781	positive regulation of double-strand break repair	biological_process	11	ENSCHIG00000015542;ENSCHIG00000010689;ENSCHIG00000018290	3	860	10	14209	0.0192384
GO:0045664	regulation of neuron differentiation	biological_process	9	ENSCHIG00000019860;ENSCHIG00000026845;ENSCHIG00000026919	3	860	10	14209	0.0192384
GO:0050910	detection of mechanical stimulus involved in sensory perception of sound	biological_process	6	ENSCHIG00000022287;ENSCHIG00000017361;ENSCHIG00000024837	3	860	10	14209	0.0192384
GO:0043303	mast cell degranulation	biological_process	9	ENSCHIG00000010166;ENSCHIG00000022287	2	860	4	14209	0.0202277
GO:0002087	regulation of respiratory gaseous exchange by neurological system process	biological_process	8	ENSCHIG00000026919;ENSCHIG00000019810	2	860	4	14209	0.0202277
GO:1903724	positive regulation of centriole elongation	biological_process	12	ENSCHIG00000003788;ENSCHIG00000011238	2	860	4	14209	0.0202277
GO:0002925	positive regulation of humoral immune response mediated by circulating immunoglobulin	biological_process	12	ENSCHIG00000014931;ENSCHIG00000008732	2	860	4	14209	0.0202277
GO:0005004	GPI-linked ephrin receptor activity	molecular_function	11	ENSCHIG00000020693;ENSCHIG00000010390	2	860	4	14209	0.0202277
GO:0042448	progesterone metabolic process	biological_process	8	ENSCHIG00000015158;ENSCHIG00000017969	2	860	4	14209	0.0202277
GO:0045347	negative regulation of MHC class II biosynthetic process	biological_process	9	ENSCHIG00000019747;ENSCHIG00000016979	2	860	4	14209	0.0202277
GO:0006166	purine ribonucleoside salvage	biological_process	9	ENSCHIG00000014710;ENSCHIG00000018530	2	860	4	14209	0.0202277
GO:0072719	cellular response to cisplatin	biological_process	7	ENSCHIG00000010689;ENSCHIG00000015542	2	860	4	14209	0.0202277
GO:0051378	serotonin binding	molecular_function	5	ENSCHIG00000026300;ENSCHIG00000016921	2	860	4	14209	0.0202277
GO:0004605	phosphatidate cytidylyltransferase activity	molecular_function	8	ENSCHIG00000002443;ENSCHIG00000012002	2	860	4	14209	0.0202277
GO:0051591	response to cAMP	biological_process	8	ENSCHIG00000022963;ENSCHIG00000025172	2	860	4	14209	0.0202277
GO:0008194	UDP-glycosyltransferase activity	molecular_function	6	ENSCHIG00000009526;ENSCHIG00000020305	2	860	4	14209	0.0202277
GO:0019206	nucleoside kinase activity	molecular_function	8	ENSCHIG00000025152;ENSCHIG00000025212	2	860	4	14209	0.0202277
GO:0031262	Ndc80 complex	cellular_component	4	ENSCHIG00000021502;ENSCHIG00000021734	2	860	4	14209	0.0202277
GO:0002385	mucosal immune response	biological_process	6	ENSCHIG00000005922;ENSCHIG00000026627	2	860	4	14209	0.0202277
GO:0014070	response to organic cyclic compound	biological_process	6	ENSCHIG00000008978;ENSCHIG00000022451	2	860	4	14209	0.0202277
GO:0004985	opioid receptor activity	molecular_function	7	ENSCHIG00000024097;ENSCHIG00000016495	2	860	4	14209	0.0202277
GO:0006101	citrate metabolic process	biological_process	7	ENSCHIG00000007667;ENSCHIG00000027013	2	860	4	14209	0.0202277
GO:0015349	thyroid hormone transmembrane transporter activity	molecular_function	7	ENSCHIG00000019849;ENSCHIG00000025928	2	860	4	14209	0.0202277
GO:0032483	regulation of Rab protein signal transduction	biological_process	11	ENSCHIG00000003140;ENSCHIG00000018086	2	860	4	14209	0.0202277
GO:0032000	positive regulation of fatty acid beta-oxidation	biological_process	9	ENSCHIG00000004597;ENSCHIG00000015049	2	860	4	14209	0.0202277
GO:0038003	opioid receptor signaling pathway	biological_process	6	ENSCHIG00000024097;ENSCHIG00000016495	2	860	4	14209	0.0202277
GO:0031119	tRNA pseudouridine synthesis	biological_process	11	ENSCHIG00000021531;ENSCHIG00000011118	2	860	4	14209	0.0202277
GO:0098664	G protein-coupled serotonin receptor signaling pathway	biological_process	6	ENSCHIG00000026300;ENSCHIG00000016921	2	860	4	14209	0.0202277
GO:0070778	L-aspartate transmembrane transport	biological_process	7	ENSCHIG00000018337;ENSCHIG00000022398	2	860	4	14209	0.0202277
GO:0045794	negative regulation of cell volume	biological_process	8	ENSCHIG00000022451;ENSCHIG00000025127	2	860	4	14209	0.0202277
GO:0046879	hormone secretion	biological_process	7	ENSCHIG00000011358;ENSCHIG00000011853	2	860	4	14209	0.0202277
GO:0006754	ATP biosynthetic process	biological_process	12	ENSCHIG00000017159;ENSCHIG00000022398;ENSCHIG00000014708;ENSCHIG00000010079	4	860	18	14209	0.0206296
GO:0120162	positive regulation of cold-induced thermogenesis	biological_process	7	ENSCHIG00000013874;ENSCHIG00000010566;ENSCHIG00000020567;ENSCHIG00000011853;ENSCHIG00000018424;ENSCHIG00000024295;ENSCHIG00000016424;ENSCHIG00000017135	8	860	57	14209	0.0206889
GO:0032715	negative regulation of interleukin-6 production	biological_process	8	ENSCHIG00000018429;ENSCHIG00000008732;ENSCHIG00000014330;ENSCHIG00000016979;ENSCHIG00000014900	5	860	28	14209	0.024684
GO:0060078	regulation of postsynaptic membrane potential	biological_process	6	ENSCHIG00000017361;ENSCHIG00000024125;ENSCHIG00000017279;ENSCHIG00000014013	4	860	19	14209	0.02491
GO:0007157	heterophilic cell-cell adhesion via plasma membrane cell adhesion molecules	biological_process	7	ENSCHIG00000005650;ENSCHIG00000016236;ENSCHIG00000009485;ENSCHIG00000026919	4	860	19	14209	0.02491
GO:0005230	extracellular ligand-gated ion channel activity	molecular_function	8	ENSCHIG00000024125;ENSCHIG00000017361;ENSCHIG00000017279;ENSCHIG00000011129	4	860	19	14209	0.02491
GO:0005198	structural molecule activity	molecular_function	3	ENSCHIG00000004293;ENSCHIG00000018811;ENSCHIG00000012661;ENSCHIG00000021260;ENSCHIG00000002155;ENSCHIG00000013100;ENSCHIG00000002207;ENSCHIG00000015025	8	860	59	14209	0.0249962
GO:0043198	dendritic shaft	cellular_component	5	ENSCHIG00000000510;ENSCHIG00000003900;ENSCHIG00000013519	3	860	11	14209	0.0252828
GO:0045580	regulation of T cell differentiation	biological_process	9	ENSCHIG00000017070;ENSCHIG00000014302;ENSCHIG00000016236	3	860	11	14209	0.0252828
GO:0004970	ionotropic glutamate receptor activity	molecular_function	7	ENSCHIG00000021980;ENSCHIG00000014013;ENSCHIG00000022718	3	860	11	14209	0.0252828
GO:0022848	acetylcholine-gated cation-selective channel activity	molecular_function	10	ENSCHIG00000017361;ENSCHIG00000024125;ENSCHIG00000017279	3	860	11	14209	0.0252828
GO:0071711	basement membrane organization	biological_process	7	ENSCHIG00000017194;ENSCHIG00000013089;ENSCHIG00000020897	3	860	11	14209	0.0252828
GO:0005747	mitochondrial respiratory chain complex I	cellular_component	7	ENSCHIG00000016604;ENSCHIG00000013953;ENSCHIG00000014906;ENSCHIG00000025172;ENSCHIG00000018443;ENSCHIG00000022888	6	860	38	14209	0.0253577
GO:0086091	regulation of heart rate by cardiac conduction	biological_process	10	ENSCHIG00000018205;ENSCHIG00000019488;ENSCHIG00000014649;ENSCHIG00000019455;ENSCHIG00000016271	5	860	29	14209	0.0283867
GO:0097546	ciliary base	cellular_component	5	ENSCHIG00000025987;ENSCHIG00000022197;ENSCHIG00000019578;ENSCHIG00000024391	4	860	20	14209	0.0296864
GO:0060271	cilium assembly	biological_process	7	ENSCHIG00000023674;ENSCHIG00000006664;ENSCHIG00000020627;ENSCHIG00000018963;ENSCHIG00000021972;ENSCHIG00000024872;ENSCHIG00000022197;ENSCHIG00000026931;ENSCHIG00000023300;ENSCHIG00000025886;ENSCHIG00000010170;ENSCHIG00000018245;ENSCHIG00000009253	13	860	121	14209	0.0312745
GO:0002250	adaptive immune response	biological_process	5	ENSCHIG00000027054;ENSCHIG00000017824;ENSCHIG00000011494;ENSCHIG00000011749;ENSCHIG00000014302;ENSCHIG00000015976	6	860	40	14209	0.0318588
GO:0009451	RNA modification	biological_process	9	ENSCHIG00000012872;ENSCHIG00000021531;ENSCHIG00000011118	3	860	12	14209	0.0322245
GO:0001518	voltage-gated sodium channel complex	cellular_component	9	ENSCHIG00000023553;ENSCHIG00000018164;ENSCHIG00000016974	3	860	12	14209	0.0322245
GO:0015276	ligand-gated ion channel activity	molecular_function	7	ENSCHIG00000021980;ENSCHIG00000014013;ENSCHIG00000022718	3	860	12	14209	0.0322245
GO:0030889	negative regulation of B cell proliferation	biological_process	11	ENSCHIG00000013628;ENSCHIG00000016979;ENSCHIG00000014049	3	860	12	14209	0.0322245
GO:0060236	regulation of mitotic spindle organization	biological_process	8	ENSCHIG00000024295;ENSCHIG00000023476;ENSCHIG00000010944	3	860	12	14209	0.0322245
GO:0009982	pseudouridine synthase activity	molecular_function	6	ENSCHIG00000021531;ENSCHIG00000012872;ENSCHIG00000011118	3	860	12	14209	0.0322245
GO:0030301	cholesterol transport	biological_process	9	ENSCHIG00000011250;ENSCHIG00000003788;ENSCHIG00000026829	3	860	12	14209	0.0322245
GO:0005003	ephrin receptor activity	molecular_function	10	ENSCHIG00000020693;ENSCHIG00000010390;ENSCHIG00000021379	3	860	12	14209	0.0322245
GO:0000445	THO complex part of transcription export complex	cellular_component	5	ENSCHIG00000026592;ENSCHIG00000018603	2	860	5	14209	0.0323696
GO:0042775	mitochondrial ATP synthesis coupled electron transport	biological_process	9	ENSCHIG00000022888;ENSCHIG00000018443	2	860	5	14209	0.0323696
GO:0006072	glycerol-3-phosphate metabolic process	biological_process	8	ENSCHIG00000015897;ENSCHIG00000020256	2	860	5	14209	0.0323696
GO:0033631	cell-cell adhesion mediated by integrin	biological_process	6	ENSCHIG00000019044;ENSCHIG00000019338	2	860	5	14209	0.0323696
GO:0048278	vesicle docking	biological_process	6	ENSCHIG00000013089;ENSCHIG00000011358	2	860	5	14209	0.0323696
GO:0004993	G protein-coupled serotonin receptor activity	molecular_function	8	ENSCHIG00000026300;ENSCHIG00000016921	2	860	5	14209	0.0323696
GO:0015183	L-aspartate transmembrane transporter activity	molecular_function	5	ENSCHIG00000018337;ENSCHIG00000022398	2	860	5	14209	0.0323696
GO:0000347	THO complex	cellular_component	4	ENSCHIG00000018603;ENSCHIG00000026592	2	860	5	14209	0.0323696
GO:0042043	neurexin family protein binding	molecular_function	6	ENSCHIG00000026919;ENSCHIG00000025090	2	860	5	14209	0.0323696
GO:0042629	mast cell granule	cellular_component	9	ENSCHIG00000022287;ENSCHIG00000010166	2	860	5	14209	0.0323696
GO:0070828	heterochromatin organization	biological_process	6	ENSCHIG00000015358;ENSCHIG00000010885	2	860	5	14209	0.0323696
GO:0070201	regulation of establishment of protein localization	biological_process	7	ENSCHIG00000010170;ENSCHIG00000012350	2	860	5	14209	0.0323696
GO:0019509	L-methionine salvage from methylthioadenosine	biological_process	12	ENSCHIG00000014710;ENSCHIG00000019343	2	860	5	14209	0.0323696
GO:0034372	very-low-density lipoprotein particle remodeling	biological_process	10	ENSCHIG00000026829;ENSCHIG00000012715	2	860	5	14209	0.0323696
GO:0001768	establishment of T cell polarity	biological_process	7	ENSCHIG00000016236;ENSCHIG00000017070	2	860	5	14209	0.0323696
GO:0016024	CDP-diacylglycerol biosynthetic process	biological_process	11	ENSCHIG00000012002;ENSCHIG00000002443	2	860	5	14209	0.0323696
GO:0070492	oligosaccharide binding	molecular_function	5	ENSCHIG00000015358;ENSCHIG00000005650	2	860	5	14209	0.0323696
GO:0031985	Golgi cisterna	cellular_component	7	ENSCHIG00000020601;ENSCHIG00000011189	2	860	5	14209	0.0323696
GO:0043406	positive regulation of MAP kinase activity	biological_process	12	ENSCHIG00000022287;ENSCHIG00000010166;ENSCHIG00000026300;ENSCHIG00000024821;ENSCHIG00000008732	5	860	30	14209	0.0324228
GO:0050729	positive regulation of inflammatory response	biological_process	9	ENSCHIG00000017081;ENSCHIG00000012315;ENSCHIG00000019805;ENSCHIG00000024375;ENSCHIG00000008127;ENSCHIG00000022687	6	860	41	14209	0.0354808
GO:0005261	cation channel activity	molecular_function	7	ENSCHIG00000023553;ENSCHIG00000016974;ENSCHIG00000008729;ENSCHIG00000022718;ENSCHIG00000018164	5	860	31	14209	0.0367991
GO:0016757	transferase activity, transferring glycosyl groups	molecular_function	5	ENSCHIG00000003265;ENSCHIG00000020305;ENSCHIG00000011787;ENSCHIG00000011189;ENSCHIG00000018530;ENSCHIG00000011713;ENSCHIG00000014710;ENSCHIG00000026547;ENSCHIG00000013738;ENSCHIG00000023768;ENSCHIG00000009526;ENSCHIG00000024307;ENSCHIG00000025661;ENSCHIG00000026007;ENSCHIG00000000421;ENSCHIG00000019121	16	860	163	14209	0.038244
GO:0030198	extracellular matrix organization	biological_process	6	ENSCHIG00000019044;ENSCHIG00000021568;ENSCHIG00000020897;ENSCHIG00000008249;ENSCHIG00000008732;ENSCHIG00000007017;ENSCHIG00000027074;ENSCHIG00000025141	8	860	64	14209	0.0384139
GO:0034765	regulation of ion transmembrane transport	biological_process	8	ENSCHIG00000019165;ENSCHIG00000019455;ENSCHIG00000023553;ENSCHIG00000019488;ENSCHIG00000005457;ENSCHIG00000018164;ENSCHIG00000023684;ENSCHIG00000016974;ENSCHIG00000023574	9	860	76	14209	0.0394154
GO:0016705	oxidoreductase activity, acting on paired donors, with incorporation or reduction of molecular oxygen	molecular_function	5	ENSCHIG00000002220;ENSCHIG00000017070;ENSCHIG00000012914;ENSCHIG00000025011;ENSCHIG00000022245;ENSCHIG00000015158;ENSCHIG00000015003	7	860	53	14209	0.0395236
GO:0004497	monooxygenase activity	molecular_function	5	ENSCHIG00000015003;ENSCHIG00000022245;ENSCHIG00000015158;ENSCHIG00000025011;ENSCHIG00000017070;ENSCHIG00000024501;ENSCHIG00000012914	7	860	53	14209	0.0395236
GO:0006270	DNA replication initiation	biological_process	8	ENSCHIG00000022720;ENSCHIG00000023300;ENSCHIG00000023781	3	860	13	14209	0.0400517
GO:0001825	blastocyst formation	biological_process	5	ENSCHIG00000016424;ENSCHIG00000017016;ENSCHIG00000022750	3	860	13	14209	0.0400517
GO:0045216	cell-cell junction organization	biological_process	6	ENSCHIG00000017089;ENSCHIG00000021260;ENSCHIG00000002207	3	860	13	14209	0.0400517
GO:0038023	signaling receptor activity	molecular_function	4	ENSCHIG00000011749;ENSCHIG00000022451;ENSCHIG00000022718;ENSCHIG00000014013;ENSCHIG00000015902;ENSCHIG00000008127;ENSCHIG00000014891;ENSCHIG00000021980	8	860	65	14209	0.0415811
GO:0000786	nucleosome	cellular_component	5	ENSCHIG00000010885;ENSCHIG00000008340;ENSCHIG00000006672;ENSCHIG00000006209;ENSCHIG00000010392;ENSCHIG00000006649;ENSCHIG00000012155;ENSCHIG00000011284;ENSCHIG00000009699;ENSCHIG00000010006	10	860	89	14209	0.0422435
GO:0005244	voltage-gated ion channel activity	molecular_function	9	ENSCHIG00000019488;ENSCHIG00000023574;ENSCHIG00000019455;ENSCHIG00000005457;ENSCHIG00000016974;ENSCHIG00000023553;ENSCHIG00000019165;ENSCHIG00000018164;ENSCHIG00000023684	9	860	78	14209	0.0454086
GO:0090630	activation of GTPase activity	biological_process	9	ENSCHIG00000015049;ENSCHIG00000022606;ENSCHIG00000015855;ENSCHIG00000021379;ENSCHIG00000010166	5	860	33	14209	0.0465914
GO:0030098	lymphocyte differentiation	biological_process	7	ENSCHIG00000024631;ENSCHIG00000019747	2	860	6	14209	0.0466303
GO:0000731	DNA synthesis involved in DNA repair	biological_process	9	ENSCHIG00000007241;ENSCHIG00000009151	2	860	6	14209	0.0466303
GO:0048246	macrophage chemotaxis	biological_process	6	ENSCHIG00000017756;ENSCHIG00000017081	2	860	6	14209	0.0466303
GO:0055078	sodium ion homeostasis	biological_process	10	ENSCHIG00000026007;ENSCHIG00000018164	2	860	6	14209	0.0466303
GO:0002320	lymphoid progenitor cell differentiation	biological_process	7	ENSCHIG00000022287;ENSCHIG00000019747	2	860	6	14209	0.0466303
GO:0032405	MutLalpha complex binding	molecular_function	6	ENSCHIG00000021916;ENSCHIG00000015863	2	860	6	14209	0.0466303
GO:0071398	cellular response to fatty acid	biological_process	7	ENSCHIG00000026627;ENSCHIG00000005922	2	860	6	14209	0.0466303
GO:1903146	regulation of autophagy of mitochondrion	biological_process	9	ENSCHIG00000024000;ENSCHIG00000027180	2	860	6	14209	0.0466303
GO:0006287	base-excision repair, gap-filling	biological_process	8	ENSCHIG00000015863;ENSCHIG00000007241	2	860	6	14209	0.0466303
GO:0046470	phosphatidylcholine metabolic process	biological_process	9	ENSCHIG00000024480;ENSCHIG00000012715	2	860	6	14209	0.0466303
GO:0007614	short-term memory	biological_process	6	ENSCHIG00000020521;ENSCHIG00000010799	2	860	6	14209	0.0466303
GO:0038066	p38MAPK cascade	biological_process	13	ENSCHIG00000000509;ENSCHIG00000024066	2	860	6	14209	0.0466303
GO:1905050	positive regulation of metallopeptidase activity	biological_process	11	ENSCHIG00000000509;ENSCHIG00000004293	2	860	6	14209	0.0466303
GO:0070972	protein localization to endoplasmic reticulum	biological_process	8	ENSCHIG00000018205;ENSCHIG00000015518	2	860	6	14209	0.0466303
GO:0051006	positive regulation of lipoprotein lipase activity	biological_process	9	ENSCHIG00000012715;ENSCHIG00000008250	2	860	6	14209	0.0466303
GO:0150077	regulation of neuroinflammatory response	biological_process	9	ENSCHIG00000015902;ENSCHIG00000023277	2	860	6	14209	0.0466303
GO:0070327	thyroid hormone transport	biological_process	7	ENSCHIG00000025928;ENSCHIG00000019849	2	860	6	14209	0.0466303
GO:0086073	bundle of His cell-Purkinje myocyte adhesion involved in cell communication	biological_process	7	ENSCHIG00000014649;ENSCHIG00000016271	2	860	6	14209	0.0466303
GO:0043274	phospholipase binding	molecular_function	6	ENSCHIG00000022963;ENSCHIG00000005650	2	860	6	14209	0.0466303
GO:0060294	cilium movement involved in cell motility	biological_process	7	ENSCHIG00000020627;ENSCHIG00000025886	2	860	6	14209	0.0466303
GO:0042627	chylomicron	cellular_component	5	ENSCHIG00000012715;ENSCHIG00000008250	2	860	6	14209	0.0466303
GO:1904948	midbrain dopaminergic neuron differentiation	biological_process	8	ENSCHIG00000027031;ENSCHIG00000022333	2	860	6	14209	0.0466303
GO:0004679	AMP-activated protein kinase activity	molecular_function	9	ENSCHIG00000014436;ENSCHIG00000024391	2	860	6	14209	0.0466303
GO:0016709	oxidoreductase activity, acting on paired donors, with incorporation or reduction of molecular oxygen, NAD(P)H as one donor, and incorporation of one atom of oxygen	molecular_function	6	ENSCHIG00000024501;ENSCHIG00000017070	2	860	6	14209	0.0466303
GO:0051384	response to glucocorticoid	biological_process	8	ENSCHIG00000016979;ENSCHIG00000008732	2	860	6	14209	0.0466303
GO:0033700	phospholipid efflux	biological_process	9	ENSCHIG00000023165;ENSCHIG00000012715	2	860	6	14209	0.0466303
GO:2000343	positive regulation of chemokine (C-X-C motif) ligand 2 production	biological_process	9	ENSCHIG00000008732;ENSCHIG00000008729	2	860	6	14209	0.0466303
GO:0008331	high voltage-gated calcium channel activity	molecular_function	10	ENSCHIG00000005457;ENSCHIG00000019488	2	860	6	14209	0.0466303
GO:0016174	NAD(P)H oxidase activity	molecular_function	7	ENSCHIG00000024501;ENSCHIG00000012801	2	860	6	14209	0.0466303
GO:0048265	response to pain	biological_process	6	ENSCHIG00000023927;ENSCHIG00000022845	2	860	6	14209	0.0466303
GO:0060100	positive regulation of phagocytosis, engulfment	biological_process	9	ENSCHIG00000010566;ENSCHIG00000008094	2	860	6	14209	0.0466303
GO:0046784	viral mRNA export from host cell nucleus	biological_process	7	ENSCHIG00000026592;ENSCHIG00000018603	2	860	6	14209	0.0466303
GO:0070613	regulation of protein processing	biological_process	9	ENSCHIG00000022197;ENSCHIG00000024391	2	860	6	14209	0.0466303
GO:0045211	postsynaptic membrane	cellular_component	5	ENSCHIG00000017279;ENSCHIG00000022718;ENSCHIG00000011129;ENSCHIG00000014013;ENSCHIG00000017361;ENSCHIG00000024125;ENSCHIG00000021980	7	860	55	14209	0.046959
GO:0008137	NADH dehydrogenase (ubiquinone) activity	molecular_function	8	ENSCHIG00000022888;ENSCHIG00000014906;ENSCHIG00000025172;ENSCHIG00000018443	4	860	23	14209	0.0470535
GO:0007193	adenylate cyclase-inhibiting G protein-coupled receptor signaling pathway	biological_process	8	ENSCHIG00000008409;ENSCHIG00000024097;ENSCHIG00000016495;ENSCHIG00000026627	4	860	23	14209	0.0470535
GO:0046034	ATP metabolic process	biological_process	4	ENSCHIG00000017127;ENSCHIG00000014708;ENSCHIG00000024019;ENSCHIG00000025470	4	860	23	14209	0.0470535
GO:0032729	positive regulation of interferon-gamma production	biological_process	8	ENSCHIG00000011749;ENSCHIG00000008732;ENSCHIG00000014900;ENSCHIG00000010166;ENSCHIG00000016236;ENSCHIG00000019849	6	860	44	14209	0.0478891
GO:0006813	potassium ion transport	biological_process	9	ENSCHIG00000019165;ENSCHIG00000008910;ENSCHIG00000023684;ENSCHIG00000019455;ENSCHIG00000003788;ENSCHIG00000019660;ENSCHIG00000023574;ENSCHIG00000026243;ENSCHIG00000025127	9	860	79	14209	0.0486213
GO:0033344	cholesterol efflux	biological_process	10	ENSCHIG00000023165;ENSCHIG00000025165;ENSCHIG00000012715	3	860	14	14209	0.0487436
GO:0042098	T cell proliferation	biological_process	8	ENSCHIG00000022451;ENSCHIG00000010166;ENSCHIG00000019319	3	860	14	14209	0.0487436
GO:0048488	synaptic vesicle endocytosis	biological_process	9	ENSCHIG00000010364;ENSCHIG00000011358;ENSCHIG00000009071	3	860	14	14209	0.0487436
GO:0005248	voltage-gated sodium channel activity	molecular_function	9	ENSCHIG00000018164;ENSCHIG00000016974;ENSCHIG00000023553	3	860	14	14209	0.0487436
GO:0061436	establishment of skin barrier	biological_process	10	ENSCHIG00000004293;ENSCHIG00000017070;ENSCHIG00000021260	3	860	14	14209	0.0487436
GO:2000114	regulation of establishment of cell polarity	biological_process	7	ENSCHIG00000015855;ENSCHIG00000012350;ENSCHIG00000018963	3	860	14	14209	0.0487436
GO:0035235	ionotropic glutamate receptor signaling pathway	biological_process	7	ENSCHIG00000022718;ENSCHIG00000014013;ENSCHIG00000021980	3	860	14	14209	0.0487436
GO:0098869	cellular oxidant detoxification	biological_process	5	ENSCHIG00000019452;ENSCHIG00000012801;ENSCHIG00000011573;ENSCHIG00000011979;ENSCHIG00000010761;ENSCHIG00000023277	6	860	45	14209	0.0525507
GO:0007218	neuropeptide signaling pathway	biological_process	6	ENSCHIG00000021218;ENSCHIG00000024788;ENSCHIG00000016495;ENSCHIG00000008409	4	860	24	14209	0.0538594
GO:0098656	anion transmembrane transport	biological_process	8	ENSCHIG00000025018;ENSCHIG00000023644;ENSCHIG00000012666;ENSCHIG00000026938	4	860	24	14209	0.0538594
GO:0004930	G protein-coupled receptor activity	molecular_function	6	ENSCHIG00000016495;ENSCHIG00000018245;ENSCHIG00000018424;ENSCHIG00000013874;ENSCHIG00000012516;ENSCHIG00000026300;ENSCHIG00000026600;ENSCHIG00000008409;ENSCHIG00000022787;ENSCHIG00000011853;ENSCHIG00000024097;ENSCHIG00000005922;ENSCHIG00000021430;ENSCHIG00000026627;ENSCHIG00000006885;ENSCHIG00000026267;ENSCHIG00000008127;ENSCHIG00000007591;ENSCHIG00000022828;ENSCHIG00000016921	20	860	225	14209	0.0546359
GO:0007005	mitochondrion organization	biological_process	6	ENSCHIG00000023168;ENSCHIG00000022451;ENSCHIG00000021131;ENSCHIG00000013089;ENSCHIG00000010590;ENSCHIG00000024000;ENSCHIG00000017171	7	860	57	14209	0.0552315
GO:0098655	cation transmembrane transport	biological_process	8	ENSCHIG00000008729;ENSCHIG00000018164;ENSCHIG00000016974;ENSCHIG00000022815;ENSCHIG00000023553;ENSCHIG00000022451	6	860	46	14209	0.0574788
GO:0009116	nucleoside metabolic process	biological_process	8	ENSCHIG00000018530;ENSCHIG00000014710;ENSCHIG00000026605	3	860	15	14209	0.0582718
GO:0031683	G-protein beta/gamma-subunit complex binding	molecular_function	5	ENSCHIG00000023476;ENSCHIG00000016019;ENSCHIG00000014740	3	860	15	14209	0.0582718
GO:0010033	response to organic substance	biological_process	5	ENSCHIG00000013628;ENSCHIG00000008732;ENSCHIG00000022451	3	860	15	14209	0.0582718
GO:0042273	ribosomal large subunit biogenesis	biological_process	6	ENSCHIG00000022750;ENSCHIG00000019850;ENSCHIG00000023356	3	860	15	14209	0.0582718
GO:0001522	pseudouridine synthesis	biological_process	10	ENSCHIG00000011118;ENSCHIG00000021531;ENSCHIG00000012872	3	860	15	14209	0.0582718
GO:1902957	negative regulation of mitochondrial electron transport, NADH to ubiquinone	biological_process	13	ENSCHIG00000024974	1	860	1	14209	0.060525
GO:0005652	nuclear lamina	cellular_component	6	ENSCHIG00000015863	1	860	1	14209	0.060525
GO:0072078	nephron tubule morphogenesis	biological_process	9	ENSCHIG00000027031	1	860	1	14209	0.060525
GO:0004939	beta-adrenergic receptor activity	molecular_function	9	ENSCHIG00000013874	1	860	1	14209	0.060525
GO:0000003	reproduction	biological_process	3	ENSCHIG00000024749	1	860	1	14209	0.060525
GO:0035175	histone kinase activity (H3-S10 specific)	molecular_function	10	ENSCHIG00000022864	1	860	1	14209	0.060525
GO:0004411	homogentisate 1,2-dioxygenase activity	molecular_function	7	ENSCHIG00000026560	1	860	1	14209	0.060525
GO:0047444	N-acylneuraminate-9-phosphate synthase activity	molecular_function	6	ENSCHIG00000003087	1	860	1	14209	0.060525
GO:1901076	positive regulation of engulfment of apoptotic cell	biological_process	10	ENSCHIG00000008094	1	860	1	14209	0.060525
GO:0035150	regulation of tube size	biological_process	6	ENSCHIG00000027031	1	860	1	14209	0.060525
GO:0003062	regulation of heart rate by chemical signal	biological_process	10	ENSCHIG00000026627	1	860	1	14209	0.060525
GO:0033165	interphotoreceptor matrix	cellular_component	6	ENSCHIG00000010277	1	860	1	14209	0.060525
GO:0055090	acylglycerol homeostasis	biological_process	8	ENSCHIG00000008250	1	860	1	14209	0.060525
GO:0034219	carbohydrate transmembrane transport	biological_process	8	ENSCHIG00000010398	1	860	1	14209	0.060525
GO:0001179	RNA polymerase I general transcription initiation factor binding	molecular_function	7	ENSCHIG00000019479	1	860	1	14209	0.060525
GO:2000380	regulation of mesoderm development	biological_process	6	ENSCHIG00000021531	1	860	1	14209	0.060525
GO:0071886	1-(4-iodo-2,5-dimethoxyphenyl)propan-2-amine binding	molecular_function	5	ENSCHIG00000016921	1	860	1	14209	0.060525
GO:0048634	regulation of muscle organ development	biological_process	7	ENSCHIG00000007979	1	860	1	14209	0.060525
GO:0070230	positive regulation of lymphocyte apoptotic process	biological_process	11	ENSCHIG00000022451	1	860	1	14209	0.060525
GO:1903034	regulation of response to wounding	biological_process	7	ENSCHIG00000016979	1	860	1	14209	0.060525
GO:0008174	mRNA methyltransferase activity	molecular_function	8	ENSCHIG00000014911	1	860	1	14209	0.060525
GO:0043063	intercellular bridge organization	biological_process	6	ENSCHIG00000026179	1	860	1	14209	0.060525
GO:0000701	purine-specific mismatch base pair DNA N-glycosylase activity	molecular_function	9	ENSCHIG00000015863	1	860	1	14209	0.060525
GO:0046523	S-methyl-5-thioribose-1-phosphate isomerase activity	molecular_function	7	ENSCHIG00000019343	1	860	1	14209	0.060525
GO:0070777	D-aspartate transport	biological_process	12	ENSCHIG00000018337	1	860	1	14209	0.060525
GO:0015362	high-affinity sodium:dicarboxylate symporter activity	molecular_function	9	ENSCHIG00000024727	1	860	1	14209	0.060525
GO:0031687	A2A adenosine receptor binding	molecular_function	8	ENSCHIG00000009472	1	860	1	14209	0.060525
GO:0070094	positive regulation of glucagon secretion	biological_process	11	ENSCHIG00000011853	1	860	1	14209	0.060525
GO:0042089	cytokine biosynthetic process	biological_process	7	ENSCHIG00000024067	1	860	1	14209	0.060525
GO:0120035	regulation of plasma membrane bounded cell projection organization	biological_process	8	ENSCHIG00000008094	1	860	1	14209	0.060525
GO:0003165	Purkinje myocyte development	biological_process	10	ENSCHIG00000016271	1	860	1	14209	0.060525
GO:1900451	positive regulation of glutamate receptor signaling pathway	biological_process	9	ENSCHIG00000009472	1	860	1	14209	0.060525
GO:2000566	positive regulation of CD8-positive, alpha-beta T cell proliferation	biological_process	13	ENSCHIG00000014330	1	860	1	14209	0.060525
GO:0006982	response to lipid hydroperoxide	biological_process	6	ENSCHIG00000012715	1	860	1	14209	0.060525
GO:0036321	ghrelin secretion	biological_process	7	ENSCHIG00000011853	1	860	1	14209	0.060525
GO:0033609	oxalate metabolic process	biological_process	9	ENSCHIG00000018410	1	860	1	14209	0.060525
GO:0019427	acetyl-CoA biosynthetic process from acetate	biological_process	8	ENSCHIG00000021744	1	860	1	14209	0.060525
GO:0002364	NK T cell lineage commitment	biological_process	8	ENSCHIG00000024631	1	860	1	14209	0.060525
GO:0008292	acetylcholine biosynthetic process	biological_process	7	ENSCHIG00000023067	1	860	1	14209	0.060525
GO:1900208	regulation of cardiolipin metabolic process	biological_process	9	ENSCHIG00000017171	1	860	1	14209	0.060525
GO:1904556	L-tryptophan transmembrane transport	biological_process	8	ENSCHIG00000019849	1	860	1	14209	0.060525
GO:0034370	triglyceride-rich lipoprotein particle remodeling	biological_process	9	ENSCHIG00000008250	1	860	1	14209	0.060525
GO:0005863	striated muscle myosin thick filament	cellular_component	7	ENSCHIG00000009811	1	860	1	14209	0.060525
GO:0045760	positive regulation of action potential	biological_process	6	ENSCHIG00000026627	1	860	1	14209	0.060525
GO:0032077	positive regulation of deoxyribonuclease activity	biological_process	10	ENSCHIG00000015863	1	860	1	14209	0.060525
GO:0097135	cyclin E2-CDK2 complex	cellular_component	6	ENSCHIG00000022720	1	860	1	14209	0.060525
GO:0005307	choline:sodium symporter activity	molecular_function	6	ENSCHIG00000023067	1	860	1	14209	0.060525
GO:1902170	cellular response to reactive nitrogen species	biological_process	7	ENSCHIG00000024066	1	860	1	14209	0.060525
GO:0061048	negative regulation of branching involved in lung morphogenesis	biological_process	9	ENSCHIG00000008732	1	860	1	14209	0.060525
GO:0099059	integral component of presynaptic active zone membrane	cellular_component	7	ENSCHIG00000019488	1	860	1	14209	0.060525
GO:0031536	positive regulation of exit from mitosis	biological_process	10	ENSCHIG00000017171	1	860	1	14209	0.060525
GO:0047409	alkenylglycerophosphoethanolamine hydrolase activity	molecular_function	7	ENSCHIG00000026971	1	860	1	14209	0.060525
GO:0051386	regulation of neurotrophin TRK receptor signaling pathway	biological_process	8	ENSCHIG00000019478	1	860	1	14209	0.060525
GO:0050105	L-gulonolactone oxidase activity	molecular_function	7	ENSCHIG00000008405	1	860	1	14209	0.060525
GO:0002355	detection of tumor cell	biological_process	6	ENSCHIG00000016236	1	860	1	14209	0.060525
GO:0031393	negative regulation of prostaglandin biosynthetic process	biological_process	12	ENSCHIG00000009253	1	860	1	14209	0.060525
GO:0086019	cell-cell signaling involved in cardiac conduction	biological_process	6	ENSCHIG00000014649	1	860	1	14209	0.060525
GO:0044380	protein localization to cytoskeleton	biological_process	8	ENSCHIG00000016921	1	860	1	14209	0.060525
GO:0048874	host-mediated regulation of intestinal microbiota composition	biological_process	7	ENSCHIG00000024375	1	860	1	14209	0.060525
GO:0002875	negative regulation of chronic inflammatory response to antigenic stimulus	biological_process	11	ENSCHIG00000016979	1	860	1	14209	0.060525
GO:0031523	Myb complex	cellular_component	4	ENSCHIG00000010139	1	860	1	14209	0.060525
GO:0048789	cytoskeletal matrix organization at active zone	biological_process	8	ENSCHIG00000026919	1	860	1	14209	0.060525
GO:0033265	choline binding	molecular_function	5	ENSCHIG00000023067	1	860	1	14209	0.060525
GO:0070202	regulation of establishment of protein localization to chromosome	biological_process	8	ENSCHIG00000018290	1	860	1	14209	0.060525
GO:0010902	positive regulation of very-low-density lipoprotein particle remodeling	biological_process	8	ENSCHIG00000008250	1	860	1	14209	0.060525
GO:0004398	histidine decarboxylase activity	molecular_function	7	ENSCHIG00000017262	1	860	1	14209	0.060525
GO:0051341	regulation of oxidoreductase activity	biological_process	6	ENSCHIG00000021558	1	860	1	14209	0.060525
GO:0005017	platelet-derived growth factor-activated receptor activity	molecular_function	10	ENSCHIG00000024821	1	860	1	14209	0.060525
GO:0004137	deoxycytidine kinase activity	molecular_function	10	ENSCHIG00000025212	1	860	1	14209	0.060525
GO:0042132	fructose 1,6-bisphosphate 1-phosphatase activity	molecular_function	10	ENSCHIG00000017472	1	860	1	14209	0.060525
GO:0097442	CA3 pyramidal cell dendrite	cellular_component	7	ENSCHIG00000000510	1	860	1	14209	0.060525
GO:0015144	carbohydrate transmembrane transporter activity	molecular_function	5	ENSCHIG00000010398	1	860	1	14209	0.060525
GO:0007522	visceral muscle development	biological_process	7	ENSCHIG00000017127	1	860	1	14209	0.060525
GO:0062030	negative regulation of stress granule assembly	biological_process	8	ENSCHIG00000024571	1	860	1	14209	0.060525
GO:2000334	positive regulation of blood microparticle formation	biological_process	7	ENSCHIG00000008732	1	860	1	14209	0.060525
GO:1990227	paranodal junction maintenance	biological_process	8	ENSCHIG00000024837	1	860	1	14209	0.060525
GO:0051494	negative regulation of cytoskeleton organization	biological_process	9	ENSCHIG00000024897	1	860	1	14209	0.060525
GO:0072181	mesonephric duct formation	biological_process	10	ENSCHIG00000027031	1	860	1	14209	0.060525
GO:0046013	regulation of T cell homeostatic proliferation	biological_process	11	ENSCHIG00000020736	1	860	1	14209	0.060525
GO:0033058	directional locomotion	biological_process	4	ENSCHIG00000022718	1	860	1	14209	0.060525
GO:0033229	cysteine transmembrane transporter activity	molecular_function	9	ENSCHIG00000018337	1	860	1	14209	0.060525
GO:0030034	microvillar actin bundle assembly	biological_process	8	ENSCHIG00000024897	1	860	1	14209	0.060525
GO:0008401	retinoic acid 4-hydroxylase activity	molecular_function	6	ENSCHIG00000017070	1	860	1	14209	0.060525
GO:0002787	negative regulation of antibacterial peptide production	biological_process	10	ENSCHIG00000016400	1	860	1	14209	0.060525
GO:0098583	learned vocalization behavior	biological_process	5	ENSCHIG00000007979	1	860	1	14209	0.060525
GO:0015742	alpha-ketoglutarate transport	biological_process	11	ENSCHIG00000024727	1	860	1	14209	0.060525
GO:0007291	sperm individualization	biological_process	5	ENSCHIG00000023917	1	860	1	14209	0.060525
GO:0021559	trigeminal nerve development	biological_process	7	ENSCHIG00000007979	1	860	1	14209	0.060525
GO:1990184	amino acid transport complex	cellular_component	6	ENSCHIG00000019849	1	860	1	14209	0.060525
GO:0043921	modulation by host of viral transcription	biological_process	9	ENSCHIG00000010249	1	860	1	14209	0.060525
GO:0047730	carnosine synthase activity	molecular_function	7	ENSCHIG00000024098	1	860	1	14209	0.060525
GO:0033593	BRCA2-MAGE-D1 complex	cellular_component	4	ENSCHIG00000021344	1	860	1	14209	0.060525
GO:0009217	purine deoxyribonucleoside triphosphate catabolic process	biological_process	11	ENSCHIG00000024171	1	860	1	14209	0.060525
GO:0052652	cyclic purine nucleotide metabolic process	biological_process	11	ENSCHIG00000012802	1	860	1	14209	0.060525
GO:0047749	cholestanetriol 26-monooxygenase activity	molecular_function	7	ENSCHIG00000025011	1	860	1	14209	0.060525
GO:0061400	positive regulation of transcription from RNA polymerase II promoter in response to calcium ion	biological_process	12	ENSCHIG00000023655	1	860	1	14209	0.060525
GO:0090275	negative regulation of somatostatin secretion	biological_process	11	ENSCHIG00000011853	1	860	1	14209	0.060525
GO:0004747	ribokinase activity	molecular_function	7	ENSCHIG00000013719	1	860	1	14209	0.060525
GO:2000064	regulation of cortisol biosynthetic process	biological_process	9	ENSCHIG00000022963	1	860	1	14209	0.060525
GO:2001203	positive regulation of transforming growth factor-beta secretion	biological_process	9	ENSCHIG00000017194	1	860	1	14209	0.060525
GO:0043373	CD4-positive, alpha-beta T cell lineage commitment	biological_process	8	ENSCHIG00000024631	1	860	1	14209	0.060525
GO:0008700	4-hydroxy-2-oxoglutarate aldolase activity	molecular_function	7	ENSCHIG00000018410	1	860	1	14209	0.060525
GO:0102752	1,4-alpha-glucan branching enzyme activity (using a glucosylated glycogenin as primer for glycogen synthesis)	molecular_function	7	ENSCHIG00000025102	1	860	1	14209	0.060525
GO:0004363	glutathione synthase activity	molecular_function	7	ENSCHIG00000026043	1	860	1	14209	0.060525
GO:1903059	regulation of protein lipidation	biological_process	9	ENSCHIG00000017365	1	860	1	14209	0.060525
GO:0000210	NAD+ diphosphatase activity	molecular_function	9	ENSCHIG00000023629	1	860	1	14209	0.060525
GO:0003844	1,4-alpha-glucan branching enzyme activity	molecular_function	7	ENSCHIG00000025102	1	860	1	14209	0.060525
GO:1905748	hard palate morphogenesis	biological_process	5	ENSCHIG00000007979	1	860	1	14209	0.060525
GO:0031531	thyrotropin-releasing hormone receptor binding	molecular_function	7	ENSCHIG00000020396	1	860	1	14209	0.060525
GO:0031766	type 3 galanin receptor binding	molecular_function	9	ENSCHIG00000024788	1	860	1	14209	0.060525
GO:0034775	glutathione transmembrane transport	biological_process	10	ENSCHIG00000024727	1	860	1	14209	0.060525
GO:0015823	phenylalanine transport	biological_process	8	ENSCHIG00000019849	1	860	1	14209	0.060525
GO:1903082	positive regulation of C-C chemokine receptor CCR7 signaling pathway	biological_process	11	ENSCHIG00000008094	1	860	1	14209	0.060525
GO:0052739	phosphatidylserine 1-acylhydrolase activity	molecular_function	8	ENSCHIG00000026829	1	860	1	14209	0.060525
GO:0032653	regulation of interleukin-10 production	biological_process	7	ENSCHIG00000022687	1	860	1	14209	0.060525
GO:0007356	thorax and anterior abdomen determination	biological_process	7	ENSCHIG00000007979	1	860	1	14209	0.060525
GO:0035673	oligopeptide transmembrane transporter activity	molecular_function	7	ENSCHIG00000015326	1	860	1	14209	0.060525
GO:0051173	positive regulation of nitrogen compound metabolic process	biological_process	7	ENSCHIG00000008732	1	860	1	14209	0.060525
GO:1903883	positive regulation of interleukin-17-mediated signaling pathway	biological_process	10	ENSCHIG00000009811	1	860	1	14209	0.060525
GO:1990696	USH2 complex	cellular_component	4	ENSCHIG00000024837	1	860	1	14209	0.060525
GO:0051464	positive regulation of cortisol secretion	biological_process	12	ENSCHIG00000024788	1	860	1	14209	0.060525
GO:0090074	negative regulation of protein homodimerization activity	biological_process	8	ENSCHIG00000019338	1	860	1	14209	0.060525
GO:0072003	kidney rudiment formation	biological_process	5	ENSCHIG00000027031	1	860	1	14209	0.060525
GO:0005310	dicarboxylic acid transmembrane transporter activity	molecular_function	7	ENSCHIG00000024727	1	860	1	14209	0.060525
GO:2001037	positive regulation of tongue muscle cell differentiation	biological_process	12	ENSCHIG00000017070	1	860	1	14209	0.060525
GO:1900004	negative regulation of serine-type endopeptidase activity	biological_process	12	ENSCHIG00000016400	1	860	1	14209	0.060525
GO:0010841	positive regulation of circadian sleep/wake cycle, wakefulness	biological_process	8	ENSCHIG00000026919	1	860	1	14209	0.060525
GO:1902271	D3 vitamins binding	molecular_function	7	ENSCHIG00000015003	1	860	1	14209	0.060525
GO:0098796	membrane protein complex	cellular_component	4	ENSCHIG00000026938	1	860	1	14209	0.060525
GO:0071678	olfactory bulb axon guidance	biological_process	7	ENSCHIG00000019860	1	860	1	14209	0.060525
GO:0102200	N-acetylphosphatidylethanolamine-hydrolysing phospholipase activity	molecular_function	8	ENSCHIG00000024375	1	860	1	14209	0.060525
GO:0002362	CD4-positive, CD25-positive, alpha-beta regulatory T cell lineage commitment	biological_process	9	ENSCHIG00000024631	1	860	1	14209	0.060525
GO:0001694	histamine biosynthetic process	biological_process	10	ENSCHIG00000017262	1	860	1	14209	0.060525
GO:0045509	interleukin-27 receptor activity	molecular_function	8	ENSCHIG00000014900	1	860	1	14209	0.060525
GO:1990700	nucleolar chromatin organization	biological_process	5	ENSCHIG00000015542	1	860	1	14209	0.060525
GO:0002142	stereocilia ankle link complex	cellular_component	4	ENSCHIG00000024837	1	860	1	14209	0.060525
GO:0046587	positive regulation of calcium-dependent cell-cell adhesion	biological_process	8	ENSCHIG00000019317	1	860	1	14209	0.060525
GO:0070143	mitochondrial alanyl-tRNA aminoacylation	biological_process	14	ENSCHIG00000018888	1	860	1	14209	0.060525
GO:1903755	positive regulation of SUMO transferase activity	biological_process	12	ENSCHIG00000017670	1	860	1	14209	0.060525
GO:0070268	cornification	biological_process	6	ENSCHIG00000017070	1	860	1	14209	0.060525
GO:0009436	glyoxylate catabolic process	biological_process	7	ENSCHIG00000018410	1	860	1	14209	0.060525
GO:0061580	colon epithelial cell migration	biological_process	10	ENSCHIG00000001349	1	860	1	14209	0.060525
GO:0086070	SA node cell to atrial cardiac muscle cell communication	biological_process	6	ENSCHIG00000018205	1	860	1	14209	0.060525
GO:0006168	adenine salvage	biological_process	12	ENSCHIG00000018530	1	860	1	14209	0.060525
GO:0005136	interleukin-4 receptor binding	molecular_function	7	ENSCHIG00000009253	1	860	1	14209	0.060525
GO:0097541	axonemal basal plate	cellular_component	7	ENSCHIG00000018963	1	860	1	14209	0.060525
GO:0003065	positive regulation of heart rate by epinephrine	biological_process	11	ENSCHIG00000020204	1	860	1	14209	0.060525
GO:0099544	perisynaptic space	cellular_component	4	ENSCHIG00000014013	1	860	1	14209	0.060525
GO:0002305	CD8-positive, gamma-delta intraepithelial T cell differentiation	biological_process	11	ENSCHIG00000022828	1	860	1	14209	0.060525
GO:0021694	cerebellar Purkinje cell layer formation	biological_process	5	ENSCHIG00000024837	1	860	1	14209	0.060525
GO:0038046	enkephalin receptor activity	molecular_function	8	ENSCHIG00000016495	1	860	1	14209	0.060525
GO:0070981	L-asparagine biosynthetic process	biological_process	13	ENSCHIG00000013950	1	860	1	14209	0.060525
GO:0072139	glomerular parietal epithelial cell differentiation	biological_process	9	ENSCHIG00000026198	1	860	1	14209	0.060525
GO:1901300	positive regulation of hydrogen peroxide-mediated programmed cell death	biological_process	9	ENSCHIG00000014049	1	860	1	14209	0.060525
GO:0106096	response to ceramide	biological_process	7	ENSCHIG00000024821	1	860	1	14209	0.060525
GO:0007638	mechanosensory behavior	biological_process	4	ENSCHIG00000012179	1	860	1	14209	0.060525
GO:0002371	dendritic cell cytokine production	biological_process	6	ENSCHIG00000022287	1	860	1	14209	0.060525
GO:0038170	somatostatin signaling pathway	biological_process	6	ENSCHIG00000008409	1	860	1	14209	0.060525
GO:1901647	positive regulation of synoviocyte proliferation	biological_process	8	ENSCHIG00000008732	1	860	1	14209	0.060525
GO:0071663	positive regulation of granzyme B production	biological_process	9	ENSCHIG00000014330	1	860	1	14209	0.060525
GO:0097473	retinal rod cell apoptotic process	biological_process	8	ENSCHIG00000015049	1	860	1	14209	0.060525
GO:1904021	negative regulation of G protein-coupled receptor internalization	biological_process	9	ENSCHIG00000009472	1	860	1	14209	0.060525
GO:0060229	lipase activator activity	molecular_function	6	ENSCHIG00000008250	1	860	1	14209	0.060525
GO:0033218	amide binding	molecular_function	4	ENSCHIG00000017171	1	860	1	14209	0.060525
GO:0071879	positive regulation of adenylate cyclase-activating adrenergic receptor signaling pathway	biological_process	10	ENSCHIG00000027180	1	860	1	14209	0.060525
GO:2000350	positive regulation of CD40 signaling pathway	biological_process	9	ENSCHIG00000008094	1	860	1	14209	0.060525
GO:0000811	GINS complex	cellular_component	6	ENSCHIG00000010491	1	860	1	14209	0.060525
GO:1903542	negative regulation of exosomal secretion	biological_process	9	ENSCHIG00000003788	1	860	1	14209	0.060525
GO:0032029	myosin tail binding	molecular_function	8	ENSCHIG00000008364	1	860	1	14209	0.060525
GO:1905438	non-canonical Wnt signaling pathway involved in midbrain dopaminergic neuron differentiation	biological_process	9	ENSCHIG00000027031	1	860	1	14209	0.060525
GO:0043626	PCNA complex	cellular_component	5	ENSCHIG00000015863	1	860	1	14209	0.060525
GO:0061656	SUMO conjugating enzyme activity	molecular_function	7	ENSCHIG00000017670	1	860	1	14209	0.060525
GO:1900077	negative regulation of cellular response to insulin stimulus	biological_process	7	ENSCHIG00000010566	1	860	1	14209	0.060525
GO:1990356	sumoylated E2 ligase complex	cellular_component	4	ENSCHIG00000017670	1	860	1	14209	0.060525
GO:1902232	regulation of positive thymic T cell selection	biological_process	11	ENSCHIG00000024631	1	860	1	14209	0.060525
GO:0005019	platelet-derived growth factor beta-receptor activity	molecular_function	11	ENSCHIG00000024821	1	860	1	14209	0.060525
GO:0035644	phosphoanandamide dephosphorylation	biological_process	8	ENSCHIG00000014330	1	860	1	14209	0.060525
GO:2001185	regulation of CD8-positive, alpha-beta T cell activation	biological_process	10	ENSCHIG00000016236	1	860	1	14209	0.060525
GO:0045271	respiratory chain complex I	cellular_component	6	ENSCHIG00000014906	1	860	1	14209	0.060525
GO:0044508	glucagon-like peptide 1 receptor activity	molecular_function	7	ENSCHIG00000022787	1	860	1	14209	0.060525
GO:0140010	D-aspartate transmembrane transporter activity	molecular_function	9	ENSCHIG00000018337	1	860	1	14209	0.060525
GO:0051293	establishment of spindle localization	biological_process	8	ENSCHIG00000024295	1	860	1	14209	0.060525
GO:0001016	RNA polymerase III regulatory region DNA binding	molecular_function	8	ENSCHIG00000010761	1	860	1	14209	0.060525
GO:2000408	negative regulation of T cell extravasation	biological_process	9	ENSCHIG00000014900	1	860	1	14209	0.060525
GO:0043914	NADPH:sulfur oxidoreductase activity	molecular_function	5	ENSCHIG00000024501	1	860	1	14209	0.060525
GO:0002300	CD8-positive, alpha-beta intraepithelial T cell differentiation	biological_process	11	ENSCHIG00000022828	1	860	1	14209	0.060525
GO:0065005	protein-lipid complex assembly	biological_process	7	ENSCHIG00000012715	1	860	1	14209	0.060525
GO:0035677	posterior lateral line neuromast hair cell development	biological_process	8	ENSCHIG00000015468	1	860	1	14209	0.060525
GO:0034465	response to carbon monoxide	biological_process	6	ENSCHIG00000025127	1	860	1	14209	0.060525
GO:0032394	MHC class Ib receptor activity	molecular_function	6	ENSCHIG00000011749	1	860	1	14209	0.060525
GO:0007063	regulation of sister chromatid cohesion	biological_process	9	ENSCHIG00000011982	1	860	1	14209	0.060525
GO:0045994	positive regulation of translational initiation by iron	biological_process	12	ENSCHIG00000008732	1	860	1	14209	0.060525
GO:0003835	beta-galactoside alpha-2,6-sialyltransferase activity	molecular_function	7	ENSCHIG00000013738	1	860	1	14209	0.060525
GO:0060557	positive regulation of vitamin D biosynthetic process	biological_process	11	ENSCHIG00000008732	1	860	1	14209	0.060525
GO:0001572	lactosylceramide biosynthetic process	biological_process	11	ENSCHIG00000000421	1	860	1	14209	0.060525
GO:0072046	establishment of planar polarity involved in nephron morphogenesis	biological_process	7	ENSCHIG00000027031	1	860	1	14209	0.060525
GO:0140039	cell-cell adhesion in response to extracellular stimulus	biological_process	6	ENSCHIG00000019338	1	860	1	14209	0.060525
GO:0031327	negative regulation of cellular biosynthetic process	biological_process	8	ENSCHIG00000008732	1	860	1	14209	0.060525
GO:0006835	dicarboxylic acid transport	biological_process	10	ENSCHIG00000024727	1	860	1	14209	0.060525
GO:0007014	actin ubiquitination	biological_process	12	ENSCHIG00000009811	1	860	1	14209	0.060525
GO:0046122	purine deoxyribonucleoside metabolic process	biological_process	10	ENSCHIG00000025152	1	860	1	14209	0.060525
GO:0009225	nucleotide-sugar metabolic process	biological_process	8	ENSCHIG00000024188	1	860	1	14209	0.060525
GO:0035499	carnosine biosynthetic process	biological_process	9	ENSCHIG00000024098	1	860	1	14209	0.060525
GO:0036265	RNA (guanine-N7)-methylation	biological_process	11	ENSCHIG00000022834	1	860	1	14209	0.060525
GO:0047408	alkenylglycerophosphocholine hydrolase activity	molecular_function	7	ENSCHIG00000026971	1	860	1	14209	0.060525
GO:0019470	4-hydroxyproline catabolic process	biological_process	7	ENSCHIG00000018410	1	860	1	14209	0.060525
GO:0003943	N-acetylgalactosamine-4-sulfatase activity	molecular_function	7	ENSCHIG00000001349	1	860	1	14209	0.060525
GO:0002270	plasmacytoid dendritic cell activation	biological_process	6	ENSCHIG00000012648	1	860	1	14209	0.060525
GO:0007635	chemosensory behavior	biological_process	4	ENSCHIG00000023927	1	860	1	14209	0.060525
GO:1904227	negative regulation of glycogen synthase activity, transferring glucose-1-phosphate	biological_process	8	ENSCHIG00000027180	1	860	1	14209	0.060525
GO:0030345	structural constituent of tooth enamel	molecular_function	6	ENSCHIG00000018003	1	860	1	14209	0.060525
GO:1905747	negative regulation of saliva secretion	biological_process	9	ENSCHIG00000007979	1	860	1	14209	0.060525
GO:2000351	regulation of endothelial cell apoptotic process	biological_process	10	ENSCHIG00000008732	1	860	1	14209	0.060525
GO:0001626	nociceptin receptor activity	molecular_function	8	ENSCHIG00000024097	1	860	1	14209	0.060525
GO:0034634	glutathione transmembrane transporter activity	molecular_function	8	ENSCHIG00000024727	1	860	1	14209	0.060525
GO:0005020	stem cell factor receptor activity	molecular_function	10	ENSCHIG00000022287	1	860	1	14209	0.060525
GO:0008460	dTDP-glucose 4,6-dehydratase activity	molecular_function	7	ENSCHIG00000024188	1	860	1	14209	0.060525
GO:0097326	melanocyte adhesion	biological_process	7	ENSCHIG00000022287	1	860	1	14209	0.060525
GO:0033688	regulation of osteoblast proliferation	biological_process	7	ENSCHIG00000024211	1	860	1	14209	0.060525
GO:0014054	positive regulation of gamma-aminobutyric acid secretion	biological_process	9	ENSCHIG00000022451	1	860	1	14209	0.060525
GO:0071626	mastication	biological_process	6	ENSCHIG00000007979	1	860	1	14209	0.060525
GO:0071535	RING-like zinc finger domain binding	molecular_function	6	ENSCHIG00000017670	1	860	1	14209	0.060525
GO:0014827	intestine smooth muscle contraction	biological_process	9	ENSCHIG00000026300	1	860	1	14209	0.060525
GO:0004454	ketohexokinase activity	molecular_function	7	ENSCHIG00000024620	1	860	1	14209	0.060525
GO:0043527	tRNA methyltransferase complex	cellular_component	6	ENSCHIG00000022834	1	860	1	14209	0.060525
GO:0014049	positive regulation of glutamate secretion	biological_process	10	ENSCHIG00000022451	1	860	1	14209	0.060525
GO:0051608	histamine transport	biological_process	7	ENSCHIG00000021136	1	860	1	14209	0.060525
GO:0051222	positive regulation of protein transport	biological_process	7	ENSCHIG00000008732	1	860	1	14209	0.060525
GO:0002141	stereocilia ankle link	cellular_component	6	ENSCHIG00000024837	1	860	1	14209	0.060525
GO:0097535	lymphoid lineage cell migration into thymus	biological_process	8	ENSCHIG00000019860	1	860	1	14209	0.060525
GO:1902608	positive regulation of large conductance calcium-activated potassium channel activity	biological_process	9	ENSCHIG00000024788	1	860	1	14209	0.060525
GO:0004343	glucosamine 6-phosphate N-acetyltransferase activity	molecular_function	9	ENSCHIG00000020819	1	860	1	14209	0.060525
GO:0071799	cellular response to prostaglandin D stimulus	biological_process	8	ENSCHIG00000012516	1	860	1	14209	0.060525
GO:0030887	positive regulation of myeloid dendritic cell activation	biological_process	8	ENSCHIG00000011494	1	860	1	14209	0.060525
GO:0005234	extracellularly glutamate-gated ion channel activity	molecular_function	10	ENSCHIG00000021980	1	860	1	14209	0.060525
GO:0051261	protein depolymerization	biological_process	8	ENSCHIG00000003788	1	860	1	14209	0.060525
GO:0036393	thiocyanate peroxidase activity	molecular_function	5	ENSCHIG00000011979	1	860	1	14209	0.060525
GO:0015850	organic hydroxy compound transport	biological_process	7	ENSCHIG00000021136	1	860	1	14209	0.060525
GO:1904903	ESCRT III complex disassembly	biological_process	8	ENSCHIG00000003788	1	860	1	14209	0.060525
GO:0034678	integrin alpha8-beta1 complex	cellular_component	6	ENSCHIG00000019044	1	860	1	14209	0.060525
GO:0043541	UDP-N-acetylglucosamine transferase complex	cellular_component	7	ENSCHIG00000026007	1	860	1	14209	0.060525
GO:0031765	type 2 galanin receptor binding	molecular_function	9	ENSCHIG00000024788	1	860	1	14209	0.060525
GO:0006014	D-ribose metabolic process	biological_process	8	ENSCHIG00000013719	1	860	1	14209	0.060525
GO:0003963	RNA-3'-phosphate cyclase activity	molecular_function	5	ENSCHIG00000018937	1	860	1	14209	0.060525
GO:2000346	negative regulation of hepatocyte proliferation	biological_process	9	ENSCHIG00000017089	1	860	1	14209	0.060525
GO:0006742	NADP catabolic process	biological_process	5	ENSCHIG00000023629	1	860	1	14209	0.060525
GO:0060072	large conductance calcium-activated potassium channel activity	molecular_function	10	ENSCHIG00000025127	1	860	1	14209	0.060525
GO:0046070	dGTP metabolic process	biological_process	11	ENSCHIG00000025152	1	860	1	14209	0.060525
GO:1901292	nucleoside phosphate catabolic process	biological_process	8	ENSCHIG00000024171	1	860	1	14209	0.060525
GO:1903886	positive regulation of chemokine (C-C motif) ligand 20 production	biological_process	9	ENSCHIG00000009811	1	860	1	14209	0.060525
GO:0004994	somatostatin receptor activity	molecular_function	8	ENSCHIG00000008409	1	860	1	14209	0.060525
GO:1903382	negative regulation of endoplasmic reticulum stress-induced neuron intrinsic apoptotic signaling pathway	biological_process	11	ENSCHIG00000017538	1	860	1	14209	0.060525
GO:0036305	ameloblast differentiation	biological_process	8	ENSCHIG00000018003	1	860	1	14209	0.060525
GO:0015139	alpha-ketoglutarate transmembrane transporter activity	molecular_function	8	ENSCHIG00000024727	1	860	1	14209	0.060525
GO:0015204	urea transmembrane transporter activity	molecular_function	6	ENSCHIG00000006085	1	860	1	14209	0.060525
GO:1905090	negative regulation of parkin-mediated stimulation of mitophagy in response to mitochondrial depolarization	biological_process	7	ENSCHIG00000021131	1	860	1	14209	0.060525
GO:0004138	deoxyguanosine kinase activity	molecular_function	10	ENSCHIG00000025152	1	860	1	14209	0.060525
GO:0039520	induction by virus of host autophagy	biological_process	10	ENSCHIG00000017171	1	860	1	14209	0.060525
GO:0052740	1-acyl-2-lysophosphatidylserine acylhydrolase activity	molecular_function	8	ENSCHIG00000026829	1	860	1	14209	0.060525
GO:0031073	cholesterol 26-hydroxylase activity	molecular_function	7	ENSCHIG00000025011	1	860	1	14209	0.060525
GO:0009786	regulation of asymmetric cell division	biological_process	7	ENSCHIG00000027031	1	860	1	14209	0.060525
GO:0004631	phosphomevalonate kinase activity	molecular_function	7	ENSCHIG00000024473	1	860	1	14209	0.060525
GO:1902656	calcium ion import into cytosol	biological_process	15	ENSCHIG00000014503	1	860	1	14209	0.060525
GO:0016899	oxidoreductase activity, acting on the CH-OH group of donors, oxygen as acceptor	molecular_function	6	ENSCHIG00000008405	1	860	1	14209	0.060525
GO:0005283	amino acid:sodium symporter activity	molecular_function	7	ENSCHIG00000026700	1	860	1	14209	0.060525
GO:0004042	acetyl-CoA:L-glutamate N-acetyltransferase activity	molecular_function	9	ENSCHIG00000007853	1	860	1	14209	0.060525
GO:0070175	positive regulation of enamel mineralization	biological_process	11	ENSCHIG00000018003	1	860	1	14209	0.060525
GO:0072262	metanephric glomerular mesangial cell proliferation involved in metanephros development	biological_process	6	ENSCHIG00000024821	1	860	1	14209	0.060525
GO:0072223	metanephric glomerular mesangium development	biological_process	8	ENSCHIG00000024821	1	860	1	14209	0.060525
GO:1903045	neural crest cell migration involved in sympathetic nervous system development	biological_process	10	ENSCHIG00000015571	1	860	1	14209	0.060525
GO:0046265	thiocyanate catabolic process	biological_process	7	ENSCHIG00000011979	1	860	1	14209	0.060525
GO:0048841	regulation of axon extension involved in axon guidance	biological_process	8	ENSCHIG00000015571	1	860	1	14209	0.060525
GO:0006127	glycerophosphate shuttle	biological_process	6	ENSCHIG00000020256	1	860	1	14209	0.060525
GO:0046083	adenine metabolic process	biological_process	10	ENSCHIG00000018530	1	860	1	14209	0.060525
GO:0003885	D-arabinono-1,4-lactone oxidase activity	molecular_function	7	ENSCHIG00000008405	1	860	1	14209	0.060525
GO:0071471	cellular response to non-ionic osmotic stress	biological_process	7	ENSCHIG00000023277	1	860	1	14209	0.060525
GO:0035373	chondroitin sulfate proteoglycan binding	molecular_function	6	ENSCHIG00000014877	1	860	1	14209	0.060525
GO:0050346	trans-L-3-hydroxyproline dehydratase activity	molecular_function	7	ENSCHIG00000019611	1	860	1	14209	0.060525
GO:0051886	negative regulation of timing of anagen	biological_process	10	ENSCHIG00000017194	1	860	1	14209	0.060525
GO:0002121	inter-male aggressive behavior	biological_process	6	ENSCHIG00000003900	1	860	1	14209	0.060525
GO:0003339	regulation of mesenchymal to epithelial transition involved in metanephros morphogenesis	biological_process	9	ENSCHIG00000027031	1	860	1	14209	0.060525
GO:0098683	cochlear hair cell ribbon synapse	cellular_component	5	ENSCHIG00000019488	1	860	1	14209	0.060525
GO:0036186	early phagosome membrane	cellular_component	9	ENSCHIG00000010566	1	860	1	14209	0.060525
GO:0042790	nucleolar large rRNA transcription by RNA polymerase I	biological_process	10	ENSCHIG00000019479	1	860	1	14209	0.060525
GO:0097115	neurexin clustering involved in presynaptic membrane assembly	biological_process	7	ENSCHIG00000026919	1	860	1	14209	0.060525
GO:0047442	17-alpha-hydroxyprogesterone aldolase activity	molecular_function	7	ENSCHIG00000015158	1	860	1	14209	0.060525
GO:0017153	sodium:dicarboxylate symporter activity	molecular_function	8	ENSCHIG00000024727	1	860	1	14209	0.060525
GO:0060981	cell migration involved in coronary angiogenesis	biological_process	8	ENSCHIG00000024821	1	860	1	14209	0.060525
GO:0003999	adenine phosphoribosyltransferase activity	molecular_function	8	ENSCHIG00000018530	1	860	1	14209	0.060525
GO:0031764	type 1 galanin receptor binding	molecular_function	9	ENSCHIG00000024788	1	860	1	14209	0.060525
GO:0005147	oncostatin-M receptor binding	molecular_function	7	ENSCHIG00000019805	1	860	1	14209	0.060525
GO:0002055	adenine binding	molecular_function	7	ENSCHIG00000018530	1	860	1	14209	0.060525
GO:1903580	positive regulation of ATP metabolic process	biological_process	7	ENSCHIG00000010728	1	860	1	14209	0.060525
GO:0098800	inner mitochondrial membrane protein complex	cellular_component	5	ENSCHIG00000017171	1	860	1	14209	0.060525
GO:2000768	positive regulation of nephron tubule epithelial cell differentiation	biological_process	10	ENSCHIG00000026198	1	860	1	14209	0.060525
GO:0002439	chronic inflammatory response to antigenic stimulus	biological_process	8	ENSCHIG00000008732	1	860	1	14209	0.060525
GO:1903712	cysteine transmembrane transport	biological_process	12	ENSCHIG00000018337	1	860	1	14209	0.060525
GO:0004508	steroid 17-alpha-monooxygenase activity	molecular_function	7	ENSCHIG00000015158	1	860	1	14209	0.060525
GO:0070130	negative regulation of mitochondrial translation	biological_process	11	ENSCHIG00000023356	1	860	1	14209	0.060525
GO:0006704	glucocorticoid biosynthetic process	biological_process	8	ENSCHIG00000015158	1	860	1	14209	0.060525
GO:0072355	histone H3-T3 phosphorylation	biological_process	12	ENSCHIG00000022864	1	860	1	14209	0.060525
GO:0004108	citrate (Si)-synthase activity	molecular_function	8	ENSCHIG00000027013	1	860	1	14209	0.060525
GO:1902572	negative regulation of serine-type peptidase activity	biological_process	11	ENSCHIG00000016400	1	860	1	14209	0.060525
GO:0004996	thyroid-stimulating hormone receptor activity	molecular_function	7	ENSCHIG00000018424	1	860	1	14209	0.060525
GO:0099625	ventricular cardiac muscle cell membrane repolarization	biological_process	10	ENSCHIG00000019455	1	860	1	14209	0.060525
GO:0038093	Fc receptor signaling pathway	biological_process	7	ENSCHIG00000022287	1	860	1	14209	0.060525
GO:0032610	interleukin-1 alpha production	biological_process	6	ENSCHIG00000006571	1	860	1	14209	0.060525
GO:0038194	thyroid-stimulating hormone signaling pathway	biological_process	6	ENSCHIG00000018424	1	860	1	14209	0.060525
GO:0043915	L-seryl-tRNA(Sec) kinase activity	molecular_function	7	ENSCHIG00000018657	1	860	1	14209	0.060525
GO:0004971	AMPA glutamate receptor activity	molecular_function	8	ENSCHIG00000014013	1	860	1	14209	0.060525
GO:0007632	visual behavior	biological_process	4	ENSCHIG00000026938	1	860	1	14209	0.060525
GO:0071486	cellular response to high light intensity	biological_process	9	ENSCHIG00000015049	1	860	1	14209	0.060525
GO:0043132	NAD transport	biological_process	9	ENSCHIG00000022451	1	860	1	14209	0.060525
GO:0071307	cellular response to vitamin K	biological_process	10	ENSCHIG00000008249	1	860	1	14209	0.060525
GO:0035194	posttranscriptional gene silencing by RNA	biological_process	10	ENSCHIG00000022479	1	860	1	14209	0.060525
GO:0099583	neurotransmitter receptor activity involved in regulation of postsynaptic cytosolic calcium ion concentration	molecular_function	7	ENSCHIG00000014013	1	860	1	14209	0.060525
GO:0098038	non-replicative transposition, DNA-mediated	biological_process	10	ENSCHIG00000011162	1	860	1	14209	0.060525
GO:0071349	cellular response to interleukin-12	biological_process	8	ENSCHIG00000022687	1	860	1	14209	0.060525
GO:0005509	calcium ion binding	molecular_function	7	ENSCHIG00000025256;ENSCHIG00000014575;ENSCHIG00000014798;ENSCHIG00000018245;ENSCHIG00000014472;ENSCHIG00000009106;ENSCHIG00000022398;ENSCHIG00000009966;ENSCHIG00000026830;ENSCHIG00000010166;ENSCHIG00000004923;ENSCHIG00000012719;ENSCHIG00000010522;ENSCHIG00000006571;ENSCHIG00000016398;ENSCHIG00000009472;ENSCHIG00000023866;ENSCHIG00000024483;ENSCHIG00000016373;ENSCHIG00000011979;ENSCHIG00000015358;…	37	860	470	14209	0.0606444
GO:0005813	centrosome	cellular_component	7	ENSCHIG00000011238;ENSCHIG00000015863;ENSCHIG00000018201;ENSCHIG00000012277;ENSCHIG00000022197;ENSCHIG00000021344;ENSCHIG00000024019;ENSCHIG00000024295;ENSCHIG00000021525;ENSCHIG00000015542;ENSCHIG00000009253;ENSCHIG00000012350;ENSCHIG00000026931;ENSCHIG00000024576;ENSCHIG00000015195;ENSCHIG00000023476;ENSCHIG00000013468;ENSCHIG00000010170;ENSCHIG00000019578;ENSCHIG00000024872;ENSCHIG00000021972;…	30	860	369	14209	0.061039
GO:0051592	response to calcium ion	biological_process	7	ENSCHIG00000008127;ENSCHIG00000025127;ENSCHIG00000022451;ENSCHIG00000022398	4	860	25	14209	0.0611681
GO:0035869	ciliary transition zone	cellular_component	5	ENSCHIG00000022524;ENSCHIG00000010170;ENSCHIG00000016019;ENSCHIG00000023674	4	860	25	14209	0.0611681
GO:0043967	histone H4 acetylation	biological_process	11	ENSCHIG00000017016;ENSCHIG00000017135;ENSCHIG00000010728;ENSCHIG00000021344	4	860	25	14209	0.0611681
GO:0030672	synaptic vesicle membrane	cellular_component	4	ENSCHIG00000014013;ENSCHIG00000024000;ENSCHIG00000016655;ENSCHIG00000011358	4	860	25	14209	0.0611681
GO:0021953	central nervous system neuron differentiation	biological_process	7	ENSCHIG00000019860;ENSCHIG00000022333	2	860	7	14209	0.0627093
GO:0003688	DNA replication origin binding	molecular_function	9	ENSCHIG00000023781;ENSCHIG00000015542	2	860	7	14209	0.0627093
GO:0005504	fatty acid binding	molecular_function	5	ENSCHIG00000011853;ENSCHIG00000019452	2	860	7	14209	0.0627093
GO:0002024	diet induced thermogenesis	biological_process	5	ENSCHIG00000013874;ENSCHIG00000010566	2	860	7	14209	0.0627093
GO:0019433	triglyceride catabolic process	biological_process	10	ENSCHIG00000008250;ENSCHIG00000026829	2	860	7	14209	0.0627093
GO:0000796	condensin complex	cellular_component	6	ENSCHIG00000005401;ENSCHIG00000003444	2	860	7	14209	0.0627093
GO:0032585	multivesicular body membrane	cellular_component	10	ENSCHIG00000025208;ENSCHIG00000024875	2	860	7	14209	0.0627093
GO:0032825	positive regulation of natural killer cell differentiation	biological_process	10	ENSCHIG00000010166;ENSCHIG00000024631	2	860	7	14209	0.0627093
GO:0005892	acetylcholine-gated channel complex	cellular_component	7	ENSCHIG00000017361;ENSCHIG00000017279	2	860	7	14209	0.0627093
GO:1903543	positive regulation of exosomal secretion	biological_process	7	ENSCHIG00000025208;ENSCHIG00000003788	2	860	7	14209	0.0627093
GO:0042573	retinoic acid metabolic process	biological_process	11	ENSCHIG00000017070;ENSCHIG00000022245	2	860	7	14209	0.0627093
GO:0042744	hydrogen peroxide catabolic process	biological_process	8	ENSCHIG00000012715;ENSCHIG00000011979	2	860	7	14209	0.0627093
GO:0045162	clustering of voltage-gated sodium channels	biological_process	7	ENSCHIG00000026931;ENSCHIG00000026694	2	860	7	14209	0.0627093
GO:0030101	natural killer cell activation	biological_process	7	ENSCHIG00000010166;ENSCHIG00000011749	2	860	7	14209	0.0627093
GO:0060670	branching involved in labyrinthine layer morphogenesis	biological_process	5	ENSCHIG00000025141;ENSCHIG00000016979	2	860	7	14209	0.0627093
GO:1901799	negative regulation of proteasomal protein catabolic process	biological_process	11	ENSCHIG00000023927;ENSCHIG00000015518	2	860	7	14209	0.0627093
GO:2000178	negative regulation of neural precursor cell proliferation	biological_process	8	ENSCHIG00000017089;ENSCHIG00000010566	2	860	7	14209	0.0627093
GO:0050321	tau-protein kinase activity	molecular_function	8	ENSCHIG00000013468;ENSCHIG00000027180	2	860	7	14209	0.0627093
GO:0042288	MHC class I protein binding	molecular_function	7	ENSCHIG00000020344;ENSCHIG00000011749	2	860	7	14209	0.0627093
GO:0010827	regulation of glucose transmembrane transport	biological_process	8	ENSCHIG00000011853;ENSCHIG00000020330	2	860	7	14209	0.0627093
GO:0010898	positive regulation of triglyceride catabolic process	biological_process	9	ENSCHIG00000008250;ENSCHIG00000012715	2	860	7	14209	0.0627093
GO:0008344	adult locomotory behavior	biological_process	5	ENSCHIG00000016495;ENSCHIG00000016484;ENSCHIG00000018424;ENSCHIG00000002155;ENSCHIG00000019810	5	860	36	14209	0.063914
GO:1901998	toxin transport	biological_process	6	ENSCHIG00000023818;ENSCHIG00000023739;ENSCHIG00000023168;ENSCHIG00000024335;ENSCHIG00000021136	5	860	36	14209	0.063914
GO:0071805	potassium ion transmembrane transport	biological_process	10	ENSCHIG00000023684;ENSCHIG00000019660;ENSCHIG00000023644;ENSCHIG00000008910;ENSCHIG00000025127;ENSCHIG00000023574;ENSCHIG00000019165;ENSCHIG00000026243;ENSCHIG00000019455	9	860	84	14209	0.0669166
GO:0070469	respirasome	cellular_component	4	ENSCHIG00000026293;ENSCHIG00000022888;ENSCHIG00000025172;ENSCHIG00000008704;ENSCHIG00000016604;ENSCHIG00000018443	6	860	48	14209	0.0681381
GO:0055010	ventricular cardiac muscle tissue morphogenesis	biological_process	8	ENSCHIG00000014649;ENSCHIG00000020204;ENSCHIG00000017127	3	860	16	14209	0.0686022
GO:0032006	regulation of TOR signaling	biological_process	9	ENSCHIG00000021972;ENSCHIG00000014456;ENSCHIG00000017350	3	860	16	14209	0.0686022
GO:0016773	phosphotransferase activity, alcohol group as acceptor	molecular_function	6	ENSCHIG00000013719;ENSCHIG00000015897;ENSCHIG00000024620	3	860	16	14209	0.0686022
GO:1903861	positive regulation of dendrite extension	biological_process	12	ENSCHIG00000013804;ENSCHIG00000021406;ENSCHIG00000015502	3	860	16	14209	0.0686022
GO:0031668	cellular response to extracellular stimulus	biological_process	5	ENSCHIG00000022451;ENSCHIG00000026938;ENSCHIG00000016569	3	860	16	14209	0.0686022
GO:0015986	ATP synthesis coupled proton transport	biological_process	13	ENSCHIG00000014708;ENSCHIG00000017159;ENSCHIG00000010079;ENSCHIG00000012236	4	860	26	14209	0.0689723
GO:0005814	centriole	cellular_component	6	ENSCHIG00000010170;ENSCHIG00000024898;ENSCHIG00000022197;ENSCHIG00000006664;ENSCHIG00000014740;ENSCHIG00000011238;ENSCHIG00000026931;ENSCHIG00000021525;ENSCHIG00000016019	9	860	85	14209	0.0710311
GO:0008021	synaptic vesicle	cellular_component	4	ENSCHIG00000014013;ENSCHIG00000000529;ENSCHIG00000006812;ENSCHIG00000003900;ENSCHIG00000011358;ENSCHIG00000012762	6	860	49	14209	0.0738693
GO:0070374	positive regulation of ERK1 and ERK2 cascade	biological_process	12	ENSCHIG00000024821;ENSCHIG00000016921;ENSCHIG00000010166;ENSCHIG00000008094;ENSCHIG00000026300;ENSCHIG00000019044;ENSCHIG00000009472;ENSCHIG00000014330;ENSCHIG00000011853;ENSCHIG00000017171	10	860	99	14209	0.0762297
GO:0032731	positive regulation of interleukin-1 beta production	biological_process	9	ENSCHIG00000010248;ENSCHIG00000022451;ENSCHIG00000008732;ENSCHIG00000017081	4	860	27	14209	0.077262
GO:0005975	carbohydrate metabolic process	biological_process	5	ENSCHIG00000019121;ENSCHIG00000025102;ENSCHIG00000013738;ENSCHIG00000008375;ENSCHIG00000026715;ENSCHIG00000020256;ENSCHIG00000000421;ENSCHIG00000027013;ENSCHIG00000015897;ENSCHIG00000023768;ENSCHIG00000017472;ENSCHIG00000013719	12	860	126	14209	0.079407
GO:0046873	metal ion transmembrane transporter activity	molecular_function	8	ENSCHIG00000018746;ENSCHIG00000017815;ENSCHIG00000022298	3	860	17	14209	0.0796955
GO:0043525	positive regulation of neuron apoptotic process	biological_process	10	ENSCHIG00000008732;ENSCHIG00000017081;ENSCHIG00000020693	3	860	17	14209	0.0796955
GO:0060349	bone morphogenesis	biological_process	6	ENSCHIG00000017070;ENSCHIG00000022929;ENSCHIG00000024872	3	860	17	14209	0.0796955
GO:0005540	hyaluronic acid binding	molecular_function	6	ENSCHIG00000010277;ENSCHIG00000026654;ENSCHIG00000013151	3	860	17	14209	0.0796955
GO:0016209	antioxidant activity	molecular_function	3	ENSCHIG00000010761;ENSCHIG00000019452;ENSCHIG00000012715	3	860	17	14209	0.0796955
GO:0006520	cellular amino acid metabolic process	biological_process	8	ENSCHIG00000021911;ENSCHIG00000017262;ENSCHIG00000026560	3	860	17	14209	0.0796955
GO:0035035	histone acetyltransferase binding	molecular_function	6	ENSCHIG00000015863;ENSCHIG00000015855;ENSCHIG00000023818	3	860	17	14209	0.0796955
GO:0007169	transmembrane receptor protein tyrosine kinase signaling pathway	biological_process	7	ENSCHIG00000010390;ENSCHIG00000021379;ENSCHIG00000019478;ENSCHIG00000020693;ENSCHIG00000022287;ENSCHIG00000024821	6	860	50	14209	0.0798667
GO:0032421	stereocilium bundle	cellular_component	5	ENSCHIG00000024837;ENSCHIG00000024897	2	860	8	14209	0.0803348
GO:0006622	protein targeting to lysosome	biological_process	13	ENSCHIG00000025208;ENSCHIG00000017925	2	860	8	14209	0.0803348
GO:0031528	microvillus membrane	cellular_component	6	ENSCHIG00000026198;ENSCHIG00000019849	2	860	8	14209	0.0803348
GO:0045333	cellular respiration	biological_process	7	ENSCHIG00000025172;ENSCHIG00000022398	2	860	8	14209	0.0803348
GO:0071542	dopaminergic neuron differentiation	biological_process	7	ENSCHIG00000018424;ENSCHIG00000022333	2	860	8	14209	0.0803348
GO:0034361	very-low-density lipoprotein particle	cellular_component	6	ENSCHIG00000012715;ENSCHIG00000008250	2	860	8	14209	0.0803348
GO:0050806	positive regulation of synaptic transmission	biological_process	8	ENSCHIG00000008732;ENSCHIG00000021980	2	860	8	14209	0.0803348
GO:0008970	phospholipase A1 activity	molecular_function	8	ENSCHIG00000026829;ENSCHIG00000024480	2	860	8	14209	0.0803348
GO:0003073	regulation of systemic arterial blood pressure	biological_process	6	ENSCHIG00000025018;ENSCHIG00000027180	2	860	8	14209	0.0803348
GO:0045499	chemorepellent activity	molecular_function	7	ENSCHIG00000015571;ENSCHIG00000020693	2	860	8	14209	0.0803348
GO:0051085	chaperone cofactor-dependent protein refolding	biological_process	7	ENSCHIG00000020786;ENSCHIG00000026453	2	860	8	14209	0.0803348
GO:0050807	regulation of synapse organization	biological_process	7	ENSCHIG00000017824;ENSCHIG00000008732	2	860	8	14209	0.0803348
GO:0042910	xenobiotic transmembrane transporter activity	molecular_function	5	ENSCHIG00000024341;ENSCHIG00000021575	2	860	8	14209	0.0803348
GO:0000346	transcription export complex	cellular_component	4	ENSCHIG00000018603;ENSCHIG00000026592	2	860	8	14209	0.0803348
GO:0099560	synaptic membrane adhesion	biological_process	7	ENSCHIG00000026919;ENSCHIG00000008324	2	860	8	14209	0.0803348
GO:0046007	negative regulation of activated T cell proliferation	biological_process	12	ENSCHIG00000016236;ENSCHIG00000013628	2	860	8	14209	0.0803348
GO:0015269	calcium-activated potassium channel activity	molecular_function	9	ENSCHIG00000008910;ENSCHIG00000025127	2	860	8	14209	0.0803348
GO:0098609	cell-cell adhesion	biological_process	5	ENSCHIG00000026830;ENSCHIG00000013482;ENSCHIG00000017089;ENSCHIG00000009966;ENSCHIG00000018764;ENSCHIG00000014575;ENSCHIG00000019712;ENSCHIG00000014649	8	860	75	14209	0.0828327
GO:0050731	positive regulation of peptidyl-tyrosine phosphorylation	biological_process	11	ENSCHIG00000024483;ENSCHIG00000008094;ENSCHIG00000004991;ENSCHIG00000019805;ENSCHIG00000018429;ENSCHIG00000022963;ENSCHIG00000016921	7	860	63	14209	0.0851897
GO:0000228	nuclear chromosome	cellular_component	7	ENSCHIG00000005401;ENSCHIG00000009699;ENSCHIG00000018290	3	860	18	14209	0.0915087
GO:0031226	intrinsic component of plasma membrane	cellular_component	5	ENSCHIG00000024821;ENSCHIG00000008094;ENSCHIG00000016495	3	860	18	14209	0.0915087
GO:0090303	positive regulation of wound healing	biological_process	9	ENSCHIG00000021260;ENSCHIG00000004293;ENSCHIG00000012315	3	860	18	14209	0.0915087
GO:0050768	negative regulation of neurogenesis	biological_process	9	ENSCHIG00000010566;ENSCHIG00000010799;ENSCHIG00000014891	3	860	18	14209	0.0915087
GO:0031012	extracellular matrix	cellular_component	4	ENSCHIG00000014187;ENSCHIG00000018003;ENSCHIG00000007017;ENSCHIG00000024749;ENSCHIG00000020897;ENSCHIG00000002155;ENSCHIG00000008249;ENSCHIG00000019044;ENSCHIG00000025168	9	860	90	14209	0.0939156
GO:0007204	positive regulation of cytosolic calcium ion concentration	biological_process	13	ENSCHIG00000022787;ENSCHIG00000011853;ENSCHIG00000022845;ENSCHIG00000017361	4	860	29	14209	0.0952472
GO:0050839	cell adhesion molecule binding	molecular_function	5	ENSCHIG00000025090;ENSCHIG00000016271;ENSCHIG00000014877;ENSCHIG00000019338	4	860	29	14209	0.0952472
GO:0042531	positive regulation of tyrosine phosphorylation of STAT protein	biological_process	11	ENSCHIG00000022287;ENSCHIG00000014402;ENSCHIG00000019805;ENSCHIG00000009253	4	860	29	14209	0.0952472
GO:0032580	Golgi cisterna membrane	cellular_component	8	ENSCHIG00000023768;ENSCHIG00000000421;ENSCHIG00000013738;ENSCHIG00000019121	4	860	29	14209	0.0952472
GO:0007399	nervous system development	biological_process	6	ENSCHIG00000008324;ENSCHIG00000026845;ENSCHIG00000011115;ENSCHIG00000017016;ENSCHIG00000023553;ENSCHIG00000018963;ENSCHIG00000016847;ENSCHIG00000026919;ENSCHIG00000024788;ENSCHIG00000026938	10	860	104	14209	0.0982111
GO:0051000	positive regulation of nitric-oxide synthase activity	biological_process	9	ENSCHIG00000026300;ENSCHIG00000014931	2	860	9	14209	0.0992612
GO:0022624	proteasome accessory complex	cellular_component	4	ENSCHIG00000020396;ENSCHIG00000010249	2	860	9	14209	0.0992612
GO:0050868	negative regulation of T cell activation	biological_process	9	ENSCHIG00000012648;ENSCHIG00000014330	2	860	9	14209	0.0992612
GO:0086005	ventricular cardiac muscle cell action potential	biological_process	9	ENSCHIG00000014649;ENSCHIG00000018205	2	860	9	14209	0.0992612
GO:0030948	negative regulation of vascular endothelial growth factor receptor signaling pathway	biological_process	9	ENSCHIG00000025208;ENSCHIG00000017824	2	860	9	14209	0.0992612
GO:0030851	granulocyte differentiation	biological_process	8	ENSCHIG00000019747;ENSCHIG00000024067	2	860	9	14209	0.0992612
GO:0001618	virus receptor activity	molecular_function	5	ENSCHIG00000021260;ENSCHIG00000002207	2	860	9	14209	0.0992612
GO:0006383	transcription by RNA polymerase III	biological_process	9	ENSCHIG00000018071;ENSCHIG00000013984	2	860	9	14209	0.0992612
GO:0042446	hormone biosynthetic process	biological_process	5	ENSCHIG00000012801;ENSCHIG00000015158	2	860	9	14209	0.0992612
GO:1901379	regulation of potassium ion transmembrane transport	biological_process	10	ENSCHIG00000019488;ENSCHIG00000023684	2	860	9	14209	0.0992612
GO:0010762	regulation of fibroblast migration	biological_process	8	ENSCHIG00000010566;ENSCHIG00000018963	2	860	9	14209	0.0992612
GO:1904315	transmitter-gated ion channel activity involved in regulation of postsynaptic membrane potential	molecular_function	10	ENSCHIG00000014013;ENSCHIG00000022718	2	860	9	14209	0.0992612
GO:0033198	response to ATP	biological_process	8	ENSCHIG00000022963;ENSCHIG00000022451	2	860	9	14209	0.0992612
GO:0030225	macrophage differentiation	biological_process	8	ENSCHIG00000019747;ENSCHIG00000024067	2	860	9	14209	0.0992612
GO:0003214	cardiac left ventricle morphogenesis	biological_process	7	ENSCHIG00000027180;ENSCHIG00000025090	2	860	9	14209	0.0992612
GO:0060993	kidney morphogenesis	biological_process	6	ENSCHIG00000011189;ENSCHIG00000027031	2	860	9	14209	0.0992612
GO:1905606	regulation of presynapse assembly	biological_process	7	ENSCHIG00000008324;ENSCHIG00000011218	2	860	9	14209	0.0992612
GO:0097539	ciliary transition fiber	cellular_component	4	ENSCHIG00000006664;ENSCHIG00000026931	2	860	9	14209	0.0992612
GO:0004714	transmembrane receptor protein tyrosine kinase activity	molecular_function	9	ENSCHIG00000024821;ENSCHIG00000021379;ENSCHIG00000010390;ENSCHIG00000020693;ENSCHIG00000022287	5	860	41	14209	0.0997154
GO:0005249	voltage-gated potassium channel activity	molecular_function	9	ENSCHIG00000023574;ENSCHIG00000019165;ENSCHIG00000019455;ENSCHIG00000025127;ENSCHIG00000023684	5	860	41	14209	0.0997154
GO:0005267	potassium channel activity	molecular_function	8	ENSCHIG00000019165;ENSCHIG00000023574;ENSCHIG00000026243;ENSCHIG00000025127;ENSCHIG00000019455	5	860	41	14209	0.0997154
GO:0043029	T cell homeostasis	biological_process	6	ENSCHIG00000013628;ENSCHIG00000019319;ENSCHIG00000022451	3	860	19	14209	0.103996
GO:0090307	mitotic spindle assembly	biological_process	10	ENSCHIG00000010944;ENSCHIG00000010139;ENSCHIG00000009253	3	860	19	14209	0.103996
GO:0030316	osteoclast differentiation	biological_process	8	ENSCHIG00000012315;ENSCHIG00000008732;ENSCHIG00000000509;ENSCHIG00000008094	4	860	30	14209	0.104912
GO:0008217	regulation of blood pressure	biological_process	5	ENSCHIG00000023277;ENSCHIG00000026007;ENSCHIG00000017127;ENSCHIG00000024211	4	860	31	14209	0.115003
GO:0015078	proton transmembrane transporter activity	molecular_function	9	ENSCHIG00000022236;ENSCHIG00000017159;ENSCHIG00000024394;ENSCHIG00000012236	4	860	31	14209	0.115003
GO:0060548	negative regulation of cell death	biological_process	7	ENSCHIG00000003788;ENSCHIG00000026300;ENSCHIG00000007965;ENSCHIG00000026187	4	860	31	14209	0.115003
GO:0009611	response to wounding	biological_process	5	ENSCHIG00000012245;ENSCHIG00000026938;ENSCHIG00000013628;ENSCHIG00000022718	4	860	31	14209	0.115003
GO:0005741	mitochondrial outer membrane	cellular_component	6	ENSCHIG00000015897;ENSCHIG00000017171;ENSCHIG00000024000;ENSCHIG00000021131;ENSCHIG00000012666;ENSCHIG00000016424;ENSCHIG00000016475;ENSCHIG00000007684	8	860	81	14209	0.116142
GO:0042626	ATPase-coupled transmembrane transporter activity	molecular_function	8	ENSCHIG00000005530;ENSCHIG00000024341;ENSCHIG00000023165;ENSCHIG00000004597;ENSCHIG00000024337	5	860	43	14209	0.116343
GO:0008076	voltage-gated potassium channel complex	cellular_component	9	ENSCHIG00000008910;ENSCHIG00000019455;ENSCHIG00000023574;ENSCHIG00000025127;ENSCHIG00000023684	5	860	43	14209	0.116343
GO:0002027	regulation of heart rate	biological_process	9	ENSCHIG00000018205;ENSCHIG00000015571;ENSCHIG00000017127	3	860	20	14209	0.117109
GO:0014065	phosphatidylinositol 3-kinase signaling	biological_process	8	ENSCHIG00000016484;ENSCHIG00000016921;ENSCHIG00000026300	3	860	20	14209	0.117109
GO:0070372	regulation of ERK1 and ERK2 cascade	biological_process	11	ENSCHIG00000021972;ENSCHIG00000010166;ENSCHIG00000020693	3	860	20	14209	0.117109
GO:0007159	leukocyte cell-cell adhesion	biological_process	6	ENSCHIG00000005650;ENSCHIG00000012715;ENSCHIG00000019338	3	860	20	14209	0.117109
GO:2001244	positive regulation of intrinsic apoptotic signaling pathway	biological_process	10	ENSCHIG00000016224;ENSCHIG00000024000;ENSCHIG00000024571	3	860	20	14209	0.117109
GO:0019216	regulation of lipid metabolic process	biological_process	7	ENSCHIG00000024974;ENSCHIG00000019860;ENSCHIG00000017112	3	860	20	14209	0.117109
GO:0030488	tRNA methylation	biological_process	11	ENSCHIG00000017788;ENSCHIG00000022834;ENSCHIG00000013569	3	860	20	14209	0.117109
GO:0030163	protein catabolic process	biological_process	7	ENSCHIG00000010249;ENSCHIG00000022451;ENSCHIG00000020396	3	860	20	14209	0.117109
GO:0046326	positive regulation of glucose import	biological_process	10	ENSCHIG00000026938;ENSCHIG00000015049;ENSCHIG00000000509	3	860	20	14209	0.117109
GO:0002876	positive regulation of chronic inflammatory response to antigenic stimulus	biological_process	11	ENSCHIG00000008732	1	860	2	14209	0.117391
GO:0060073	micturition	biological_process	6	ENSCHIG00000025127	1	860	2	14209	0.117391
GO:0051795	positive regulation of timing of catagen	biological_process	10	ENSCHIG00000024788	1	860	2	14209	0.117391
GO:0048385	regulation of retinoic acid receptor signaling pathway	biological_process	8	ENSCHIG00000017070	1	860	2	14209	0.117391
GO:1902412	regulation of mitotic cytokinesis	biological_process	8	ENSCHIG00000010944	1	860	2	14209	0.117391
GO:0097209	epidermal lamellar body	cellular_component	10	ENSCHIG00000016400	1	860	2	14209	0.117391
GO:0072038	mesenchymal stem cell maintenance involved in nephron morphogenesis	biological_process	6	ENSCHIG00000027031	1	860	2	14209	0.117391
GO:0034381	plasma lipoprotein particle clearance	biological_process	4	ENSCHIG00000011250	1	860	2	14209	0.117391
GO:0001845	phagolysosome assembly	biological_process	9	ENSCHIG00000022451	1	860	2	14209	0.117391
GO:1901078	negative regulation of relaxation of muscle	biological_process	7	ENSCHIG00000007979	1	860	2	14209	0.117391
GO:1903902	positive regulation of viral life cycle	biological_process	8	ENSCHIG00000003788	1	860	2	14209	0.117391
GO:0034736	cholesterol O-acyltransferase activity	molecular_function	9	ENSCHIG00000025165	1	860	2	14209	0.117391
GO:0001691	pseudophosphatase activity	molecular_function	7	ENSCHIG00000024571	1	860	2	14209	0.117391
GO:0004796	thromboxane-A synthase activity	molecular_function	6	ENSCHIG00000022245	1	860	2	14209	0.117391
GO:0010698	acetyltransferase activator activity	molecular_function	6	ENSCHIG00000015855	1	860	2	14209	0.117391
GO:0006548	histidine catabolic process	biological_process	11	ENSCHIG00000017262	1	860	2	14209	0.117391
GO:0072272	proximal/distal pattern formation involved in metanephric nephron development	biological_process	8	ENSCHIG00000011251	1	860	2	14209	0.117391
GO:0000725	recombinational repair	biological_process	9	ENSCHIG00000009151	1	860	2	14209	0.117391
GO:0030886	negative regulation of myeloid dendritic cell activation	biological_process	8	ENSCHIG00000016979	1	860	2	14209	0.117391
GO:0031077	post-embryonic camera-type eye development	biological_process	9	ENSCHIG00000019860	1	860	2	14209	0.117391
GO:0006570	tyrosine metabolic process	biological_process	10	ENSCHIG00000026560	1	860	2	14209	0.117391
GO:0036124	histone H3-K9 trimethylation	biological_process	13	ENSCHIG00000010728	1	860	2	14209	0.117391
GO:0035441	cell migration involved in vasculogenesis	biological_process	7	ENSCHIG00000024821	1	860	2	14209	0.117391
GO:0003374	dynamin family protein polymerization involved in mitochondrial fission	biological_process	10	ENSCHIG00000024000	1	860	2	14209	0.117391
GO:2000317	negative regulation of T-helper 17 type immune response	biological_process	10	ENSCHIG00000014900	1	860	2	14209	0.117391
GO:1903980	positive regulation of microglial cell activation	biological_process	9	ENSCHIG00000008094	1	860	2	14209	0.117391
GO:0002588	positive regulation of antigen processing and presentation of peptide antigen via MHC class II	biological_process	9	ENSCHIG00000008094	1	860	2	14209	0.117391
GO:0097021	lymphocyte migration into lymphoid organs	biological_process	6	ENSCHIG00000016236	1	860	2	14209	0.117391
GO:0031223	auditory behavior	biological_process	5	ENSCHIG00000007979	1	860	2	14209	0.117391
GO:0046373	L-arabinose metabolic process	biological_process	9	ENSCHIG00000002155	1	860	2	14209	0.117391
GO:0043375	CD8-positive, alpha-beta T cell lineage commitment	biological_process	8	ENSCHIG00000024631	1	860	2	14209	0.117391
GO:0047322	[hydroxymethylglutaryl-CoA reductase (NADPH)] kinase activity	molecular_function	8	ENSCHIG00000014436	1	860	2	14209	0.117391
GO:0032741	positive regulation of interleukin-18 production	biological_process	8	ENSCHIG00000010248	1	860	2	14209	0.117391
GO:0046168	glycerol-3-phosphate catabolic process	biological_process	9	ENSCHIG00000020256	1	860	2	14209	0.117391
GO:0046688	response to copper ion	biological_process	7	ENSCHIG00000015358	1	860	2	14209	0.117391
GO:0098907	regulation of SA node cell action potential	biological_process	7	ENSCHIG00000018205	1	860	2	14209	0.117391
GO:0004066	asparagine synthase (glutamine-hydrolyzing) activity	molecular_function	7	ENSCHIG00000013950	1	860	2	14209	0.117391
GO:1903578	regulation of ATP metabolic process	biological_process	6	ENSCHIG00000024000	1	860	2	14209	0.117391
GO:0097553	calcium ion transmembrane import into cytosol	biological_process	15	ENSCHIG00000022718	1	860	2	14209	0.117391
GO:0008176	tRNA (guanine-N7-)-methyltransferase activity	molecular_function	10	ENSCHIG00000022834	1	860	2	14209	0.117391
GO:1902911	protein kinase complex	cellular_component	7	ENSCHIG00000024066	1	860	2	14209	0.117391
GO:0016185	synaptic vesicle budding from presynaptic endocytic zone membrane	biological_process	9	ENSCHIG00000010364	1	860	2	14209	0.117391
GO:0051046	regulation of secretion	biological_process	7	ENSCHIG00000018457	1	860	2	14209	0.117391
GO:0033326	cerebrospinal fluid secretion	biological_process	8	ENSCHIG00000025018	1	860	2	14209	0.117391
GO:1905477	positive regulation of protein localization to membrane	biological_process	7	ENSCHIG00000009472	1	860	2	14209	0.117391
GO:0038162	erythropoietin-mediated signaling pathway	biological_process	7	ENSCHIG00000022287	1	860	2	14209	0.117391
GO:0051615	histamine uptake	biological_process	7	ENSCHIG00000021136	1	860	2	14209	0.117391
GO:0021637	trigeminal nerve structural organization	biological_process	6	ENSCHIG00000015571	1	860	2	14209	0.117391
GO:0016080	synaptic vesicle targeting	biological_process	5	ENSCHIG00000026919	1	860	2	14209	0.117391
GO:0002223	stimulatory C-type lectin receptor signaling pathway	biological_process	8	ENSCHIG00000011749	1	860	2	14209	0.117391
GO:0010526	negative regulation of transposition, RNA-mediated	biological_process	8	ENSCHIG00000022479	1	860	2	14209	0.117391
GO:1903375	facioacoustic ganglion development	biological_process	8	ENSCHIG00000015571	1	860	2	14209	0.117391
GO:0019303	D-ribose catabolic process	biological_process	9	ENSCHIG00000013719	1	860	2	14209	0.117391
GO:0051602	response to electrical stimulus	biological_process	5	ENSCHIG00000022451	1	860	2	14209	0.117391
GO:0034157	positive regulation of toll-like receptor 7 signaling pathway	biological_process	10	ENSCHIG00000014330	1	860	2	14209	0.117391
GO:0097113	AMPA glutamate receptor clustering	biological_process	9	ENSCHIG00000026919	1	860	2	14209	0.117391
GO:0090241	negative regulation of histone H4 acetylation	biological_process	12	ENSCHIG00000019747	1	860	2	14209	0.117391
GO:0002689	negative regulation of leukocyte chemotaxis	biological_process	8	ENSCHIG00000022828	1	860	2	14209	0.117391
GO:0061052	negative regulation of cell growth involved in cardiac muscle cell development	biological_process	11	ENSCHIG00000027180	1	860	2	14209	0.117391
GO:0047044	androstan-3-alpha,17-beta-diol dehydrogenase activity	molecular_function	7	ENSCHIG00000017969	1	860	2	14209	0.117391
GO:0003050	regulation of systemic arterial blood pressure by atrial natriuretic peptide	biological_process	9	ENSCHIG00000018183	1	860	2	14209	0.117391
GO:0070106	interleukin-27-mediated signaling pathway	biological_process	7	ENSCHIG00000014900	1	860	2	14209	0.117391
GO:1905517	macrophage migration	biological_process	6	ENSCHIG00000008729	1	860	2	14209	0.117391
GO:0004449	isocitrate dehydrogenase (NAD+) activity	molecular_function	8	ENSCHIG00000011555	1	860	2	14209	0.117391
GO:0006837	serotonin transport	biological_process	7	ENSCHIG00000021136	1	860	2	14209	0.117391
GO:1990889	H4K20me3 modified histone binding	molecular_function	7	ENSCHIG00000017620	1	860	2	14209	0.117391
GO:2000647	negative regulation of stem cell proliferation	biological_process	8	ENSCHIG00000017194	1	860	2	14209	0.117391
GO:1904884	positive regulation of telomerase catalytic core complex assembly	biological_process	8	ENSCHIG00000021916	1	860	2	14209	0.117391
GO:0017061	S-methyl-5-thioadenosine phosphorylase activity	molecular_function	8	ENSCHIG00000014710	1	860	2	14209	0.117391
GO:1901671	positive regulation of superoxide dismutase activity	biological_process	8	ENSCHIG00000008732	1	860	2	14209	0.117391
GO:0072354	histone kinase activity (H3-T3 specific)	molecular_function	10	ENSCHIG00000022864	1	860	2	14209	0.117391
GO:0010706	ganglioside biosynthetic process via lactosylceramide	biological_process	12	ENSCHIG00000000421	1	860	2	14209	0.117391
GO:0050405	[acetyl-CoA carboxylase] kinase activity	molecular_function	8	ENSCHIG00000014436	1	860	2	14209	0.117391
GO:0044308	axonal spine	cellular_component	6	ENSCHIG00000014013	1	860	2	14209	0.117391
GO:0060168	positive regulation of adenosine receptor signaling pathway	biological_process	10	ENSCHIG00000009472	1	860	2	14209	0.117391
GO:0051620	norepinephrine uptake	biological_process	10	ENSCHIG00000021136	1	860	2	14209	0.117391
GO:0097324	melanocyte migration	biological_process	9	ENSCHIG00000022287	1	860	2	14209	0.117391
GO:0034653	retinoic acid catabolic process	biological_process	11	ENSCHIG00000017070	1	860	2	14209	0.117391
GO:0010758	regulation of macrophage chemotaxis	biological_process	8	ENSCHIG00000014887	1	860	2	14209	0.117391
GO:0033993	response to lipid	biological_process	6	ENSCHIG00000003788	1	860	2	14209	0.117391
GO:0000797	condensin core heterodimer	cellular_component	4	ENSCHIG00000005401	1	860	2	14209	0.117391
GO:0070842	aggresome assembly	biological_process	7	ENSCHIG00000013990	1	860	2	14209	0.117391
GO:1990426	mitotic recombination-dependent replication fork processing	biological_process	10	ENSCHIG00000021344	1	860	2	14209	0.117391
GO:0032185	septin cytoskeleton organization	biological_process	7	ENSCHIG00000021037	1	860	2	14209	0.117391
GO:0019034	viral replication complex	cellular_component	7	ENSCHIG00000022479	1	860	2	14209	0.117391
GO:0061711	N(6)-L-threonylcarbamoyladenine synthase activity	molecular_function	7	ENSCHIG00000022797	1	860	2	14209	0.117391
GO:1904666	regulation of ubiquitin protein ligase activity	biological_process	12	ENSCHIG00000024000	1	860	2	14209	0.117391
GO:0047134	protein-disulfide reductase activity	molecular_function	7	ENSCHIG00000011573	1	860	2	14209	0.117391
GO:1903438	positive regulation of mitotic cytokinetic process	biological_process	11	ENSCHIG00000012350	1	860	2	14209	0.117391
GO:0032308	positive regulation of prostaglandin secretion	biological_process	10	ENSCHIG00000022451	1	860	2	14209	0.117391
GO:0008527	taste receptor activity	molecular_function	6	ENSCHIG00000011853	1	860	2	14209	0.117391
GO:0019865	immunoglobulin binding	molecular_function	5	ENSCHIG00000014503	1	860	2	14209	0.117391
GO:0070740	tubulin-glutamic acid ligase activity	molecular_function	8	ENSCHIG00000017102	1	860	2	14209	0.117391
GO:0015265	urea channel activity	molecular_function	7	ENSCHIG00000006085	1	860	2	14209	0.117391
GO:0004967	glucagon receptor activity	molecular_function	7	ENSCHIG00000022787	1	860	2	14209	0.117391
GO:0099171	presynaptic modulation of chemical synaptic transmission	biological_process	9	ENSCHIG00000023927	1	860	2	14209	0.117391
GO:0006116	NADH oxidation	biological_process	5	ENSCHIG00000020256	1	860	2	14209	0.117391
GO:0032977	membrane insertase activity	molecular_function	5	ENSCHIG00000017879	1	860	2	14209	0.117391
GO:0004022	alcohol dehydrogenase (NAD) activity	molecular_function	7	ENSCHIG00000017969	1	860	2	14209	0.117391
GO:0033692	cellular polysaccharide biosynthetic process	biological_process	8	ENSCHIG00000026007	1	860	2	14209	0.117391
GO:0015196	L-tryptophan transmembrane transporter activity	molecular_function	7	ENSCHIG00000019849	1	860	2	14209	0.117391
GO:0004803	transposase activity	molecular_function	5	ENSCHIG00000011162	1	860	2	14209	0.117391
GO:1990443	peptidyl-threonine autophosphorylation	biological_process	11	ENSCHIG00000011673	1	860	2	14209	0.117391
GO:0002692	negative regulation of cellular extravasation	biological_process	8	ENSCHIG00000014900	1	860	2	14209	0.117391
GO:0060693	regulation of branching involved in salivary gland morphogenesis	biological_process	8	ENSCHIG00000008732	1	860	2	14209	0.117391
GO:0032127	dense core granule membrane	cellular_component	8	ENSCHIG00000021131	1	860	2	14209	0.117391
GO:0035339	SPOTS complex	cellular_component	9	ENSCHIG00000016668	1	860	2	14209	0.117391
GO:0004430	1-phosphatidylinositol 4-kinase activity	molecular_function	8	ENSCHIG00000022484	1	860	2	14209	0.117391
GO:0003366	cell-matrix adhesion involved in ameboidal cell migration	biological_process	7	ENSCHIG00000019338	1	860	2	14209	0.117391
GO:0032762	mast cell cytokine production	biological_process	7	ENSCHIG00000022287	1	860	2	14209	0.117391
GO:0033565	ESCRT-0 complex	cellular_component	5	ENSCHIG00000025208	1	860	2	14209	0.117391
GO:0010040	response to iron(II) ion	biological_process	8	ENSCHIG00000007667	1	860	2	14209	0.117391
GO:0097355	protein localization to heterochromatin	biological_process	10	ENSCHIG00000010242	1	860	2	14209	0.117391
GO:0006195	purine nucleotide catabolic process	biological_process	10	ENSCHIG00000024171	1	860	2	14209	0.117391
GO:0071918	urea transmembrane transport	biological_process	9	ENSCHIG00000006085	1	860	2	14209	0.117391
GO:0004666	prostaglandin-endoperoxide synthase activity	molecular_function	6	ENSCHIG00000023277	1	860	2	14209	0.117391
GO:0030350	iron-responsive element binding	molecular_function	8	ENSCHIG00000007667	1	860	2	14209	0.117391
GO:0003335	corneocyte development	biological_process	6	ENSCHIG00000008968	1	860	2	14209	0.117391
GO:0038091	positive regulation of cell proliferation by VEGF-activated platelet derived growth factor receptor signaling pathway	biological_process	8	ENSCHIG00000024821	1	860	2	14209	0.117391
GO:0070325	lipoprotein particle receptor binding	molecular_function	6	ENSCHIG00000008250	1	860	2	14209	0.117391
GO:0030029	actin filament-based process	biological_process	4	ENSCHIG00000005650	1	860	2	14209	0.117391
GO:0071567	UFM1 hydrolase activity	molecular_function	9	ENSCHIG00000012419	1	860	2	14209	0.117391
GO:0008413	8-oxo-7,8-dihydroguanosine triphosphate pyrophosphatase activity	molecular_function	9	ENSCHIG00000024171	1	860	2	14209	0.117391
GO:0002001	renin secretion into blood stream	biological_process	11	ENSCHIG00000008127	1	860	2	14209	0.117391
GO:0070557	PCNA-p21 complex	cellular_component	4	ENSCHIG00000015863	1	860	2	14209	0.117391
GO:0002046	opsin binding	molecular_function	5	ENSCHIG00000008364	1	860	2	14209	0.117391
GO:0045762	positive regulation of adenylate cyclase activity	biological_process	8	ENSCHIG00000019488	1	860	2	14209	0.117391
GO:0071422	succinate transmembrane transport	biological_process	8	ENSCHIG00000024727	1	860	2	14209	0.117391
GO:0010255	glucose mediated signaling pathway	biological_process	8	ENSCHIG00000020795	1	860	2	14209	0.117391
GO:0097195	pilomotor reflex	biological_process	6	ENSCHIG00000019044	1	860	2	14209	0.117391
GO:0099635	voltage-gated calcium channel activity involved in positive regulation of presynaptic cytosolic calcium levels	molecular_function	12	ENSCHIG00000019488	1	860	2	14209	0.117391
GO:0072102	glomerulus morphogenesis	biological_process	5	ENSCHIG00000003900	1	860	2	14209	0.117391
GO:0044249	cellular biosynthetic process	biological_process	5	ENSCHIG00000019343	1	860	2	14209	0.117391
GO:0042904	9-cis-retinoic acid biosynthetic process	biological_process	12	ENSCHIG00000017969	1	860	2	14209	0.117391
GO:0034224	cellular response to zinc ion starvation	biological_process	9	ENSCHIG00000022298	1	860	2	14209	0.117391
GO:0031699	beta-3 adrenergic receptor binding	molecular_function	8	ENSCHIG00000013874	1	860	2	14209	0.117391
GO:1990481	mRNA pseudouridine synthesis	biological_process	11	ENSCHIG00000021531	1	860	2	14209	0.117391
GO:0042738	exogenous drug catabolic process	biological_process	7	ENSCHIG00000024171	1	860	2	14209	0.117391
GO:0002095	caveolar macromolecular signaling complex	cellular_component	6	ENSCHIG00000013089	1	860	2	14209	0.117391
GO:1903539	protein localization to postsynaptic membrane	biological_process	7	ENSCHIG00000022718	1	860	2	14209	0.117391
GO:0032095	regulation of response to food	biological_process	9	ENSCHIG00000023927	1	860	2	14209	0.117391
GO:0002752	cell surface pattern recognition receptor signaling pathway	biological_process	8	ENSCHIG00000005922	1	860	2	14209	0.117391
GO:1902991	regulation of amyloid precursor protein catabolic process	biological_process	8	ENSCHIG00000023165	1	860	2	14209	0.117391
GO:0071670	smooth muscle cell chemotaxis	biological_process	9	ENSCHIG00000024821	1	860	2	14209	0.117391
GO:0008489	UDP-galactose:glucosylceramide beta-1,4-galactosyltransferase activity	molecular_function	8	ENSCHIG00000000421	1	860	2	14209	0.117391
GO:0060420	regulation of heart growth	biological_process	8	ENSCHIG00000017127	1	860	2	14209	0.117391
GO:0047035	testosterone dehydrogenase (NAD+) activity	molecular_function	7	ENSCHIG00000017969	1	860	2	14209	0.117391
GO:0002093	auditory receptor cell morphogenesis	biological_process	6	ENSCHIG00000018963	1	860	2	14209	0.117391
GO:0032730	positive regulation of interleukin-1 alpha production	biological_process	9	ENSCHIG00000022451	1	860	2	14209	0.117391
GO:0060559	positive regulation of calcidiol 1-monooxygenase activity	biological_process	9	ENSCHIG00000008732	1	860	2	14209	0.117391
GO:0035529	NADH pyrophosphatase activity	molecular_function	9	ENSCHIG00000023629	1	860	2	14209	0.117391
GO:0002025	norepinephrine-epinephrine-mediated vasodilation involved in regulation of systemic arterial blood pressure	biological_process	8	ENSCHIG00000013874	1	860	2	14209	0.117391
GO:0006188	IMP biosynthetic process	biological_process	12	ENSCHIG00000012802	1	860	2	14209	0.117391
GO:0060374	mast cell differentiation	biological_process	8	ENSCHIG00000022287	1	860	2	14209	0.117391
GO:0020003	symbiont-containing vacuole	cellular_component	7	ENSCHIG00000023168	1	860	2	14209	0.117391
GO:0098713	leucine import across plasma membrane	biological_process	9	ENSCHIG00000019849	1	860	2	14209	0.117391
GO:0016241	regulation of macroautophagy	biological_process	9	ENSCHIG00000014436	1	860	2	14209	0.117391
GO:0019783	ubiquitin-like protein-specific protease activity	molecular_function	8	ENSCHIG00000010248	1	860	2	14209	0.117391
GO:0043368	positive T cell selection	biological_process	5	ENSCHIG00000019860	1	860	2	14209	0.117391
GO:0019677	NAD catabolic process	biological_process	9	ENSCHIG00000023629	1	860	2	14209	0.117391
GO:1904999	positive regulation of leukocyte adhesion to arterial endothelial cell	biological_process	10	ENSCHIG00000008732	1	860	2	14209	0.117391
GO:0016338	calcium-independent cell-cell adhesion via plasma membrane cell-adhesion molecules	biological_process	7	ENSCHIG00000021260	1	860	2	14209	0.117391
GO:0018738	S-formylglutathione hydrolase activity	molecular_function	7	ENSCHIG00000009895	1	860	2	14209	0.117391
GO:0002551	mast cell chemotaxis	biological_process	6	ENSCHIG00000022287	1	860	2	14209	0.117391
GO:1990715	mRNA CDS binding	molecular_function	8	ENSCHIG00000015385	1	860	2	14209	0.117391
GO:0051538	3 iron, 4 sulfur cluster binding	molecular_function	6	ENSCHIG00000007667	1	860	2	14209	0.117391
GO:0051155	positive regulation of striated muscle cell differentiation	biological_process	9	ENSCHIG00000009811	1	860	2	14209	0.117391
GO:0004809	tRNA (guanine-N2-)-methyltransferase activity	molecular_function	8	ENSCHIG00000013569	1	860	2	14209	0.117391
GO:0016667	oxidoreductase activity, acting on a sulfur group of donors	molecular_function	5	ENSCHIG00000005544	1	860	2	14209	0.117391
GO:0090556	phosphatidylserine floppase activity	molecular_function	6	ENSCHIG00000023165	1	860	2	14209	0.117391
GO:0045142	triplex DNA binding	molecular_function	7	ENSCHIG00000015542	1	860	2	14209	0.117391
GO:0015755	fructose transmembrane transport	biological_process	11	ENSCHIG00000015906	1	860	2	14209	0.117391
GO:0035542	regulation of SNARE complex assembly	biological_process	9	ENSCHIG00000018400	1	860	2	14209	0.117391
GO:0106071	positive regulation of adenylate cyclase-activating G protein-coupled receptor signaling pathway	biological_process	11	ENSCHIG00000027180	1	860	2	14209	0.117391
GO:0021650	vestibulocochlear nerve formation	biological_process	6	ENSCHIG00000007979	1	860	2	14209	0.117391
GO:0046556	alpha-L-arabinofuranosidase activity	molecular_function	7	ENSCHIG00000002155	1	860	2	14209	0.117391
GO:0016833	oxo-acid-lyase activity	molecular_function	6	ENSCHIG00000017734	1	860	2	14209	0.117391
GO:0007127	meiosis I	biological_process	7	ENSCHIG00000015195	1	860	2	14209	0.117391
GO:0046885	regulation of hormone biosynthetic process	biological_process	8	ENSCHIG00000026627	1	860	2	14209	0.117391
GO:0048232	male gamete generation	biological_process	6	ENSCHIG00000009151	1	860	2	14209	0.117391
GO:2000502	negative regulation of natural killer cell chemotaxis	biological_process	10	ENSCHIG00000011749	1	860	2	14209	0.117391
GO:0150020	basal dendrite arborization	biological_process	11	ENSCHIG00000015571	1	860	2	14209	0.117391
GO:0060230	lipoprotein lipase activator activity	molecular_function	7	ENSCHIG00000008250	1	860	2	14209	0.117391
GO:0050508	glucuronosyl-N-acetylglucosaminyl-proteoglycan 4-alpha-N-acetylglucosaminyltransferase activity	molecular_function	8	ENSCHIG00000026007	1	860	2	14209	0.117391
GO:2000302	positive regulation of synaptic vesicle exocytosis	biological_process	8	ENSCHIG00000026919	1	860	2	14209	0.117391
GO:0035632	mitochondrial prohibitin complex	cellular_component	6	ENSCHIG00000017171	1	860	2	14209	0.117391
GO:0030070	insulin processing	biological_process	9	ENSCHIG00000025090	1	860	2	14209	0.117391
GO:1905303	positive regulation of macropinocytosis	biological_process	10	ENSCHIG00000010566	1	860	2	14209	0.117391
GO:0004370	glycerol kinase activity	molecular_function	7	ENSCHIG00000015897	1	860	2	14209	0.117391
GO:0034143	regulation of toll-like receptor 4 signaling pathway	biological_process	9	ENSCHIG00000010566	1	860	2	14209	0.117391
GO:0060664	epithelial cell proliferation involved in salivary gland morphogenesis	biological_process	5	ENSCHIG00000008732	1	860	2	14209	0.117391
GO:1900063	regulation of peroxisome organization	biological_process	8	ENSCHIG00000024000	1	860	2	14209	0.117391
GO:0072734	cellular response to staurosporine	biological_process	8	ENSCHIG00000013628	1	860	2	14209	0.117391
GO:0032425	positive regulation of mismatch repair	biological_process	11	ENSCHIG00000023927	1	860	2	14209	0.117391
GO:0019417	sulfur oxidation	biological_process	6	ENSCHIG00000024501	1	860	2	14209	0.117391
GO:0043315	positive regulation of neutrophil degranulation	biological_process	10	ENSCHIG00000014170	1	860	2	14209	0.117391
GO:0045179	apical cortex	cellular_component	9	ENSCHIG00000008364	1	860	2	14209	0.117391
GO:0051625	epinephrine uptake	biological_process	10	ENSCHIG00000021136	1	860	2	14209	0.117391
GO:2001252	positive regulation of chromosome organization	biological_process	9	ENSCHIG00000022982	1	860	2	14209	0.117391
GO:0005372	water transmembrane transporter activity	molecular_function	6	ENSCHIG00000006085	1	860	2	14209	0.117391
GO:0015173	aromatic amino acid transmembrane transporter activity	molecular_function	8	ENSCHIG00000019849	1	860	2	14209	0.117391
GO:0035634	response to stilbenoid	biological_process	7	ENSCHIG00000012715	1	860	2	14209	0.117391
GO:0034188	apolipoprotein A-I receptor activity	molecular_function	6	ENSCHIG00000023165	1	860	2	14209	0.117391
GO:0035672	oligopeptide transmembrane transport	biological_process	10	ENSCHIG00000015326	1	860	2	14209	0.117391
GO:0046625	sphingolipid binding	molecular_function	5	ENSCHIG00000017171	1	860	2	14209	0.117391
GO:0009631	cold acclimation	biological_process	6	ENSCHIG00000010566	1	860	2	14209	0.117391
GO:0043490	malate-aspartate shuttle	biological_process	8	ENSCHIG00000022398	1	860	2	14209	0.117391
GO:0030300	regulation of intestinal cholesterol absorption	biological_process	10	ENSCHIG00000012715	1	860	2	14209	0.117391
GO:0000320	re-entry into mitotic cell cycle	biological_process	5	ENSCHIG00000021525	1	860	2	14209	0.117391
GO:0106004	tRNA (guanine-N7)-methylation	biological_process	12	ENSCHIG00000022834	1	860	2	14209	0.117391
GO:0071149	TEAD-2-YAP complex	cellular_component	7	ENSCHIG00000026187	1	860	2	14209	0.117391
GO:2000182	regulation of progesterone biosynthetic process	biological_process	9	ENSCHIG00000022963	1	860	2	14209	0.117391
GO:0061002	negative regulation of dendritic spine morphogenesis	biological_process	11	ENSCHIG00000026919	1	860	2	14209	0.117391
GO:0003994	aconitate hydratase activity	molecular_function	7	ENSCHIG00000007667	1	860	2	14209	0.117391
GO:0047961	glycine N-acyltransferase activity	molecular_function	8	ENSCHIG00000016391	1	860	2	14209	0.117391
GO:0046912	transferase activity, transferring acyl groups, acyl groups converted into alkyl on transfer	molecular_function	6	ENSCHIG00000027013	1	860	2	14209	0.117391
GO:0005250	A-type (transient outward) potassium channel activity	molecular_function	11	ENSCHIG00000019455	1	860	2	14209	0.117391
GO:0062028	regulation of stress granule assembly	biological_process	7	ENSCHIG00000014436	1	860	2	14209	0.117391
GO:0051606	detection of stimulus	biological_process	4	ENSCHIG00000016236	1	860	2	14209	0.117391
GO:0019853	L-ascorbic acid biosynthetic process	biological_process	8	ENSCHIG00000008405	1	860	2	14209	0.117391
GO:0004966	galanin receptor activity	molecular_function	8	ENSCHIG00000024788	1	860	2	14209	0.117391
GO:0008900	potassium:proton exchanging ATPase activity	molecular_function	11	ENSCHIG00000019660	1	860	2	14209	0.117391
GO:1904172	positive regulation of bleb assembly	biological_process	10	ENSCHIG00000022451	1	860	2	14209	0.117391
GO:0048302	regulation of isotype switching to IgG isotypes	biological_process	11	ENSCHIG00000014900	1	860	2	14209	0.117391
GO:0071377	cellular response to glucagon stimulus	biological_process	8	ENSCHIG00000022787	1	860	2	14209	0.117391
GO:0099073	mitochondrion-derived vesicle	cellular_component	7	ENSCHIG00000024000	1	860	2	14209	0.117391
GO:0097058	CRLF-CLCF1 complex	cellular_component	4	ENSCHIG00000014402	1	860	2	14209	0.117391
GO:0097694	establishment of RNA localization to telomere	biological_process	6	ENSCHIG00000021916	1	860	2	14209	0.117391
GO:0004367	glycerol-3-phosphate dehydrogenase [NAD+] activity	molecular_function	7	ENSCHIG00000020256	1	860	2	14209	0.117391
GO:0032374	regulation of cholesterol transport	biological_process	9	ENSCHIG00000012715	1	860	2	14209	0.117391
GO:0042883	cysteine transport	biological_process	12	ENSCHIG00000018337	1	860	2	14209	0.117391
GO:0031802	type 5 metabotropic glutamate receptor binding	molecular_function	8	ENSCHIG00000009472	1	860	2	14209	0.117391
GO:0047780	citrate dehydratase activity	molecular_function	7	ENSCHIG00000007667	1	860	2	14209	0.117391
GO:0071642	positive regulation of macrophage inflammatory protein 1 alpha production	biological_process	9	ENSCHIG00000008729	1	860	2	14209	0.117391
GO:0097120	receptor localization to synapse	biological_process	7	ENSCHIG00000026919	1	860	2	14209	0.117391
GO:0086059	voltage-gated calcium channel activity involved SA node cell action potential	molecular_function	11	ENSCHIG00000019488	1	860	2	14209	0.117391
GO:0034445	negative regulation of plasma lipoprotein oxidation	biological_process	8	ENSCHIG00000012715	1	860	2	14209	0.117391
GO:0045143	homologous chromosome segregation	biological_process	7	ENSCHIG00000015195	1	860	2	14209	0.117391
GO:0032795	heterotrimeric G-protein binding	molecular_function	5	ENSCHIG00000014740	1	860	2	14209	0.117391
GO:0090400	stress-induced premature senescence	biological_process	7	ENSCHIG00000000509	1	860	2	14209	0.117391
GO:0034349	glial cell apoptotic process	biological_process	7	ENSCHIG00000013628	1	860	2	14209	0.117391
GO:0061738	late endosomal microautophagy	biological_process	7	ENSCHIG00000003788	1	860	2	14209	0.117391
GO:0035539	8-oxo-7,8-dihydrodeoxyguanosine triphosphate pyrophosphatase activity	molecular_function	9	ENSCHIG00000024171	1	860	2	14209	0.117391
GO:0006529	asparagine biosynthetic process	biological_process	12	ENSCHIG00000013950	1	860	2	14209	0.117391
GO:0050509	N-acetylglucosaminyl-proteoglycan 4-beta-glucuronosyltransferase activity	molecular_function	8	ENSCHIG00000026007	1	860	2	14209	0.117391
GO:0046487	glyoxylate metabolic process	biological_process	6	ENSCHIG00000018410	1	860	2	14209	0.117391
GO:0036416	tRNA stabilization	biological_process	11	ENSCHIG00000017788	1	860	2	14209	0.117391
GO:0060083	smooth muscle contraction involved in micturition	biological_process	10	ENSCHIG00000025127	1	860	2	14209	0.117391
GO:0035112	genitalia morphogenesis	biological_process	5	ENSCHIG00000007979	1	860	2	14209	0.117391
GO:0036475	neuron death in response to oxidative stress	biological_process	6	ENSCHIG00000018337	1	860	2	14209	0.117391
GO:1903817	negative regulation of voltage-gated potassium channel activity	biological_process	9	ENSCHIG00000023684	1	860	2	14209	0.117391
GO:0097381	photoreceptor disc membrane	cellular_component	4	ENSCHIG00000008364	1	860	2	14209	0.117391
GO:0035063	nuclear speck organization	biological_process	8	ENSCHIG00000010248	1	860	2	14209	0.117391
GO:0072174	metanephric tubule formation	biological_process	7	ENSCHIG00000027031	1	860	2	14209	0.117391
GO:1902287	semaphorin-plexin signaling pathway involved in axon guidance	biological_process	8	ENSCHIG00000015571	1	860	2	14209	0.117391
GO:0072553	terminal button organization	biological_process	6	ENSCHIG00000026919	1	860	2	14209	0.117391
GO:0004419	hydroxymethylglutaryl-CoA lyase activity	molecular_function	7	ENSCHIG00000017734	1	860	2	14209	0.117391
GO:0035633	maintenance of permeability of blood-brain barrier	biological_process	5	ENSCHIG00000018337	1	860	2	14209	0.117391
GO:0031102	neuron projection regeneration	biological_process	6	ENSCHIG00000014877	1	860	2	14209	0.117391
GO:0004692	cGMP-dependent protein kinase activity	molecular_function	10	ENSCHIG00000014973	1	860	2	14209	0.117391
GO:0004958	prostaglandin F receptor activity	molecular_function	10	ENSCHIG00000012516	1	860	2	14209	0.117391
GO:0032574	5'-3' RNA helicase activity	molecular_function	11	ENSCHIG00000022479	1	860	2	14209	0.117391
GO:1905065	positive regulation of vascular smooth muscle cell differentiation	biological_process	10	ENSCHIG00000022287	1	860	2	14209	0.117391
GO:0072044	collecting duct development	biological_process	6	ENSCHIG00000027031	1	860	2	14209	0.117391
GO:0051919	positive regulation of fibrinolysis	biological_process	9	ENSCHIG00000010953	1	860	2	14209	0.117391
GO:2000758	positive regulation of peptidyl-lysine acetylation	biological_process	11	ENSCHIG00000014436	1	860	2	14209	0.117391
GO:0019371	cyclooxygenase pathway	biological_process	12	ENSCHIG00000023277	1	860	2	14209	0.117391
GO:1903208	negative regulation of hydrogen peroxide-induced neuron death	biological_process	10	ENSCHIG00000016979	1	860	2	14209	0.117391
GO:0047023	androsterone dehydrogenase activity	molecular_function	7	ENSCHIG00000017969	1	860	2	14209	0.117391
GO:1901588	dendritic microtubule	cellular_component	8	ENSCHIG00000013519	1	860	2	14209	0.117391
GO:0021828	gonadotrophin-releasing hormone neuronal migration to the hypothalamus	biological_process	8	ENSCHIG00000015571	1	860	2	14209	0.117391
GO:0043242	negative regulation of protein complex disassembly	biological_process	8	ENSCHIG00000008732	1	860	2	14209	0.117391
GO:0060228	phosphatidylcholine-sterol O-acyltransferase activator activity	molecular_function	6	ENSCHIG00000012715	1	860	2	14209	0.117391
GO:1900244	positive regulation of synaptic vesicle endocytosis	biological_process	9	ENSCHIG00000026919	1	860	2	14209	0.117391
GO:1903801	L-leucine import across plasma membrane	biological_process	10	ENSCHIG00000019849	1	860	2	14209	0.117391
GO:0060302	negative regulation of cytokine activity	biological_process	9	ENSCHIG00000016979	1	860	2	14209	0.117391
GO:0038109	Kit signaling pathway	biological_process	8	ENSCHIG00000022287	1	860	2	14209	0.117391
GO:0106029	tRNA pseudouridine synthase activity	molecular_function	7	ENSCHIG00000011118	1	860	2	14209	0.117391
GO:0036016	cellular response to interleukin-3	biological_process	8	ENSCHIG00000027180	1	860	2	14209	0.117391
GO:0016554	cytidine to uridine editing	biological_process	11	ENSCHIG00000026214	1	860	2	14209	0.117391
GO:0001580	detection of chemical stimulus involved in sensory perception of bitter taste	biological_process	8	ENSCHIG00000011979	1	860	2	14209	0.117391
GO:0034767	positive regulation of ion transmembrane transport	biological_process	9	ENSCHIG00000022451	1	860	2	14209	0.117391
GO:0060352	cell adhesion molecule production	biological_process	4	ENSCHIG00000011189	1	860	2	14209	0.117391
GO:0015141	succinate transmembrane transporter activity	molecular_function	9	ENSCHIG00000024727	1	860	2	14209	0.117391
GO:0060177	regulation of angiotensin metabolic process	biological_process	8	ENSCHIG00000008127	1	860	2	14209	0.117391
GO:0021740	principal sensory nucleus of trigeminal nerve development	biological_process	7	ENSCHIG00000003900	1	860	2	14209	0.117391
GO:0004140	dephospho-CoA kinase activity	molecular_function	7	ENSCHIG00000026749	1	860	2	14209	0.117391
GO:0033366	protein localization to secretory granule	biological_process	8	ENSCHIG00000025090	1	860	2	14209	0.117391
GO:0031649	heat generation	biological_process	6	ENSCHIG00000013874	1	860	2	14209	0.117391
GO:0006649	phospholipid transfer to membrane	biological_process	9	ENSCHIG00000022451	1	860	2	14209	0.117391
GO:0090149	mitochondrial membrane fission	biological_process	7	ENSCHIG00000024000	1	860	2	14209	0.117391
GO:0000309	nicotinamide-nucleotide adenylyltransferase activity	molecular_function	8	ENSCHIG00000012245	1	860	2	14209	0.117391
GO:0006565	L-serine catabolic process	biological_process	12	ENSCHIG00000021911	1	860	2	14209	0.117391
GO:0002587	negative regulation of antigen processing and presentation of peptide antigen via MHC class II	biological_process	9	ENSCHIG00000014302	1	860	2	14209	0.117391
GO:0072277	metanephric glomerular capillary formation	biological_process	7	ENSCHIG00000024821	1	860	2	14209	0.117391
GO:0022849	glutamate-gated calcium ion channel activity	molecular_function	8	ENSCHIG00000022718	1	860	2	14209	0.117391
GO:0004772	sterol O-acyltransferase activity	molecular_function	8	ENSCHIG00000025165	1	860	2	14209	0.117391
GO:0050912	detection of chemical stimulus involved in sensory perception of taste	biological_process	7	ENSCHIG00000011853	1	860	2	14209	0.117391
GO:0005353	fructose transmembrane transporter activity	molecular_function	9	ENSCHIG00000015906	1	860	2	14209	0.117391
GO:0090494	dopamine uptake	biological_process	10	ENSCHIG00000021136	1	860	2	14209	0.117391
GO:0034669	integrin alpha4-beta7 complex	cellular_component	6	ENSCHIG00000019338	1	860	2	14209	0.117391
GO:0044209	AMP salvage	biological_process	13	ENSCHIG00000018530	1	860	2	14209	0.117391
GO:0015872	dopamine transport	biological_process	9	ENSCHIG00000021136	1	860	2	14209	0.117391
GO:1905451	positive regulation of Fc-gamma receptor signaling pathway involved in phagocytosis	biological_process	8	ENSCHIG00000010566	1	860	2	14209	0.117391
GO:0072170	metanephric tubule development	biological_process	6	ENSCHIG00000027031	1	860	2	14209	0.117391
GO:0002763	positive regulation of myeloid leukocyte differentiation	biological_process	9	ENSCHIG00000025123	1	860	2	14209	0.117391
GO:2000401	regulation of lymphocyte migration	biological_process	7	ENSCHIG00000013826	1	860	2	14209	0.117391
GO:0019076	viral release from host cell	biological_process	7	ENSCHIG00000003788	1	860	2	14209	0.117391
GO:0008228	opsonization	biological_process	5	ENSCHIG00000022687	1	860	2	14209	0.117391
GO:0019563	glycerol catabolic process	biological_process	9	ENSCHIG00000015897	1	860	2	14209	0.117391
GO:0034331	cell junction maintenance	biological_process	6	ENSCHIG00000021260	1	860	2	14209	0.117391
GO:0045332	phospholipid translocation	biological_process	9	ENSCHIG00000023165;ENSCHIG00000022451	2	860	10	14209	0.119267
GO:0005753	mitochondrial proton-transporting ATP synthase complex	cellular_component	7	ENSCHIG00000012236;ENSCHIG00000005938	2	860	10	14209	0.119267
GO:0036120	cellular response to platelet-derived growth factor stimulus	biological_process	6	ENSCHIG00000023329;ENSCHIG00000024821	2	860	10	14209	0.119267
GO:0032695	negative regulation of interleukin-12 production	biological_process	8	ENSCHIG00000009253;ENSCHIG00000016979	2	860	10	14209	0.119267
GO:0002080	acrosomal membrane	cellular_component	8	ENSCHIG00000013089;ENSCHIG00000017924	2	860	10	14209	0.119267
GO:0008509	anion transmembrane transporter activity	molecular_function	6	ENSCHIG00000025018;ENSCHIG00000026938	2	860	10	14209	0.119267
GO:0030517	negative regulation of axon extension	biological_process	8	ENSCHIG00000000510;ENSCHIG00000015571	2	860	10	14209	0.119267
GO:0007088	regulation of mitotic nuclear division	biological_process	8	ENSCHIG00000012350;ENSCHIG00000013089	2	860	10	14209	0.119267
GO:0070528	protein kinase C signaling	biological_process	6	ENSCHIG00000022963;ENSCHIG00000026300	2	860	10	14209	0.119267
GO:0032740	positive regulation of interleukin-17 production	biological_process	8	ENSCHIG00000019805;ENSCHIG00000019849	2	860	10	14209	0.119267
GO:0050921	positive regulation of chemotaxis	biological_process	8	ENSCHIG00000008127;ENSCHIG00000024821	2	860	10	14209	0.119267
GO:0097194	execution phase of apoptosis	biological_process	4	ENSCHIG00000003140;ENSCHIG00000013628	2	860	10	14209	0.119267
GO:0000276	mitochondrial proton-transporting ATP synthase complex, coupling factor F(o)	cellular_component	7	ENSCHIG00000012236;ENSCHIG00000017159	2	860	10	14209	0.119267
GO:0033179	proton-transporting V-type ATPase, V0 domain	cellular_component	6	ENSCHIG00000024394;ENSCHIG00000022236	2	860	10	14209	0.119267
GO:0007271	synaptic transmission, cholinergic	biological_process	10	ENSCHIG00000017279;ENSCHIG00000023067	2	860	10	14209	0.119267
GO:0043005	neuron projection	cellular_component	5	ENSCHIG00000019860;ENSCHIG00000023277;ENSCHIG00000008548;ENSCHIG00000026300;ENSCHIG00000000510;ENSCHIG00000011358;ENSCHIG00000014877;ENSCHIG00000009071;ENSCHIG00000014013	9	860	95	14209	0.120624
GO:0042742	defense response to bacterium	biological_process	8	ENSCHIG00000011979;ENSCHIG00000010192;ENSCHIG00000024067;ENSCHIG00000011494;ENSCHIG00000016979;ENSCHIG00000008732	6	860	56	14209	0.121292
GO:0051091	positive regulation of DNA-binding transcription factor activity	biological_process	6	ENSCHIG00000009811;ENSCHIG00000013990;ENSCHIG00000017171;ENSCHIG00000022287;ENSCHIG00000008732;ENSCHIG00000001722;ENSCHIG00000016979	7	860	69	14209	0.122789
GO:0097110	scaffold protein binding	molecular_function	5	ENSCHIG00000013089;ENSCHIG00000008094;ENSCHIG00000018811;ENSCHIG00000026919	4	860	32	14209	0.125501
GO:0008022	protein C-terminus binding	molecular_function	5	ENSCHIG00000022331;ENSCHIG00000021344;ENSCHIG00000008364;ENSCHIG00000025088;ENSCHIG00000026838;ENSCHIG00000011238;ENSCHIG00000003788;ENSCHIG00000017171;ENSCHIG00000015863;ENSCHIG00000005457	10	860	110	14209	0.128998
GO:0042110	T cell activation	biological_process	7	ENSCHIG00000010166;ENSCHIG00000017824;ENSCHIG00000023168	3	860	21	14209	0.1308
GO:0034260	negative regulation of GTPase activity	biological_process	8	ENSCHIG00000011749;ENSCHIG00000015855;ENSCHIG00000021037	3	860	21	14209	0.1308
GO:0015935	small ribosomal subunit	cellular_component	7	ENSCHIG00000003203;ENSCHIG00000008793;ENSCHIG00000017184	3	860	21	14209	0.1308
GO:0048813	dendrite morphogenesis	biological_process	9	ENSCHIG00000000510;ENSCHIG00000016484;ENSCHIG00000015571	3	860	21	14209	0.1308
GO:0005201	extracellular matrix structural constituent	molecular_function	4	ENSCHIG00000010277;ENSCHIG00000020640;ENSCHIG00000014187	3	860	21	14209	0.1308
GO:0045787	positive regulation of cell cycle	biological_process	7	ENSCHIG00000009811;ENSCHIG00000017626;ENSCHIG00000016979	3	860	21	14209	0.1308
GO:0019233	sensory perception of pain	biological_process	7	ENSCHIG00000024097;ENSCHIG00000022451;ENSCHIG00000022845	3	860	21	14209	0.1308
GO:0016324	apical plasma membrane	cellular_component	5	ENSCHIG00000019849;ENSCHIG00000025018;ENSCHIG00000025127;ENSCHIG00000012801;ENSCHIG00000018337;ENSCHIG00000024394;ENSCHIG00000022236;ENSCHIG00000022221;ENSCHIG00000022331;ENSCHIG00000021972;ENSCHIG00000024341;ENSCHIG00000021260	12	860	138	14209	0.131156
GO:0019882	antigen processing and presentation	biological_process	4	ENSCHIG00000014302;ENSCHIG00000015976;ENSCHIG00000012657;ENSCHIG00000000529	4	860	33	14209	0.136385
GO:0036064	ciliary basal body	cellular_component	7	ENSCHIG00000024837;ENSCHIG00000014740;ENSCHIG00000015746;ENSCHIG00000021972;ENSCHIG00000019317;ENSCHIG00000022197;ENSCHIG00000022606;ENSCHIG00000006664;ENSCHIG00000016019	9	860	98	14209	0.138428
GO:2001224	positive regulation of neuron migration	biological_process	9	ENSCHIG00000012350;ENSCHIG00000015571	2	860	11	14209	0.140152
GO:0030169	low-density lipoprotein particle binding	molecular_function	7	ENSCHIG00000008094;ENSCHIG00000011250	2	860	11	14209	0.140152
GO:0002504	antigen processing and presentation of peptide or polysaccharide antigen via MHC class II	biological_process	5	ENSCHIG00000014302;ENSCHIG00000015976	2	860	11	14209	0.140152
GO:0060047	heart contraction	biological_process	7	ENSCHIG00000024000;ENSCHIG00000026007	2	860	11	14209	0.140152
GO:0098911	regulation of ventricular cardiac muscle cell action potential	biological_process	12	ENSCHIG00000014649;ENSCHIG00000016271	2	860	11	14209	0.140152
GO:0086002	cardiac muscle cell action potential involved in contraction	biological_process	8	ENSCHIG00000019488;ENSCHIG00000014649	2	860	11	14209	0.140152
GO:0000463	maturation of LSU-rRNA from tricistronic rRNA transcript (SSU-rRNA, 5.8S rRNA, LSU-rRNA)	biological_process	13	ENSCHIG00000012399;ENSCHIG00000017520	2	860	11	14209	0.140152
GO:0097060	synaptic membrane	cellular_component	4	ENSCHIG00000014013;ENSCHIG00000023927	2	860	11	14209	0.140152
GO:0031492	nucleosomal DNA binding	molecular_function	8	ENSCHIG00000008484;ENSCHIG00000004774	2	860	11	14209	0.140152
GO:0061178	regulation of insulin secretion involved in cellular response to glucose stimulus	biological_process	6	ENSCHIG00000010390;ENSCHIG00000013468	2	860	11	14209	0.140152
GO:0001779	natural killer cell differentiation	biological_process	8	ENSCHIG00000017365;ENSCHIG00000024631	2	860	11	14209	0.140152
GO:0016079	synaptic vesicle exocytosis	biological_process	9	ENSCHIG00000022451;ENSCHIG00000011358	2	860	11	14209	0.140152
GO:0007062	sister chromatid cohesion	biological_process	5	ENSCHIG00000015542;ENSCHIG00000017171	2	860	11	14209	0.140152
GO:2000147	positive regulation of cell motility	biological_process	7	ENSCHIG00000009811;ENSCHIG00000015049	2	860	11	14209	0.140152
GO:0008484	sulfuric ester hydrolase activity	molecular_function	6	ENSCHIG00000001349;ENSCHIG00000010979	2	860	11	14209	0.140152
GO:0048786	presynaptic active zone	cellular_component	4	ENSCHIG00000008211;ENSCHIG00000013804	2	860	11	14209	0.140152
GO:0002009	morphogenesis of an epithelium	biological_process	6	ENSCHIG00000010689;ENSCHIG00000012268	2	860	11	14209	0.140152
GO:0098794	postsynapse	cellular_component	4	ENSCHIG00000018100;ENSCHIG00000014852;ENSCHIG00000014013;ENSCHIG00000022451;ENSCHIG00000013519	5	860	46	14209	0.143545
GO:0001932	regulation of protein phosphorylation	biological_process	9	ENSCHIG00000008732;ENSCHIG00000025172;ENSCHIG00000011033;ENSCHIG00000027031;ENSCHIG00000018245	5	860	46	14209	0.143545
GO:0032587	ruffle membrane	cellular_component	6	ENSCHIG00000014852;ENSCHIG00000018457;ENSCHIG00000009071;ENSCHIG00000015049;ENSCHIG00000010566	5	860	46	14209	0.143545
GO:0032007	negative regulation of TOR signaling	biological_process	10	ENSCHIG00000027180;ENSCHIG00000022606;ENSCHIG00000014436	3	860	22	14209	0.145017
GO:0050714	positive regulation of protein secretion	biological_process	10	ENSCHIG00000022451;ENSCHIG00000008094;ENSCHIG00000024000	3	860	22	14209	0.145017
GO:0006513	protein monoubiquitination	biological_process	12	ENSCHIG00000012587;ENSCHIG00000007965;ENSCHIG00000017824	3	860	22	14209	0.145017
GO:0005903	brush border	cellular_component	5	ENSCHIG00000024394;ENSCHIG00000024000;ENSCHIG00000024897;ENSCHIG00000025165	4	860	34	14209	0.147634
GO:0008286	insulin receptor signaling pathway	biological_process	8	ENSCHIG00000015049;ENSCHIG00000015906;ENSCHIG00000013089;ENSCHIG00000027180	4	860	34	14209	0.147634
GO:0017137	Rab GTPase binding	molecular_function	9	ENSCHIG00000022606;ENSCHIG00000023168;ENSCHIG00000013804;ENSCHIG00000026426;ENSCHIG00000018086;ENSCHIG00000012762;ENSCHIG00000024000	7	860	73	14209	0.151845
GO:0016323	basolateral plasma membrane	cellular_component	5	ENSCHIG00000011979;ENSCHIG00000018205;ENSCHIG00000006085;ENSCHIG00000021260;ENSCHIG00000024341;ENSCHIG00000018424;ENSCHIG00000025928;ENSCHIG00000024727;ENSCHIG00000022298	9	860	101	14209	0.157501
GO:0001540	amyloid-beta binding	molecular_function	6	ENSCHIG00000012725;ENSCHIG00000019713;ENSCHIG00000008094;ENSCHIG00000011250	4	860	35	14209	0.159228
GO:0050830	defense response to Gram-positive bacterium	biological_process	9	ENSCHIG00000008732;ENSCHIG00000014900;ENSCHIG00000011749;ENSCHIG00000022451	4	860	35	14209	0.159228
GO:0005694	chromosome	cellular_component	6	ENSCHIG00000012155;ENSCHIG00000010392;ENSCHIG00000008340;ENSCHIG00000006209;ENSCHIG00000021734;ENSCHIG00000006649;ENSCHIG00000014987;ENSCHIG00000005401;ENSCHIG00000021502;ENSCHIG00000010006;ENSCHIG00000010885;ENSCHIG00000021694;ENSCHIG00000011284;ENSCHIG00000009699	14	860	172	14209	0.159258
GO:0009617	response to bacterium	biological_process	7	ENSCHIG00000022451;ENSCHIG00000018164;ENSCHIG00000018429;ENSCHIG00000014746;ENSCHIG00000014503;ENSCHIG00000023168;ENSCHIG00000022687	7	860	74	14209	0.15957
GO:0071310	cellular response to organic substance	biological_process	6	ENSCHIG00000020521;ENSCHIG00000000510;ENSCHIG00000013628	3	860	23	14209	0.159712
GO:0051209	release of sequestered calcium ion into cytosol	biological_process	8	ENSCHIG00000026300;ENSCHIG00000022451;ENSCHIG00000016921	3	860	23	14209	0.159712
GO:0005272	sodium channel activity	molecular_function	8	ENSCHIG00000018164;ENSCHIG00000023553;ENSCHIG00000016974	3	860	23	14209	0.159712
GO:0004712	protein serine/threonine/tyrosine kinase activity	molecular_function	8	ENSCHIG00000014436;ENSCHIG00000023927	2	860	12	14209	0.161738
GO:0042613	MHC class II protein complex	cellular_component	7	ENSCHIG00000014302;ENSCHIG00000015976	2	860	12	14209	0.161738
GO:0005088	Ras guanyl-nucleotide exchange factor activity	molecular_function	8	ENSCHIG00000014546;ENSCHIG00000010166	2	860	12	14209	0.161738
GO:0035729	cellular response to hepatocyte growth factor stimulus	biological_process	8	ENSCHIG00000016979;ENSCHIG00000010566	2	860	12	14209	0.161738
GO:0061014	positive regulation of mRNA catabolic process	biological_process	9	ENSCHIG00000025661;ENSCHIG00000022479	2	860	12	14209	0.161738
GO:0004707	MAP kinase activity	molecular_function	9	ENSCHIG00000022761;ENSCHIG00000000509	2	860	12	14209	0.161738
GO:0044782	cilium organization	biological_process	6	ENSCHIG00000018963;ENSCHIG00000006664	2	860	12	14209	0.161738
GO:0032332	positive regulation of chondrocyte differentiation	biological_process	8	ENSCHIG00000012502;ENSCHIG00000015358	2	860	12	14209	0.161738
GO:0007413	axonal fasciculation	biological_process	6	ENSCHIG00000018245;ENSCHIG00000015571	2	860	12	14209	0.161738
GO:0001965	G-protein alpha-subunit binding	molecular_function	5	ENSCHIG00000026300;ENSCHIG00000013238	2	860	12	14209	0.161738
GO:0032426	stereocilium tip	cellular_component	4	ENSCHIG00000024837;ENSCHIG00000024897	2	860	12	14209	0.161738
GO:0046427	positive regulation of receptor signaling pathway via JAK-STAT	biological_process	10	ENSCHIG00000016979;ENSCHIG00000022287	2	860	12	14209	0.161738
GO:0048066	developmental pigmentation	biological_process	4	ENSCHIG00000020709;ENSCHIG00000022287	2	860	12	14209	0.161738
GO:0055037	recycling endosome	cellular_component	8	ENSCHIG00000024816;ENSCHIG00000008729;ENSCHIG00000014013;ENSCHIG00000009507;ENSCHIG00000023168;ENSCHIG00000008732	6	860	61	14209	0.162413
GO:0004222	metalloendopeptidase activity	molecular_function	8	ENSCHIG00000024749;ENSCHIG00000014961;ENSCHIG00000024381;ENSCHIG00000011689;ENSCHIG00000022797;ENSCHIG00000027074;ENSCHIG00000020897	7	860	75	14209	0.16747
GO:0035404	histone-serine phosphorylation	biological_process	11	ENSCHIG00000014436	1	860	3	14209	0.170818
GO:2000002	negative regulation of DNA damage checkpoint	biological_process	9	ENSCHIG00000026592	1	860	3	14209	0.170818
GO:1901315	negative regulation of histone H2A K63-linked ubiquitination	biological_process	12	ENSCHIG00000020937	1	860	3	14209	0.170818
GO:1903721	positive regulation of I-kappaB phosphorylation	biological_process	11	ENSCHIG00000008732	1	860	3	14209	0.170818
GO:0098688	parallel fiber to Purkinje cell synapse	cellular_component	5	ENSCHIG00000009485	1	860	3	14209	0.170818
GO:1903265	positive regulation of tumor necrosis factor-mediated signaling pathway	biological_process	10	ENSCHIG00000009811	1	860	3	14209	0.170818
GO:2000312	regulation of kainate selective glutamate receptor activity	biological_process	10	ENSCHIG00000013781	1	860	3	14209	0.170818
GO:0046629	gamma-delta T cell activation	biological_process	8	ENSCHIG00000027054	1	860	3	14209	0.170818
GO:0048368	lateral mesoderm development	biological_process	7	ENSCHIG00000026187	1	860	3	14209	0.170818
GO:0034189	very-low-density lipoprotein particle binding	molecular_function	5	ENSCHIG00000008094	1	860	3	14209	0.170818
GO:0030046	parallel actin filament bundle assembly	biological_process	7	ENSCHIG00000024897	1	860	3	14209	0.170818
GO:0140328	floppase activity	molecular_function	6	ENSCHIG00000023165	1	860	3	14209	0.170818
GO:0004965	G protein-coupled GABA receptor activity	molecular_function	7	ENSCHIG00000021430	1	860	3	14209	0.170818
GO:1905832	positive regulation of spindle assembly	biological_process	10	ENSCHIG00000024295	1	860	3	14209	0.170818
GO:0010694	positive regulation of alkaline phosphatase activity	biological_process	12	ENSCHIG00000019044	1	860	3	14209	0.170818
GO:0070200	establishment of protein localization to telomere	biological_process	10	ENSCHIG00000021344	1	860	3	14209	0.170818
GO:0099053	activating signal cointegrator 1 complex	cellular_component	4	ENSCHIG00000023818	1	860	3	14209	0.170818
GO:0048713	regulation of oligodendrocyte differentiation	biological_process	11	ENSCHIG00000022835	1	860	3	14209	0.170818
GO:0050855	regulation of B cell receptor signaling pathway	biological_process	9	ENSCHIG00000013826	1	860	3	14209	0.170818
GO:0031493	nucleosomal histone binding	molecular_function	6	ENSCHIG00000022864	1	860	3	14209	0.170818
GO:0006824	cobalt ion transport	biological_process	10	ENSCHIG00000006489	1	860	3	14209	0.170818
GO:0004691	cAMP-dependent protein kinase activity	molecular_function	10	ENSCHIG00000024391	1	860	3	14209	0.170818
GO:0042989	sequestering of actin monomers	biological_process	10	ENSCHIG00000014472	1	860	3	14209	0.170818
GO:0036258	multivesicular body assembly	biological_process	9	ENSCHIG00000003788	1	860	3	14209	0.170818
GO:0008427	calcium-dependent protein kinase inhibitor activity	molecular_function	8	ENSCHIG00000018201	1	860	3	14209	0.170818
GO:0034435	cholesterol esterification	biological_process	9	ENSCHIG00000025165	1	860	3	14209	0.170818
GO:0010735	positive regulation of transcription via serum response element binding	biological_process	11	ENSCHIG00000024501	1	860	3	14209	0.170818
GO:0002327	immature B cell differentiation	biological_process	9	ENSCHIG00000022287	1	860	3	14209	0.170818
GO:0006690	icosanoid metabolic process	biological_process	8	ENSCHIG00000022245	1	860	3	14209	0.170818
GO:0051546	keratinocyte migration	biological_process	9	ENSCHIG00000017194	1	860	3	14209	0.170818
GO:0071008	U2-type post-mRNA release spliceosomal complex	cellular_component	8	ENSCHIG00000015942	1	860	3	14209	0.170818
GO:0016939	kinesin II complex	cellular_component	6	ENSCHIG00000019317	1	860	3	14209	0.170818
GO:0022027	interkinetic nuclear migration	biological_process	8	ENSCHIG00000011238	1	860	3	14209	0.170818
GO:0006220	pyrimidine nucleotide metabolic process	biological_process	9	ENSCHIG00000025212	1	860	3	14209	0.170818
GO:0035372	protein localization to microtubule	biological_process	10	ENSCHIG00000012350	1	860	3	14209	0.170818
GO:0010693	negative regulation of alkaline phosphatase activity	biological_process	12	ENSCHIG00000008732	1	860	3	14209	0.170818
GO:0045110	intermediate filament bundle assembly	biological_process	6	ENSCHIG00000014649	1	860	3	14209	0.170818
GO:0016480	negative regulation of transcription by RNA polymerase III	biological_process	10	ENSCHIG00000010761	1	860	3	14209	0.170818
GO:0035810	positive regulation of urine volume	biological_process	7	ENSCHIG00000024211	1	860	3	14209	0.170818
GO:0004515	nicotinate-nucleotide adenylyltransferase activity	molecular_function	8	ENSCHIG00000012245	1	860	3	14209	0.170818
GO:0032098	regulation of appetite	biological_process	5	ENSCHIG00000021136	1	860	3	14209	0.170818
GO:0046602	regulation of mitotic centrosome separation	biological_process	9	ENSCHIG00000010944	1	860	3	14209	0.170818
GO:0072577	endothelial cell apoptotic process	biological_process	8	ENSCHIG00000008732	1	860	3	14209	0.170818
GO:0006857	oligopeptide transport	biological_process	9	ENSCHIG00000015326	1	860	3	14209	0.170818
GO:0097200	cysteine-type endopeptidase activity involved in execution phase of apoptosis	molecular_function	10	ENSCHIG00000013628	1	860	3	14209	0.170818
GO:0004931	extracellularly ATP-gated cation channel activity	molecular_function	10	ENSCHIG00000022451	1	860	3	14209	0.170818
GO:0006203	dGTP catabolic process	biological_process	12	ENSCHIG00000024171	1	860	3	14209	0.170818
GO:0006526	arginine biosynthetic process	biological_process	12	ENSCHIG00000007853	1	860	3	14209	0.170818
GO:0019284	L-methionine salvage from S-adenosylmethionine	biological_process	12	ENSCHIG00000019343	1	860	3	14209	0.170818
GO:0001221	transcription cofactor binding	molecular_function	6	ENSCHIG00000017670	1	860	3	14209	0.170818
GO:0008037	cell recognition	biological_process	4	ENSCHIG00000016236	1	860	3	14209	0.170818
GO:0060591	chondroblast differentiation	biological_process	6	ENSCHIG00000012502	1	860	3	14209	0.170818
GO:0032252	secretory granule localization	biological_process	7	ENSCHIG00000010166	1	860	3	14209	0.170818
GO:0035722	interleukin-12-mediated signaling pathway	biological_process	7	ENSCHIG00000018100	1	860	3	14209	0.170818
GO:0071372	cellular response to follicle-stimulating hormone stimulus	biological_process	8	ENSCHIG00000010390	1	860	3	14209	0.170818
GO:1901016	regulation of potassium ion transmembrane transporter activity	biological_process	8	ENSCHIG00000019488	1	860	3	14209	0.170818
GO:1904861	excitatory synapse assembly	biological_process	7	ENSCHIG00000026919	1	860	3	14209	0.170818
GO:0061044	negative regulation of vascular wound healing	biological_process	9	ENSCHIG00000008732	1	860	3	14209	0.170818
GO:0050815	phosphoserine residue binding	molecular_function	7	ENSCHIG00000017824	1	860	3	14209	0.170818
GO:0006477	protein sulfation	biological_process	9	ENSCHIG00000024456	1	860	3	14209	0.170818
GO:0008622	epsilon DNA polymerase complex	cellular_component	6	ENSCHIG00000007241	1	860	3	14209	0.170818
GO:0002318	myeloid progenitor cell differentiation	biological_process	7	ENSCHIG00000022287	1	860	3	14209	0.170818
GO:0008467	[heparan sulfate]-glucosamine 3-sulfotransferase 1 activity	molecular_function	8	ENSCHIG00000024456	1	860	3	14209	0.170818
GO:0008506	sucrose:proton symporter activity	molecular_function	8	ENSCHIG00000020709	1	860	3	14209	0.170818
GO:0002159	desmosome assembly	biological_process	8	ENSCHIG00000014649	1	860	3	14209	0.170818
GO:0010484	H3 histone acetyltransferase activity	molecular_function	12	ENSCHIG00000021344	1	860	3	14209	0.170818
GO:0030275	LRR domain binding	molecular_function	6	ENSCHIG00000021299	1	860	3	14209	0.170818
GO:0008321	Ral guanyl-nucleotide exchange factor activity	molecular_function	9	ENSCHIG00000017717	1	860	3	14209	0.170818
GO:1902523	positive regulation of protein K63-linked ubiquitination	biological_process	13	ENSCHIG00000014330	1	860	3	14209	0.170818
GO:0010766	negative regulation of sodium ion transport	biological_process	10	ENSCHIG00000017824	1	860	3	14209	0.170818
GO:1904959	regulation of cytochrome-c oxidase activity	biological_process	11	ENSCHIG00000017171	1	860	3	14209	0.170818
GO:2001056	positive regulation of cysteine-type endopeptidase activity	biological_process	12	ENSCHIG00000010248	1	860	3	14209	0.170818
GO:0008328	ionotropic glutamate receptor complex	cellular_component	7	ENSCHIG00000014013	1	860	3	14209	0.170818
GO:0008594	photoreceptor cell morphogenesis	biological_process	9	ENSCHIG00000025987	1	860	3	14209	0.170818
GO:0045607	regulation of inner ear auditory receptor cell differentiation	biological_process	9	ENSCHIG00000017111	1	860	3	14209	0.170818
GO:0048541	Peyer's patch development	biological_process	7	ENSCHIG00000024631	1	860	3	14209	0.170818
GO:0000182	rDNA binding	molecular_function	9	ENSCHIG00000010728	1	860	3	14209	0.170818
GO:1990769	proximal neuron projection	cellular_component	6	ENSCHIG00000000510	1	860	3	14209	0.170818
GO:1903215	negative regulation of protein targeting to mitochondrion	biological_process	10	ENSCHIG00000016475	1	860	3	14209	0.170818
GO:0000942	condensed nuclear chromosome outer kinetochore	cellular_component	5	ENSCHIG00000011982	1	860	3	14209	0.170818
GO:0070915	lysophosphatidic acid receptor activity	molecular_function	8	ENSCHIG00000026267	1	860	3	14209	0.170818
GO:0046951	ketone body biosynthetic process	biological_process	6	ENSCHIG00000017734	1	860	3	14209	0.170818
GO:0099523	presynaptic cytosol	cellular_component	4	ENSCHIG00000023927	1	860	3	14209	0.170818
GO:0035279	mRNA cleavage involved in gene silencing by miRNA	biological_process	12	ENSCHIG00000022479	1	860	3	14209	0.170818
GO:1902990	mitotic telomere maintenance via semi-conservative replication	biological_process	10	ENSCHIG00000015863	1	860	3	14209	0.170818
GO:0005095	GTPase inhibitor activity	molecular_function	6	ENSCHIG00000021037	1	860	3	14209	0.170818
GO:0035793	positive regulation of metanephric mesenchymal cell migration by platelet-derived growth factor receptor-beta signaling pathway	biological_process	11	ENSCHIG00000024821	1	860	3	14209	0.170818
GO:0042015	interleukin-20 binding	molecular_function	6	ENSCHIG00000016224	1	860	3	14209	0.170818
GO:0006419	alanyl-tRNA aminoacylation	biological_process	13	ENSCHIG00000018888	1	860	3	14209	0.170818
GO:0042622	photoreceptor outer segment membrane	cellular_component	7	ENSCHIG00000026198	1	860	3	14209	0.170818
GO:0021773	striatal medium spiny neuron differentiation	biological_process	9	ENSCHIG00000019860	1	860	3	14209	0.170818
GO:0055106	ubiquitin-protein transferase regulator activity	molecular_function	5	ENSCHIG00000020330	1	860	3	14209	0.170818
GO:0043615	astrocyte cell migration	biological_process	8	ENSCHIG00000017081	1	860	3	14209	0.170818
GO:0048755	branching morphogenesis of a nerve	biological_process	6	ENSCHIG00000020693	1	860	3	14209	0.170818
GO:0097199	cysteine-type endopeptidase activity involved in apoptotic signaling pathway	molecular_function	10	ENSCHIG00000013628	1	860	3	14209	0.170818
GO:0035720	intraciliary anterograde transport	biological_process	8	ENSCHIG00000022197	1	860	3	14209	0.170818
GO:1990760	osmolarity-sensing cation channel activity	molecular_function	7	ENSCHIG00000022815	1	860	3	14209	0.170818
GO:0004813	alanine-tRNA ligase activity	molecular_function	7	ENSCHIG00000018888	1	860	3	14209	0.170818
GO:0042976	activation of Janus kinase activity	biological_process	11	ENSCHIG00000009253	1	860	3	14209	0.170818
GO:2000074	regulation of type B pancreatic cell development	biological_process	8	ENSCHIG00000017350	1	860	3	14209	0.170818
GO:0070585	protein localization to mitochondrion	biological_process	8	ENSCHIG00000024000	1	860	3	14209	0.170818
GO:0045132	meiotic chromosome segregation	biological_process	6	ENSCHIG00000005401	1	860	3	14209	0.170818
GO:0005375	copper ion transmembrane transporter activity	molecular_function	10	ENSCHIG00000024816	1	860	3	14209	0.170818
GO:0036515	serotonergic neuron axon guidance	biological_process	7	ENSCHIG00000018245	1	860	3	14209	0.170818
GO:0008175	tRNA methyltransferase activity	molecular_function	8	ENSCHIG00000017788	1	860	3	14209	0.170818
GO:0002158	osteoclast proliferation	biological_process	5	ENSCHIG00000024211	1	860	3	14209	0.170818
GO:0007158	neuron cell-cell adhesion	biological_process	6	ENSCHIG00000026919	1	860	3	14209	0.170818
GO:0099703	induction of synaptic vesicle exocytosis by positive regulation of presynaptic cytosolic calcium ion concentration	biological_process	10	ENSCHIG00000019488	1	860	3	14209	0.170818
GO:0051306	mitotic sister chromatid separation	biological_process	6	ENSCHIG00000026179	1	860	3	14209	0.170818
GO:0010826	negative regulation of centrosome duplication	biological_process	10	ENSCHIG00000021525	1	860	3	14209	0.170818
GO:0045124	regulation of bone resorption	biological_process	8	ENSCHIG00000016224	1	860	3	14209	0.170818
GO:0140009	L-aspartate import across plasma membrane	biological_process	7	ENSCHIG00000018337	1	860	3	14209	0.170818
GO:0065002	intracellular protein transmembrane transport	biological_process	11	ENSCHIG00000015049	1	860	3	14209	0.170818
GO:0097237	cellular response to toxic substance	biological_process	6	ENSCHIG00000016495	1	860	3	14209	0.170818
GO:0015277	kainate selective glutamate receptor activity	molecular_function	8	ENSCHIG00000021980	1	860	3	14209	0.170818
GO:0002949	tRNA threonylcarbamoyladenosine modification	biological_process	13	ENSCHIG00000022797	1	860	3	14209	0.170818
GO:0097108	hedgehog family protein binding	molecular_function	5	ENSCHIG00000005365	1	860	3	14209	0.170818
GO:0060763	mammary duct terminal end bud growth	biological_process	6	ENSCHIG00000014887	1	860	3	14209	0.170818
GO:0001865	NK T cell differentiation	biological_process	10	ENSCHIG00000027054	1	860	3	14209	0.170818
GO:0048273	mitogen-activated protein kinase p38 binding	molecular_function	9	ENSCHIG00000000509	1	860	3	14209	0.170818
GO:0038027	apolipoprotein A-I-mediated signaling pathway	biological_process	6	ENSCHIG00000023165	1	860	3	14209	0.170818
GO:0043987	histone H3-S10 phosphorylation	biological_process	12	ENSCHIG00000022864	1	860	3	14209	0.170818
GO:0015220	choline transmembrane transporter activity	molecular_function	5	ENSCHIG00000023067	1	860	3	14209	0.170818
GO:2001054	negative regulation of mesenchymal cell apoptotic process	biological_process	10	ENSCHIG00000012502	1	860	3	14209	0.170818
GO:0097105	presynaptic membrane assembly	biological_process	7	ENSCHIG00000026919	1	860	3	14209	0.170818
GO:0030337	DNA polymerase processivity factor activity	molecular_function	5	ENSCHIG00000015863	1	860	3	14209	0.170818
GO:0004427	inorganic diphosphatase activity	molecular_function	8	ENSCHIG00000016913	1	860	3	14209	0.170818
GO:0051377	mannose-ethanolamine phosphotransferase activity	molecular_function	7	ENSCHIG00000023320	1	860	3	14209	0.170818
GO:0031394	positive regulation of prostaglandin biosynthetic process	biological_process	12	ENSCHIG00000023277	1	860	3	14209	0.170818
GO:0044292	dendrite terminus	cellular_component	5	ENSCHIG00000022197	1	860	3	14209	0.170818
GO:1990079	cartilage homeostasis	biological_process	8	ENSCHIG00000001722	1	860	3	14209	0.170818
GO:0046888	negative regulation of hormone secretion	biological_process	8	ENSCHIG00000019805	1	860	3	14209	0.170818
GO:1902219	negative regulation of intrinsic apoptotic signaling pathway in response to osmotic stress	biological_process	10	ENSCHIG00000023277	1	860	3	14209	0.170818
GO:0032655	regulation of interleukin-12 production	biological_process	7	ENSCHIG00000022687	1	860	3	14209	0.170818
GO:0051610	serotonin uptake	biological_process	8	ENSCHIG00000021136	1	860	3	14209	0.170818
GO:0035434	copper ion transmembrane transport	biological_process	11	ENSCHIG00000024816	1	860	3	14209	0.170818
GO:1902285	semaphorin-plexin signaling pathway involved in neuron projection guidance	biological_process	7	ENSCHIG00000015571	1	860	3	14209	0.170818
GO:0015770	sucrose transport	biological_process	10	ENSCHIG00000020709	1	860	3	14209	0.170818
GO:0044791	positive regulation by host of viral release from host cell	biological_process	9	ENSCHIG00000013089	1	860	3	14209	0.170818
GO:0015889	cobalamin transport	biological_process	7	ENSCHIG00000006489	1	860	3	14209	0.170818
GO:0009331	glycerol-3-phosphate dehydrogenase complex	cellular_component	6	ENSCHIG00000020256	1	860	3	14209	0.170818
GO:0060672	epithelial cell morphogenesis involved in placental branching	biological_process	5	ENSCHIG00000026619	1	860	3	14209	0.170818
GO:0008273	calcium, potassium:sodium antiporter activity	molecular_function	11	ENSCHIG00000023644	1	860	3	14209	0.170818
GO:0097104	postsynaptic membrane assembly	biological_process	7	ENSCHIG00000026919	1	860	3	14209	0.170818
GO:0019236	response to pheromone	biological_process	6	ENSCHIG00000003376	1	860	3	14209	0.170818
GO:0042481	regulation of odontogenesis	biological_process	8	ENSCHIG00000017353	1	860	3	14209	0.170818
GO:0051938	L-glutamate import	biological_process	11	ENSCHIG00000018337	1	860	3	14209	0.170818
GO:0097300	programmed necrotic cell death	biological_process	6	ENSCHIG00000024066	1	860	3	14209	0.170818
GO:0004530	deoxyribonuclease I activity	molecular_function	10	ENSCHIG00000008968	1	860	3	14209	0.170818
GO:0051023	regulation of immunoglobulin secretion	biological_process	9	ENSCHIG00000008732	1	860	3	14209	0.170818
GO:0050218	propionate-CoA ligase activity	molecular_function	7	ENSCHIG00000021744	1	860	3	14209	0.170818
GO:0003987	acetate-CoA ligase activity	molecular_function	7	ENSCHIG00000021744	1	860	3	14209	0.170818
GO:0070293	renal absorption	biological_process	6	ENSCHIG00000004293	1	860	3	14209	0.170818
GO:0016941	natriuretic peptide receptor activity	molecular_function	6	ENSCHIG00000024211	1	860	3	14209	0.170818
GO:0034080	CENP-A containing nucleosome assembly	biological_process	9	ENSCHIG00000014248	1	860	3	14209	0.170818
GO:0098910	regulation of atrial cardiac muscle cell action potential	biological_process	7	ENSCHIG00000018205	1	860	3	14209	0.170818
GO:0019732	antifungal humoral response	biological_process	7	ENSCHIG00000011979	1	860	3	14209	0.170818
GO:0008107	galactoside 2-alpha-L-fucosyltransferase activity	molecular_function	9	ENSCHIG00000023768	1	860	3	14209	0.170818
GO:0060385	axonogenesis involved in innervation	biological_process	10	ENSCHIG00000015571	1	860	3	14209	0.170818
GO:0097490	sympathetic neuron projection extension	biological_process	7	ENSCHIG00000015571	1	860	3	14209	0.170818
GO:0070433	negative regulation of nucleotide-binding oligomerization domain containing 2 signaling pathway	biological_process	8	ENSCHIG00000014330	1	860	3	14209	0.170818
GO:0004972	NMDA glutamate receptor activity	molecular_function	8	ENSCHIG00000022718	1	860	3	14209	0.170818
GO:0030297	transmembrane receptor protein tyrosine kinase activator activity	molecular_function	9	ENSCHIG00000022963	1	860	3	14209	0.170818
GO:0015651	quaternary ammonium group transmembrane transporter activity	molecular_function	8	ENSCHIG00000021136	1	860	3	14209	0.170818
GO:0060161	positive regulation of dopamine receptor signaling pathway	biological_process	10	ENSCHIG00000013089	1	860	3	14209	0.170818
GO:0043243	positive regulation of protein complex disassembly	biological_process	8	ENSCHIG00000008732	1	860	3	14209	0.170818
GO:0042501	serine phosphorylation of STAT protein	biological_process	11	ENSCHIG00000022761	1	860	3	14209	0.170818
GO:0032649	regulation of interferon-gamma production	biological_process	7	ENSCHIG00000022687	1	860	3	14209	0.170818
GO:0045123	cellular extravasation	biological_process	5	ENSCHIG00000008732	1	860	3	14209	0.170818
GO:1903763	gap junction channel activity involved in cell communication by electrical coupling	molecular_function	9	ENSCHIG00000012045	1	860	3	14209	0.170818
GO:0042711	maternal behavior	biological_process	6	ENSCHIG00000010799	1	860	3	14209	0.170818
GO:1904504	positive regulation of lipophagy	biological_process	11	ENSCHIG00000016668	1	860	3	14209	0.170818
GO:0019992	diacylglycerol binding	molecular_function	5	ENSCHIG00000010166	1	860	3	14209	0.170818
GO:0061734	parkin-mediated stimulation of mitophagy in response to mitochondrial depolarization	biological_process	13	ENSCHIG00000016424	1	860	3	14209	0.170818
GO:0086046	membrane depolarization during SA node cell action potential	biological_process	9	ENSCHIG00000019488	1	860	3	14209	0.170818
GO:0003876	AMP deaminase activity	molecular_function	8	ENSCHIG00000012802	1	860	3	14209	0.170818
GO:0015840	urea transport	biological_process	8	ENSCHIG00000006085	1	860	3	14209	0.170818
GO:0031281	positive regulation of cyclase activity	biological_process	7	ENSCHIG00000000509	1	860	3	14209	0.170818
GO:0050816	phosphothreonine residue binding	molecular_function	7	ENSCHIG00000017824	1	860	3	14209	0.170818
GO:0070004	cysteine-type exopeptidase activity	molecular_function	8	ENSCHIG00000010523	1	860	3	14209	0.170818
GO:0070053	thrombospondin receptor activity	molecular_function	5	ENSCHIG00000022687	1	860	3	14209	0.170818
GO:1990604	IRE1-TRAF2-ASK1 complex	cellular_component	7	ENSCHIG00000024066	1	860	3	14209	0.170818
GO:1901537	positive regulation of DNA demethylation	biological_process	9	ENSCHIG00000024631	1	860	3	14209	0.170818
GO:0006297	nucleotide-excision repair, DNA gap filling	biological_process	8	ENSCHIG00000007241	1	860	3	14209	0.170818
GO:1903825	organic acid transmembrane transport	biological_process	8	ENSCHIG00000026700	1	860	3	14209	0.170818
GO:0046294	formaldehyde catabolic process	biological_process	8	ENSCHIG00000009895	1	860	3	14209	0.170818
GO:0042423	catecholamine biosynthetic process	biological_process	9	ENSCHIG00000017262	1	860	3	14209	0.170818
GO:0071502	cellular response to temperature stimulus	biological_process	6	ENSCHIG00000026300	1	860	3	14209	0.170818
GO:0032591	dendritic spine membrane	cellular_component	7	ENSCHIG00000014013	1	860	3	14209	0.170818
GO:0021785	branchiomotor neuron axon guidance	biological_process	8	ENSCHIG00000015571	1	860	3	14209	0.170818
GO:2000051	negative regulation of non-canonical Wnt signaling pathway	biological_process	10	ENSCHIG00000024872	1	860	3	14209	0.170818
GO:0048524	positive regulation of viral process	biological_process	7	ENSCHIG00000003788	1	860	3	14209	0.170818
GO:0030432	peristalsis	biological_process	9	ENSCHIG00000007979	1	860	3	14209	0.170818
GO:0042262	DNA protection	biological_process	8	ENSCHIG00000024171	1	860	3	14209	0.170818
GO:0016971	flavin-linked sulfhydryl oxidase activity	molecular_function	8	ENSCHIG00000006049	1	860	3	14209	0.170818
GO:0021516	dorsal spinal cord development	biological_process	5	ENSCHIG00000019810	1	860	3	14209	0.170818
GO:0090176	microtubule cytoskeleton organization involved in establishment of planar polarity	biological_process	8	ENSCHIG00000013468	1	860	3	14209	0.170818
GO:0006559	L-phenylalanine catabolic process	biological_process	11	ENSCHIG00000026560	1	860	3	14209	0.170818
GO:0019287	isopentenyl diphosphate biosynthetic process, mevalonate pathway	biological_process	9	ENSCHIG00000024473	1	860	3	14209	0.170818
GO:0099533	positive regulation of presynaptic cytosolic calcium concentration	biological_process	14	ENSCHIG00000019488	1	860	3	14209	0.170818
GO:0015822	ornithine transport	biological_process	8	ENSCHIG00000010253	1	860	3	14209	0.170818
GO:0035519	protein K29-linked ubiquitination	biological_process	13	ENSCHIG00000012587	1	860	3	14209	0.170818
GO:0098693	regulation of synaptic vesicle cycle	biological_process	7	ENSCHIG00000014546	1	860	3	14209	0.170818
GO:0004332	fructose-bisphosphate aldolase activity	molecular_function	7	ENSCHIG00000013515	1	860	3	14209	0.170818
GO:0032502	developmental process	biological_process	3	ENSCHIG00000021222	1	860	3	14209	0.170818
GO:0000962	positive regulation of mitochondrial RNA catabolic process	biological_process	9	ENSCHIG00000021580	1	860	3	14209	0.170818
GO:0003941	L-serine ammonia-lyase activity	molecular_function	7	ENSCHIG00000021911	1	860	3	14209	0.170818
GO:1990423	RZZ complex	cellular_component	4	ENSCHIG00000010808	1	860	3	14209	0.170818
GO:0036486	ventral trunk neural crest cell migration	biological_process	10	ENSCHIG00000015571	1	860	3	14209	0.170818
GO:0032139	dinucleotide insertion or deletion binding	molecular_function	10	ENSCHIG00000015863	1	860	3	14209	0.170818
GO:1990822	basic amino acid transmembrane transport	biological_process	12	ENSCHIG00000010253	1	860	3	14209	0.170818
GO:0070848	response to growth factor	biological_process	6	ENSCHIG00000022606	1	860	3	14209	0.170818
GO:0097491	sympathetic neuron projection guidance	biological_process	6	ENSCHIG00000015571	1	860	3	14209	0.170818
GO:0000183	chromatin silencing at rDNA	biological_process	6	ENSCHIG00000010728	1	860	3	14209	0.170818
GO:0050996	positive regulation of lipid catabolic process	biological_process	8	ENSCHIG00000008250	1	860	3	14209	0.170818
GO:0060666	dichotomous subdivision of terminal units involved in salivary gland branching	biological_process	8	ENSCHIG00000015571	1	860	3	14209	0.170818
GO:0044314	protein K27-linked ubiquitination	biological_process	13	ENSCHIG00000012587	1	860	3	14209	0.170818
GO:2000721	positive regulation of transcription from RNA polymerase II promoter involved in smooth muscle cell differentiation	biological_process	11	ENSCHIG00000019044	1	860	3	14209	0.170818
GO:0060054	positive regulation of epithelial cell proliferation involved in wound healing	biological_process	9	ENSCHIG00000021260	1	860	3	14209	0.170818
GO:0015174	basic amino acid transmembrane transporter activity	molecular_function	8	ENSCHIG00000010253	1	860	3	14209	0.170818
GO:0035473	lipase binding	molecular_function	6	ENSCHIG00000008250	1	860	3	14209	0.170818
GO:0015697	quaternary ammonium group transport	biological_process	9	ENSCHIG00000021136	1	860	3	14209	0.170818
GO:2000611	positive regulation of thyroid hormone generation	biological_process	8	ENSCHIG00000025928	1	860	3	14209	0.170818
GO:0015803	branched-chain amino acid transport	biological_process	11	ENSCHIG00000019849	1	860	3	14209	0.170818
GO:0090258	negative regulation of mitochondrial fission	biological_process	10	ENSCHIG00000016475	1	860	3	14209	0.170818
GO:0042044	fluid transport	biological_process	6	ENSCHIG00000026007	1	860	3	14209	0.170818
GO:0090498	extrinsic component of Golgi membrane	cellular_component	6	ENSCHIG00000012292	1	860	3	14209	0.170818
GO:0010668	ectodermal cell differentiation	biological_process	6	ENSCHIG00000014170	1	860	3	14209	0.170818
GO:0090611	ubiquitin-independent protein catabolic process via the multivesicular body sorting pathway	biological_process	9	ENSCHIG00000003788	1	860	3	14209	0.170818
GO:0102545	phosphatidyl phospholipase B activity	molecular_function	7	ENSCHIG00000026829	1	860	3	14209	0.170818
GO:0051964	negative regulation of synapse assembly	biological_process	8	ENSCHIG00000020693	1	860	3	14209	0.170818
GO:0071603	endothelial cell-cell adhesion	biological_process	7	ENSCHIG00000024483	1	860	3	14209	0.170818
GO:0070290	N-acylphosphatidylethanolamine-specific phospholipase D activity	molecular_function	8	ENSCHIG00000024375	1	860	3	14209	0.170818
GO:0032299	ribonuclease H2 complex	cellular_component	4	ENSCHIG00000018220	1	860	3	14209	0.170818
GO:0036514	dopaminergic neuron axon guidance	biological_process	7	ENSCHIG00000018245	1	860	3	14209	0.170818
GO:0034154	toll-like receptor 7 signaling pathway	biological_process	9	ENSCHIG00000026943	1	860	3	14209	0.170818
GO:1903298	negative regulation of hypoxia-induced intrinsic apoptotic signaling pathway	biological_process	8	ENSCHIG00000017538	1	860	3	14209	0.170818
GO:0048311	mitochondrion distribution	biological_process	7	ENSCHIG00000025018	1	860	3	14209	0.170818
GO:0051223	regulation of protein transport	biological_process	8	ENSCHIG00000024335	1	860	3	14209	0.170818
GO:0004197	cysteine-type endopeptidase activity	molecular_function	8	ENSCHIG00000019656;ENSCHIG00000006817;ENSCHIG00000015195;ENSCHIG00000013628	4	860	36	14209	0.171142
GO:0005254	chloride channel activity	molecular_function	8	ENSCHIG00000014293;ENSCHIG00000004293;ENSCHIG00000011129	3	860	24	14209	0.174834
GO:0022604	regulation of cell morphogenesis	biological_process	7	ENSCHIG00000007715;ENSCHIG00000004293;ENSCHIG00000018003	3	860	24	14209	0.174834
GO:0009968	negative regulation of signal transduction	biological_process	8	ENSCHIG00000027180;ENSCHIG00000000519;ENSCHIG00000005365	3	860	24	14209	0.174834
GO:0030001	metal ion transport	biological_process	8	ENSCHIG00000022298;ENSCHIG00000017815;ENSCHIG00000018746	3	860	24	14209	0.174834
GO:0008144	drug binding	molecular_function	4	ENSCHIG00000025212;ENSCHIG00000016921;ENSCHIG00000026300	3	860	24	14209	0.174834
GO:0048511	rhythmic process	biological_process	3	ENSCHIG00000014436;ENSCHIG00000024000;ENSCHIG00000001918	3	860	24	14209	0.174834
GO:0005777	peroxisome	cellular_component	7	ENSCHIG00000024000;ENSCHIG00000023629;ENSCHIG00000024473;ENSCHIG00000026838;ENSCHIG00000013990;ENSCHIG00000010761;ENSCHIG00000004597	7	860	76	14209	0.175538
GO:0019900	kinase binding	molecular_function	6	ENSCHIG00000011358;ENSCHIG00000014330;ENSCHIG00000014640;ENSCHIG00000017626;ENSCHIG00000012974;ENSCHIG00000022963	6	860	63	14209	0.180342
GO:0043154	negative regulation of cysteine-type endopeptidase activity involved in apoptotic process	biological_process	10	ENSCHIG00000019452;ENSCHIG00000010761;ENSCHIG00000023277;ENSCHIG00000008732	4	860	37	14209	0.183354
GO:0042593	glucose homeostasis	biological_process	8	ENSCHIG00000020795;ENSCHIG00000008127;ENSCHIG00000005922;ENSCHIG00000012315;ENSCHIG00000010566;ENSCHIG00000014436;ENSCHIG00000026627	7	860	77	14209	0.183769
GO:0048535	lymph node development	biological_process	7	ENSCHIG00000019319;ENSCHIG00000024631	2	860	13	14209	0.183862
GO:0045814	negative regulation of gene expression, epigenetic	biological_process	9	ENSCHIG00000019747;ENSCHIG00000010242	2	860	13	14209	0.183862
GO:0001833	inner cell mass cell proliferation	biological_process	4	ENSCHIG00000021344;ENSCHIG00000003444	2	860	13	14209	0.183862
GO:0044853	plasma membrane raft	cellular_component	7	ENSCHIG00000014503;ENSCHIG00000014170	2	860	13	14209	0.183862
GO:0030992	intraciliary transport particle B	cellular_component	4	ENSCHIG00000024872;ENSCHIG00000022197	2	860	13	14209	0.183862
GO:0061608	nuclear import signal receptor activity	molecular_function	5	ENSCHIG00000027240;ENSCHIG00000015356	2	860	13	14209	0.183862
GO:1903827	regulation of cellular protein localization	biological_process	7	ENSCHIG00000000510;ENSCHIG00000022720	2	860	13	14209	0.183862
GO:0017016	Ras GTPase binding	molecular_function	8	ENSCHIG00000014546;ENSCHIG00000017717	2	860	13	14209	0.183862
GO:0033674	positive regulation of kinase activity	biological_process	11	ENSCHIG00000016921;ENSCHIG00000012974	2	860	13	14209	0.183862
GO:0031489	myosin V binding	molecular_function	7	ENSCHIG00000016452;ENSCHIG00000000529	2	860	13	14209	0.183862
GO:0016651	oxidoreductase activity, acting on NAD(P)H	molecular_function	5	ENSCHIG00000025172;ENSCHIG00000022888	2	860	13	14209	0.183862
GO:0007188	adenylate cyclase-modulating G protein-coupled receptor signaling pathway	biological_process	7	ENSCHIG00000023476;ENSCHIG00000019488	2	860	13	14209	0.183862
GO:0050730	regulation of peptidyl-tyrosine phosphorylation	biological_process	10	ENSCHIG00000024821;ENSCHIG00000020693	2	860	13	14209	0.183862
GO:0019955	cytokine binding	molecular_function	5	ENSCHIG00000022287;ENSCHIG00000014402	2	860	13	14209	0.183862
GO:0010824	regulation of centrosome duplication	biological_process	9	ENSCHIG00000003788;ENSCHIG00000021972	2	860	13	14209	0.183862
GO:0005743	mitochondrial inner membrane	cellular_component	6	ENSCHIG00000002443;ENSCHIG00000012236;ENSCHIG00000022398;ENSCHIG00000016604;ENSCHIG00000014906;ENSCHIG00000022888;ENSCHIG00000010231;ENSCHIG00000025172;ENSCHIG00000012904;ENSCHIG00000024974;ENSCHIG00000026293;ENSCHIG00000010079;ENSCHIG00000018443;ENSCHIG00000011061;ENSCHIG00000009222;ENSCHIG00000017171	16	860	207	14209	0.188397
GO:0071300	cellular response to retinoic acid	biological_process	7	ENSCHIG00000026187;ENSCHIG00000010799;ENSCHIG00000017070	3	860	25	14209	0.190334
GO:0008202	steroid metabolic process	biological_process	6	ENSCHIG00000015158;ENSCHIG00000024473;ENSCHIG00000025165	3	860	25	14209	0.190334
GO:0000784	nuclear chromosome, telomeric region	cellular_component	8	ENSCHIG00000003080;ENSCHIG00000018603;ENSCHIG00000026592;ENSCHIG00000023781;ENSCHIG00000021344	5	860	51	14209	0.194156
GO:0007030	Golgi organization	biological_process	6	ENSCHIG00000015855;ENSCHIG00000008364;ENSCHIG00000020601;ENSCHIG00000013463;ENSCHIG00000023168	5	860	51	14209	0.194156
GO:0050680	negative regulation of epithelial cell proliferation	biological_process	8	ENSCHIG00000017089;ENSCHIG00000022197;ENSCHIG00000012502;ENSCHIG00000024872	4	860	38	14209	0.195841
GO:0030317	flagellated sperm motility	biological_process	5	ENSCHIG00000011033;ENSCHIG00000020627;ENSCHIG00000023917;ENSCHIG00000011673	4	860	38	14209	0.195841
GO:1905515	non-motile cilium assembly	biological_process	8	ENSCHIG00000024872;ENSCHIG00000022197;ENSCHIG00000009253;ENSCHIG00000019578	4	860	38	14209	0.195841
GO:0015293	symporter activity	molecular_function	7	ENSCHIG00000026700;ENSCHIG00000018337;ENSCHIG00000015326;ENSCHIG00000026938	4	860	38	14209	0.195841
GO:0007605	sensory perception of sound	biological_process	8	ENSCHIG00000024394;ENSCHIG00000018457;ENSCHIG00000013628;ENSCHIG00000014187;ENSCHIG00000002155;ENSCHIG00000024837;ENSCHIG00000019488	7	860	79	14209	0.200695
GO:0016887	ATPase activity	molecular_function	9	ENSCHIG00000003788;ENSCHIG00000012350;ENSCHIG00000021918;ENSCHIG00000023165;ENSCHIG00000024341;ENSCHIG00000017127;ENSCHIG00000005530;ENSCHIG00000024098;ENSCHIG00000004597;ENSCHIG00000024019	10	860	122	14209	0.203919
GO:0007409	axonogenesis	biological_process	9	ENSCHIG00000019860;ENSCHIG00000008324;ENSCHIG00000000510;ENSCHIG00000013468;ENSCHIG00000011218	5	860	52	14209	0.204955
GO:0001917	photoreceptor inner segment	cellular_component	5	ENSCHIG00000010364;ENSCHIG00000024837;ENSCHIG00000025987	3	860	26	14209	0.206163
GO:0022625	cytosolic large ribosomal subunit	cellular_component	8	ENSCHIG00000023018;ENSCHIG00000012399;ENSCHIG00000017520	3	860	26	14209	0.206163
GO:0042169	SH2 domain binding	molecular_function	6	ENSCHIG00000017513;ENSCHIG00000022287;ENSCHIG00000022761	3	860	26	14209	0.206163
GO:0048013	ephrin receptor signaling pathway	biological_process	8	ENSCHIG00000010390;ENSCHIG00000020693;ENSCHIG00000021379	3	860	26	14209	0.206163
GO:0004553	hydrolase activity, hydrolyzing O-glycosyl compounds	molecular_function	6	ENSCHIG00000026715;ENSCHIG00000008375;ENSCHIG00000025102	3	860	26	14209	0.206163
GO:0061158	3'-UTR-mediated mRNA destabilization	biological_process	12	ENSCHIG00000024988;ENSCHIG00000022479	2	860	14	14209	0.206382
GO:0045724	positive regulation of cilium assembly	biological_process	10	ENSCHIG00000011238;ENSCHIG00000006664	2	860	14	14209	0.206382
GO:0070584	mitochondrion morphogenesis	biological_process	7	ENSCHIG00000017112;ENSCHIG00000024000	2	860	14	14209	0.206382
GO:0043169	cation binding	molecular_function	5	ENSCHIG00000026770;ENSCHIG00000025102	2	860	14	14209	0.206382
GO:0070160	tight junction	cellular_component	5	ENSCHIG00000021260;ENSCHIG00000004293	2	860	14	14209	0.206382
GO:0030863	cortical cytoskeleton	cellular_component	7	ENSCHIG00000005650;ENSCHIG00000008364	2	860	14	14209	0.206382
GO:0045663	positive regulation of myoblast differentiation	biological_process	8	ENSCHIG00000024066;ENSCHIG00000000509	2	860	14	14209	0.206382
GO:0042832	defense response to protozoan	biological_process	8	ENSCHIG00000016979;ENSCHIG00000017135	2	860	14	14209	0.206382
GO:2001222	regulation of neuron migration	biological_process	8	ENSCHIG00000013341;ENSCHIG00000012350	2	860	14	14209	0.206382
GO:0016327	apicolateral plasma membrane	cellular_component	5	ENSCHIG00000022331;ENSCHIG00000004293	2	860	14	14209	0.206382
GO:0032753	positive regulation of interleukin-4 production	biological_process	8	ENSCHIG00000019849;ENSCHIG00000017135	2	860	14	14209	0.206382
GO:0006693	prostaglandin metabolic process	biological_process	10	ENSCHIG00000023277;ENSCHIG00000022245	2	860	14	14209	0.206382
GO:0012501	programmed cell death	biological_process	5	ENSCHIG00000022451;ENSCHIG00000026077	2	860	14	14209	0.206382
GO:0005802	trans-Golgi network	cellular_component	7	ENSCHIG00000020601;ENSCHIG00000021171;ENSCHIG00000011189;ENSCHIG00000009507;ENSCHIG00000008249;ENSCHIG00000023168;ENSCHIG00000012725;ENSCHIG00000015502	8	860	94	14209	0.20846
GO:0016485	protein processing	biological_process	8	ENSCHIG00000022451;ENSCHIG00000017924;ENSCHIG00000016070;ENSCHIG00000013628	4	860	39	14209	0.20858
GO:0001938	positive regulation of endothelial cell proliferation	biological_process	9	ENSCHIG00000013089;ENSCHIG00000026300;ENSCHIG00000024483;ENSCHIG00000016979	4	860	39	14209	0.20858
GO:0034451	centriolar satellite	cellular_component	7	ENSCHIG00000025470;ENSCHIG00000017626;ENSCHIG00000010170;ENSCHIG00000009253;ENSCHIG00000009952;ENSCHIG00000006664	6	860	67	14209	0.21837
GO:0008033	tRNA processing	biological_process	11	ENSCHIG00000022797;ENSCHIG00000011635;ENSCHIG00000021531;ENSCHIG00000011118;ENSCHIG00000022834;ENSCHIG00000013569	6	860	67	14209	0.21837
GO:0043009	chordate embryonic development	biological_process	7	ENSCHIG00000021344	1	860	4	14209	0.221015
GO:0097119	postsynaptic density protein 95 clustering	biological_process	8	ENSCHIG00000026919	1	860	4	14209	0.221015
GO:0044309	neuron spine	cellular_component	6	ENSCHIG00000014013	1	860	4	14209	0.221015
GO:0090521	glomerular visceral epithelial cell migration	biological_process	9	ENSCHIG00000018963	1	860	4	14209	0.221015
GO:2001046	positive regulation of integrin-mediated signaling pathway	biological_process	9	ENSCHIG00000017089	1	860	4	14209	0.221015
GO:0030730	sequestering of triglyceride	biological_process	6	ENSCHIG00000008732	1	860	4	14209	0.221015
GO:0070836	caveola assembly	biological_process	9	ENSCHIG00000013089	1	860	4	14209	0.221015
GO:0008186	RNA-dependent ATPase activity	molecular_function	11	ENSCHIG00000015542	1	860	4	14209	0.221015
GO:0000179	rRNA (adenine-N6,N6-)-dimethyltransferase activity	molecular_function	8	ENSCHIG00000017013	1	860	4	14209	0.221015
GO:0009597	detection of virus	biological_process	8	ENSCHIG00000024576	1	860	4	14209	0.221015
GO:0090324	negative regulation of oxidative phosphorylation	biological_process	11	ENSCHIG00000020795	1	860	4	14209	0.221015
GO:0045653	negative regulation of megakaryocyte differentiation	biological_process	9	ENSCHIG00000009699	1	860	4	14209	0.221015
GO:0060252	positive regulation of glial cell proliferation	biological_process	8	ENSCHIG00000008732	1	860	4	14209	0.221015
GO:0050869	negative regulation of B cell activation	biological_process	9	ENSCHIG00000018429	1	860	4	14209	0.221015
GO:0038191	neuropilin binding	molecular_function	6	ENSCHIG00000015571	1	860	4	14209	0.221015
GO:0060219	camera-type eye photoreceptor cell differentiation	biological_process	9	ENSCHIG00000026198	1	860	4	14209	0.221015
GO:0034165	positive regulation of toll-like receptor 9 signaling pathway	biological_process	10	ENSCHIG00000014330	1	860	4	14209	0.221015
GO:0048312	intracellular distribution of mitochondria	biological_process	8	ENSCHIG00000024000	1	860	4	14209	0.221015
GO:0006048	UDP-N-acetylglucosamine biosynthetic process	biological_process	8	ENSCHIG00000020819	1	860	4	14209	0.221015
GO:0102148	N-acetyl-beta-D-galactosaminidase activity	molecular_function	7	ENSCHIG00000008375	1	860	4	14209	0.221015
GO:0120170	intraciliary transport particle B binding	molecular_function	5	ENSCHIG00000019317	1	860	4	14209	0.221015
GO:0005960	glycine cleavage complex	cellular_component	6	ENSCHIG00000026231	1	860	4	14209	0.221015
GO:0098915	membrane repolarization during ventricular cardiac muscle cell action potential	biological_process	11	ENSCHIG00000019455	1	860	4	14209	0.221015
GO:0010748	negative regulation of long-chain fatty acid import across plasma membrane	biological_process	11	ENSCHIG00000015049	1	860	4	14209	0.221015
GO:1904036	negative regulation of epithelial cell apoptotic process	biological_process	10	ENSCHIG00000014887	1	860	4	14209	0.221015
GO:0045604	regulation of epidermal cell differentiation	biological_process	8	ENSCHIG00000011957	1	860	4	14209	0.221015
GO:0015677	copper ion import	biological_process	11	ENSCHIG00000024816	1	860	4	14209	0.221015
GO:0030049	muscle filament sliding	biological_process	8	ENSCHIG00000017127	1	860	4	14209	0.221015
GO:1904468	negative regulation of tumor necrosis factor secretion	biological_process	10	ENSCHIG00000014900	1	860	4	14209	0.221015
GO:0045046	protein import into peroxisome membrane	biological_process	13	ENSCHIG00000026838	1	860	4	14209	0.221015
GO:0002904	positive regulation of B cell apoptotic process	biological_process	12	ENSCHIG00000016979	1	860	4	14209	0.221015
GO:0097708	intracellular vesicle	cellular_component	6	ENSCHIG00000023168	1	860	4	14209	0.221015
GO:0043398	HLH domain binding	molecular_function	6	ENSCHIG00000017670	1	860	4	14209	0.221015
GO:0006699	bile acid biosynthetic process	biological_process	8	ENSCHIG00000025011	1	860	4	14209	0.221015
GO:0061448	connective tissue development	biological_process	6	ENSCHIG00000018746	1	860	4	14209	0.221015
GO:0038085	vascular endothelial growth factor binding	molecular_function	6	ENSCHIG00000024821	1	860	4	14209	0.221015
GO:0050792	regulation of viral process	biological_process	7	ENSCHIG00000003788	1	860	4	14209	0.221015
GO:1903829	positive regulation of cellular protein localization	biological_process	6	ENSCHIG00000014436	1	860	4	14209	0.221015
GO:0006687	glycosphingolipid metabolic process	biological_process	9	ENSCHIG00000022287	1	860	4	14209	0.221015
GO:0032815	negative regulation of natural killer cell activation	biological_process	9	ENSCHIG00000009253	1	860	4	14209	0.221015
GO:0045779	negative regulation of bone resorption	biological_process	9	ENSCHIG00000022451	1	860	4	14209	0.221015
GO:0004758	serine C-palmitoyltransferase activity	molecular_function	9	ENSCHIG00000016668	1	860	4	14209	0.221015
GO:1902282	voltage-gated potassium channel activity involved in ventricular cardiac muscle cell action potential repolarization	molecular_function	11	ENSCHIG00000019455	1	860	4	14209	0.221015
GO:0060372	regulation of atrial cardiac muscle cell membrane repolarization	biological_process	11	ENSCHIG00000019488	1	860	4	14209	0.221015
GO:0033153	T cell receptor V(D)J recombination	biological_process	7	ENSCHIG00000019860	1	860	4	14209	0.221015
GO:0035234	ectopic germ cell programmed cell death	biological_process	5	ENSCHIG00000022287	1	860	4	14209	0.221015
GO:0035791	platelet-derived growth factor receptor-beta signaling pathway	biological_process	9	ENSCHIG00000024821	1	860	4	14209	0.221015
GO:0043278	response to morphine	biological_process	6	ENSCHIG00000023927	1	860	4	14209	0.221015
GO:2000766	negative regulation of cytoplasmic translation	biological_process	11	ENSCHIG00000015385	1	860	4	14209	0.221015
GO:1990966	ATP generation from poly-ADP-D-ribose	biological_process	6	ENSCHIG00000012245	1	860	4	14209	0.221015
GO:0045428	regulation of nitric oxide biosynthetic process	biological_process	6	ENSCHIG00000022687	1	860	4	14209	0.221015
GO:0004523	RNA-DNA hybrid ribonuclease activity	molecular_function	10	ENSCHIG00000022230	1	860	4	14209	0.221015
GO:0016298	lipase activity	molecular_function	6	ENSCHIG00000026829	1	860	4	14209	0.221015
GO:0034316	negative regulation of Arp2/3 complex-mediated actin nucleation	biological_process	11	ENSCHIG00000022138	1	860	4	14209	0.221015
GO:0009168	purine ribonucleoside monophosphate biosynthetic process	biological_process	11	ENSCHIG00000012802	1	860	4	14209	0.221015
GO:0005672	transcription factor TFIIA complex	cellular_component	7	ENSCHIG00000019307	1	860	4	14209	0.221015
GO:0042760	very long-chain fatty acid catabolic process	biological_process	11	ENSCHIG00000004597	1	860	4	14209	0.221015
GO:0072086	specification of loop of Henle identity	biological_process	7	ENSCHIG00000011251	1	860	4	14209	0.221015
GO:0000403	Y-form DNA binding	molecular_function	8	ENSCHIG00000007965	1	860	4	14209	0.221015
GO:0000235	astral microtubule	cellular_component	9	ENSCHIG00000010944	1	860	4	14209	0.221015
GO:0048843	negative regulation of axon extension involved in axon guidance	biological_process	9	ENSCHIG00000015571	1	860	4	14209	0.221015
GO:0072540	T-helper 17 cell lineage commitment	biological_process	10	ENSCHIG00000017135	1	860	4	14209	0.221015
GO:0004969	histamine receptor activity	molecular_function	8	ENSCHIG00000006885	1	860	4	14209	0.221015
GO:0051127	positive regulation of actin nucleation	biological_process	10	ENSCHIG00000014472	1	860	4	14209	0.221015
GO:2000672	negative regulation of motor neuron apoptotic process	biological_process	11	ENSCHIG00000014402	1	860	4	14209	0.221015
GO:0061551	trigeminal ganglion development	biological_process	8	ENSCHIG00000015571	1	860	4	14209	0.221015
GO:0010873	positive regulation of cholesterol esterification	biological_process	10	ENSCHIG00000012715	1	860	4	14209	0.221015
GO:0097091	synaptic vesicle clustering	biological_process	8	ENSCHIG00000026919	1	860	4	14209	0.221015
GO:0055123	digestive system development	biological_process	6	ENSCHIG00000018963	1	860	4	14209	0.221015
GO:0008035	high-density lipoprotein particle binding	molecular_function	7	ENSCHIG00000008094	1	860	4	14209	0.221015
GO:0071316	cellular response to nicotine	biological_process	7	ENSCHIG00000008732	1	860	4	14209	0.221015
GO:0023026	MHC class II protein complex binding	molecular_function	6	ENSCHIG00000014302	1	860	4	14209	0.221015
GO:0044770	cell cycle phase transition	biological_process	5	ENSCHIG00000010689	1	860	4	14209	0.221015
GO:0015190	L-leucine transmembrane transporter activity	molecular_function	7	ENSCHIG00000019849	1	860	4	14209	0.221015
GO:0043405	regulation of MAP kinase activity	biological_process	11	ENSCHIG00000025208	1	860	4	14209	0.221015
GO:0001614	purinergic nucleotide receptor activity	molecular_function	7	ENSCHIG00000022451	1	860	4	14209	0.221015
GO:0035686	sperm fibrous sheath	cellular_component	5	ENSCHIG00000008548	1	860	4	14209	0.221015
GO:0061817	endoplasmic reticulum-plasma membrane tethering	biological_process	7	ENSCHIG00000012719	1	860	4	14209	0.221015
GO:0072178	nephric duct morphogenesis	biological_process	8	ENSCHIG00000020693	1	860	4	14209	0.221015
GO:0090660	cerebrospinal fluid circulation	biological_process	8	ENSCHIG00000015441	1	860	4	14209	0.221015
GO:0072112	glomerular visceral epithelial cell differentiation	biological_process	7	ENSCHIG00000026198	1	860	4	14209	0.221015
GO:0015014	heparan sulfate proteoglycan biosynthetic process, polysaccharide chain biosynthetic process	biological_process	9	ENSCHIG00000026007	1	860	4	14209	0.221015
GO:0051045	negative regulation of membrane protein ectodomain proteolysis	biological_process	9	ENSCHIG00000016979	1	860	4	14209	0.221015
GO:0090166	Golgi disassembly	biological_process	7	ENSCHIG00000022864	1	860	4	14209	0.221015
GO:1905342	positive regulation of protein localization to kinetochore	biological_process	7	ENSCHIG00000021694	1	860	4	14209	0.221015
GO:0034987	immunoglobulin receptor binding	molecular_function	6	ENSCHIG00000011494	1	860	4	14209	0.221015
GO:0050665	hydrogen peroxide biosynthetic process	biological_process	8	ENSCHIG00000012801	1	860	4	14209	0.221015
GO:0005528	FK506 binding	molecular_function	6	ENSCHIG00000014746	1	860	4	14209	0.221015
GO:2001242	regulation of intrinsic apoptotic signaling pathway	biological_process	9	ENSCHIG00000024571	1	860	4	14209	0.221015
GO:0021902	commitment of neuronal cell to specific neuron type in forebrain	biological_process	8	ENSCHIG00000019860	1	860	4	14209	0.221015
GO:0002673	regulation of acute inflammatory response	biological_process	9	ENSCHIG00000005922	1	860	4	14209	0.221015
GO:0044388	small protein activating enzyme binding	molecular_function	6	ENSCHIG00000017670	1	860	4	14209	0.221015
GO:0090277	positive regulation of peptide hormone secretion	biological_process	10	ENSCHIG00000018183	1	860	4	14209	0.221015
GO:0051984	positive regulation of chromosome segregation	biological_process	7	ENSCHIG00000007965	1	860	4	14209	0.221015
GO:0031340	positive regulation of vesicle fusion	biological_process	9	ENSCHIG00000015049	1	860	4	14209	0.221015
GO:0035095	behavioral response to nicotine	biological_process	5	ENSCHIG00000017279	1	860	4	14209	0.221015
GO:0051959	dynein light intermediate chain binding	molecular_function	5	ENSCHIG00000024295	1	860	4	14209	0.221015
GO:0048729	tissue morphogenesis	biological_process	5	ENSCHIG00000011189	1	860	4	14209	0.221015
GO:0046485	ether lipid metabolic process	biological_process	7	ENSCHIG00000026971	1	860	4	14209	0.221015
GO:0035174	histone serine kinase activity	molecular_function	9	ENSCHIG00000014436	1	860	4	14209	0.221015
GO:0061038	uterus morphogenesis	biological_process	5	ENSCHIG00000027031	1	860	4	14209	0.221015
GO:0061470	T follicular helper cell differentiation	biological_process	13	ENSCHIG00000019319	1	860	4	14209	0.221015
GO:0006658	phosphatidylserine metabolic process	biological_process	6	ENSCHIG00000024576	1	860	4	14209	0.221015
GO:0070292	N-acylphosphatidylethanolamine metabolic process	biological_process	7	ENSCHIG00000024375	1	860	4	14209	0.221015
GO:0042592	homeostatic process	biological_process	5	ENSCHIG00000008324	1	860	4	14209	0.221015
GO:0016972	thiol oxidase activity	molecular_function	7	ENSCHIG00000006049	1	860	4	14209	0.221015
GO:0070044	synaptobrevin 2-SNAP-25-syntaxin-1a complex	cellular_component	7	ENSCHIG00000011358	1	860	4	14209	0.221015
GO:0032264	IMP salvage	biological_process	13	ENSCHIG00000012802	1	860	4	14209	0.221015
GO:0034115	negative regulation of heterotypic cell-cell adhesion	biological_process	8	ENSCHIG00000016979	1	860	4	14209	0.221015
GO:0015807	L-amino acid transport	biological_process	11	ENSCHIG00000019849	1	860	4	14209	0.221015
GO:0042986	positive regulation of amyloid precursor protein biosynthetic process	biological_process	10	ENSCHIG00000014049	1	860	4	14209	0.221015
GO:1905538	polysome binding	molecular_function	6	ENSCHIG00000015385	1	860	4	14209	0.221015
GO:0061951	establishment of protein localization to plasma membrane	biological_process	9	ENSCHIG00000013463	1	860	4	14209	0.221015
GO:0040036	regulation of fibroblast growth factor receptor signaling pathway	biological_process	8	ENSCHIG00000005365	1	860	4	14209	0.221015
GO:0060390	regulation of SMAD protein signal transduction	biological_process	9	ENSCHIG00000012502	1	860	4	14209	0.221015
GO:0045348	positive regulation of MHC class II biosynthetic process	biological_process	9	ENSCHIG00000016979	1	860	4	14209	0.221015
GO:0003283	atrial septum development	biological_process	6	ENSCHIG00000018205	1	860	4	14209	0.221015
GO:1990051	activation of protein kinase C activity	biological_process	13	ENSCHIG00000017171	1	860	4	14209	0.221015
GO:0015695	organic cation transport	biological_process	8	ENSCHIG00000021136	1	860	4	14209	0.221015
GO:1901166	neural crest cell migration involved in autonomic nervous system development	biological_process	9	ENSCHIG00000015571	1	860	4	14209	0.221015
GO:0010825	positive regulation of centrosome duplication	biological_process	10	ENSCHIG00000011238	1	860	4	14209	0.221015
GO:0008569	ATP-dependent microtubule motor activity, minus-end-directed	molecular_function	12	ENSCHIG00000024295	1	860	4	14209	0.221015
GO:0097386	glial cell projection	cellular_component	6	ENSCHIG00000018164	1	860	4	14209	0.221015
GO:1902036	regulation of hematopoietic stem cell differentiation	biological_process	8	ENSCHIG00000021531	1	860	4	14209	0.221015
GO:0034705	potassium channel complex	cellular_component	8	ENSCHIG00000023684	1	860	4	14209	0.221015
GO:0010644	cell communication by electrical coupling	biological_process	5	ENSCHIG00000012045	1	860	4	14209	0.221015
GO:0044691	tooth eruption	biological_process	5	ENSCHIG00000013668	1	860	4	14209	0.221015
GO:0005184	neuropeptide hormone activity	molecular_function	8	ENSCHIG00000024788	1	860	4	14209	0.221015
GO:0045876	positive regulation of sister chromatid cohesion	biological_process	10	ENSCHIG00000015542	1	860	4	14209	0.221015
GO:2000809	positive regulation of synaptic vesicle clustering	biological_process	7	ENSCHIG00000026919	1	860	4	14209	0.221015
GO:0050501	hyaluronan synthase activity	molecular_function	7	ENSCHIG00000023329	1	860	4	14209	0.221015
GO:0009913	epidermal cell differentiation	biological_process	7	ENSCHIG00000016400	1	860	4	14209	0.221015
GO:2000780	negative regulation of double-strand break repair	biological_process	11	ENSCHIG00000020937	1	860	4	14209	0.221015
GO:0048671	negative regulation of collateral sprouting	biological_process	8	ENSCHIG00000020693	1	860	4	14209	0.221015
GO:0002292	T cell differentiation involved in immune response	biological_process	9	ENSCHIG00000011494	1	860	4	14209	0.221015
GO:0097186	amelogenesis	biological_process	8	ENSCHIG00000018003	1	860	4	14209	0.221015
GO:0002685	regulation of leukocyte migration	biological_process	6	ENSCHIG00000014330	1	860	4	14209	0.221015
GO:2001236	regulation of extrinsic apoptotic signaling pathway	biological_process	9	ENSCHIG00000003140	1	860	4	14209	0.221015
GO:0070192	chromosome organization involved in meiotic cell cycle	biological_process	7	ENSCHIG00000022720	1	860	4	14209	0.221015
GO:0032388	positive regulation of intracellular transport	biological_process	8	ENSCHIG00000024295	1	860	4	14209	0.221015
GO:0000220	vacuolar proton-transporting V-type ATPase, V0 domain	cellular_component	7	ENSCHIG00000024394	1	860	4	14209	0.221015
GO:0008528	G protein-coupled peptide receptor activity	molecular_function	6	ENSCHIG00000022787	1	860	4	14209	0.221015
GO:0031053	primary miRNA processing	biological_process	11	ENSCHIG00000011118	1	860	4	14209	0.221015
GO:0005005	transmembrane-ephrin receptor activity	molecular_function	11	ENSCHIG00000021379	1	860	4	14209	0.221015
GO:0010764	negative regulation of fibroblast migration	biological_process	9	ENSCHIG00000023329	1	860	4	14209	0.221015
GO:0072757	cellular response to camptothecin	biological_process	7	ENSCHIG00000018290	1	860	4	14209	0.221015
GO:0072164	mesonephric tubule development	biological_process	6	ENSCHIG00000027031	1	860	4	14209	0.221015
GO:0060033	anatomical structure regression	biological_process	4	ENSCHIG00000019747	1	860	4	14209	0.221015
GO:0070291	N-acylethanolamine metabolic process	biological_process	7	ENSCHIG00000024375	1	860	4	14209	0.221015
GO:0048496	maintenance of animal organ identity	biological_process	8	ENSCHIG00000014649	1	860	4	14209	0.221015
GO:0098532	histone H3-K27 trimethylation	biological_process	14	ENSCHIG00000010728	1	860	4	14209	0.221015
GO:0032079	positive regulation of endodeoxyribonuclease activity	biological_process	11	ENSCHIG00000015542	1	860	4	14209	0.221015
GO:0015810	aspartate transmembrane transport	biological_process	12	ENSCHIG00000022398	1	860	4	14209	0.221015
GO:0008504	monoamine transmembrane transporter activity	molecular_function	6	ENSCHIG00000021136	1	860	4	14209	0.221015
GO:0099524	postsynaptic cytosol	cellular_component	4	ENSCHIG00000017824	1	860	4	14209	0.221015
GO:0004955	prostaglandin receptor activity	molecular_function	9	ENSCHIG00000012516	1	860	4	14209	0.221015
GO:0045590	negative regulation of regulatory T cell differentiation	biological_process	11	ENSCHIG00000012648	1	860	4	14209	0.221015
GO:0047696	beta-adrenergic receptor kinase activity	molecular_function	8	ENSCHIG00000021555	1	860	4	14209	0.221015
GO:0090235	regulation of metaphase plate congression	biological_process	8	ENSCHIG00000024295	1	860	4	14209	0.221015
GO:0015101	organic cation transmembrane transporter activity	molecular_function	7	ENSCHIG00000021136	1	860	4	14209	0.221015
GO:0060287	epithelial cilium movement involved in determination of left/right asymmetry	biological_process	8	ENSCHIG00000015441	1	860	4	14209	0.221015
GO:0030485	smooth muscle contractile fiber	cellular_component	7	ENSCHIG00000019044	1	860	4	14209	0.221015
GO:0010807	regulation of synaptic vesicle priming	biological_process	7	ENSCHIG00000011358	1	860	4	14209	0.221015
GO:2000341	regulation of chemokine (C-X-C motif) ligand 2 production	biological_process	8	ENSCHIG00000008729	1	860	4	14209	0.221015
GO:0051383	kinetochore organization	biological_process	6	ENSCHIG00000005401	1	860	4	14209	0.221015
GO:0019215	intermediate filament binding	molecular_function	5	ENSCHIG00000014649	1	860	4	14209	0.221015
GO:0090554	phosphatidylcholine floppase activity	molecular_function	7	ENSCHIG00000023165	1	860	4	14209	0.221015
GO:0071651	positive regulation of chemokine (C-C motif) ligand 5 production	biological_process	9	ENSCHIG00000008729	1	860	4	14209	0.221015
GO:0004322	ferroxidase activity	molecular_function	7	ENSCHIG00000020914	1	860	4	14209	0.221015
GO:0002934	desmosome organization	biological_process	7	ENSCHIG00000016271	1	860	4	14209	0.221015
GO:0085020	protein K6-linked ubiquitination	biological_process	13	ENSCHIG00000012587	1	860	4	14209	0.221015
GO:0033300	dehydroascorbic acid transmembrane transporter activity	molecular_function	8	ENSCHIG00000015906	1	860	4	14209	0.221015
GO:0010837	regulation of keratinocyte proliferation	biological_process	8	ENSCHIG00000019860	1	860	4	14209	0.221015
GO:0097153	cysteine-type endopeptidase activity involved in apoptotic process	molecular_function	9	ENSCHIG00000013628	1	860	4	14209	0.221015
GO:0060541	respiratory system development	biological_process	6	ENSCHIG00000018963	1	860	4	14209	0.221015
GO:2000467	positive regulation of glycogen (starch) synthase activity	biological_process	8	ENSCHIG00000027180	1	860	4	14209	0.221015
GO:0010032	meiotic chromosome condensation	biological_process	10	ENSCHIG00000005401	1	860	4	14209	0.221015
GO:0070837	dehydroascorbic acid transport	biological_process	9	ENSCHIG00000015906	1	860	4	14209	0.221015
GO:0015108	chloride transmembrane transporter activity	molecular_function	8	ENSCHIG00000018337	1	860	4	14209	0.221015
GO:1903347	negative regulation of bicellular tight junction assembly	biological_process	9	ENSCHIG00000008732	1	860	4	14209	0.221015
GO:0006682	galactosylceramide biosynthetic process	biological_process	12	ENSCHIG00000019121	1	860	4	14209	0.221015
GO:0099175	regulation of postsynapse organization	biological_process	8	ENSCHIG00000020693	1	860	4	14209	0.221015
GO:0034380	high-density lipoprotein particle assembly	biological_process	9	ENSCHIG00000023165	1	860	4	14209	0.221015
GO:0003407	neural retina development	biological_process	5	ENSCHIG00000017016	1	860	4	14209	0.221015
GO:0050663	cytokine secretion	biological_process	11	ENSCHIG00000006571	1	860	4	14209	0.221015
GO:2000736	regulation of stem cell differentiation	biological_process	7	ENSCHIG00000026187	1	860	4	14209	0.221015
GO:0032510	endosome to lysosome transport via multivesicular body sorting pathway	biological_process	9	ENSCHIG00000003788	1	860	4	14209	0.221015
GO:0120197	mucociliary clearance	biological_process	6	ENSCHIG00000015441	1	860	4	14209	0.221015
GO:0071466	cellular response to xenobiotic stimulus	biological_process	6	ENSCHIG00000015863	1	860	4	14209	0.221015
GO:0016428	tRNA (cytosine-5-)-methyltransferase activity	molecular_function	10	ENSCHIG00000017788	1	860	4	14209	0.221015
GO:0045776	negative regulation of blood pressure	biological_process	6	ENSCHIG00000026627	1	860	4	14209	0.221015
GO:0090036	regulation of protein kinase C signaling	biological_process	9	ENSCHIG00000013341	1	860	4	14209	0.221015
GO:0004305	ethanolamine kinase activity	molecular_function	7	ENSCHIG00000010576	1	860	4	14209	0.221015
GO:0019960	C-X3-C chemokine binding	molecular_function	7	ENSCHIG00000019338	1	860	4	14209	0.221015
GO:0032466	negative regulation of cytokinesis	biological_process	9	ENSCHIG00000026179	1	860	4	14209	0.221015
GO:0017059	serine C-palmitoyltransferase complex	cellular_component	8	ENSCHIG00000016668	1	860	4	14209	0.221015
GO:2000628	regulation of miRNA metabolic process	biological_process	9	ENSCHIG00000019319	1	860	4	14209	0.221015
GO:0005355	glucose transmembrane transporter activity	molecular_function	9	ENSCHIG00000015906	1	860	4	14209	0.221015
GO:0038165	oncostatin-M-mediated signaling pathway	biological_process	7	ENSCHIG00000019805	1	860	4	14209	0.221015
GO:0071359	cellular response to dsRNA	biological_process	8	ENSCHIG00000022451	1	860	4	14209	0.221015
GO:0001505	regulation of neurotransmitter levels	biological_process	5	ENSCHIG00000006885	1	860	4	14209	0.221015
GO:0050873	brown fat cell differentiation	biological_process	7	ENSCHIG00000011853;ENSCHIG00000013874;ENSCHIG00000023277	3	860	27	14209	0.222276
GO:0050808	synapse organization	biological_process	5	ENSCHIG00000022333;ENSCHIG00000013482;ENSCHIG00000026919	3	860	27	14209	0.222276
GO:0005801	cis-Golgi network	cellular_component	6	ENSCHIG00000020601;ENSCHIG00000024335;ENSCHIG00000023168	3	860	27	14209	0.222276
GO:0019894	kinesin binding	molecular_function	6	ENSCHIG00000008364;ENSCHIG00000019317;ENSCHIG00000023168	3	860	27	14209	0.222276
GO:0014704	intercalated disc	cellular_component	6	ENSCHIG00000014649;ENSCHIG00000016271;ENSCHIG00000023553	3	860	27	14209	0.222276
GO:0000287	magnesium ion binding	molecular_function	7	ENSCHIG00000024066;ENSCHIG00000023629;ENSCHIG00000026605;ENSCHIG00000021371;ENSCHIG00000022230;ENSCHIG00000013468;ENSCHIG00000022761;ENSCHIG00000011555;ENSCHIG00000019660;ENSCHIG00000017350;ENSCHIG00000011673;ENSCHIG00000024391;ENSCHIG00000026043	13	860	169	14209	0.223927
GO:0042493	response to drug	biological_process	5	ENSCHIG00000026300;ENSCHIG00000022451;ENSCHIG00000008978;ENSCHIG00000026938;ENSCHIG00000016921	5	860	54	14209	0.227117
GO:0000187	activation of MAPK activity	biological_process	13	ENSCHIG00000024066;ENSCHIG00000003140;ENSCHIG00000022451;ENSCHIG00000008732;ENSCHIG00000022287	5	860	54	14209	0.227117
GO:0046330	positive regulation of JNK cascade	biological_process	13	ENSCHIG00000010166;ENSCHIG00000018100;ENSCHIG00000008732;ENSCHIG00000015843;ENSCHIG00000024066	5	860	54	14209	0.227117
GO:0008585	female gonad development	biological_process	7	ENSCHIG00000021344;ENSCHIG00000022644	2	860	15	14209	0.229169
GO:0045429	positive regulation of nitric oxide biosynthetic process	biological_process	9	ENSCHIG00000011749;ENSCHIG00000008732	2	860	15	14209	0.229169
GO:0030742	GTP-dependent protein binding	molecular_function	5	ENSCHIG00000024000;ENSCHIG00000000529	2	860	15	14209	0.229169
GO:0032703	negative regulation of interleukin-2 production	biological_process	8	ENSCHIG00000012597;ENSCHIG00000012648	2	860	15	14209	0.229169
GO:0007254	JNK cascade	biological_process	13	ENSCHIG00000024066;ENSCHIG00000008732	2	860	15	14209	0.229169
GO:0090103	cochlea morphogenesis	biological_process	6	ENSCHIG00000018424;ENSCHIG00000007979	2	860	15	14209	0.229169
GO:0097228	sperm principal piece	cellular_component	5	ENSCHIG00000008548;ENSCHIG00000011318	2	860	15	14209	0.229169
GO:0030073	insulin secretion	biological_process	11	ENSCHIG00000011358;ENSCHIG00000014546	2	860	15	14209	0.229169
GO:0050919	negative chemotaxis	biological_process	6	ENSCHIG00000020693;ENSCHIG00000015571	2	860	15	14209	0.229169
GO:0006865	amino acid transport	biological_process	10	ENSCHIG00000026700;ENSCHIG00000019849	2	860	15	14209	0.229169
GO:0070006	metalloaminopeptidase activity	molecular_function	9	ENSCHIG00000016070;ENSCHIG00000015514	2	860	15	14209	0.229169
GO:0051259	protein complex oligomerization	biological_process	7	ENSCHIG00000024000;ENSCHIG00000021260	2	860	15	14209	0.229169
GO:0006094	gluconeogenesis	biological_process	9	ENSCHIG00000020256;ENSCHIG00000017472	2	860	15	14209	0.229169
GO:0001894	tissue homeostasis	biological_process	7	ENSCHIG00000009811;ENSCHIG00000024821	2	860	15	14209	0.229169
GO:0070328	triglyceride homeostasis	biological_process	9	ENSCHIG00000008250;ENSCHIG00000026829	2	860	15	14209	0.229169
GO:0030506	ankyrin binding	molecular_function	6	ENSCHIG00000026694;ENSCHIG00000019488	2	860	15	14209	0.229169
GO:0046328	regulation of JNK cascade	biological_process	12	ENSCHIG00000013341;ENSCHIG00000015843	2	860	15	14209	0.229169
GO:0007140	male meiotic nuclear division	biological_process	5	ENSCHIG00000017070;ENSCHIG00000026179	2	860	15	14209	0.229169
GO:0043011	myeloid dendritic cell differentiation	biological_process	8	ENSCHIG00000017135;ENSCHIG00000019747	2	860	15	14209	0.229169
GO:0005882	intermediate filament	cellular_component	7	ENSCHIG00000013100;ENSCHIG00000018811;ENSCHIG00000012661;ENSCHIG00000020612	4	860	41	14209	0.234717
GO:0008203	cholesterol metabolic process	biological_process	8	ENSCHIG00000025165;ENSCHIG00000012715;ENSCHIG00000026829;ENSCHIG00000024473	4	860	41	14209	0.234717
GO:0007268	chemical synaptic transmission	biological_process	9	ENSCHIG00000014013;ENSCHIG00000022845;ENSCHIG00000016655;ENSCHIG00000023927	4	860	41	14209	0.234717
GO:0048812	neuron projection morphogenesis	biological_process	8	ENSCHIG00000013468;ENSCHIG00000012350;ENSCHIG00000003900	3	860	28	14209	0.238626
GO:0045202	synapse	cellular_component	3	ENSCHIG00000013804;ENSCHIG00000010522;ENSCHIG00000008211;ENSCHIG00000011129;ENSCHIG00000022845;ENSCHIG00000014013;ENSCHIG00000017279;ENSCHIG00000017361;ENSCHIG00000026919;ENSCHIG00000024000;ENSCHIG00000016106;ENSCHIG00000008324;ENSCHIG00000021980;ENSCHIG00000022718;ENSCHIG00000024125;ENSCHIG00000022451;ENSCHIG00000016655	17	860	232	14209	0.240813
GO:0018105	peptidyl-serine phosphorylation	biological_process	10	ENSCHIG00000013468;ENSCHIG00000027180;ENSCHIG00000013473;ENSCHIG00000000509;ENSCHIG00000021916;ENSCHIG00000011673;ENSCHIG00000022963	7	860	84	14209	0.24541
GO:0045732	positive regulation of protein catabolic process	biological_process	8	ENSCHIG00000009811;ENSCHIG00000008732;ENSCHIG00000017824;ENSCHIG00000018086	4	860	42	14209	0.248069
GO:0007178	transmembrane receptor protein serine/threonine kinase signaling pathway	biological_process	7	ENSCHIG00000012502;ENSCHIG00000000509	2	860	16	14209	0.252107
GO:0060122	inner ear receptor cell stereocilium organization	biological_process	8	ENSCHIG00000024837;ENSCHIG00000018424	2	860	16	14209	0.252107
GO:0044389	ubiquitin-like protein ligase binding	molecular_function	6	ENSCHIG00000025208;ENSCHIG00000023818	2	860	16	14209	0.252107
GO:0051491	positive regulation of filopodium assembly	biological_process	11	ENSCHIG00000024897;ENSCHIG00000015855	2	860	16	14209	0.252107
GO:0033617	mitochondrial respiratory chain complex IV assembly	biological_process	10	ENSCHIG00000000355;ENSCHIG00000025366	2	860	16	14209	0.252107
GO:0006694	steroid biosynthetic process	biological_process	7	ENSCHIG00000015158;ENSCHIG00000024473	2	860	16	14209	0.252107
GO:0043209	myelin sheath	cellular_component	4	ENSCHIG00000024576;ENSCHIG00000012045	2	860	16	14209	0.252107
GO:0016758	transferase activity, transferring hexosyl groups	molecular_function	6	ENSCHIG00000009526;ENSCHIG00000020305	2	860	16	14209	0.252107
GO:0008652	cellular amino acid biosynthetic process	biological_process	9	ENSCHIG00000019343;ENSCHIG00000013950	2	860	16	14209	0.252107
GO:0033365	protein localization to organelle	biological_process	7	ENSCHIG00000018205;ENSCHIG00000006664	2	860	16	14209	0.252107
GO:0048147	negative regulation of fibroblast proliferation	biological_process	8	ENSCHIG00000009811;ENSCHIG00000014049	2	860	16	14209	0.252107
GO:0016747	transferase activity, transferring acyl groups other than amino-acyl groups	molecular_function	6	ENSCHIG00000015313;ENSCHIG00000022797	2	860	16	14209	0.252107
GO:0001782	B cell homeostasis	biological_process	6	ENSCHIG00000013628;ENSCHIG00000019319	2	860	16	14209	0.252107
GO:0007094	mitotic spindle assembly checkpoint	biological_process	13	ENSCHIG00000026179;ENSCHIG00000011982	2	860	16	14209	0.252107
GO:0016712	oxidoreductase activity, acting on paired donors, with incorporation or reduction of molecular oxygen, reduced flavin or flavoprotein as one donor, and incorporation of one atom of oxygen	molecular_function	6	ENSCHIG00000022245;ENSCHIG00000012914	2	860	16	14209	0.252107
GO:0007411	axon guidance	biological_process	6	ENSCHIG00000026845;ENSCHIG00000012179;ENSCHIG00000022333;ENSCHIG00000015571;ENSCHIG00000010390;ENSCHIG00000016847;ENSCHIG00000026694	7	860	85	14209	0.254709
GO:0045786	negative regulation of cell cycle	biological_process	7	ENSCHIG00000013628;ENSCHIG00000010799;ENSCHIG00000008978	3	860	29	14209	0.25517
GO:0019722	calcium-mediated signaling	biological_process	7	ENSCHIG00000026300;ENSCHIG00000022718;ENSCHIG00000018360	3	860	29	14209	0.25517
GO:0042307	positive regulation of protein import into nucleus	biological_process	10	ENSCHIG00000014330;ENSCHIG00000000509;ENSCHIG00000020937	3	860	29	14209	0.25517
GO:0005794	Golgi apparatus	cellular_component	6	ENSCHIG00000016452;ENSCHIG00000019317;ENSCHIG00000024875;ENSCHIG00000015843;ENSCHIG00000023165;ENSCHIG00000014436;ENSCHIG00000013089;ENSCHIG00000025869;ENSCHIG00000003143;ENSCHIG00000010664;ENSCHIG00000020819;ENSCHIG00000024307;ENSCHIG00000019121;ENSCHIG00000002107;ENSCHIG00000025312;ENSCHIG00000026007;ENSCHIG00000007667;ENSCHIG00000024821;ENSCHIG00000025090;ENSCHIG00000013463;ENSCHIG00000025196;…	46	860	687	14209	0.25606
GO:0030145	manganese ion binding	molecular_function	8	ENSCHIG00000024307;ENSCHIG00000021371;ENSCHIG00000016070;ENSCHIG00000015514	4	860	43	14209	0.26158
GO:0005739	mitochondrion	cellular_component	6	ENSCHIG00000010127;ENSCHIG00000021425;ENSCHIG00000021580;ENSCHIG00000027013;ENSCHIG00000000355;ENSCHIG00000009222;ENSCHIG00000017159;ENSCHIG00000015897;ENSCHIG00000012666;ENSCHIG00000027180;ENSCHIG00000016070;ENSCHIG00000010590;ENSCHIG00000023356;ENSCHIG00000017112;ENSCHIG00000000509;ENSCHIG00000025366;ENSCHIG00000019441;ENSCHIG00000026293;ENSCHIG00000025011;ENSCHIG00000002443;ENSCHIG00000007684;…	60	860	912	14209	0.264761
GO:0000154	rRNA modification	biological_process	12	ENSCHIG00000017013	1	860	5	14209	0.268176
GO:0004300	enoyl-CoA hydratase activity	molecular_function	7	ENSCHIG00000000476	1	860	5	14209	0.268176
GO:0010632	regulation of epithelial cell migration	biological_process	8	ENSCHIG00000001349	1	860	5	14209	0.268176
GO:0035865	cellular response to potassium ion	biological_process	8	ENSCHIG00000023655	1	860	5	14209	0.268176
GO:0019464	glycine decarboxylation via glycine cleavage system	biological_process	13	ENSCHIG00000026231	1	860	5	14209	0.268176
GO:0015871	choline transport	biological_process	7	ENSCHIG00000023067	1	860	5	14209	0.268176
GO:1990090	cellular response to nerve growth factor stimulus	biological_process	8	ENSCHIG00000022845	1	860	5	14209	0.268176
GO:0034186	apolipoprotein A-I binding	molecular_function	6	ENSCHIG00000008094	1	860	5	14209	0.268176
GO:0046686	response to cadmium ion	biological_process	7	ENSCHIG00000026043	1	860	5	14209	0.268176
GO:0004890	GABA-A receptor activity	molecular_function	7	ENSCHIG00000011129	1	860	5	14209	0.268176
GO:1900222	negative regulation of amyloid-beta clearance	biological_process	7	ENSCHIG00000008732	1	860	5	14209	0.268176
GO:0010737	protein kinase A signaling	biological_process	6	ENSCHIG00000024788	1	860	5	14209	0.268176
GO:1904778	positive regulation of protein localization to cell cortex	biological_process	8	ENSCHIG00000023476	1	860	5	14209	0.268176
GO:0007292	female gamete generation	biological_process	6	ENSCHIG00000009151	1	860	5	14209	0.268176
GO:0060119	inner ear receptor cell development	biological_process	7	ENSCHIG00000018424	1	860	5	14209	0.268176
GO:0031313	extrinsic component of endosome membrane	cellular_component	6	ENSCHIG00000017925	1	860	5	14209	0.268176
GO:0042776	mitochondrial ATP synthesis coupled proton transport	biological_process	7	ENSCHIG00000012236	1	860	5	14209	0.268176
GO:0016500	protein-hormone receptor activity	molecular_function	5	ENSCHIG00000018424	1	860	5	14209	0.268176
GO:0070973	protein localization to endoplasmic reticulum exit site	biological_process	9	ENSCHIG00000013567	1	860	5	14209	0.268176
GO:0043269	regulation of ion transport	biological_process	7	ENSCHIG00000015025	1	860	5	14209	0.268176
GO:0000423	mitophagy	biological_process	8	ENSCHIG00000017171	1	860	5	14209	0.268176
GO:0120193	tight junction organization	biological_process	7	ENSCHIG00000002207	1	860	5	14209	0.268176
GO:0097623	potassium ion export across plasma membrane	biological_process	11	ENSCHIG00000019455	1	860	5	14209	0.268176
GO:0046322	negative regulation of fatty acid oxidation	biological_process	10	ENSCHIG00000010566	1	860	5	14209	0.268176
GO:0004957	prostaglandin E receptor activity	molecular_function	10	ENSCHIG00000026600	1	860	5	14209	0.268176
GO:0035509	negative regulation of myosin-light-chain-phosphatase activity	biological_process	13	ENSCHIG00000008732	1	860	5	14209	0.268176
GO:0008649	rRNA methyltransferase activity	molecular_function	8	ENSCHIG00000017013	1	860	5	14209	0.268176
GO:0007588	excretion	biological_process	5	ENSCHIG00000024394	1	860	5	14209	0.268176
GO:0001956	positive regulation of neurotransmitter secretion	biological_process	7	ENSCHIG00000011358	1	860	5	14209	0.268176
GO:0034773	histone H4-K20 trimethylation	biological_process	13	ENSCHIG00000010728	1	860	5	14209	0.268176
GO:0018057	peptidyl-lysine oxidation	biological_process	10	ENSCHIG00000015358	1	860	5	14209	0.268176
GO:0002860	positive regulation of natural killer cell mediated cytotoxicity directed against tumor cell target	biological_process	12	ENSCHIG00000016236	1	860	5	14209	0.268176
GO:1902108	regulation of mitochondrial membrane permeability involved in apoptotic process	biological_process	8	ENSCHIG00000015398	1	860	5	14209	0.268176
GO:0030162	regulation of proteolysis	biological_process	8	ENSCHIG00000012725	1	860	5	14209	0.268176
GO:0006750	glutathione biosynthetic process	biological_process	9	ENSCHIG00000026043	1	860	5	14209	0.268176
GO:0010043	response to zinc ion	biological_process	7	ENSCHIG00000022451	1	860	5	14209	0.268176
GO:0090160	Golgi to lysosome transport	biological_process	10	ENSCHIG00000021171	1	860	5	14209	0.268176
GO:0043023	ribosomal large subunit binding	molecular_function	6	ENSCHIG00000024019	1	860	5	14209	0.268176
GO:0034405	response to fluid shear stress	biological_process	5	ENSCHIG00000022451	1	860	5	14209	0.268176
GO:0042267	natural killer cell mediated cytotoxicity	biological_process	5	ENSCHIG00000011749	1	860	5	14209	0.268176
GO:0031404	chloride ion binding	molecular_function	6	ENSCHIG00000024211	1	860	5	14209	0.268176
GO:0050774	negative regulation of dendrite morphogenesis	biological_process	10	ENSCHIG00000013463	1	860	5	14209	0.268176
GO:0005536	glucose binding	molecular_function	6	ENSCHIG00000015906	1	860	5	14209	0.268176
GO:0007625	grooming behavior	biological_process	4	ENSCHIG00000018530	1	860	5	14209	0.268176
GO:0015179	L-amino acid transmembrane transporter activity	molecular_function	8	ENSCHIG00000019849	1	860	5	14209	0.268176
GO:2000601	positive regulation of Arp2/3 complex-mediated actin nucleation	biological_process	11	ENSCHIG00000009748	1	860	5	14209	0.268176
GO:0051901	positive regulation of mitochondrial depolarization	biological_process	8	ENSCHIG00000022451	1	860	5	14209	0.268176
GO:0015288	porin activity	molecular_function	8	ENSCHIG00000012666	1	860	5	14209	0.268176
GO:2000020	positive regulation of male gonad development	biological_process	8	ENSCHIG00000015571	1	860	5	14209	0.268176
GO:0045636	positive regulation of melanocyte differentiation	biological_process	9	ENSCHIG00000027074	1	860	5	14209	0.268176
GO:0060744	mammary gland branching involved in thelarche	biological_process	5	ENSCHIG00000017171	1	860	5	14209	0.268176
GO:0044806	G-quadruplex DNA unwinding	biological_process	9	ENSCHIG00000015542	1	860	5	14209	0.268176
GO:0034625	fatty acid elongation, monounsaturated fatty acid	biological_process	13	ENSCHIG00000020567	1	860	5	14209	0.268176
GO:0030072	peptide hormone secretion	biological_process	10	ENSCHIG00000025090	1	860	5	14209	0.268176
GO:1990234	transferase complex	cellular_component	5	ENSCHIG00000017670	1	860	5	14209	0.268176
GO:0075525	viral translational termination-reinitiation	biological_process	7	ENSCHIG00000014325	1	860	5	14209	0.268176
GO:0045823	positive regulation of heart contraction	biological_process	9	ENSCHIG00000027180	1	860	5	14209	0.268176
GO:0005782	peroxisomal matrix	cellular_component	8	ENSCHIG00000010761	1	860	5	14209	0.268176
GO:0043950	positive regulation of cAMP-mediated signaling	biological_process	10	ENSCHIG00000011853	1	860	5	14209	0.268176
GO:0016176	superoxide-generating NADPH oxidase activator activity	molecular_function	6	ENSCHIG00000025088	1	860	5	14209	0.268176
GO:0010886	positive regulation of cholesterol storage	biological_process	7	ENSCHIG00000011250	1	860	5	14209	0.268176
GO:0002162	dystroglycan binding	molecular_function	5	ENSCHIG00000000510	1	860	5	14209	0.268176
GO:0043462	regulation of ATPase activity	biological_process	7	ENSCHIG00000017127	1	860	5	14209	0.268176
GO:0048806	genitalia development	biological_process	6	ENSCHIG00000007979	1	860	5	14209	0.268176
GO:0036128	CatSper complex	cellular_component	10	ENSCHIG00000011318	1	860	5	14209	0.268176
GO:0040012	regulation of locomotion	biological_process	5	ENSCHIG00000018424	1	860	5	14209	0.268176
GO:0035590	purinergic nucleotide receptor signaling pathway	biological_process	7	ENSCHIG00000022451	1	860	5	14209	0.268176
GO:0048935	peripheral nervous system neuron development	biological_process	7	ENSCHIG00000012179	1	860	5	14209	0.268176
GO:0006000	fructose metabolic process	biological_process	8	ENSCHIG00000024620	1	860	5	14209	0.268176
GO:0006707	cholesterol catabolic process	biological_process	9	ENSCHIG00000025011	1	860	5	14209	0.268176
GO:0003300	cardiac muscle hypertrophy	biological_process	8	ENSCHIG00000026300	1	860	5	14209	0.268176
GO:0002227	innate immune response in mucosa	biological_process	7	ENSCHIG00000012715	1	860	5	14209	0.268176
GO:1905064	negative regulation of vascular smooth muscle cell differentiation	biological_process	10	ENSCHIG00000022703	1	860	5	14209	0.268176
GO:0045505	dynein intermediate chain binding	molecular_function	5	ENSCHIG00000008364	1	860	5	14209	0.268176
GO:0030239	myofibril assembly	biological_process	7	ENSCHIG00000017127	1	860	5	14209	0.268176
GO:0098691	dopaminergic synapse	cellular_component	4	ENSCHIG00000017279	1	860	5	14209	0.268176
GO:0060478	acrosomal vesicle exocytosis	biological_process	10	ENSCHIG00000008768	1	860	5	14209	0.268176
GO:0015450	P-P-bond-hydrolysis-driven protein transmembrane transporter activity	molecular_function	7	ENSCHIG00000007684	1	860	5	14209	0.268176
GO:0140031	phosphorylation-dependent protein binding	molecular_function	6	ENSCHIG00000018205	1	860	5	14209	0.268176
GO:0061549	sympathetic ganglion development	biological_process	7	ENSCHIG00000015571	1	860	5	14209	0.268176
GO:0019934	cGMP-mediated signaling	biological_process	8	ENSCHIG00000026300	1	860	5	14209	0.268176
GO:0035094	response to nicotine	biological_process	6	ENSCHIG00000017279	1	860	5	14209	0.268176
GO:0042805	actinin binding	molecular_function	6	ENSCHIG00000026198	1	860	5	14209	0.268176
GO:1900227	positive regulation of NLRP3 inflammasome complex assembly	biological_process	8	ENSCHIG00000010248	1	860	5	14209	0.268176
GO:0047429	nucleoside-triphosphate diphosphatase activity	molecular_function	8	ENSCHIG00000024171	1	860	5	14209	0.268176
GO:1902041	regulation of extrinsic apoptotic signaling pathway via death domain receptors	biological_process	10	ENSCHIG00000003140	1	860	5	14209	0.268176
GO:0034626	fatty acid elongation, polyunsaturated fatty acid	biological_process	13	ENSCHIG00000020567	1	860	5	14209	0.268176
GO:0030213	hyaluronan biosynthetic process	biological_process	9	ENSCHIG00000023329	1	860	5	14209	0.268176
GO:0060762	regulation of branching involved in mammary gland duct morphogenesis	biological_process	8	ENSCHIG00000017171	1	860	5	14209	0.268176
GO:1902262	apoptotic process involved in blood vessel morphogenesis	biological_process	9	ENSCHIG00000019747	1	860	5	14209	0.268176
GO:1903955	positive regulation of protein targeting to mitochondrion	biological_process	10	ENSCHIG00000027180	1	860	5	14209	0.268176
GO:0045839	negative regulation of mitotic nuclear division	biological_process	9	ENSCHIG00000014834	1	860	5	14209	0.268176
GO:1904428	negative regulation of tubulin deacetylation	biological_process	10	ENSCHIG00000014436	1	860	5	14209	0.268176
GO:0019065	receptor-mediated endocytosis of virus by host cell	biological_process	9	ENSCHIG00000013089	1	860	5	14209	0.268176
GO:0004720	protein-lysine 6-oxidase activity	molecular_function	7	ENSCHIG00000015358	1	860	5	14209	0.268176
GO:0060350	endochondral bone morphogenesis	biological_process	7	ENSCHIG00000026007	1	860	5	14209	0.268176
GO:0016641	oxidoreductase activity, acting on the CH-NH2 group of donors, oxygen as acceptor	molecular_function	6	ENSCHIG00000015358	1	860	5	14209	0.268176
GO:0009311	oligosaccharide metabolic process	biological_process	6	ENSCHIG00000013738	1	860	5	14209	0.268176
GO:0016175	superoxide-generating NADPH oxidase activity	molecular_function	7	ENSCHIG00000025088	1	860	5	14209	0.268176
GO:0005513	detection of calcium ion	biological_process	6	ENSCHIG00000008910	1	860	5	14209	0.268176
GO:0051220	cytoplasmic sequestering of protein	biological_process	6	ENSCHIG00000006664	1	860	5	14209	0.268176
GO:0021612	facial nerve structural organization	biological_process	6	ENSCHIG00000015571	1	860	5	14209	0.268176
GO:0050650	chondroitin sulfate proteoglycan biosynthetic process	biological_process	10	ENSCHIG00000001722	1	860	5	14209	0.268176
GO:0055009	atrial cardiac muscle tissue morphogenesis	biological_process	8	ENSCHIG00000017127	1	860	5	14209	0.268176
GO:0101005	ubiquitinyl hydrolase activity	molecular_function	5	ENSCHIG00000006817	1	860	5	14209	0.268176
GO:0043616	keratinocyte proliferation	biological_process	5	ENSCHIG00000017194	1	860	5	14209	0.268176
GO:0048387	negative regulation of retinoic acid receptor signaling pathway	biological_process	9	ENSCHIG00000017070	1	860	5	14209	0.268176
GO:0005243	gap junction channel activity	molecular_function	8	ENSCHIG00000012045	1	860	5	14209	0.268176
GO:0051770	positive regulation of nitric-oxide synthase biosynthetic process	biological_process	9	ENSCHIG00000014931	1	860	5	14209	0.268176
GO:0033691	sialic acid binding	molecular_function	7	ENSCHIG00000005650	1	860	5	14209	0.268176
GO:0035723	interleukin-15-mediated signaling pathway	biological_process	7	ENSCHIG00000018100	1	860	5	14209	0.268176
GO:0001514	selenocysteine incorporation	biological_process	10	ENSCHIG00000018657	1	860	5	14209	0.268176
GO:0045730	respiratory burst	biological_process	4	ENSCHIG00000025088	1	860	5	14209	0.268176
GO:0051798	positive regulation of hair follicle development	biological_process	8	ENSCHIG00000008732	1	860	5	14209	0.268176
GO:0042048	olfactory behavior	biological_process	5	ENSCHIG00000022333	1	860	5	14209	0.268176
GO:0005828	kinetochore microtubule	cellular_component	9	ENSCHIG00000010808	1	860	5	14209	0.268176
GO:0000212	meiotic spindle organization	biological_process	9	ENSCHIG00000015195	1	860	5	14209	0.268176
GO:0050994	regulation of lipid catabolic process	biological_process	7	ENSCHIG00000003540	1	860	5	14209	0.268176
GO:0051712	positive regulation of killing of cells of other organism	biological_process	7	ENSCHIG00000014931	1	860	5	14209	0.268176
GO:0044305	calyx of Held	cellular_component	7	ENSCHIG00000023927	1	860	5	14209	0.268176
GO:1904938	planar cell polarity pathway involved in axon guidance	biological_process	10	ENSCHIG00000018245	1	860	5	14209	0.268176
GO:2000774	positive regulation of cellular senescence	biological_process	7	ENSCHIG00000014049	1	860	5	14209	0.268176
GO:0032590	dendrite membrane	cellular_component	7	ENSCHIG00000014013	1	860	5	14209	0.268176
GO:0050662	coenzyme binding	molecular_function	5	ENSCHIG00000013953	1	860	5	14209	0.268176
GO:0032407	MutSalpha complex binding	molecular_function	6	ENSCHIG00000021916	1	860	5	14209	0.268176
GO:0006308	DNA catabolic process	biological_process	8	ENSCHIG00000008968	1	860	5	14209	0.268176
GO:0017146	NMDA selective glutamate receptor complex	cellular_component	8	ENSCHIG00000022718	1	860	5	14209	0.268176
GO:0006071	glycerol metabolic process	biological_process	8	ENSCHIG00000015897	1	860	5	14209	0.268176
GO:0097449	astrocyte projection	cellular_component	7	ENSCHIG00000026938	1	860	5	14209	0.268176
GO:0010941	regulation of cell death	biological_process	6	ENSCHIG00000024066	1	860	5	14209	0.268176
GO:0010907	positive regulation of glucose metabolic process	biological_process	10	ENSCHIG00000015049	1	860	5	14209	0.268176
GO:0045646	regulation of erythrocyte differentiation	biological_process	8	ENSCHIG00000019747	1	860	5	14209	0.268176
GO:0030553	cGMP binding	molecular_function	7	ENSCHIG00000014973	1	860	5	14209	0.268176
GO:0006301	postreplication repair	biological_process	9	ENSCHIG00000007965	1	860	5	14209	0.268176
GO:0140115	export across plasma membrane	biological_process	7	ENSCHIG00000024341	1	860	5	14209	0.268176
GO:0004563	beta-N-acetylhexosaminidase activity	molecular_function	8	ENSCHIG00000008375	1	860	5	14209	0.268176
GO:0019871	sodium channel inhibitor activity	molecular_function	7	ENSCHIG00000017824	1	860	5	14209	0.268176
GO:0005736	RNA polymerase I complex	cellular_component	7	ENSCHIG00000019479	1	860	5	14209	0.268176
GO:0050795	regulation of behavior	biological_process	5	ENSCHIG00000026300	1	860	5	14209	0.268176
GO:1901030	positive regulation of mitochondrial outer membrane permeabilization involved in apoptotic signaling pathway	biological_process	10	ENSCHIG00000027180	1	860	5	14209	0.268176
GO:0032559	adenyl ribonucleotide binding	molecular_function	8	ENSCHIG00000014708	1	860	5	14209	0.268176
GO:0008574	ATP-dependent microtubule motor activity, plus-end-directed	molecular_function	12	ENSCHIG00000012350	1	860	5	14209	0.268176
GO:0019534	toxin transmembrane transporter activity	molecular_function	5	ENSCHIG00000021136	1	860	5	14209	0.268176
GO:0043200	response to amino acid	biological_process	6	ENSCHIG00000026938	1	860	5	14209	0.268176
GO:0006878	cellular copper ion homeostasis	biological_process	12	ENSCHIG00000024816	1	860	5	14209	0.268176
GO:0071813	lipoprotein particle binding	molecular_function	6	ENSCHIG00000008094	1	860	5	14209	0.268176
GO:0008308	voltage-gated anion channel activity	molecular_function	10	ENSCHIG00000012666	1	860	5	14209	0.268176
GO:0004536	deoxyribonuclease activity	molecular_function	7	ENSCHIG00000008968	1	860	5	14209	0.268176
GO:0006900	vesicle budding from membrane	biological_process	7	ENSCHIG00000022451	1	860	5	14209	0.268176
GO:0002031	G protein-coupled receptor internalization	biological_process	10	ENSCHIG00000026300	1	860	5	14209	0.268176
GO:0043522	leucine zipper domain binding	molecular_function	7	ENSCHIG00000014049	1	860	5	14209	0.268176
GO:1904659	glucose transmembrane transport	biological_process	11	ENSCHIG00000015906	1	860	5	14209	0.268176
GO:0005127	ciliary neurotrophic factor receptor binding	molecular_function	7	ENSCHIG00000014402	1	860	5	14209	0.268176
GO:0035325	Toll-like receptor binding	molecular_function	6	ENSCHIG00000026943	1	860	5	14209	0.268176
GO:0030903	notochord development	biological_process	7	ENSCHIG00000026187	1	860	5	14209	0.268176
GO:0015844	monoamine transport	biological_process	7	ENSCHIG00000021136	1	860	5	14209	0.268176
GO:0034374	low-density lipoprotein particle remodeling	biological_process	9	ENSCHIG00000026829	1	860	5	14209	0.268176
GO:0042803	protein homodimerization activity	molecular_function	6	ENSCHIG00000013089;ENSCHIG00000021911;ENSCHIG00000003788;ENSCHIG00000004597;ENSCHIG00000016070;ENSCHIG00000023277;ENSCHIG00000024211;ENSCHIG00000010566;ENSCHIG00000012715;ENSCHIG00000020256;ENSCHIG00000013991;ENSCHIG00000016913;ENSCHIG00000022287;ENSCHIG00000024066;ENSCHIG00000009507;ENSCHIG00000011673;ENSCHIG00000017365;ENSCHIG00000015003;ENSCHIG00000018746;ENSCHIG00000012350;ENSCHIG00000017171;…	29	860	423	14209	0.26825
GO:0042025	host cell nucleus	cellular_component	8	ENSCHIG00000010885;ENSCHIG00000022720;ENSCHIG00000021525;ENSCHIG00000011957;ENSCHIG00000009699;ENSCHIG00000019393;ENSCHIG00000012155;ENSCHIG00000019479;ENSCHIG00000027240;ENSCHIG00000017626;ENSCHIG00000017111;ENSCHIG00000011284	12	860	161	14209	0.26929
GO:0051287	NAD binding	molecular_function	6	ENSCHIG00000022888;ENSCHIG00000020256;ENSCHIG00000011555	3	860	30	14209	0.271865
GO:0030183	B cell differentiation	biological_process	8	ENSCHIG00000017365;ENSCHIG00000014503;ENSCHIG00000018424	3	860	30	14209	0.271865
GO:0070301	cellular response to hydrogen peroxide	biological_process	8	ENSCHIG00000019452;ENSCHIG00000024066;ENSCHIG00000024821	3	860	30	14209	0.271865
GO:0003899	DNA-directed 5'-3' RNA polymerase activity	molecular_function	9	ENSCHIG00000013984;ENSCHIG00000019479;ENSCHIG00000007790	3	860	30	14209	0.271865
GO:0042475	odontogenesis of dentin-containing tooth	biological_process	7	ENSCHIG00000018003;ENSCHIG00000019860;ENSCHIG00000013668	3	860	30	14209	0.271865
GO:0033138	positive regulation of peptidyl-serine phosphorylation	biological_process	11	ENSCHIG00000008732;ENSCHIG00000027180;ENSCHIG00000016495;ENSCHIG00000019805;ENSCHIG00000023277	5	860	58	14209	0.273307
GO:2000379	positive regulation of reactive oxygen species metabolic process	biological_process	8	ENSCHIG00000000509;ENSCHIG00000024821	2	860	17	14209	0.275095
GO:0061025	membrane fusion	biological_process	6	ENSCHIG00000011358;ENSCHIG00000024000	2	860	17	14209	0.275095
GO:0048754	branching morphogenesis of an epithelial tube	biological_process	6	ENSCHIG00000027031;ENSCHIG00000010689	2	860	17	14209	0.275095
GO:0006904	vesicle docking involved in exocytosis	biological_process	7	ENSCHIG00000020964;ENSCHIG00000024335	2	860	17	14209	0.275095
GO:0030534	adult behavior	biological_process	4	ENSCHIG00000026938;ENSCHIG00000008324	2	860	17	14209	0.275095
GO:0001954	positive regulation of cell-matrix adhesion	biological_process	8	ENSCHIG00000021379;ENSCHIG00000017194	2	860	17	14209	0.275095
GO:0051233	spindle midzone	cellular_component	6	ENSCHIG00000012350;ENSCHIG00000010944	2	860	17	14209	0.275095
GO:0005921	gap junction	cellular_component	5	ENSCHIG00000012045;ENSCHIG00000018086	2	860	17	14209	0.275095
GO:0005891	voltage-gated calcium channel complex	cellular_component	9	ENSCHIG00000005457;ENSCHIG00000019488	2	860	17	14209	0.275095
GO:0034707	chloride channel complex	cellular_component	7	ENSCHIG00000011129;ENSCHIG00000014293	2	860	17	14209	0.275095
GO:0035329	hippo signaling	biological_process	6	ENSCHIG00000026187;ENSCHIG00000012974	2	860	17	14209	0.275095
GO:0034113	heterotypic cell-cell adhesion	biological_process	6	ENSCHIG00000019338;ENSCHIG00000026694	2	860	17	14209	0.275095
GO:0004888	transmembrane signaling receptor activity	molecular_function	5	ENSCHIG00000005650;ENSCHIG00000017361;ENSCHIG00000011129;ENSCHIG00000018245;ENSCHIG00000012648;ENSCHIG00000024125;ENSCHIG00000022787;ENSCHIG00000017279	8	860	102	14209	0.276025
GO:0003697	single-stranded DNA binding	molecular_function	7	ENSCHIG00000021686;ENSCHIG00000007965;ENSCHIG00000021344;ENSCHIG00000015542;ENSCHIG00000009151	5	860	59	14209	0.285159
GO:0031234	extrinsic component of cytoplasmic side of plasma membrane	cellular_component	6	ENSCHIG00000012719;ENSCHIG00000013089;ENSCHIG00000023684	3	860	31	14209	0.288672
GO:0021766	hippocampus development	biological_process	5	ENSCHIG00000010390;ENSCHIG00000003900;ENSCHIG00000022333	3	860	31	14209	0.288672
GO:0071407	cellular response to organic cyclic compound	biological_process	7	ENSCHIG00000022451;ENSCHIG00000008732;ENSCHIG00000027180	3	860	31	14209	0.288672
GO:0010977	negative regulation of neuron projection development	biological_process	11	ENSCHIG00000019713;ENSCHIG00000015571;ENSCHIG00000023168	3	860	31	14209	0.288672
GO:0050804	modulation of chemical synaptic transmission	biological_process	8	ENSCHIG00000005457;ENSCHIG00000021980;ENSCHIG00000026919	3	860	31	14209	0.288672
GO:0043966	histone H3 acetylation	biological_process	11	ENSCHIG00000019747;ENSCHIG00000017135;ENSCHIG00000021344	3	860	31	14209	0.288672
GO:0006464	cellular protein modification process	biological_process	8	ENSCHIG00000017620;ENSCHIG00000017102;ENSCHIG00000015358	3	860	31	14209	0.288672
GO:0019901	protein kinase binding	molecular_function	7	ENSCHIG00000013089;ENSCHIG00000026179;ENSCHIG00000026506;ENSCHIG00000011033;ENSCHIG00000024066;ENSCHIG00000006566;ENSCHIG00000026845;ENSCHIG00000012597;ENSCHIG00000024821;ENSCHIG00000014644;ENSCHIG00000017127;ENSCHIG00000023818;ENSCHIG00000022864;ENSCHIG00000014834;ENSCHIG00000018205;ENSCHIG00000025505;ENSCHIG00000021379;ENSCHIG00000013468;ENSCHIG00000017350;ENSCHIG00000020330	20	860	288	14209	0.293877
GO:0000226	microtubule cytoskeleton organization	biological_process	7	ENSCHIG00000019578;ENSCHIG00000013341;ENSCHIG00000011238;ENSCHIG00000000510;ENSCHIG00000015746	5	860	60	14209	0.297106
GO:0016310	phosphorylation	biological_process	7	ENSCHIG00000026749;ENSCHIG00000024821;ENSCHIG00000025470;ENSCHIG00000020330;ENSCHIG00000027054;ENSCHIG00000026300;ENSCHIG00000015897;ENSCHIG00000021555;ENSCHIG00000024391;ENSCHIG00000011635;ENSCHIG00000021916;ENSCHIG00000027180;ENSCHIG00000015049;ENSCHIG00000024473;ENSCHIG00000022761;ENSCHIG00000013719;ENSCHIG00000013473;ENSCHIG00000024620;ENSCHIG00000018657;ENSCHIG00000023927;ENSCHIG00000014973;…	22	860	320	14209	0.298023
GO:0030507	spectrin binding	molecular_function	6	ENSCHIG00000008364;ENSCHIG00000018205	2	860	18	14209	0.298043
GO:0015698	inorganic anion transport	biological_process	8	ENSCHIG00000012666;ENSCHIG00000025018	2	860	18	14209	0.298043
GO:0052689	carboxylic ester hydrolase activity	molecular_function	6	ENSCHIG00000026829;ENSCHIG00000009895	2	860	18	14209	0.298043
GO:0031593	polyubiquitin modification-dependent protein binding	molecular_function	6	ENSCHIG00000007965;ENSCHIG00000017626	2	860	18	14209	0.298043
GO:0003341	cilium movement	biological_process	6	ENSCHIG00000015441;ENSCHIG00000017717	2	860	18	14209	0.298043
GO:0046513	ceramide biosynthetic process	biological_process	10	ENSCHIG00000016668;ENSCHIG00000022451	2	860	18	14209	0.298043
GO:0051225	spindle assembly	biological_process	9	ENSCHIG00000001263;ENSCHIG00000010944	2	860	18	14209	0.298043
GO:0043410	positive regulation of MAPK cascade	biological_process	11	ENSCHIG00000019478;ENSCHIG00000018429;ENSCHIG00000013089;ENSCHIG00000022451;ENSCHIG00000019805;ENSCHIG00000022287	6	860	75	14209	0.301
GO:1902600	proton transmembrane transport	biological_process	9	ENSCHIG00000024394;ENSCHIG00000019660;ENSCHIG00000024337;ENSCHIG00000014708;ENSCHIG00000022236;ENSCHIG00000011061	6	860	75	14209	0.301
GO:0030425	dendrite	cellular_component	6	ENSCHIG00000014013;ENSCHIG00000026845;ENSCHIG00000019455;ENSCHIG00000023927;ENSCHIG00000014436;ENSCHIG00000003900;ENSCHIG00000000510;ENSCHIG00000014852;ENSCHIG00000016921	9	860	120	14209	0.302124
GO:0043085	positive regulation of catalytic activity	biological_process	6	ENSCHIG00000015855;ENSCHIG00000025088;ENSCHIG00000022451;ENSCHIG00000027031	4	860	46	14209	0.302837
GO:0071456	cellular response to hypoxia	biological_process	6	ENSCHIG00000019452;ENSCHIG00000016495;ENSCHIG00000023277;ENSCHIG00000017538	4	860	46	14209	0.302837
GO:0030141	secretory granule	cellular_component	8	ENSCHIG00000022141;ENSCHIG00000006812;ENSCHIG00000021344	3	860	32	14209	0.305551
GO:0032720	negative regulation of tumor necrosis factor production	biological_process	9	ENSCHIG00000016979;ENSCHIG00000022828;ENSCHIG00000014330	3	860	32	14209	0.305551
GO:0044297	cell body	cellular_component	4	ENSCHIG00000026938;ENSCHIG00000000510;ENSCHIG00000015468	3	860	32	14209	0.305551
GO:0030136	clathrin-coated vesicle	cellular_component	8	ENSCHIG00000018457;ENSCHIG00000013716;ENSCHIG00000009507	3	860	32	14209	0.305551
GO:0031090	organelle membrane	cellular_component	4	ENSCHIG00000008405;ENSCHIG00000023277;ENSCHIG00000015158	3	860	32	14209	0.305551
GO:0097191	extrinsic apoptotic signaling pathway	biological_process	6	ENSCHIG00000022451;ENSCHIG00000027180;ENSCHIG00000008732	3	860	32	14209	0.305551
GO:0031072	heat shock protein binding	molecular_function	5	ENSCHIG00000026453;ENSCHIG00000014746;ENSCHIG00000014170	3	860	32	14209	0.305551
GO:0051965	positive regulation of synapse assembly	biological_process	7	ENSCHIG00000026919;ENSCHIG00000020521;ENSCHIG00000008324	3	860	32	14209	0.305551
GO:0045599	negative regulation of fat cell differentiation	biological_process	8	ENSCHIG00000012315;ENSCHIG00000020897;ENSCHIG00000020330	3	860	32	14209	0.305551
GO:0048705	skeletal system morphogenesis	biological_process	6	ENSCHIG00000022451;ENSCHIG00000024821;ENSCHIG00000005365	3	860	32	14209	0.305551
GO:0006006	glucose metabolic process	biological_process	8	ENSCHIG00000015049;ENSCHIG00000008732;ENSCHIG00000000509	3	860	32	14209	0.305551
GO:0044877	protein-containing complex binding	molecular_function	4	ENSCHIG00000017402;ENSCHIG00000011673;ENSCHIG00000007965;ENSCHIG00000026838;ENSCHIG00000014877;ENSCHIG00000015863;ENSCHIG00000013953;ENSCHIG00000010566;ENSCHIG00000008094;ENSCHIG00000003788	10	860	136	14209	0.308803
GO:0016746	transferase activity, transferring acyl groups	molecular_function	5	ENSCHIG00000012549;ENSCHIG00000011078;ENSCHIG00000020819;ENSCHIG00000016391;ENSCHIG00000022797;ENSCHIG00000025165;ENSCHIG00000015313	7	860	91	14209	0.312389
GO:0050847	progesterone receptor signaling pathway	biological_process	7	ENSCHIG00000020937	1	860	6	14209	0.312486
GO:2000320	negative regulation of T-helper 17 cell differentiation	biological_process	9	ENSCHIG00000019319	1	860	6	14209	0.312486
GO:0005452	inorganic anion exchanger activity	molecular_function	8	ENSCHIG00000025018	1	860	6	14209	0.312486
GO:0070938	contractile ring	cellular_component	4	ENSCHIG00000012350	1	860	6	14209	0.312486
GO:0035640	exploration behavior	biological_process	4	ENSCHIG00000010799	1	860	6	14209	0.312486
GO:0045661	regulation of myoblast differentiation	biological_process	7	ENSCHIG00000023818	1	860	6	14209	0.312486
GO:0099566	regulation of postsynaptic cytosolic calcium ion concentration	biological_process	13	ENSCHIG00000014013	1	860	6	14209	0.312486
GO:0043020	NADPH oxidase complex	cellular_component	6	ENSCHIG00000025088	1	860	6	14209	0.312486
GO:0035338	long-chain fatty-acyl-CoA biosynthetic process	biological_process	10	ENSCHIG00000020567	1	860	6	14209	0.312486
GO:0010881	regulation of cardiac muscle contraction by regulation of the release of sequestered calcium ion	biological_process	9	ENSCHIG00000018205	1	860	6	14209	0.312486
GO:0038024	cargo receptor activity	molecular_function	3	ENSCHIG00000011250	1	860	6	14209	0.312486
GO:0006906	vesicle fusion	biological_process	7	ENSCHIG00000013089	1	860	6	14209	0.312486
GO:0007342	fusion of sperm to egg plasma membrane involved in single fertilization	biological_process	5	ENSCHIG00000008768	1	860	6	14209	0.312486
GO:0070286	axonemal dynein complex assembly	biological_process	8	ENSCHIG00000017717	1	860	6	14209	0.312486
GO:0050891	multicellular organismal water homeostasis	biological_process	8	ENSCHIG00000026007	1	860	6	14209	0.312486
GO:0061003	positive regulation of dendritic spine morphogenesis	biological_process	11	ENSCHIG00000020521	1	860	6	14209	0.312486
GO:0070198	protein localization to chromosome, telomeric region	biological_process	9	ENSCHIG00000021916	1	860	6	14209	0.312486
GO:0010524	positive regulation of calcium ion transport into cytosol	biological_process	14	ENSCHIG00000022451	1	860	6	14209	0.312486
GO:0021955	central nervous system neuron axonogenesis	biological_process	10	ENSCHIG00000000421	1	860	6	14209	0.312486
GO:0008608	attachment of spindle microtubules to kinetochore	biological_process	5	ENSCHIG00000026179	1	860	6	14209	0.312486
GO:0072357	PTW/PP1 phosphatase complex	cellular_component	5	ENSCHIG00000003080	1	860	6	14209	0.312486
GO:0097729	9+2 motile cilium	cellular_component	6	ENSCHIG00000015441	1	860	6	14209	0.312486
GO:0032736	positive regulation of interleukin-13 production	biological_process	8	ENSCHIG00000017135	1	860	6	14209	0.312486
GO:0042562	hormone binding	molecular_function	4	ENSCHIG00000024211	1	860	6	14209	0.312486
GO:0030007	cellular potassium ion homeostasis	biological_process	11	ENSCHIG00000025127	1	860	6	14209	0.312486
GO:0098632	cell-cell adhesion mediator activity	molecular_function	5	ENSCHIG00000022687	1	860	6	14209	0.312486
GO:0005742	mitochondrial outer membrane translocase complex	cellular_component	6	ENSCHIG00000007684	1	860	6	14209	0.312486
GO:0032675	regulation of interleukin-6 production	biological_process	7	ENSCHIG00000022687	1	860	6	14209	0.312486
GO:0010485	H4 histone acetyltransferase activity	molecular_function	12	ENSCHIG00000021344	1	860	6	14209	0.312486
GO:0010882	regulation of cardiac muscle contraction by calcium ion signaling	biological_process	8	ENSCHIG00000018205	1	860	6	14209	0.312486
GO:0097435	supramolecular fiber organization	biological_process	5	ENSCHIG00000008338	1	860	6	14209	0.312486
GO:0031419	cobalamin binding	molecular_function	5	ENSCHIG00000006489	1	860	6	14209	0.312486
GO:0031669	cellular response to nutrient levels	biological_process	7	ENSCHIG00000014436	1	860	6	14209	0.312486
GO:0010863	positive regulation of phospholipase C activity	biological_process	10	ENSCHIG00000024821	1	860	6	14209	0.312486
GO:0048227	plasma membrane to endosome transport	biological_process	7	ENSCHIG00000018086	1	860	6	14209	0.312486
GO:0051014	actin filament severing	biological_process	5	ENSCHIG00000014472	1	860	6	14209	0.312486
GO:1900744	regulation of p38MAPK cascade	biological_process	12	ENSCHIG00000013341	1	860	6	14209	0.312486
GO:0009086	methionine biosynthetic process	biological_process	11	ENSCHIG00000019343	1	860	6	14209	0.312486
GO:0042578	phosphoric ester hydrolase activity	molecular_function	6	ENSCHIG00000017472	1	860	6	14209	0.312486
GO:0008429	phosphatidylethanolamine binding	molecular_function	6	ENSCHIG00000012719	1	860	6	14209	0.312486
GO:0008131	primary amine oxidase activity	molecular_function	7	ENSCHIG00000022166	1	860	6	14209	0.312486
GO:0031227	intrinsic component of endoplasmic reticulum membrane	cellular_component	6	ENSCHIG00000012719	1	860	6	14209	0.312486
GO:1902751	positive regulation of cell cycle G2/M phase transition	biological_process	10	ENSCHIG00000015422	1	860	6	14209	0.312486
GO:0048791	calcium ion-regulated exocytosis of neurotransmitter	biological_process	10	ENSCHIG00000013804	1	860	6	14209	0.312486
GO:0032816	positive regulation of natural killer cell activation	biological_process	9	ENSCHIG00000010166	1	860	6	14209	0.312486
GO:0014033	neural crest cell differentiation	biological_process	7	ENSCHIG00000026300	1	860	6	14209	0.312486
GO:0034141	positive regulation of toll-like receptor 3 signaling pathway	biological_process	10	ENSCHIG00000014330	1	860	6	14209	0.312486
GO:0030150	protein import into mitochondrial matrix	biological_process	12	ENSCHIG00000000355	1	860	6	14209	0.312486
GO:0015464	acetylcholine receptor activity	molecular_function	6	ENSCHIG00000017279	1	860	6	14209	0.312486
GO:0010918	positive regulation of mitochondrial membrane potential	biological_process	7	ENSCHIG00000015049	1	860	6	14209	0.312486
GO:0070493	thrombin-activated receptor signaling pathway	biological_process	6	ENSCHIG00000022963	1	860	6	14209	0.312486
GO:0097733	photoreceptor cell cilium	cellular_component	6	ENSCHIG00000022197	1	860	6	14209	0.312486
GO:0043203	axon hillock	cellular_component	6	ENSCHIG00000000510	1	860	6	14209	0.312486
GO:0042554	superoxide anion generation	biological_process	7	ENSCHIG00000025088	1	860	6	14209	0.312486
GO:0001774	microglial cell activation	biological_process	7	ENSCHIG00000008732	1	860	6	14209	0.312486
GO:0007171	activation of transmembrane receptor protein tyrosine kinase activity	biological_process	13	ENSCHIG00000022963	1	860	6	14209	0.312486
GO:0005326	neurotransmitter transporter activity	molecular_function	4	ENSCHIG00000021136	1	860	6	14209	0.312486
GO:0005773	vacuole	cellular_component	6	ENSCHIG00000014887	1	860	6	14209	0.312486
GO:2000738	positive regulation of stem cell differentiation	biological_process	8	ENSCHIG00000026953	1	860	6	14209	0.312486
GO:0017121	plasma membrane phospholipid scrambling	biological_process	7	ENSCHIG00000022451	1	860	6	14209	0.312486
GO:0030132	clathrin coat of coated pit	cellular_component	8	ENSCHIG00000018388	1	860	6	14209	0.312486
GO:0002232	leukocyte chemotaxis involved in inflammatory response	biological_process	6	ENSCHIG00000005922	1	860	6	14209	0.312486
GO:0050786	RAGE receptor binding	molecular_function	6	ENSCHIG00000006571	1	860	6	14209	0.312486
GO:0034138	toll-like receptor 3 signaling pathway	biological_process	9	ENSCHIG00000026943	1	860	6	14209	0.312486
GO:1904645	response to amyloid-beta	biological_process	8	ENSCHIG00000005457	1	860	6	14209	0.312486
GO:1903432	regulation of TORC1 signaling	biological_process	10	ENSCHIG00000022963	1	860	6	14209	0.312486
GO:1900015	regulation of cytokine production involved in inflammatory response	biological_process	7	ENSCHIG00000000509	1	860	6	14209	0.312486
GO:0048679	regulation of axon regeneration	biological_process	7	ENSCHIG00000014877	1	860	6	14209	0.312486
GO:0043295	glutathione binding	molecular_function	6	ENSCHIG00000026043	1	860	6	14209	0.312486
GO:0071803	positive regulation of podosome assembly	biological_process	8	ENSCHIG00000008732	1	860	6	14209	0.312486
GO:0046486	glycerolipid metabolic process	biological_process	7	ENSCHIG00000022963	1	860	6	14209	0.312486
GO:0006085	acetyl-CoA biosynthetic process	biological_process	9	ENSCHIG00000021744	1	860	6	14209	0.312486
GO:0030516	regulation of axon extension	biological_process	7	ENSCHIG00000026845	1	860	6	14209	0.312486
GO:0071437	invadopodium	cellular_component	6	ENSCHIG00000003854	1	860	6	14209	0.312486
GO:0046578	regulation of Ras protein signal transduction	biological_process	10	ENSCHIG00000017365	1	860	6	14209	0.312486
GO:1990266	neutrophil migration	biological_process	7	ENSCHIG00000008729	1	860	6	14209	0.312486
GO:0030673	axolemma	cellular_component	7	ENSCHIG00000026938	1	860	6	14209	0.312486
GO:0047496	vesicle transport along microtubule	biological_process	10	ENSCHIG00000010166	1	860	6	14209	0.312486
GO:0035252	UDP-xylosyltransferase activity	molecular_function	7	ENSCHIG00000011713	1	860	6	14209	0.312486
GO:0008015	blood circulation	biological_process	6	ENSCHIG00000015374	1	860	6	14209	0.312486
GO:0016290	palmitoyl-CoA hydrolase activity	molecular_function	9	ENSCHIG00000015398	1	860	6	14209	0.312486
GO:0003334	keratinocyte development	biological_process	7	ENSCHIG00000019860	1	860	6	14209	0.312486
GO:0032204	regulation of telomere maintenance	biological_process	9	ENSCHIG00000013473	1	860	6	14209	0.312486
GO:0030031	cell projection assembly	biological_process	6	ENSCHIG00000008548	1	860	6	14209	0.312486
GO:0034205	amyloid-beta formation	biological_process	9	ENSCHIG00000023165	1	860	6	14209	0.312486
GO:0048011	neurotrophin TRK receptor signaling pathway	biological_process	8	ENSCHIG00000013628	1	860	6	14209	0.312486
GO:0010324	membrane invagination	biological_process	6	ENSCHIG00000025208	1	860	6	14209	0.312486
GO:0009314	response to radiation	biological_process	5	ENSCHIG00000022287	1	860	6	14209	0.312486
GO:0043202	lysosomal lumen	cellular_component	8	ENSCHIG00000024821	1	860	6	14209	0.312486
GO:1904951	positive regulation of establishment of protein localization	biological_process	6	ENSCHIG00000011238	1	860	6	14209	0.312486
GO:0042289	MHC class II protein binding	molecular_function	7	ENSCHIG00000012648	1	860	6	14209	0.312486
GO:0097527	necroptotic signaling pathway	biological_process	5	ENSCHIG00000008732	1	860	6	14209	0.312486
GO:0030898	actin-dependent ATPase activity	molecular_function	11	ENSCHIG00000017127	1	860	6	14209	0.312486
GO:0043194	axon initial segment	cellular_component	6	ENSCHIG00000000510	1	860	6	14209	0.312486
GO:0034379	very-low-density lipoprotein particle assembly	biological_process	9	ENSCHIG00000025165	1	860	6	14209	0.312486
GO:0000808	origin recognition complex	cellular_component	4	ENSCHIG00000023781	1	860	6	14209	0.312486
GO:0004703	G protein-coupled receptor kinase activity	molecular_function	9	ENSCHIG00000021555	1	860	6	14209	0.312486
GO:0019209	kinase activator activity	molecular_function	6	ENSCHIG00000012974	1	860	6	14209	0.312486
GO:0050708	regulation of protein secretion	biological_process	9	ENSCHIG00000008732	1	860	6	14209	0.312486
GO:0032633	interleukin-4 production	biological_process	5	ENSCHIG00000027054	1	860	6	14209	0.312486
GO:0046600	negative regulation of centriole replication	biological_process	11	ENSCHIG00000013990	1	860	6	14209	0.312486
GO:0060292	long-term synaptic depression	biological_process	10	ENSCHIG00000014013	1	860	6	14209	0.312486
GO:0048070	regulation of developmental pigmentation	biological_process	5	ENSCHIG00000027074	1	860	6	14209	0.312486
GO:0008556	ATPase-coupled potassium transmembrane transporter activity	molecular_function	10	ENSCHIG00000019660	1	860	6	14209	0.312486
GO:0006796	phosphate-containing compound metabolic process	biological_process	6	ENSCHIG00000016913	1	860	6	14209	0.312486
GO:0000138	Golgi trans cisterna	cellular_component	8	ENSCHIG00000012292	1	860	6	14209	0.312486
GO:0086014	atrial cardiac muscle cell action potential	biological_process	9	ENSCHIG00000018205	1	860	6	14209	0.312486
GO:0033089	positive regulation of T cell differentiation in thymus	biological_process	11	ENSCHIG00000010166	1	860	6	14209	0.312486
GO:0010573	vascular endothelial growth factor production	biological_process	5	ENSCHIG00000008732	1	860	6	14209	0.312486
GO:0048739	cardiac muscle fiber development	biological_process	9	ENSCHIG00000017127	1	860	6	14209	0.312486
GO:0038094	Fc-gamma receptor signaling pathway	biological_process	8	ENSCHIG00000011494	1	860	6	14209	0.312486
GO:0032049	cardiolipin biosynthetic process	biological_process	11	ENSCHIG00000002443	1	860	6	14209	0.312486
GO:0035136	forelimb morphogenesis	biological_process	7	ENSCHIG00000012502	1	860	6	14209	0.312486
GO:0019731	antibacterial humoral response	biological_process	7	ENSCHIG00000011979	1	860	6	14209	0.312486
GO:0086004	regulation of cardiac muscle cell contraction	biological_process	11	ENSCHIG00000018205	1	860	6	14209	0.312486
GO:0001652	granular component	cellular_component	7	ENSCHIG00000023655	1	860	6	14209	0.312486
GO:0016331	morphogenesis of embryonic epithelium	biological_process	7	ENSCHIG00000021580	1	860	6	14209	0.312486
GO:1901621	negative regulation of smoothened signaling pathway involved in dorsal/ventral neural tube patterning	biological_process	10	ENSCHIG00000024391	1	860	6	14209	0.312486
GO:0039694	viral RNA genome replication	biological_process	8	ENSCHIG00000023168	1	860	6	14209	0.312486
GO:0048846	axon extension involved in axon guidance	biological_process	8	ENSCHIG00000015571	1	860	6	14209	0.312486
GO:0098839	postsynaptic density membrane	cellular_component	5	ENSCHIG00000014013	1	860	6	14209	0.312486
GO:0039529	RIG-I signaling pathway	biological_process	9	ENSCHIG00000017171	1	860	6	14209	0.312486
GO:0021895	cerebral cortex neuron differentiation	biological_process	8	ENSCHIG00000024631	1	860	6	14209	0.312486
GO:1903753	negative regulation of p38MAPK cascade	biological_process	13	ENSCHIG00000014330	1	860	6	14209	0.312486
GO:0002115	store-operated calcium entry	biological_process	11	ENSCHIG00000014503	1	860	6	14209	0.312486
GO:0007217	tachykinin receptor signaling pathway	biological_process	6	ENSCHIG00000022845	1	860	6	14209	0.312486
GO:0039702	viral budding via host ESCRT complex	biological_process	8	ENSCHIG00000003788	1	860	6	14209	0.312486
GO:0018243	protein O-linked glycosylation via threonine	biological_process	11	ENSCHIG00000024307	1	860	6	14209	0.312486
GO:0031639	plasminogen activation	biological_process	10	ENSCHIG00000010953	1	860	6	14209	0.312486
GO:1904888	cranial skeletal system development	biological_process	5	ENSCHIG00000014341	1	860	6	14209	0.312486
GO:0034663	endoplasmic reticulum chaperone complex	cellular_component	4	ENSCHIG00000017538	1	860	6	14209	0.312486
GO:0070723	response to cholesterol	biological_process	8	ENSCHIG00000024473	1	860	6	14209	0.312486
GO:0005744	TIM23 mitochondrial import inner membrane translocase complex	cellular_component	6	ENSCHIG00000000355	1	860	6	14209	0.312486
GO:0038202	TORC1 signaling	biological_process	7	ENSCHIG00000004991	1	860	6	14209	0.312486
GO:2000573	positive regulation of DNA biosynthetic process	biological_process	9	ENSCHIG00000024821	1	860	6	14209	0.312486
GO:0006536	glutamate metabolic process	biological_process	11	ENSCHIG00000007853	1	860	6	14209	0.312486
GO:0019886	antigen processing and presentation of exogenous peptide antigen via MHC class II	biological_process	7	ENSCHIG00000014302	1	860	6	14209	0.312486
GO:0022414	reproductive process	biological_process	3	ENSCHIG00000017924	1	860	6	14209	0.312486
GO:0034162	toll-like receptor 9 signaling pathway	biological_process	9	ENSCHIG00000026943	1	860	6	14209	0.312486
GO:0030325	adrenal gland development	biological_process	7	ENSCHIG00000024821	1	860	6	14209	0.312486
GO:0043395	heparan sulfate proteoglycan binding	molecular_function	6	ENSCHIG00000007017	1	860	6	14209	0.312486
GO:0035630	bone mineralization involved in bone maturation	biological_process	8	ENSCHIG00000013668	1	860	6	14209	0.312486
GO:0016051	carbohydrate biosynthetic process	biological_process	6	ENSCHIG00000003087	1	860	6	14209	0.312486
GO:0048478	replication fork protection	biological_process	9	ENSCHIG00000021344	1	860	6	14209	0.312486
GO:0019869	chloride channel inhibitor activity	molecular_function	7	ENSCHIG00000011358	1	860	6	14209	0.312486
GO:1902018	negative regulation of cilium assembly	biological_process	10	ENSCHIG00000022606	1	860	6	14209	0.312486
GO:0043653	mitochondrial fragmentation involved in apoptotic process	biological_process	8	ENSCHIG00000024000	1	860	6	14209	0.312486
GO:0045261	proton-transporting ATP synthase complex, catalytic core F(1)	cellular_component	6	ENSCHIG00000014708	1	860	6	14209	0.312486
GO:0005901	caveola	cellular_component	8	ENSCHIG00000005650;ENSCHIG00000025127;ENSCHIG00000016921;ENSCHIG00000013089	4	860	47	14209	0.316759
GO:0016301	kinase activity	molecular_function	6	ENSCHIG00000020330;ENSCHIG00000015897;ENSCHIG00000022761;ENSCHIG00000013473;ENSCHIG00000021916;ENSCHIG00000014973;ENSCHIG00000015049;ENSCHIG00000022963;ENSCHIG00000024821;ENSCHIG00000000509;ENSCHIG00000011635;ENSCHIG00000024391;ENSCHIG00000024473;ENSCHIG00000024620;ENSCHIG00000025470;ENSCHIG00000023927;ENSCHIG00000021555;ENSCHIG00000027054;ENSCHIG00000022287;ENSCHIG00000013719;ENSCHIG00000027180	21	860	308	14209	0.317105
GO:0016925	protein sumoylation	biological_process	11	ENSCHIG00000011358;ENSCHIG00000017670	2	860	19	14209	0.320872
GO:0090023	positive regulation of neutrophil chemotaxis	biological_process	10	ENSCHIG00000024000;ENSCHIG00000024483	2	860	19	14209	0.320872
GO:0001890	placenta development	biological_process	6	ENSCHIG00000021525;ENSCHIG00000000509	2	860	19	14209	0.320872
GO:0032331	negative regulation of chondrocyte differentiation	biological_process	8	ENSCHIG00000012315;ENSCHIG00000012502	2	860	19	14209	0.320872
GO:0001937	negative regulation of endothelial cell proliferation	biological_process	9	ENSCHIG00000008732;ENSCHIG00000013089	2	860	19	14209	0.320872
GO:0006099	tricarboxylic acid cycle	biological_process	5	ENSCHIG00000011555;ENSCHIG00000027013	2	860	19	14209	0.320872
GO:0048487	beta-tubulin binding	molecular_function	7	ENSCHIG00000015855;ENSCHIG00000017102	2	860	19	14209	0.320872
GO:2000300	regulation of synaptic vesicle exocytosis	biological_process	7	ENSCHIG00000017279;ENSCHIG00000023927	2	860	19	14209	0.320872
GO:0034612	response to tumor necrosis factor	biological_process	7	ENSCHIG00000012479;ENSCHIG00000009811	2	860	19	14209	0.320872
GO:0071526	semaphorin-plexin signaling pathway	biological_process	6	ENSCHIG00000015571;ENSCHIG00000014299	2	860	19	14209	0.320872
GO:0007566	embryo implantation	biological_process	4	ENSCHIG00000014887;ENSCHIG00000023277	2	860	19	14209	0.320872
GO:0033613	activating transcription factor binding	molecular_function	7	ENSCHIG00000012597;ENSCHIG00000022963	2	860	19	14209	0.320872
GO:0030010	establishment of cell polarity	biological_process	5	ENSCHIG00000000510;ENSCHIG00000013468	2	860	19	14209	0.320872
GO:0006979	response to oxidative stress	biological_process	5	ENSCHIG00000023277;ENSCHIG00000018443;ENSCHIG00000011979;ENSCHIG00000010761;ENSCHIG00000012801	5	860	62	14209	0.321224
GO:0001843	neural tube closure	biological_process	7	ENSCHIG00000026619;ENSCHIG00000012350;ENSCHIG00000026187;ENSCHIG00000025141;ENSCHIG00000024391	5	860	62	14209	0.321224
GO:0007596	blood coagulation	biological_process	7	ENSCHIG00000015374;ENSCHIG00000010953;ENSCHIG00000022636	3	860	33	14209	0.322468
GO:0002062	chondrocyte differentiation	biological_process	6	ENSCHIG00000024872;ENSCHIG00000001722;ENSCHIG00000000509	3	860	33	14209	0.322468
[truncated: 1,505 more rows]
