# Supplementary material for: Transcriptome-Wide Study Revealed That N6-Methyladenosine Participates in Regulation Meat Production in Goats
Source: Foods. 2023 Mar 9;12(6):1159. doi: 10.3390/foods12061159 (PMC10048064; doi:10.3390/foods12061159)
Supplement: Supplementary file 1 [file foods-12-01159-s001.zip › Table S7. Gene ontology analysis of unique genes associated with m6A peaks in DA.xlsx]

## Sheet: Sheet1
Gene ontology analysis of unique genes associated with m6A peaks in DA
GO_ID	GO_Term	GO_function	GO_class	Genes	S gene number	TS gene number	B gene number	TB gene number	pvalue
GO:0005604	basement membrane	cellular_component	6	ENSCHIG00000022338;ENSCHIG00000020764;ENSCHIG00000024776;ENSCHIG00000023131;ENSCHIG00000021120;ENSCHIG00000022125;ENSCHIG00000026168;ENSCHIG00000010567;ENSCHIG00000020972;ENSCHIG00000011086;ENSCHIG00000013633;ENSCHIG00000025890;ENSCHIG00000026988;ENSCHIG00000000495	14	1103	54	14209	4.52872e-05
GO:0006629	lipid metabolic process	biological_process	5	ENSCHIG00000008956;ENSCHIG00000004184;ENSCHIG00000023493;ENSCHIG00000015407;ENSCHIG00000019616;ENSCHIG00000023596;ENSCHIG00000023323;ENSCHIG00000026740;ENSCHIG00000010908;ENSCHIG00000021254;ENSCHIG00000019140;ENSCHIG00000025100;ENSCHIG00000015709;ENSCHIG00000020365;ENSCHIG00000020815;ENSCHIG00000024060;ENSCHIG00000020891;ENSCHIG00000014858;ENSCHIG00000012398;ENSCHIG00000023185;ENSCHIG00000012296;…	31	1103	191	14209	6.72775e-05
GO:0006958	complement activation, classical pathway	biological_process	6	ENSCHIG00000017414;ENSCHIG00000012570;ENSCHIG00000008320;ENSCHIG00000021630;ENSCHIG00000023479;ENSCHIG00000016536	6	1103	11	14209	7.09513e-05
GO:1900119	positive regulation of execution phase of apoptosis	biological_process	10	ENSCHIG00000026381;ENSCHIG00000019782;ENSCHIG00000011304;ENSCHIG00000004276;ENSCHIG00000025000	5	1103	8	14209	0.000128241
GO:0032635	interleukin-6 production	biological_process	5	ENSCHIG00000020991;ENSCHIG00000025793;ENSCHIG00000019718;ENSCHIG00000000726;ENSCHIG00000019616	5	1103	9	14209	0.000270063
GO:0008418	protein-N-terminal asparagine amidohydrolase activity	molecular_function	7	ENSCHIG00000006384;ENSCHIG00000014915;ENSCHIG00000027117	3	1103	3	14209	0.000466601
GO:0106015	negative regulation of inflammatory response to wounding	biological_process	10	ENSCHIG00000015151;ENSCHIG00000014394;ENSCHIG00000020969	3	1103	3	14209	0.000466601
GO:0010745	negative regulation of macrophage derived foam cell differentiation	biological_process	8	ENSCHIG00000015877;ENSCHIG00000010157;ENSCHIG00000026626;ENSCHIG00000020280	4	1103	6	14209	0.000477023
GO:0050776	regulation of immune response	biological_process	6	ENSCHIG00000014394;ENSCHIG00000026553;ENSCHIG00000015345;ENSCHIG00000018237;ENSCHIG00000024763;ENSCHIG00000020978;ENSCHIG00000020318	7	1103	20	14209	0.000524729
GO:0005201	extracellular matrix structural constituent	molecular_function	4	ENSCHIG00000012434;ENSCHIG00000026168;ENSCHIG00000025810;ENSCHIG00000025890;ENSCHIG00000022125;ENSCHIG00000025647;ENSCHIG00000012269	7	1103	21	14209	0.000734759
GO:0000786	nucleosome	cellular_component	5	ENSCHIG00000007552;ENSCHIG00000013722;ENSCHIG00000005720;ENSCHIG00000010556;ENSCHIG00000006387;ENSCHIG00000008842;ENSCHIG00000009284;ENSCHIG00000021411;ENSCHIG00000010477;ENSCHIG00000009676;ENSCHIG00000012270;ENSCHIG00000011039;ENSCHIG00000011570;ENSCHIG00000009774;ENSCHIG00000013241;ENSCHIG00000008044	16	1103	89	14209	0.0012441
GO:0031252	cell leading edge	cellular_component	4	ENSCHIG00000017528;ENSCHIG00000010086;ENSCHIG00000019178;ENSCHIG00000001689;ENSCHIG00000019705;ENSCHIG00000021644;ENSCHIG00000021688;ENSCHIG00000020459;ENSCHIG00000023714	9	1103	36	14209	0.00137044
GO:0006956	complement activation	biological_process	5	ENSCHIG00000008320;ENSCHIG00000018540;ENSCHIG00000015672;ENSCHIG00000016536;ENSCHIG00000021630	5	1103	12	14209	0.00139298
GO:0033634	positive regulation of cell-cell adhesion mediated by integrin	biological_process	8	ENSCHIG00000021797;ENSCHIG00000015151;ENSCHIG00000012455	3	1103	4	14209	0.00175801
GO:0098794	postsynapse	cellular_component	4	ENSCHIG00000025667;ENSCHIG00000011222;ENSCHIG00000016305;ENSCHIG00000017414;ENSCHIG00000023784;ENSCHIG00000021778;ENSCHIG00000026818;ENSCHIG00000017389;ENSCHIG00000013448;ENSCHIG00000023493	10	1103	46	14209	0.00236075
GO:0005856	cytoskeleton	cellular_component	6	ENSCHIG00000023058;ENSCHIG00000008748;ENSCHIG00000017564;ENSCHIG00000016083;ENSCHIG00000021688;ENSCHIG00000017144;ENSCHIG00000017528;ENSCHIG00000014532;ENSCHIG00000001689;ENSCHIG00000024194;ENSCHIG00000025001;ENSCHIG00000015236;ENSCHIG00000018025;ENSCHIG00000019988;ENSCHIG00000025892;ENSCHIG00000012578;ENSCHIG00000024921;ENSCHIG00000017589;ENSCHIG00000009080;ENSCHIG00000016281;ENSCHIG00000024172;…	47	1103	402	14209	0.00307246
GO:0050870	positive regulation of T cell activation	biological_process	9	ENSCHIG00000020978;ENSCHIG00000021644;ENSCHIG00000013860;ENSCHIG00000012455;ENSCHIG00000023123	5	1103	14	14209	0.00308847
GO:0003785	actin monomer binding	molecular_function	7	ENSCHIG00000026486;ENSCHIG00000023302;ENSCHIG00000012574;ENSCHIG00000019988;ENSCHIG00000015146;ENSCHIG00000021644	6	1103	20	14209	0.00324133
GO:0006893	Golgi to plasma membrane transport	biological_process	9	ENSCHIG00000013749;ENSCHIG00000000610;ENSCHIG00000012000;ENSCHIG00000020739	4	1103	9	14209	0.00331344
GO:0033147	negative regulation of intracellular estrogen receptor signaling pathway	biological_process	10	ENSCHIG00000026257;ENSCHIG00000026740;ENSCHIG00000013245;ENSCHIG00000023662	4	1103	9	14209	0.00331344
GO:0005790	smooth endoplasmic reticulum	cellular_component	7	ENSCHIG00000026432;ENSCHIG00000023946;ENSCHIG00000023493;ENSCHIG00000020649	4	1103	9	14209	0.00331344
GO:0001561	fatty acid alpha-oxidation	biological_process	11	ENSCHIG00000016543;ENSCHIG00000018122;ENSCHIG00000022569	3	1103	5	14209	0.00414083
GO:0006544	glycine metabolic process	biological_process	11	ENSCHIG00000018423;ENSCHIG00000013375;ENSCHIG00000013438	3	1103	5	14209	0.00414083
GO:0046890	regulation of lipid biosynthetic process	biological_process	7	ENSCHIG00000010391;ENSCHIG00000019616;ENSCHIG00000004184	3	1103	5	14209	0.00414083
GO:0001768	establishment of T cell polarity	biological_process	7	ENSCHIG00000018403;ENSCHIG00000019705;ENSCHIG00000025704	3	1103	5	14209	0.00414083
GO:0006474	N-terminal protein amino acid acetylation	biological_process	11	ENSCHIG00000020957;ENSCHIG00000011705;ENSCHIG00000010908	3	1103	5	14209	0.00414083
GO:0006107	oxaloacetate metabolic process	biological_process	9	ENSCHIG00000004184;ENSCHIG00000023185;ENSCHIG00000013261	3	1103	5	14209	0.00414083
GO:0005581	collagen trimer	cellular_component	4	ENSCHIG00000012434;ENSCHIG00000026168;ENSCHIG00000022125;ENSCHIG00000012269;ENSCHIG00000025647;ENSCHIG00000015672	6	1103	21	14209	0.00424396
GO:0045582	positive regulation of T cell differentiation	biological_process	10	ENSCHIG00000015400;ENSCHIG00000014130;ENSCHIG00000022485;ENSCHIG00000020969;ENSCHIG00000024947	5	1103	15	14209	0.0043397
GO:0006919	activation of cysteine-type endopeptidase activity involved in apoptotic process	biological_process	11	ENSCHIG00000015400;ENSCHIG00000015877;ENSCHIG00000013860;ENSCHIG00000023123;ENSCHIG00000019946;ENSCHIG00000019080;ENSCHIG00000026002;ENSCHIG00000026381;ENSCHIG00000017776	9	1103	43	14209	0.00502874
GO:0055091	phospholipid homeostasis	biological_process	9	ENSCHIG00000025777;ENSCHIG00000017334;ENSCHIG00000010966;ENSCHIG00000024104	4	1103	10	14209	0.00518533
GO:0005576	extracellular region	cellular_component	3	ENSCHIG00000010708;ENSCHIG00000021348;ENSCHIG00000024999;ENSCHIG00000011607;ENSCHIG00000007351;ENSCHIG00000018573;ENSCHIG00000021497;ENSCHIG00000019616;ENSCHIG00000024678;ENSCHIG00000018922;ENSCHIG00000027029;ENSCHIG00000023130;ENSCHIG00000011401;ENSCHIG00000026186;ENSCHIG00000018403;ENSCHIG00000023123;ENSCHIG00000015608;ENSCHIG00000011873;ENSCHIG00000012140;ENSCHIG00000008320;ENSCHIG00000022964;…	62	1103	577	14209	0.00541852
GO:0043588	skin development	biological_process	6	ENSCHIG00000008913;ENSCHIG00000017723;ENSCHIG00000019080;ENSCHIG00000015177;ENSCHIG00000022980;ENSCHIG00000012434;ENSCHIG00000015227	7	1103	29	14209	0.00570735
GO:0051402	neuron apoptotic process	biological_process	7	ENSCHIG00000026432;ENSCHIG00000021336;ENSCHIG00000026381;ENSCHIG00000013969;ENSCHIG00000025000;ENSCHIG00000019080;ENSCHIG00000023662	7	1103	29	14209	0.00570735
GO:0010759	positive regulation of macrophage chemotaxis	biological_process	9	ENSCHIG00000020969;ENSCHIG00000026731;ENSCHIG00000016168;ENSCHIG00000009903;ENSCHIG00000022964	5	1103	16	14209	0.00591394
GO:0043388	positive regulation of DNA binding	biological_process	7	ENSCHIG00000021206;ENSCHIG00000022980;ENSCHIG00000013447;ENSCHIG00000019782;ENSCHIG00000015877	5	1103	16	14209	0.00591394
GO:0005815	microtubule organizing center	cellular_component	6	ENSCHIG00000025000;ENSCHIG00000023058;ENSCHIG00000024194;ENSCHIG00000009017;ENSCHIG00000023724;ENSCHIG00000017058;ENSCHIG00000010964;ENSCHIG00000023662;ENSCHIG00000013173;ENSCHIG00000021688;ENSCHIG00000024326;ENSCHIG00000017589;ENSCHIG00000025854	13	1103	77	14209	0.00599921
GO:1902882	regulation of response to oxidative stress	biological_process	7	ENSCHIG00000000317;ENSCHIG00000021411	2	1103	2	14209	0.00602089
GO:0032133	chromosome passenger complex	cellular_component	5	ENSCHIG00000022907;ENSCHIG00000018680	2	1103	2	14209	0.00602089
GO:0004611	phosphoenolpyruvate carboxykinase activity	molecular_function	7	ENSCHIG00000004184;ENSCHIG00000024702	2	1103	2	14209	0.00602089
GO:0042269	regulation of natural killer cell mediated cytotoxicity	biological_process	7	ENSCHIG00000019616;ENSCHIG00000024947	2	1103	2	14209	0.00602089
GO:0030545	receptor regulator activity	molecular_function	4	ENSCHIG00000005238;ENSCHIG00000011487	2	1103	2	14209	0.00602089
GO:0051124	synaptic growth at neuromuscular junction	biological_process	7	ENSCHIG00000026432;ENSCHIG00000024661	2	1103	2	14209	0.00602089
GO:0060139	positive regulation of apoptotic process by virus	biological_process	9	ENSCHIG00000015400;ENSCHIG00000020211	2	1103	2	14209	0.00602089
GO:0004613	phosphoenolpyruvate carboxykinase (GTP) activity	molecular_function	8	ENSCHIG00000024702;ENSCHIG00000004184	2	1103	2	14209	0.00602089
GO:1904674	positive regulation of somatic stem cell population maintenance	biological_process	8	ENSCHIG00000013245;ENSCHIG00000023662	2	1103	2	14209	0.00602089
GO:1902750	negative regulation of cell cycle G2/M phase transition	biological_process	10	ENSCHIG00000017188;ENSCHIG00000021411	2	1103	2	14209	0.00602089
GO:0032796	uropod organization	biological_process	7	ENSCHIG00000021644;ENSCHIG00000019705	2	1103	2	14209	0.00602089
GO:0002669	positive regulation of T cell anergy	biological_process	9	ENSCHIG00000013191;ENSCHIG00000012455	2	1103	2	14209	0.00602089
GO:0106016	positive regulation of inflammatory response to wounding	biological_process	10	ENSCHIG00000020969;ENSCHIG00000015151	2	1103	2	14209	0.00602089
GO:0002002	regulation of angiotensin levels in blood	biological_process	6	ENSCHIG00000021909;ENSCHIG00000011174	2	1103	2	14209	0.00602089
GO:0071673	positive regulation of smooth muscle cell chemotaxis	biological_process	10	ENSCHIG00000023929;ENSCHIG00000020969	2	1103	2	14209	0.00602089
GO:0005610	laminin-5 complex	cellular_component	5	ENSCHIG00000013633;ENSCHIG00000000495	2	1103	2	14209	0.00602089
GO:0019673	GDP-mannose metabolic process	biological_process	9	ENSCHIG00000008339;ENSCHIG00000017697	2	1103	2	14209	0.00602089
GO:0005588	collagen type V trimer	cellular_component	6	ENSCHIG00000012434;ENSCHIG00000025810	2	1103	2	14209	0.00602089
GO:2000583	regulation of platelet-derived growth factor receptor-alpha signaling pathway	biological_process	9	ENSCHIG00000008131;ENSCHIG00000011326	2	1103	2	14209	0.00602089
GO:0071394	cellular response to testosterone stimulus	biological_process	7	ENSCHIG00000013173;ENSCHIG00000014910	2	1103	2	14209	0.00602089
GO:0042351	'de novo' GDP-L-fucose biosynthetic process	biological_process	11	ENSCHIG00000008339;ENSCHIG00000017697	2	1103	2	14209	0.00602089
GO:0035751	regulation of lysosomal lumen pH	biological_process	13	ENSCHIG00000021778;ENSCHIG00000026960	2	1103	2	14209	0.00602089
GO:0071731	response to nitric oxide	biological_process	7	ENSCHIG00000013447;ENSCHIG00000018403	2	1103	2	14209	0.00602089
GO:1903039	positive regulation of leukocyte cell-cell adhesion	biological_process	8	ENSCHIG00000020969;ENSCHIG00000013860	2	1103	2	14209	0.00602089
GO:1990144	intrinsic apoptotic signaling pathway in response to hypoxia	biological_process	7	ENSCHIG00000025000;ENSCHIG00000016843	2	1103	2	14209	0.00602089
GO:1905653	positive regulation of artery morphogenesis	biological_process	8	ENSCHIG00000025145;ENSCHIG00000020969	2	1103	2	14209	0.00602089
GO:0051209	release of sequestered calcium ion into cytosol	biological_process	8	ENSCHIG00000004836;ENSCHIG00000018403;ENSCHIG00000007818;ENSCHIG00000025704;ENSCHIG00000022485;ENSCHIG00000013765	6	1103	23	14209	0.00690799
GO:2000147	positive regulation of cell motility	biological_process	7	ENSCHIG00000018403;ENSCHIG00000026731;ENSCHIG00000021497;ENSCHIG00000025704	4	1103	11	14209	0.00765249
GO:0048260	positive regulation of receptor-mediated endocytosis	biological_process	9	ENSCHIG00000008131;ENSCHIG00000021497;ENSCHIG00000008320;ENSCHIG00000011387	4	1103	11	14209	0.00765249
GO:0043203	axon hillock	cellular_component	6	ENSCHIG00000010964;ENSCHIG00000015236;ENSCHIG00000021688	3	1103	6	14209	0.00780464
GO:0098656	anion transmembrane transport	biological_process	8	ENSCHIG00000020881;ENSCHIG00000011959;ENSCHIG00000010684;ENSCHIG00000017388;ENSCHIG00000018343;ENSCHIG00000015677	6	1103	24	14209	0.00861728
GO:0030133	transport vesicle	cellular_component	7	ENSCHIG00000016809;ENSCHIG00000017268;ENSCHIG00000019602;ENSCHIG00000023444;ENSCHIG00000001992;ENSCHIG00000027048	6	1103	24	14209	0.00861728
GO:0005509	calcium ion binding	molecular_function	7	ENSCHIG00000021864;ENSCHIG00000024776;ENSCHIG00000010086;ENSCHIG00000027239;ENSCHIG00000017480;ENSCHIG00000023131;ENSCHIG00000002956;ENSCHIG00000027087;ENSCHIG00000012504;ENSCHIG00000010966;ENSCHIG00000021345;ENSCHIG00000020827;ENSCHIG00000020972;ENSCHIG00000007364;ENSCHIG00000021835;ENSCHIG00000023929;ENSCHIG00000017819;ENSCHIG00000001109;ENSCHIG00000025750;ENSCHIG00000023493;ENSCHIG00000023198;…	51	1103	470	14209	0.00917697
GO:0090200	positive regulation of release of cytochrome c from mitochondria	biological_process	10	ENSCHIG00000015400;ENSCHIG00000020211;ENSCHIG00000023123;ENSCHIG00000025000;ENSCHIG00000016843	5	1103	18	14209	0.0101871
GO:0006633	fatty acid biosynthetic process	biological_process	10	ENSCHIG00000020365;ENSCHIG00000026740;ENSCHIG00000021254;ENSCHIG00000023596;ENSCHIG00000023422;ENSCHIG00000011304;ENSCHIG00000009640;ENSCHIG00000017839	8	1103	40	14209	0.0105827
GO:0006911	phagocytosis, engulfment	biological_process	8	ENSCHIG00000024104;ENSCHIG00000019705;ENSCHIG00000015345;ENSCHIG00000023929	4	1103	12	14209	0.0107822
GO:0042613	MHC class II protein complex	cellular_component	7	ENSCHIG00000014130;ENSCHIG00000010572;ENSCHIG00000013343;ENSCHIG00000016214	4	1103	12	14209	0.0107822
GO:0001836	release of cytochrome c from mitochondria	biological_process	8	ENSCHIG00000025000;ENSCHIG00000026381;ENSCHIG00000015400;ENSCHIG00000017858	4	1103	12	14209	0.0107822
GO:0001516	prostaglandin biosynthetic process	biological_process	11	ENSCHIG00000011304;ENSCHIG00000025751;ENSCHIG00000014130;ENSCHIG00000000527	4	1103	12	14209	0.0107822
GO:0050732	negative regulation of peptidyl-tyrosine phosphorylation	biological_process	11	ENSCHIG00000019052;ENSCHIG00000010964;ENSCHIG00000022485;ENSCHIG00000019949	4	1103	12	14209	0.0107822
GO:0009617	response to bacterium	biological_process	7	ENSCHIG00000017011;ENSCHIG00000016281;ENSCHIG00000010391;ENSCHIG00000016843;ENSCHIG00000023123;ENSCHIG00000004184;ENSCHIG00000016581;ENSCHIG00000021497;ENSCHIG00000023694;ENSCHIG00000008320;ENSCHIG00000023131;ENSCHIG00000026626	12	1103	74	14209	0.0111484
GO:0042102	positive regulation of T cell proliferation	biological_process	11	ENSCHIG00000019616;ENSCHIG00000017630;ENSCHIG00000022485;ENSCHIG00000023929;ENSCHIG00000020978;ENSCHIG00000012455;ENSCHIG00000021644	7	1103	33	14209	0.0119129
GO:0005798	Golgi-associated vesicle	cellular_component	7	ENSCHIG00000017564;ENSCHIG00000026432;ENSCHIG00000021778	3	1103	7	14209	0.0128747
GO:0035253	ciliary rootlet	cellular_component	6	ENSCHIG00000026432;ENSCHIG00000019020;ENSCHIG00000026294	3	1103	7	14209	0.0128747
GO:0046641	positive regulation of alpha-beta T cell proliferation	biological_process	12	ENSCHIG00000015151;ENSCHIG00000012455;ENSCHIG00000022485	3	1103	7	14209	0.0128747
GO:0046425	regulation of receptor signaling pathway via JAK-STAT	biological_process	9	ENSCHIG00000022485;ENSCHIG00000016582;ENSCHIG00000024810	3	1103	7	14209	0.0128747
GO:0007565	female pregnancy	biological_process	5	ENSCHIG00000024739;ENSCHIG00000004358;ENSCHIG00000011607	3	1103	7	14209	0.0128747
GO:0006635	fatty acid beta-oxidation	biological_process	11	ENSCHIG00000019185;ENSCHIG00000019616;ENSCHIG00000026626;ENSCHIG00000023422;ENSCHIG00000013780;ENSCHIG00000016543	6	1103	26	14209	0.012907
GO:0090023	positive regulation of neutrophil chemotaxis	biological_process	10	ENSCHIG00000018403;ENSCHIG00000007318;ENSCHIG00000025704;ENSCHIG00000020969;ENSCHIG00000014130	5	1103	19	14209	0.0129588
GO:0005814	centriole	cellular_component	6	ENSCHIG00000015511;ENSCHIG00000018371;ENSCHIG00000011326;ENSCHIG00000024326;ENSCHIG00000023724;ENSCHIG00000022851;ENSCHIG00000017656;ENSCHIG00000009080;ENSCHIG00000025922;ENSCHIG00000011317;ENSCHIG00000019782;ENSCHIG00000027160;ENSCHIG00000026402	13	1103	85	14209	0.0136186
GO:0005694	chromosome	cellular_component	6	ENSCHIG00000000392;ENSCHIG00000006387;ENSCHIG00000010556;ENSCHIG00000009774;ENSCHIG00000015197;ENSCHIG00000026636;ENSCHIG00000021411;ENSCHIG00000008842;ENSCHIG00000022907;ENSCHIG00000012270;ENSCHIG00000026740;ENSCHIG00000011481;ENSCHIG00000013142;ENSCHIG00000011039;ENSCHIG00000008044;ENSCHIG00000019782;ENSCHIG00000009284;ENSCHIG00000026747;ENSCHIG00000019425;ENSCHIG00000021688;ENSCHIG00000011840;…	22	1103	172	14209	0.0139321
GO:0005518	collagen binding	molecular_function	5	ENSCHIG00000023428;ENSCHIG00000020972;ENSCHIG00000024199;ENSCHIG00000020764;ENSCHIG00000026763;ENSCHIG00000015608;ENSCHIG00000026988;ENSCHIG00000018030	8	1103	42	14209	0.0141628
GO:0006541	glutamine metabolic process	biological_process	11	ENSCHIG00000025952;ENSCHIG00000009939;ENSCHIG00000018423;ENSCHIG00000000278	4	1103	13	14209	0.0146322
GO:0070886	positive regulation of calcineurin-NFAT signaling cascade	biological_process	12	ENSCHIG00000013969;ENSCHIG00000012706;ENSCHIG00000013765;ENSCHIG00000018151	4	1103	13	14209	0.0146322
GO:1902017	regulation of cilium assembly	biological_process	10	ENSCHIG00000018343;ENSCHIG00000023058;ENSCHIG00000011326;ENSCHIG00000020881	4	1103	13	14209	0.0146322
GO:2000406	positive regulation of T cell migration	biological_process	9	ENSCHIG00000023929;ENSCHIG00000025704;ENSCHIG00000023123;ENSCHIG00000026432	4	1103	13	14209	0.0146322
GO:0051642	centrosome localization	biological_process	6	ENSCHIG00000011326;ENSCHIG00000011254;ENSCHIG00000021688;ENSCHIG00000019020	4	1103	13	14209	0.0146322
GO:2001235	positive regulation of apoptotic signaling pathway	biological_process	9	ENSCHIG00000023662;ENSCHIG00000011756;ENSCHIG00000026002;ENSCHIG00000019080;ENSCHIG00000017936	5	1103	20	14209	0.0161979
GO:0090403	oxidative stress-induced premature senescence	biological_process	8	ENSCHIG00000025000;ENSCHIG00000010637	2	1103	3	14209	0.0171295
GO:0090335	regulation of brown fat cell differentiation	biological_process	8	ENSCHIG00000019616;ENSCHIG00000020432	2	1103	3	14209	0.0171295
GO:0017076	purine nucleotide binding	molecular_function	6	ENSCHIG00000024702;ENSCHIG00000004184	2	1103	3	14209	0.0171295
GO:0051572	negative regulation of histone H3-K4 methylation	biological_process	12	ENSCHIG00000021411;ENSCHIG00000026740	2	1103	3	14209	0.0171295
GO:0006690	icosanoid metabolic process	biological_process	8	ENSCHIG00000025751;ENSCHIG00000011304	2	1103	3	14209	0.0171295
GO:0001798	positive regulation of type IIa hypersensitivity	biological_process	14	ENSCHIG00000015345;ENSCHIG00000008320	2	1103	3	14209	0.0171295
GO:0009113	purine nucleobase biosynthetic process	biological_process	10	ENSCHIG00000019159;ENSCHIG00000013438	2	1103	3	14209	0.0171295
GO:0015301	anion:anion antiporter activity	molecular_function	8	ENSCHIG00000011959;ENSCHIG00000017388	2	1103	3	14209	0.0171295
GO:0031406	carboxylic acid binding	molecular_function	6	ENSCHIG00000004184;ENSCHIG00000022569	2	1103	3	14209	0.0171295
GO:0010866	regulation of triglyceride biosynthetic process	biological_process	8	ENSCHIG00000010391;ENSCHIG00000008320	2	1103	3	14209	0.0171295
GO:0097070	ductus arteriosus closure	biological_process	8	ENSCHIG00000024739;ENSCHIG00000021206	2	1103	3	14209	0.0171295
GO:0046649	lymphocyte activation	biological_process	6	ENSCHIG00000012455;ENSCHIG00000020978	2	1103	3	14209	0.0171295
GO:0051902	negative regulation of mitochondrial depolarization	biological_process	8	ENSCHIG00000026381;ENSCHIG00000017858	2	1103	3	14209	0.0171295
GO:0008135	translation factor activity, RNA binding	molecular_function	7	ENSCHIG00000015663;ENSCHIG00000017337	2	1103	3	14209	0.0171295
GO:0071672	negative regulation of smooth muscle cell chemotaxis	biological_process	10	ENSCHIG00000023929;ENSCHIG00000017528	2	1103	3	14209	0.0171295
GO:0031415	NatA complex	cellular_component	7	ENSCHIG00000020957;ENSCHIG00000011705	2	1103	3	14209	0.0171295
GO:0005587	collagen type IV trimer	cellular_component	6	ENSCHIG00000022125;ENSCHIG00000026168	2	1103	3	14209	0.0171295
GO:0030046	parallel actin filament bundle assembly	biological_process	7	ENSCHIG00000023929;ENSCHIG00000013676	2	1103	3	14209	0.0171295
GO:0030896	checkpoint clamp complex	cellular_component	4	ENSCHIG00000024158;ENSCHIG00000015875	2	1103	3	14209	0.0171295
GO:0042287	MHC protein binding	molecular_function	6	ENSCHIG00000023590;ENSCHIG00000021983	2	1103	3	14209	0.0171295
GO:0070243	regulation of thymocyte apoptotic process	biological_process	12	ENSCHIG00000023784;ENSCHIG00000025000	2	1103	3	14209	0.0171295
GO:0097089	methyl-branched fatty acid metabolic process	biological_process	10	ENSCHIG00000022569;ENSCHIG00000016543	2	1103	3	14209	0.0171295
GO:0005826	actomyosin contractile ring	cellular_component	5	ENSCHIG00000019705;ENSCHIG00000025892	2	1103	3	14209	0.0171295
GO:0030061	mitochondrial crista	cellular_component	5	ENSCHIG00000018299;ENSCHIG00000025545	2	1103	3	14209	0.0171295
GO:0034080	CENP-A containing nucleosome assembly	biological_process	9	ENSCHIG00000020706;ENSCHIG00000015244	2	1103	3	14209	0.0171295
GO:1902993	positive regulation of amyloid precursor protein catabolic process	biological_process	9	ENSCHIG00000024597;ENSCHIG00000013173	2	1103	3	14209	0.0171295
GO:0045617	negative regulation of keratinocyte differentiation	biological_process	10	ENSCHIG00000021947;ENSCHIG00000023662	2	1103	3	14209	0.0171295
GO:0034695	response to prostaglandin E	biological_process	7	ENSCHIG00000018403;ENSCHIG00000025704	2	1103	3	14209	0.0171295
GO:0008088	axo-dendritic transport	biological_process	9	ENSCHIG00000026294;ENSCHIG00000026432	2	1103	3	14209	0.0171295
GO:0004995	tachykinin receptor activity	molecular_function	8	ENSCHIG00000005412;ENSCHIG00000021982	2	1103	3	14209	0.0171295
GO:2000327	positive regulation of nuclear receptor transcription coactivator activity	biological_process	6	ENSCHIG00000019100;ENSCHIG00000026257	2	1103	3	14209	0.0171295
GO:0098883	synapse pruning	biological_process	6	ENSCHIG00000017414;ENSCHIG00000011222	2	1103	3	14209	0.0171295
GO:1905555	positive regulation blood vessel branching	biological_process	9	ENSCHIG00000025871;ENSCHIG00000020969	2	1103	3	14209	0.0171295
GO:0099641	anterograde axonal protein transport	biological_process	12	ENSCHIG00000020649;ENSCHIG00000015975	2	1103	3	14209	0.0171295
GO:0047750	cholestenol delta-isomerase activity	molecular_function	7	ENSCHIG00000014488;ENSCHIG00000009502	2	1103	3	14209	0.0171295
GO:0061428	negative regulation of transcription from RNA polymerase II promoter in response to hypoxia	biological_process	12	ENSCHIG00000023784;ENSCHIG00000019782	2	1103	3	14209	0.0171295
GO:0030155	regulation of cell adhesion	biological_process	5	ENSCHIG00000010789;ENSCHIG00000011086;ENSCHIG00000020991;ENSCHIG00000017144;ENSCHIG00000013633;ENSCHIG00000018333	6	1103	28	14209	0.0185035
GO:0019001	guanyl nucleotide binding	molecular_function	7	ENSCHIG00000024481;ENSCHIG00000017883;ENSCHIG00000011392;ENSCHIG00000006621	4	1103	14	14209	0.0192497
GO:0008195	phosphatidate phosphatase activity	molecular_function	8	ENSCHIG00000026941;ENSCHIG00000010140;ENSCHIG00000022600;ENSCHIG00000015709	4	1103	14	14209	0.0192497
GO:0045060	negative thymic T cell selection	biological_process	6	ENSCHIG00000022485;ENSCHIG00000014130;ENSCHIG00000012455	3	1103	8	14209	0.0194231
GO:0045577	regulation of B cell differentiation	biological_process	9	ENSCHIG00000020978;ENSCHIG00000019949;ENSCHIG00000015151	3	1103	8	14209	0.0194231
GO:0031115	negative regulation of microtubule polymerization	biological_process	10	ENSCHIG00000014862;ENSCHIG00000014257;ENSCHIG00000020195	3	1103	8	14209	0.0194231
GO:0005740	mitochondrial envelope	cellular_component	6	ENSCHIG00000016843;ENSCHIG00000015177;ENSCHIG00000017839	3	1103	8	14209	0.0194231
GO:0005324	long-chain fatty acid transporter activity	molecular_function	5	ENSCHIG00000027144;ENSCHIG00000016543;ENSCHIG00000023422	3	1103	8	14209	0.0194231
GO:0060020	Bergmann glial cell differentiation	biological_process	8	ENSCHIG00000020459;ENSCHIG00000022600;ENSCHIG00000027050	3	1103	8	14209	0.0194231
GO:0043281	regulation of cysteine-type endopeptidase activity involved in apoptotic process	biological_process	9	ENSCHIG00000023123;ENSCHIG00000023662;ENSCHIG00000015400	3	1103	8	14209	0.0194231
GO:0000780	condensed nuclear chromosome, centromeric region	cellular_component	9	ENSCHIG00000024560;ENSCHIG00000022851;ENSCHIG00000022907	3	1103	8	14209	0.0194231
GO:0016239	positive regulation of macroautophagy	biological_process	10	ENSCHIG00000024222;ENSCHIG00000018030;ENSCHIG00000022746;ENSCHIG00000016843;ENSCHIG00000024481	5	1103	21	14209	0.0199335
GO:0006955	immune response	biological_process	4	ENSCHIG00000020074;ENSCHIG00000022290;ENSCHIG00000017060;ENSCHIG00000016214;ENSCHIG00000016536;ENSCHIG00000010572;ENSCHIG00000023778;ENSCHIG00000018922;ENSCHIG00000023590;ENSCHIG00000018136;ENSCHIG00000021417;ENSCHIG00000018403;ENSCHIG00000020870;ENSCHIG00000020991;ENSCHIG00000019003;ENSCHIG00000008797;ENSCHIG00000025704;ENSCHIG00000013343;ENSCHIG00000014130	19	1103	148	14209	0.0205015
GO:0016020	membrane	cellular_component	3	ENSCHIG00000025461;ENSCHIG00000015177;ENSCHIG00000010943;ENSCHIG00000016305;ENSCHIG00000011686;ENSCHIG00000026170;ENSCHIG00000013965;ENSCHIG00000020591;ENSCHIG00000019602;ENSCHIG00000011254;ENSCHIG00000021237;ENSCHIG00000024421;ENSCHIG00000019718;ENSCHIG00000016294;ENSCHIG00000012903;ENSCHIG00000009961;ENSCHIG00000021192;ENSCHIG00000023107;ENSCHIG00000013262;ENSCHIG00000026553;ENSCHIG00000022510;…	369	1103	4360	14209	0.0210998
GO:0016491	oxidoreductase activity	molecular_function	4	ENSCHIG00000005900;ENSCHIG00000026106;ENSCHIG00000023130;ENSCHIG00000010473;ENSCHIG00000013476;ENSCHIG00000023498;ENSCHIG00000007516;ENSCHIG00000020891;ENSCHIG00000026532;ENSCHIG00000027223;ENSCHIG00000019185;ENSCHIG00000018336;ENSCHIG00000004358;ENSCHIG00000000278;ENSCHIG00000004836;ENSCHIG00000022755;ENSCHIG00000007693;ENSCHIG00000021620;ENSCHIG00000024739;ENSCHIG00000008339;ENSCHIG00000020365;…	44	1103	415	14209	0.0212227
GO:0045087	innate immune response	biological_process	5	ENSCHIG00000021630;ENSCHIG00000015345;ENSCHIG00000026454;ENSCHIG00000015936;ENSCHIG00000009903;ENSCHIG00000020489;ENSCHIG00000000352;ENSCHIG00000017858;ENSCHIG00000023778;ENSCHIG00000017011;ENSCHIG00000022746;ENSCHIG00000023123;ENSCHIG00000008320;ENSCHIG00000016536	14	1103	100	14209	0.0221122
GO:0016042	lipid catabolic process	biological_process	6	ENSCHIG00000012504;ENSCHIG00000012296;ENSCHIG00000024060;ENSCHIG00000020815;ENSCHIG00000025100;ENSCHIG00000027239;ENSCHIG00000019198;ENSCHIG00000023493;ENSCHIG00000020000	9	1103	54	14209	0.0221256
GO:0005615	extracellular space	cellular_component	4	ENSCHIG00000015672;ENSCHIG00000024776;ENSCHIG00000020074;ENSCHIG00000013387;ENSCHIG00000019946;ENSCHIG00000017699;ENSCHIG00000014910;ENSCHIG00000026432;ENSCHIG00000021417;ENSCHIG00000004276;ENSCHIG00000020991;ENSCHIG00000021066;ENSCHIG00000026836;ENSCHIG00000026454;ENSCHIG00000024999;ENSCHIG00000018403;ENSCHIG00000009096;ENSCHIG00000019616;ENSCHIG00000017060;ENSCHIG00000024374;ENSCHIG00000008320;…	46	1103	439	14209	0.0226421
GO:0004364	glutathione transferase activity	molecular_function	6	ENSCHIG00000008471;ENSCHIG00000015669;ENSCHIG00000012768;ENSCHIG00000026143;ENSCHIG00000015112	5	1103	22	14209	0.024191
GO:0030506	ankyrin binding	molecular_function	6	ENSCHIG00000022485;ENSCHIG00000015236;ENSCHIG00000018029;ENSCHIG00000021055	4	1103	15	14209	0.0246715
GO:0031683	G-protein beta/gamma-subunit complex binding	molecular_function	5	ENSCHIG00000011392;ENSCHIG00000017883;ENSCHIG00000006621;ENSCHIG00000024481	4	1103	15	14209	0.0246715
GO:0030030	cell projection organization	biological_process	5	ENSCHIG00000017794;ENSCHIG00000023058;ENSCHIG00000024326;ENSCHIG00000023724;ENSCHIG00000012538;ENSCHIG00000017656;ENSCHIG00000022309	7	1103	38	14209	0.0251406
GO:0051287	NAD binding	molecular_function	6	ENSCHIG00000022836;ENSCHIG00000009710;ENSCHIG00000018336;ENSCHIG00000024739;ENSCHIG00000018423;ENSCHIG00000019185	6	1103	30	14209	0.0255632
GO:0016021	integral component of membrane	cellular_component	5	ENSCHIG00000027236;ENSCHIG00000020848;ENSCHIG00000015227;ENSCHIG00000023241;ENSCHIG00000015582;ENSCHIG00000023192;ENSCHIG00000010254;ENSCHIG00000014406;ENSCHIG00000013699;ENSCHIG00000018938;ENSCHIG00000025336;ENSCHIG00000023229;ENSCHIG00000019717;ENSCHIG00000012455;ENSCHIG00000019602;ENSCHIG00000011487;ENSCHIG00000017268;ENSCHIG00000025156;ENSCHIG00000007874;ENSCHIG00000023161;ENSCHIG00000021237;…	302	1103	3537	14209	0.0262343
GO:0014068	positive regulation of phosphatidylinositol 3-kinase signaling	biological_process	10	ENSCHIG00000019949;ENSCHIG00000012534;ENSCHIG00000008131;ENSCHIG00000018030;ENSCHIG00000020991;ENSCHIG00000019616;ENSCHIG00000022178;ENSCHIG00000024763	8	1103	47	14209	0.0268375
GO:0051897	positive regulation of protein kinase B signaling	biological_process	10	ENSCHIG00000000317;ENSCHIG00000010416;ENSCHIG00000011607;ENSCHIG00000019946;ENSCHIG00000010789;ENSCHIG00000026763;ENSCHIG00000018403;ENSCHIG00000025704;ENSCHIG00000019616;ENSCHIG00000020991	10	1103	65	14209	0.0274018
GO:0005938	cell cortex	cellular_component	7	ENSCHIG00000013191;ENSCHIG00000019705;ENSCHIG00000023131;ENSCHIG00000018333;ENSCHIG00000000317;ENSCHIG00000010964;ENSCHIG00000021644;ENSCHIG00000016305;ENSCHIG00000026836	9	1103	56	14209	0.0274707
GO:0010952	positive regulation of peptidase activity	biological_process	10	ENSCHIG00000026002;ENSCHIG00000010966;ENSCHIG00000024199	3	1103	9	14209	0.0274779
GO:0010838	positive regulation of keratinocyte proliferation	biological_process	9	ENSCHIG00000020969;ENSCHIG00000023662;ENSCHIG00000015359	3	1103	9	14209	0.0274779
GO:0007131	reciprocal meiotic recombination	biological_process	10	ENSCHIG00000015197;ENSCHIG00000014598;ENSCHIG00000016634	3	1103	9	14209	0.0274779
GO:0043116	negative regulation of vascular permeability	biological_process	8	ENSCHIG00000010789;ENSCHIG00000016802;ENSCHIG00000024596	3	1103	9	14209	0.0274779
GO:0032794	GTPase activating protein binding	molecular_function	5	ENSCHIG00000012504;ENSCHIG00000018029;ENSCHIG00000012000	3	1103	9	14209	0.0274779
GO:0005675	transcription factor TFIIH holo complex	cellular_component	7	ENSCHIG00000023767;ENSCHIG00000012326;ENSCHIG00000022980	3	1103	9	14209	0.0274779
GO:0031267	small GTPase binding	molecular_function	7	ENSCHIG00000020782;ENSCHIG00000024104;ENSCHIG00000010086	3	1103	9	14209	0.0274779
GO:0030148	sphingolipid biosynthetic process	biological_process	9	ENSCHIG00000020891;ENSCHIG00000009640;ENSCHIG00000023596	3	1103	9	14209	0.0274779
GO:0043548	phosphatidylinositol 3-kinase binding	molecular_function	5	ENSCHIG00000024763;ENSCHIG00000013860;ENSCHIG00000021644	3	1103	9	14209	0.0274779
GO:0036038	MKS complex	cellular_component	4	ENSCHIG00000012538;ENSCHIG00000012499;ENSCHIG00000020491	3	1103	9	14209	0.0274779
GO:0031529	ruffle organization	biological_process	7	ENSCHIG00000017528;ENSCHIG00000026731;ENSCHIG00000025704	3	1103	9	14209	0.0274779
GO:0031253	cell projection membrane	cellular_component	5	ENSCHIG00000013676;ENSCHIG00000019052;ENSCHIG00000021785	3	1103	9	14209	0.0274779
GO:0001772	immunological synapse	cellular_component	5	ENSCHIG00000012455;ENSCHIG00000019705;ENSCHIG00000021644;ENSCHIG00000010789;ENSCHIG00000020978;ENSCHIG00000013860	6	1103	31	14209	0.0296835
GO:0055038	recycling endosome membrane	cellular_component	9	ENSCHIG00000015852;ENSCHIG00000026381;ENSCHIG00000016171;ENSCHIG00000017794;ENSCHIG00000025291;ENSCHIG00000014862	6	1103	31	14209	0.0296835
GO:0010976	positive regulation of neuron projection development	biological_process	11	ENSCHIG00000022149;ENSCHIG00000007318;ENSCHIG00000020969;ENSCHIG00000008913;ENSCHIG00000014257;ENSCHIG00000015037;ENSCHIG00000015151;ENSCHIG00000017144	8	1103	48	14209	0.0300924
GO:2000378	negative regulation of reactive oxygen species metabolic process	biological_process	8	ENSCHIG00000026740;ENSCHIG00000019782;ENSCHIG00000016843;ENSCHIG00000025000	4	1103	16	14209	0.030924
GO:0097192	extrinsic apoptotic signaling pathway in absence of ligand	biological_process	6	ENSCHIG00000013969;ENSCHIG00000020211;ENSCHIG00000015400;ENSCHIG00000017936	4	1103	16	14209	0.030924
GO:0051480	regulation of cytosolic calcium ion concentration	biological_process	12	ENSCHIG00000026381;ENSCHIG00000025545;ENSCHIG00000013062;ENSCHIG00000017389	4	1103	16	14209	0.030924
GO:0043005	neuron projection	cellular_component	5	ENSCHIG00000014257;ENSCHIG00000022841;ENSCHIG00000021778;ENSCHIG00000002956;ENSCHIG00000007641;ENSCHIG00000015037;ENSCHIG00000017337;ENSCHIG00000026432;ENSCHIG00000015965;ENSCHIG00000020459;ENSCHIG00000026294;ENSCHIG00000010086;ENSCHIG00000019020	13	1103	95	14209	0.0316392
GO:0002250	adaptive immune response	biological_process	5	ENSCHIG00000012455;ENSCHIG00000010572;ENSCHIG00000016214;ENSCHIG00000026002;ENSCHIG00000021983;ENSCHIG00000013343;ENSCHIG00000026454	7	1103	40	14209	0.0324905
GO:0042392	sphingosine-1-phosphate phosphatase activity	molecular_function	8	ENSCHIG00000026941;ENSCHIG00000022600	2	1103	4	14209	0.0325009
GO:1904491	protein localization to ciliary transition zone	biological_process	9	ENSCHIG00000020491;ENSCHIG00000012538	2	1103	4	14209	0.0325009
GO:0010828	positive regulation of glucose transmembrane transport	biological_process	9	ENSCHIG00000014862;ENSCHIG00000008320	2	1103	4	14209	0.0325009
GO:0014839	myoblast migration involved in skeletal muscle regeneration	biological_process	9	ENSCHIG00000022964;ENSCHIG00000016168	2	1103	4	14209	0.0325009
GO:0001523	retinoid metabolic process	biological_process	10	ENSCHIG00000009903;ENSCHIG00000025518	2	1103	4	14209	0.0325009
GO:0035655	interleukin-18-mediated signaling pathway	biological_process	7	ENSCHIG00000019718;ENSCHIG00000020991	2	1103	4	14209	0.0325009
GO:0042105	alpha-beta T cell receptor complex	cellular_component	7	ENSCHIG00000019949;ENSCHIG00000012455	2	1103	4	14209	0.0325009
GO:0015245	fatty acid transmembrane transporter activity	molecular_function	5	ENSCHIG00000027144;ENSCHIG00000016543	2	1103	4	14209	0.0325009
GO:0002286	T cell activation involved in immune response	biological_process	8	ENSCHIG00000020969;ENSCHIG00000007953	2	1103	4	14209	0.0325009
GO:0033157	regulation of intracellular protein transport	biological_process	8	ENSCHIG00000021688;ENSCHIG00000007953	2	1103	4	14209	0.0325009
GO:0005579	membrane attack complex	cellular_component	6	ENSCHIG00000018540;ENSCHIG00000016536	2	1103	4	14209	0.0325009
GO:0034987	immunoglobulin receptor binding	molecular_function	6	ENSCHIG00000017144;ENSCHIG00000026454	2	1103	4	14209	0.0325009
GO:0003836	beta-galactoside (CMP) alpha-2,3-sialyltransferase activity	molecular_function	7	ENSCHIG00000021799;ENSCHIG00000012632	2	1103	4	14209	0.0325009
GO:0050693	LBD domain binding	molecular_function	6	ENSCHIG00000015877;ENSCHIG00000024597	2	1103	4	14209	0.0325009
GO:2000669	negative regulation of dendritic cell apoptotic process	biological_process	11	ENSCHIG00000018403;ENSCHIG00000025704	2	1103	4	14209	0.0325009
GO:0032640	tumor necrosis factor production	biological_process	6	ENSCHIG00000026432;ENSCHIG00000025793	2	1103	4	14209	0.0325009
GO:0008656	cysteine-type endopeptidase activator activity involved in apoptotic process	molecular_function	8	ENSCHIG00000026002;ENSCHIG00000015400	2	1103	4	14209	0.0325009
GO:0033119	negative regulation of RNA splicing	biological_process	9	ENSCHIG00000018151;ENSCHIG00000013927	2	1103	4	14209	0.0325009
GO:0001609	G protein-coupled adenosine receptor activity	molecular_function	7	ENSCHIG00000010182;ENSCHIG00000021785	2	1103	4	14209	0.0325009
GO:0036006	cellular response to macrophage colony-stimulating factor stimulus	biological_process	8	ENSCHIG00000026731;ENSCHIG00000016802	2	1103	4	14209	0.0325009
GO:0070516	CAK-ERCC2 complex	cellular_component	4	ENSCHIG00000022980;ENSCHIG00000023767	2	1103	4	14209	0.0325009
GO:0016668	oxidoreductase activity, acting on a sulfur group of donors, NAD(P) as acceptor	molecular_function	6	ENSCHIG00000021009;ENSCHIG00000024053	2	1103	4	14209	0.0325009
GO:0016298	lipase activity	molecular_function	6	ENSCHIG00000020815;ENSCHIG00000025751	2	1103	4	14209	0.0325009
GO:0031045	dense core granule	cellular_component	9	ENSCHIG00000002956;ENSCHIG00000020594	2	1103	4	14209	0.0325009
GO:0042760	very long-chain fatty acid catabolic process	biological_process	11	ENSCHIG00000016543;ENSCHIG00000023422	2	1103	4	14209	0.0325009
GO:1903351	cellular response to dopamine	biological_process	7	ENSCHIG00000024371;ENSCHIG00000021778	2	1103	4	14209	0.0325009
GO:0090394	negative regulation of excitatory postsynaptic potential	biological_process	9	ENSCHIG00000007169;ENSCHIG00000021778	2	1103	4	14209	0.0325009
GO:2000623	negative regulation of nuclear-transcribed mRNA catabolic process, nonsense-mediated decay	biological_process	10	ENSCHIG00000023714;ENSCHIG00000010657	2	1103	4	14209	0.0325009
GO:2001046	positive regulation of integrin-mediated signaling pathway	biological_process	9	ENSCHIG00000023130;ENSCHIG00000019052	2	1103	4	14209	0.0325009
GO:0060267	positive regulation of respiratory burst	biological_process	7	ENSCHIG00000007318;ENSCHIG00000026454	2	1103	4	14209	0.0325009
GO:1904753	negative regulation of vascular associated smooth muscle cell migration	biological_process	10	ENSCHIG00000021206;ENSCHIG00000026626	2	1103	4	14209	0.0325009
GO:0007191	adenylate cyclase-activating dopamine receptor signaling pathway	biological_process	9	ENSCHIG00000024064;ENSCHIG00000024371	2	1103	4	14209	0.0325009
GO:0045630	positive regulation of T-helper 2 cell differentiation	biological_process	9	ENSCHIG00000010964;ENSCHIG00000020991	2	1103	4	14209	0.0325009
GO:0071004	U2-type prespliceosome	cellular_component	8	ENSCHIG00000018642;ENSCHIG00000023595	2	1103	4	14209	0.0325009
GO:0016255	attachment of GPI anchor to protein	biological_process	9	ENSCHIG00000024810;ENSCHIG00000021336	2	1103	4	14209	0.0325009
GO:0005851	eukaryotic translation initiation factor 2B complex	cellular_component	4	ENSCHIG00000015663;ENSCHIG00000011066	2	1103	4	14209	0.0325009
GO:0016199	axon midline choice point recognition	biological_process	7	ENSCHIG00000026432;ENSCHIG00000017301	2	1103	4	14209	0.0325009
GO:0051057	positive regulation of small GTPase mediated signal transduction	biological_process	10	ENSCHIG00000025922;ENSCHIG00000006678	2	1103	4	14209	0.0325009
GO:0071438	invadopodium membrane	cellular_component	6	ENSCHIG00000015227;ENSCHIG00000004276	2	1103	4	14209	0.0325009
GO:1902237	positive regulation of endoplasmic reticulum stress-induced intrinsic apoptotic signaling pathway	biological_process	9	ENSCHIG00000020489;ENSCHIG00000026381	2	1103	4	14209	0.0325009
GO:0001614	purinergic nucleotide receptor activity	molecular_function	7	ENSCHIG00000026818;ENSCHIG00000010746	2	1103	4	14209	0.0325009
GO:0016125	sterol metabolic process	biological_process	7	ENSCHIG00000014488;ENSCHIG00000009502	2	1103	4	14209	0.0325009
GO:0035336	long-chain fatty-acyl-CoA metabolic process	biological_process	9	ENSCHIG00000018043;ENSCHIG00000010320	2	1103	4	14209	0.0325009
GO:0072659	protein localization to plasma membrane	biological_process	8	ENSCHIG00000013173;ENSCHIG00000017889;ENSCHIG00000015345;ENSCHIG00000011326;ENSCHIG00000026626;ENSCHIG00000019354;ENSCHIG00000026339;ENSCHIG00000005238;ENSCHIG00000017794;ENSCHIG00000010508;ENSCHIG00000010964;ENSCHIG00000018029	12	1103	86	14209	0.0332996
GO:0008289	lipid binding	molecular_function	4	ENSCHIG00000017362;ENSCHIG00000012075;ENSCHIG00000015400;ENSCHIG00000010416;ENSCHIG00000020909;ENSCHIG00000014859;ENSCHIG00000014140;ENSCHIG00000024340;ENSCHIG00000009097;ENSCHIG00000013859;ENSCHIG00000023216;ENSCHIG00000000386;ENSCHIG00000021348;ENSCHIG00000017144	14	1103	106	14209	0.0345227
GO:0018108	peptidyl-tyrosine phosphorylation	biological_process	10	ENSCHIG00000000143;ENSCHIG00000026731;ENSCHIG00000017144;ENSCHIG00000023444;ENSCHIG00000018314;ENSCHIG00000013506;ENSCHIG00000019949;ENSCHIG00000013969;ENSCHIG00000013860;ENSCHIG00000021066;ENSCHIG00000005276;ENSCHIG00000023302	12	1103	87	14209	0.03601
GO:0031966	mitochondrial membrane	cellular_component	5	ENSCHIG00000021778;ENSCHIG00000026381;ENSCHIG00000023107;ENSCHIG00000020594;ENSCHIG00000016843;ENSCHIG00000000025;ENSCHIG00000012367;ENSCHIG00000017858;ENSCHIG00000018299;ENSCHIG00000013965	10	1103	68	14209	0.0361619
GO:0008203	cholesterol metabolic process	biological_process	8	ENSCHIG00000024104;ENSCHIG00000020815;ENSCHIG00000017362;ENSCHIG00000008956;ENSCHIG00000026432;ENSCHIG00000019616;ENSCHIG00000023323	7	1103	41	14209	0.036652
GO:1905564	positive regulation of vascular endothelial cell proliferation	biological_process	10	ENSCHIG00000025871;ENSCHIG00000025145;ENSCHIG00000020969	3	1103	10	14209	0.0370318
GO:0032611	interleukin-1 beta production	biological_process	6	ENSCHIG00000023123;ENSCHIG00000024104;ENSCHIG00000000726	3	1103	10	14209	0.0370318
GO:0090197	positive regulation of chemokine secretion	biological_process	9	ENSCHIG00000023123;ENSCHIG00000026731;ENSCHIG00000023929	3	1103	10	14209	0.0370318
GO:0000439	transcription factor TFIIH core complex	cellular_component	7	ENSCHIG00000022980;ENSCHIG00000012326;ENSCHIG00000023767	3	1103	10	14209	0.0370318
GO:0042059	negative regulation of epidermal growth factor receptor signaling pathway	biological_process	10	ENSCHIG00000008131;ENSCHIG00000025502;ENSCHIG00000010789	3	1103	10	14209	0.0370318
GO:0045745	positive regulation of G protein-coupled receptor signaling pathway	biological_process	9	ENSCHIG00000023304;ENSCHIG00000008320;ENSCHIG00000024374	3	1103	10	14209	0.0370318
GO:0030695	GTPase regulator activity	molecular_function	6	ENSCHIG00000020382;ENSCHIG00000017630;ENSCHIG00000024073	3	1103	10	14209	0.0370318
GO:0070403	NAD+ binding	molecular_function	6	ENSCHIG00000024739;ENSCHIG00000025871;ENSCHIG00000019782	3	1103	10	14209	0.0370318
GO:0015908	fatty acid transport	biological_process	8	ENSCHIG00000027144;ENSCHIG00000016543;ENSCHIG00000013261	3	1103	10	14209	0.0370318
GO:0005929	cilium	cellular_component	4	ENSCHIG00000017746;ENSCHIG00000006455;ENSCHIG00000024053;ENSCHIG00000024792;ENSCHIG00000024371;ENSCHIG00000027050;ENSCHIG00000015511;ENSCHIG00000017656;ENSCHIG00000022309;ENSCHIG00000023784;ENSCHIG00000012000;ENSCHIG00000008131;ENSCHIG00000017794;ENSCHIG00000011401;ENSCHIG00000020195;ENSCHIG00000011326;ENSCHIG00000013476;ENSCHIG00000016977;ENSCHIG00000021643	19	1103	158	14209	0.0372552
GO:0051607	defense response to virus	biological_process	5	ENSCHIG00000017011;ENSCHIG00000014526;ENSCHIG00000017858;ENSCHIG00000018813;ENSCHIG00000023778;ENSCHIG00000023123;ENSCHIG00000019391;ENSCHIG00000016843;ENSCHIG00000015936;ENSCHIG00000020489;ENSCHIG00000022485	11	1103	78	14209	0.0378341
GO:0007528	neuromuscular junction development	biological_process	6	ENSCHIG00000017630;ENSCHIG00000022125;ENSCHIG00000015037;ENSCHIG00000021778	4	1103	17	14209	0.0380236
GO:0004527	exonuclease activity	molecular_function	7	ENSCHIG00000014526;ENSCHIG00000019100;ENSCHIG00000019192;ENSCHIG00000021669	4	1103	17	14209	0.0380236
GO:0051233	spindle midzone	cellular_component	6	ENSCHIG00000022851;ENSCHIG00000026432;ENSCHIG00000018680;ENSCHIG00000014140	4	1103	17	14209	0.0380236
GO:1900745	positive regulation of p38MAPK cascade	biological_process	13	ENSCHIG00000005379;ENSCHIG00000022178;ENSCHIG00000026988;ENSCHIG00000019616	4	1103	17	14209	0.0380236
GO:0035869	ciliary transition zone	cellular_component	5	ENSCHIG00000020491;ENSCHIG00000012000;ENSCHIG00000012499;ENSCHIG00000012538;ENSCHIG00000008748	5	1103	25	14209	0.0402895
GO:0030176	integral component of endoplasmic reticulum membrane	cellular_component	7	ENSCHIG00000021983;ENSCHIG00000010320;ENSCHIG00000021082;ENSCHIG00000016543;ENSCHIG00000013351;ENSCHIG00000023216;ENSCHIG00000020365;ENSCHIG00000012398;ENSCHIG00000022790	9	1103	60	14209	0.0407594
GO:0004713	protein tyrosine kinase activity	molecular_function	8	ENSCHIG00000016323;ENSCHIG00000013969;ENSCHIG00000000143;ENSCHIG00000023444;ENSCHIG00000013860;ENSCHIG00000017144;ENSCHIG00000005276;ENSCHIG00000018314;ENSCHIG00000013506;ENSCHIG00000026731;ENSCHIG00000023302	11	1103	79	14209	0.0410006
GO:0030027	lamellipodium	cellular_component	6	ENSCHIG00000017528;ENSCHIG00000023929;ENSCHIG00000013676;ENSCHIG00000004276;ENSCHIG00000025904;ENSCHIG00000026339;ENSCHIG00000001689;ENSCHIG00000016083;ENSCHIG00000025001;ENSCHIG00000016281;ENSCHIG00000024855;ENSCHIG00000014257;ENSCHIG00000018029;ENSCHIG00000021644	14	1103	109	14209	0.0423313
GO:0005200	structural constituent of cytoskeleton	molecular_function	4	ENSCHIG00000020195;ENSCHIG00000022988;ENSCHIG00000018025;ENSCHIG00000015236;ENSCHIG00000017656;ENSCHIG00000020459	6	1103	34	14209	0.0445616
GO:0030199	collagen fibril organization	biological_process	7	ENSCHIG00000022140;ENSCHIG00000012434;ENSCHIG00000025647;ENSCHIG00000021843;ENSCHIG00000013457;ENSCHIG00000012269	6	1103	34	14209	0.0445616
GO:0015698	inorganic anion transport	biological_process	8	ENSCHIG00000020881;ENSCHIG00000017388;ENSCHIG00000018343;ENSCHIG00000015677	4	1103	18	14209	0.0459769
GO:0031069	hair follicle morphogenesis	biological_process	5	ENSCHIG00000023662;ENSCHIG00000011607;ENSCHIG00000019080;ENSCHIG00000016855	4	1103	18	14209	0.0459769
GO:0007569	cell aging	biological_process	5	ENSCHIG00000023662;ENSCHIG00000017630;ENSCHIG00000025000;ENSCHIG00000020540	4	1103	18	14209	0.0459769
GO:0005741	mitochondrial outer membrane	cellular_component	6	ENSCHIG00000020881;ENSCHIG00000015177;ENSCHIG00000008486;ENSCHIG00000017546;ENSCHIG00000016802;ENSCHIG00000021778;ENSCHIG00000020594;ENSCHIG00000018343;ENSCHIG00000017429;ENSCHIG00000016843;ENSCHIG00000015400	11	1103	81	14209	0.0478734
GO:0061077	chaperone-mediated protein folding	biological_process	5	ENSCHIG00000015975;ENSCHIG00000019546;ENSCHIG00000007351	3	1103	11	14209	0.0480491
GO:2001224	positive regulation of neuron migration	biological_process	9	ENSCHIG00000020649;ENSCHIG00000001689;ENSCHIG00000020969	3	1103	11	14209	0.0480491
GO:0002504	antigen processing and presentation of peptide or polysaccharide antigen via MHC class II	biological_process	5	ENSCHIG00000016214;ENSCHIG00000013343;ENSCHIG00000010572	3	1103	11	14209	0.0480491
GO:0051146	striated muscle cell differentiation	biological_process	7	ENSCHIG00000025922;ENSCHIG00000006678;ENSCHIG00000011607	3	1103	11	14209	0.0480491
GO:0043198	dendritic shaft	cellular_component	5	ENSCHIG00000026432;ENSCHIG00000016305;ENSCHIG00000025667	3	1103	11	14209	0.0480491
GO:0022407	regulation of cell-cell adhesion	biological_process	6	ENSCHIG00000015151;ENSCHIG00000012066;ENSCHIG00000005276	3	1103	11	14209	0.0480491
GO:0010875	positive regulation of cholesterol efflux	biological_process	11	ENSCHIG00000026626;ENSCHIG00000024104;ENSCHIG00000010157	3	1103	11	14209	0.0480491
GO:0042761	very long-chain fatty acid biosynthetic process	biological_process	11	ENSCHIG00000023596;ENSCHIG00000020365;ENSCHIG00000009640	3	1103	11	14209	0.0480491
GO:0008009	chemokine activity	molecular_function	8	ENSCHIG00000020074;ENSCHIG00000025704;ENSCHIG00000018403;ENSCHIG00000008797;ENSCHIG00000017060;ENSCHIG00000021417	6	1103	35	14209	0.0503911
GO:0016363	nuclear matrix	cellular_component	6	ENSCHIG00000022673;ENSCHIG00000020459;ENSCHIG00000015236;ENSCHIG00000010964;ENSCHIG00000025000;ENSCHIG00000025892;ENSCHIG00000020972;ENSCHIG00000013584	8	1103	53	14209	0.0504265
GO:0007406	negative regulation of neuroblast proliferation	biological_process	10	ENSCHIG00000025000;ENSCHIG00000015151	2	1103	5	14209	0.0514076
GO:0004957	prostaglandin E receptor activity	molecular_function	10	ENSCHIG00000024064;ENSCHIG00000024739	2	1103	5	14209	0.0514076
GO:0006900	vesicle budding from membrane	biological_process	7	ENSCHIG00000014859;ENSCHIG00000017889	2	1103	5	14209	0.0514076
GO:0061629	RNA polymerase II-specific DNA-binding transcription factor binding	molecular_function	7	ENSCHIG00000021206;ENSCHIG00000015975	2	1103	5	14209	0.0514076
GO:0015886	heme transport	biological_process	7	ENSCHIG00000015177;ENSCHIG00000020848	2	1103	5	14209	0.0514076
GO:0015288	porin activity	molecular_function	8	ENSCHIG00000020881;ENSCHIG00000018343	2	1103	5	14209	0.0514076
GO:0008308	voltage-gated anion channel activity	molecular_function	10	ENSCHIG00000020881;ENSCHIG00000018343	2	1103	5	14209	0.0514076
GO:0035590	purinergic nucleotide receptor signaling pathway	biological_process	7	ENSCHIG00000026818;ENSCHIG00000010746	2	1103	5	14209	0.0514076
GO:0042765	GPI-anchor transamidase complex	cellular_component	7	ENSCHIG00000021336;ENSCHIG00000024810	2	1103	5	14209	0.0514076
GO:0033564	anterior/posterior axon guidance	biological_process	7	ENSCHIG00000021120;ENSCHIG00000012534	2	1103	5	14209	0.0514076
GO:0050662	coenzyme binding	molecular_function	5	ENSCHIG00000026057;ENSCHIG00000008339	2	1103	5	14209	0.0514076
GO:0006527	arginine catabolic process	biological_process	12	ENSCHIG00000024596;ENSCHIG00000012774	2	1103	5	14209	0.0514076
GO:0060613	fat pad development	biological_process	8	ENSCHIG00000010320;ENSCHIG00000022841	2	1103	5	14209	0.0514076
GO:0044539	long-chain fatty acid import into cell	biological_process	10	ENSCHIG00000016543;ENSCHIG00000027144	2	1103	5	14209	0.0514076
GO:0033625	positive regulation of integrin activation	biological_process	8	ENSCHIG00000021797;ENSCHIG00000015151	2	1103	5	14209	0.0514076
GO:0030497	fatty acid elongation	biological_process	11	ENSCHIG00000020365;ENSCHIG00000023596	2	1103	5	14209	0.0514076
GO:0018023	peptidyl-lysine trimethylation	biological_process	12	ENSCHIG00000012137;ENSCHIG00000018299	2	1103	5	14209	0.0514076
GO:0042267	natural killer cell mediated cytotoxicity	biological_process	5	ENSCHIG00000019949;ENSCHIG00000020991	2	1103	5	14209	0.0514076
GO:0015193	L-proline transmembrane transporter activity	molecular_function	7	ENSCHIG00000025336;ENSCHIG00000010349	2	1103	5	14209	0.0514076
GO:0030853	negative regulation of granulocyte differentiation	biological_process	10	ENSCHIG00000011222;ENSCHIG00000026626	2	1103	5	14209	0.0514076
GO:0046850	regulation of bone remodeling	biological_process	7	ENSCHIG00000020969;ENSCHIG00000019616	2	1103	5	14209	0.0514076
GO:0016012	sarcoglycan complex	cellular_component	6	ENSCHIG00000014532;ENSCHIG00000012578	2	1103	5	14209	0.0514076
GO:0002690	positive regulation of leukocyte chemotaxis	biological_process	8	ENSCHIG00000020969;ENSCHIG00000020382	2	1103	5	14209	0.0514076
GO:0051798	positive regulation of hair follicle development	biological_process	8	ENSCHIG00000024921;ENSCHIG00000016855	2	1103	5	14209	0.0514076
GO:0035744	T-helper 1 cell cytokine production	biological_process	8	ENSCHIG00000020991;ENSCHIG00000019718	2	1103	5	14209	0.0514076
GO:0010833	telomere maintenance via telomere lengthening	biological_process	9	ENSCHIG00000019425;ENSCHIG00000026747	2	1103	5	14209	0.0514076
GO:0001913	T cell mediated cytotoxicity	biological_process	5	ENSCHIG00000026002;ENSCHIG00000008339	2	1103	5	14209	0.0514076
GO:0071340	skeletal muscle acetylcholine-gated channel clustering	biological_process	7	ENSCHIG00000024661;ENSCHIG00000015037	2	1103	5	14209	0.0514076
GO:0006563	L-serine metabolic process	biological_process	11	ENSCHIG00000018423;ENSCHIG00000013438	2	1103	5	14209	0.0514076
GO:0001973	adenosine receptor signaling pathway	biological_process	7	ENSCHIG00000010182;ENSCHIG00000021785	2	1103	5	14209	0.0514076
GO:0070573	metallodipeptidase activity	molecular_function	9	ENSCHIG00000013387;ENSCHIG00000000112	2	1103	5	14209	0.0514076
GO:0015824	proline transport	biological_process	8	ENSCHIG00000025336;ENSCHIG00000010349	2	1103	5	14209	0.0514076
GO:0045576	mast cell activation	biological_process	7	ENSCHIG00000015852;ENSCHIG00000015345	2	1103	5	14209	0.0514076
GO:0010891	negative regulation of sequestering of triglyceride	biological_process	7	ENSCHIG00000010416;ENSCHIG00000015877	2	1103	5	14209	0.0514076
GO:0071681	cellular response to indole-3-methanol	biological_process	7	ENSCHIG00000026740;ENSCHIG00000018029	2	1103	5	14209	0.0514076
GO:0002686	negative regulation of leukocyte migration	biological_process	7	ENSCHIG00000021947;ENSCHIG00000010182	2	1103	5	14209	0.0514076
GO:0045650	negative regulation of macrophage differentiation	biological_process	10	ENSCHIG00000011222;ENSCHIG00000026626	2	1103	5	14209	0.0514076
GO:0042609	CD4 receptor binding	molecular_function	6	ENSCHIG00000013860;ENSCHIG00000014130	2	1103	5	14209	0.0514076
GO:0140115	export across plasma membrane	biological_process	7	ENSCHIG00000024104;ENSCHIG00000027144	2	1103	5	14209	0.0514076
GO:0050873	brown fat cell differentiation	biological_process	7	ENSCHIG00000000495;ENSCHIG00000025156;ENSCHIG00000004836;ENSCHIG00000026626;ENSCHIG00000016843	5	1103	27	14209	0.0539177
GO:0007098	centrosome cycle	biological_process	5	ENSCHIG00000017144;ENSCHIG00000025922;ENSCHIG00000022851;ENSCHIG00000026740;ENSCHIG00000017827	5	1103	27	14209	0.0539177
GO:0043029	T cell homeostasis	biological_process	6	ENSCHIG00000020211;ENSCHIG00000021557;ENSCHIG00000012152;ENSCHIG00000021644	4	1103	19	14209	0.0547817
GO:0009925	basal plasma membrane	cellular_component	5	ENSCHIG00000021497;ENSCHIG00000027144;ENSCHIG00000015043;ENSCHIG00000012198	4	1103	19	14209	0.0547817
GO:0051017	actin filament bundle assembly	biological_process	6	ENSCHIG00000017528;ENSCHIG00000007953;ENSCHIG00000023929;ENSCHIG00000013676	4	1103	19	14209	0.0547817
GO:0000793	condensed chromosome	cellular_component	7	ENSCHIG00000021411;ENSCHIG00000026747;ENSCHIG00000018680;ENSCHIG00000026740	4	1103	19	14209	0.0547817
GO:0030864	cortical actin cytoskeleton	cellular_component	8	ENSCHIG00000018029;ENSCHIG00000010101;ENSCHIG00000010086;ENSCHIG00000021644	4	1103	19	14209	0.0547817
GO:0006874	cellular calcium ion homeostasis	biological_process	11	ENSCHIG00000008657;ENSCHIG00000020074;ENSCHIG00000013765;ENSCHIG00000010943;ENSCHIG00000011934;ENSCHIG00000010708;ENSCHIG00000010684;ENSCHIG00000026960	8	1103	54	14209	0.0553484
GO:0004197	cysteine-type endopeptidase activity	molecular_function	8	ENSCHIG00000007660;ENSCHIG00000017429;ENSCHIG00000026002;ENSCHIG00000023123;ENSCHIG00000017936;ENSCHIG00000017589	6	1103	36	14209	0.0566658
GO:0019899	enzyme binding	molecular_function	5	ENSCHIG00000023784;ENSCHIG00000015833;ENSCHIG00000011683;ENSCHIG00000015877;ENSCHIG00000000143;ENSCHIG00000026740;ENSCHIG00000016543;ENSCHIG00000021411;ENSCHIG00000015037;ENSCHIG00000027101;ENSCHIG00000017776;ENSCHIG00000023708;ENSCHIG00000013689;ENSCHIG00000010363;ENSCHIG00000022373;ENSCHIG00000026432;ENSCHIG00000012219;ENSCHIG00000023596;ENSCHIG00000010157;ENSCHIG00000026747;ENSCHIG00000023123;…	25	1103	231	14209	0.0567952
GO:0001934	positive regulation of protein phosphorylation	biological_process	10	ENSCHIG00000021835;ENSCHIG00000026836;ENSCHIG00000009903;ENSCHIG00000015037;ENSCHIG00000026950;ENSCHIG00000014130;ENSCHIG00000026626;ENSCHIG00000006678;ENSCHIG00000008320;ENSCHIG00000013173;ENSCHIG00000021778;ENSCHIG00000019616;ENSCHIG00000026731;ENSCHIG00000026432;ENSCHIG00000014862	15	1103	125	14209	0.0602028
GO:0005911	cell-cell junction	cellular_component	4	ENSCHIG00000010964;ENSCHIG00000013676;ENSCHIG00000026432;ENSCHIG00000010789;ENSCHIG00000012455;ENSCHIG00000019949;ENSCHIG00000009916;ENSCHIG00000019080;ENSCHIG00000014532;ENSCHIG00000023302;ENSCHIG00000021644;ENSCHIG00000008748;ENSCHIG00000023444;ENSCHIG00000016844;ENSCHIG00000010086	15	1103	125	14209	0.0602028
GO:0009987	cellular process	biological_process	3	ENSCHIG00000017883;ENSCHIG00000026432;ENSCHIG00000021909	3	1103	12	14209	0.0604713
GO:0048025	negative regulation of mRNA splicing, via spliceosome	biological_process	10	ENSCHIG00000007169;ENSCHIG00000023595;ENSCHIG00000018151	3	1103	12	14209	0.0604713
GO:0005212	structural constituent of eye lens	molecular_function	4	ENSCHIG00000007351;ENSCHIG00000020459;ENSCHIG00000016282	3	1103	12	14209	0.0604713
GO:1990138	neuron projection extension	biological_process	6	ENSCHIG00000021688;ENSCHIG00000010086;ENSCHIG00000010964	3	1103	12	14209	0.0604713
GO:0048821	erythrocyte development	biological_process	7	ENSCHIG00000021290;ENSCHIG00000019052;ENSCHIG00000025892	3	1103	12	14209	0.0604713
GO:0010592	positive regulation of lamellipodium assembly	biological_process	11	ENSCHIG00000022964;ENSCHIG00000013676;ENSCHIG00000016168	3	1103	12	14209	0.0604713
GO:0021510	spinal cord development	biological_process	6	ENSCHIG00000023130;ENSCHIG00000018423;ENSCHIG00000022980	3	1103	12	14209	0.0604713
GO:0036503	ERAD pathway	biological_process	7	ENSCHIG00000010966;ENSCHIG00000023946;ENSCHIG00000021526	3	1103	12	14209	0.0604713
GO:0070063	RNA polymerase binding	molecular_function	6	ENSCHIG00000011802;ENSCHIG00000019546;ENSCHIG00000026740	3	1103	12	14209	0.0604713
GO:0005811	lipid droplet	cellular_component	6	ENSCHIG00000020721;ENSCHIG00000024060;ENSCHIG00000020815;ENSCHIG00000025156;ENSCHIG00000010320;ENSCHIG00000020594;ENSCHIG00000023756;ENSCHIG00000020909	8	1103	55	14209	0.0605659
GO:0006289	nucleotide-excision repair	biological_process	9	ENSCHIG00000022980;ENSCHIG00000012326;ENSCHIG00000022673;ENSCHIG00000024777;ENSCHIG00000025000	5	1103	28	14209	0.0616165
GO:0048812	neuron projection morphogenesis	biological_process	8	ENSCHIG00000001689;ENSCHIG00000022148;ENSCHIG00000021778;ENSCHIG00000021662;ENSCHIG00000022841	5	1103	28	14209	0.0616165
GO:0001932	regulation of protein phosphorylation	biological_process	9	ENSCHIG00000015037;ENSCHIG00000022100;ENSCHIG00000024661;ENSCHIG00000015975;ENSCHIG00000026747;ENSCHIG00000025667;ENSCHIG00000019616	7	1103	46	14209	0.0626325
GO:0045121	membrane raft	cellular_component	6	ENSCHIG00000011802;ENSCHIG00000014862;ENSCHIG00000015151;ENSCHIG00000017889;ENSCHIG00000024104;ENSCHIG00000022485;ENSCHIG00000020477;ENSCHIG00000013860;ENSCHIG00000007641;ENSCHIG00000026432;ENSCHIG00000021778;ENSCHIG00000020978;ENSCHIG00000014532	13	1103	105	14209	0.0626421
GO:0045766	positive regulation of angiogenesis	biological_process	8	ENSCHIG00000026836;ENSCHIG00000019946;ENSCHIG00000025145;ENSCHIG00000026740;ENSCHIG00000024776;ENSCHIG00000015975;ENSCHIG00000007351;ENSCHIG00000008320;ENSCHIG00000024947;ENSCHIG00000011304;ENSCHIG00000026002	11	1103	85	14209	0.0638707
GO:0062023	collagen-containing extracellular matrix	cellular_component	5	ENSCHIG00000017819;ENSCHIG00000021066;ENSCHIG00000010113;ENSCHIG00000009903;ENSCHIG00000022140;ENSCHIG00000021900;ENSCHIG00000019946;ENSCHIG00000020972	8	1103	56	14209	0.0660817
GO:0016477	cell migration	biological_process	6	ENSCHIG00000010358;ENSCHIG00000019291;ENSCHIG00000007953;ENSCHIG00000013676;ENSCHIG00000017528;ENSCHIG00000005276;ENSCHIG00000021644;ENSCHIG00000023558;ENSCHIG00000021915;ENSCHIG00000021688;ENSCHIG00000010086;ENSCHIG00000015151;ENSCHIG00000023444	13	1103	106	14209	0.0665728
GO:0001784	phosphotyrosine residue binding	molecular_function	7	ENSCHIG00000021915;ENSCHIG00000019949;ENSCHIG00000013860;ENSCHIG00000008131;ENSCHIG00000000143	5	1103	29	14209	0.0699029
GO:0032456	endocytic recycling	biological_process	8	ENSCHIG00000013749;ENSCHIG00000016171;ENSCHIG00000008396;ENSCHIG00000025291;ENSCHIG00000017794	5	1103	29	14209	0.0699029
GO:0006470	protein dephosphorylation	biological_process	9	ENSCHIG00000025045;ENSCHIG00000014803;ENSCHIG00000011127;ENSCHIG00000020432;ENSCHIG00000012348;ENSCHIG00000018178;ENSCHIG00000013860;ENSCHIG00000024557;ENSCHIG00000022485;ENSCHIG00000026150;ENSCHIG00000019949;ENSCHIG00000017604;ENSCHIG00000010789;ENSCHIG00000015918;ENSCHIG00000020341;ENSCHIG00000013625;ENSCHIG00000012961	17	1103	149	14209	0.0701385
GO:0090575	RNA polymerase II transcription factor complex	cellular_component	6	ENSCHIG00000012369;ENSCHIG00000016333;ENSCHIG00000012775;ENSCHIG00000014736;ENSCHIG00000015877;ENSCHIG00000008507	6	1103	38	14209	0.0705601
GO:0030317	flagellated sperm motility	biological_process	5	ENSCHIG00000013699;ENSCHIG00000011431;ENSCHIG00000011401;ENSCHIG00000008748;ENSCHIG00000020594;ENSCHIG00000013476	6	1103	38	14209	0.0705601
GO:0016791	phosphatase activity	molecular_function	7	ENSCHIG00000017604;ENSCHIG00000026150;ENSCHIG00000015918;ENSCHIG00000020341;ENSCHIG00000013625;ENSCHIG00000018178;ENSCHIG00000020432;ENSCHIG00000010789;ENSCHIG00000011127;ENSCHIG00000024557;ENSCHIG00000019949;ENSCHIG00000022485;ENSCHIG00000012348	13	1103	107	14209	0.0706627
GO:0043171	peptide catabolic process	biological_process	8	ENSCHIG00000025823;ENSCHIG00000013387	2	1103	6	14209	0.0732091
GO:0044390	ubiquitin-like protein conjugating enzyme binding	molecular_function	6	ENSCHIG00000021526;ENSCHIG00000015917	2	1103	6	14209	0.0732091
GO:2000271	positive regulation of fibroblast apoptotic process	biological_process	10	ENSCHIG00000020211;ENSCHIG00000023662	2	1103	6	14209	0.0732091
GO:0030510	regulation of BMP signaling pathway	biological_process	10	ENSCHIG00000015227;ENSCHIG00000024678	2	1103	6	14209	0.0732091
GO:0043129	surfactant homeostasis	biological_process	9	ENSCHIG00000010966;ENSCHIG00000026002	2	1103	6	14209	0.0732091
GO:0009314	response to radiation	biological_process	5	ENSCHIG00000022673;ENSCHIG00000013447	2	1103	6	14209	0.0732091
GO:0070245	positive regulation of thymocyte apoptotic process	biological_process	13	ENSCHIG00000025000;ENSCHIG00000012152	2	1103	6	14209	0.0732091
GO:0102567	phospholipase A2 activity (consuming 1,2-dipalmitoylphosphatidylcholine)	molecular_function	7	ENSCHIG00000019198;ENSCHIG00000027239	2	1103	6	14209	0.0732091
GO:0043194	axon initial segment	cellular_component	6	ENSCHIG00000022278;ENSCHIG00000015236	2	1103	6	14209	0.0732091
GO:0097729	9+2 motile cilium	cellular_component	6	ENSCHIG00000011401;ENSCHIG00000021643	2	1103	6	14209	0.0732091
GO:1990763	arrestin family protein binding	molecular_function	5	ENSCHIG00000009690;ENSCHIG00000013191	2	1103	6	14209	0.0732091
GO:0031419	cobalamin binding	molecular_function	5	ENSCHIG00000000534;ENSCHIG00000000324	2	1103	6	14209	0.0732091
GO:0008432	JUN kinase binding	molecular_function	8	ENSCHIG00000020432;ENSCHIG00000020649	2	1103	6	14209	0.0732091
GO:0001740	Barr body	cellular_component	8	ENSCHIG00000000392;ENSCHIG00000021411	2	1103	6	14209	0.0732091
GO:0038063	collagen-activated tyrosine kinase receptor signaling pathway	biological_process	8	ENSCHIG00000022125;ENSCHIG00000026168	2	1103	6	14209	0.0732091
GO:1990909	Wnt signalosome	cellular_component	4	ENSCHIG00000021778;ENSCHIG00000015037	2	1103	6	14209	0.0732091
GO:0048820	hair follicle maturation	biological_process	6	ENSCHIG00000020184;ENSCHIG00000022980	2	1103	6	14209	0.0732091
GO:0030031	cell projection assembly	biological_process	6	ENSCHIG00000021915;ENSCHIG00000025001	2	1103	6	14209	0.0732091
GO:0034498	early endosome to Golgi transport	biological_process	9	ENSCHIG00000026215;ENSCHIG00000017794	2	1103	6	14209	0.0732091
GO:0051489	regulation of filopodium assembly	biological_process	10	ENSCHIG00000019052;ENSCHIG00000016171	2	1103	6	14209	0.0732091
GO:0071803	positive regulation of podosome assembly	biological_process	8	ENSCHIG00000013676;ENSCHIG00000007953	2	1103	6	14209	0.0732091
GO:0051974	negative regulation of telomerase activity	biological_process	8	ENSCHIG00000025000;ENSCHIG00000013584	2	1103	6	14209	0.0732091
GO:0045019	negative regulation of nitric oxide biosynthetic process	biological_process	9	ENSCHIG00000011304;ENSCHIG00000013173	2	1103	6	14209	0.0732091
GO:0102568	phospholipase A2 activity consuming 1,2-dioleoylphosphatidylethanolamine)	molecular_function	7	ENSCHIG00000019198;ENSCHIG00000027239	2	1103	6	14209	0.0732091
GO:0036002	pre-mRNA binding	molecular_function	7	ENSCHIG00000018151;ENSCHIG00000007169	2	1103	6	14209	0.0732091
GO:0018243	protein O-linked glycosylation via threonine	biological_process	11	ENSCHIG00000024703;ENSCHIG00000010541	2	1103	6	14209	0.0732091
GO:2000573	positive regulation of DNA biosynthetic process	biological_process	9	ENSCHIG00000024776;ENSCHIG00000023444	2	1103	6	14209	0.0732091
GO:0044342	type B pancreatic cell proliferation	biological_process	5	ENSCHIG00000011607;ENSCHIG00000015400	2	1103	6	14209	0.0732091
GO:0005452	inorganic anion exchanger activity	molecular_function	8	ENSCHIG00000015677;ENSCHIG00000017388	2	1103	6	14209	0.0732091
GO:0071437	invadopodium	cellular_component	6	ENSCHIG00000013676;ENSCHIG00000004465	2	1103	6	14209	0.0732091
GO:2001028	positive regulation of endothelial cell chemotaxis	biological_process	11	ENSCHIG00000024776;ENSCHIG00000015975	2	1103	6	14209	0.0732091
GO:0019885	antigen processing and presentation of endogenous peptide antigen via MHC class I	biological_process	7	ENSCHIG00000021983;ENSCHIG00000018163	2	1103	6	14209	0.0732091
GO:0086073	bundle of His cell-Purkinje myocyte adhesion involved in cell communication	biological_process	7	ENSCHIG00000016083;ENSCHIG00000020827	2	1103	6	14209	0.0732091
GO:0007217	tachykinin receptor signaling pathway	biological_process	6	ENSCHIG00000021982;ENSCHIG00000005412	2	1103	6	14209	0.0732091
GO:0002407	dendritic cell chemotaxis	biological_process	6	ENSCHIG00000025704;ENSCHIG00000018403	2	1103	6	14209	0.0732091
GO:0006268	DNA unwinding involved in DNA replication	biological_process	10	ENSCHIG00000026747;ENSCHIG00000017476	2	1103	6	14209	0.0732091
GO:0030898	actin-dependent ATPase activity	molecular_function	11	ENSCHIG00000019705;ENSCHIG00000021214	2	1103	6	14209	0.0732091
GO:0006497	protein lipidation	biological_process	9	ENSCHIG00000024104;ENSCHIG00000018813	2	1103	6	14209	0.0732091
GO:0019886	antigen processing and presentation of exogenous peptide antigen via MHC class II	biological_process	7	ENSCHIG00000015345;ENSCHIG00000014130	2	1103	6	14209	0.0732091
GO:0033588	Elongator holoenzyme complex	cellular_component	4	ENSCHIG00000025755;ENSCHIG00000016582	2	1103	6	14209	0.0732091
GO:0010996	response to auditory stimulus	biological_process	6	ENSCHIG00000020969;ENSCHIG00000008913	2	1103	6	14209	0.0732091
GO:0032330	regulation of chondrocyte differentiation	biological_process	7	ENSCHIG00000020969;ENSCHIG00000009836	2	1103	6	14209	0.0732091
GO:0060411	cardiac septum morphogenesis	biological_process	5	ENSCHIG00000025000;ENSCHIG00000011401	2	1103	6	14209	0.0732091
GO:0033683	nucleotide-excision repair, DNA incision	biological_process	9	ENSCHIG00000022673;ENSCHIG00000022980	2	1103	6	14209	0.0732091
GO:0010955	negative regulation of protein processing	biological_process	10	ENSCHIG00000009836;ENSCHIG00000021778	2	1103	6	14209	0.0732091
GO:0035640	exploration behavior	biological_process	4	ENSCHIG00000015227;ENSCHIG00000021778	2	1103	6	14209	0.0732091
GO:0055129	L-proline biosynthetic process	biological_process	13	ENSCHIG00000026349;ENSCHIG00000016380	2	1103	6	14209	0.0732091
GO:0005042	netrin receptor activity	molecular_function	6	ENSCHIG00000012534;ENSCHIG00000023904	2	1103	6	14209	0.0732091
GO:0034383	low-density lipoprotein particle clearance	biological_process	5	ENSCHIG00000026626;ENSCHIG00000010320	2	1103	6	14209	0.0732091
GO:0043249	erythrocyte maturation	biological_process	6	ENSCHIG00000022980;ENSCHIG00000025892	2	1103	6	14209	0.0732091
GO:0047496	vesicle transport along microtubule	biological_process	10	ENSCHIG00000021688;ENSCHIG00000019020	2	1103	6	14209	0.0732091
GO:0010485	H4 histone acetyltransferase activity	molecular_function	12	ENSCHIG00000010908;ENSCHIG00000011705	2	1103	6	14209	0.0732091
GO:0002819	regulation of adaptive immune response	biological_process	7	ENSCHIG00000019395;ENSCHIG00000020432	2	1103	6	14209	0.0732091
GO:0070613	regulation of protein processing	biological_process	9	ENSCHIG00000011431;ENSCHIG00000023229	2	1103	6	14209	0.0732091
GO:0022414	reproductive process	biological_process	3	ENSCHIG00000023428;ENSCHIG00000015236	2	1103	6	14209	0.0732091
GO:0000808	origin recognition complex	cellular_component	4	ENSCHIG00000024178;ENSCHIG00000016864	2	1103	6	14209	0.0732091
GO:0030336	negative regulation of cell migration	biological_process	8	ENSCHIG00000011607;ENSCHIG00000000688;ENSCHIG00000026626;ENSCHIG00000010416;ENSCHIG00000013506;ENSCHIG00000018029;ENSCHIG00000014130;ENSCHIG00000010789;ENSCHIG00000010708	9	1103	67	14209	0.0732606
GO:0042593	glucose homeostasis	biological_process	8	ENSCHIG00000015400;ENSCHIG00000025545;ENSCHIG00000019616;ENSCHIG00000019839;ENSCHIG00000017334;ENSCHIG00000015877;ENSCHIG00000019080;ENSCHIG00000011607;ENSCHIG00000021826;ENSCHIG00000026626	10	1103	77	14209	0.0735239
GO:0008201	heparin binding	molecular_function	6	ENSCHIG00000023444;ENSCHIG00000019903;ENSCHIG00000022485;ENSCHIG00000026836;ENSCHIG00000026432;ENSCHIG00000020969;ENSCHIG00000022964;ENSCHIG00000024199;ENSCHIG00000024776;ENSCHIG00000025810	10	1103	77	14209	0.0735239
GO:0006672	ceramide metabolic process	biological_process	9	ENSCHIG00000012398;ENSCHIG00000026941;ENSCHIG00000026679	3	1103	13	14209	0.0742231
GO:0002098	tRNA wobble uridine modification	biological_process	14	ENSCHIG00000016582;ENSCHIG00000025755;ENSCHIG00000014134	3	1103	13	14209	0.0742231
GO:0006820	anion transport	biological_process	7	ENSCHIG00000017388;ENSCHIG00000015677;ENSCHIG00000011959	3	1103	13	14209	0.0742231
GO:0001891	phagocytic cup	cellular_component	5	ENSCHIG00000021644;ENSCHIG00000007953;ENSCHIG00000023929	3	1103	13	14209	0.0742231
GO:1904706	negative regulation of vascular smooth muscle cell proliferation	biological_process	9	ENSCHIG00000015877;ENSCHIG00000021206;ENSCHIG00000026626	3	1103	13	14209	0.0742231
GO:0007188	adenylate cyclase-modulating G protein-coupled receptor signaling pathway	biological_process	7	ENSCHIG00000021785;ENSCHIG00000024481;ENSCHIG00000017883	3	1103	13	14209	0.0742231
GO:0005978	glycogen biosynthetic process	biological_process	10	ENSCHIG00000023341;ENSCHIG00000021810;ENSCHIG00000022100	3	1103	13	14209	0.0742231
GO:0002026	regulation of the force of heart contraction	biological_process	9	ENSCHIG00000015146;ENSCHIG00000016331;ENSCHIG00000021214	3	1103	13	14209	0.0742231
GO:2000179	positive regulation of neural precursor cell proliferation	biological_process	8	ENSCHIG00000020969;ENSCHIG00000024662;ENSCHIG00000006678	3	1103	13	14209	0.0742231
GO:0006378	mRNA polyadenylation	biological_process	12	ENSCHIG00000015833;ENSCHIG00000026784;ENSCHIG00000026432	3	1103	13	14209	0.0742231
GO:0035987	endodermal cell differentiation	biological_process	6	ENSCHIG00000013633;ENSCHIG00000025890;ENSCHIG00000000495;ENSCHIG00000026168	4	1103	21	14209	0.0748969
GO:0032733	positive regulation of interleukin-10 production	biological_process	8	ENSCHIG00000010964;ENSCHIG00000023123;ENSCHIG00000015345;ENSCHIG00000017611	4	1103	21	14209	0.0748969
GO:0043204	perikaryon	cellular_component	5	ENSCHIG00000021778;ENSCHIG00000026432;ENSCHIG00000001689;ENSCHIG00000019782	4	1103	21	14209	0.0748969
GO:0030016	myofibril	cellular_component	7	ENSCHIG00000021214;ENSCHIG00000019988;ENSCHIG00000023302;ENSCHIG00000018645	4	1103	21	14209	0.0748969
GO:0010988	regulation of low-density lipoprotein particle clearance	biological_process	7	ENSCHIG00000011857	1	1103	1	14209	0.0776269
GO:0086042	cardiac muscle cell-cardiac muscle cell adhesion	biological_process	7	ENSCHIG00000020827	1	1103	1	14209	0.0776269
GO:0098835	presynaptic endocytic zone membrane	cellular_component	5	ENSCHIG00000018297	1	1103	1	14209	0.0776269
GO:1905799	regulation of intraciliary retrograde transport	biological_process	8	ENSCHIG00000027050	1	1103	1	14209	0.0776269
GO:0032057	negative regulation of translational initiation in response to stress	biological_process	12	ENSCHIG00000011066	1	1103	1	14209	0.0776269
GO:0018467	formaldehyde dehydrogenase activity	molecular_function	8	ENSCHIG00000025518	1	1103	1	14209	0.0776269
GO:0031783	type 5 melanocortin receptor binding	molecular_function	9	ENSCHIG00000005238	1	1103	1	14209	0.0776269
GO:0035545	determination of left/right asymmetry in nervous system	biological_process	8	ENSCHIG00000011401	1	1103	1	14209	0.0776269
GO:0052858	peptidyl-lysine acetyltransferase activity	molecular_function	9	ENSCHIG00000011705	1	1103	1	14209	0.0776269
GO:0070774	phytoceramidase activity	molecular_function	7	ENSCHIG00000012398	1	1103	1	14209	0.0776269
GO:0060416	response to growth hormone	biological_process	7	ENSCHIG00000011607	1	1103	1	14209	0.0776269
GO:0042165	neurotransmitter binding	molecular_function	4	ENSCHIG00000022510	1	1103	1	14209	0.0776269
GO:0061760	antifungal innate immune response	biological_process	6	ENSCHIG00000009903	1	1103	1	14209	0.0776269
GO:0030020	extracellular matrix structural constituent conferring tensile strength	molecular_function	5	ENSCHIG00000022125	1	1103	1	14209	0.0776269
GO:0015826	threonine transport	biological_process	8	ENSCHIG00000025336	1	1103	1	14209	0.0776269
GO:0070472	regulation of uterine smooth muscle contraction	biological_process	10	ENSCHIG00000021982	1	1103	1	14209	0.0776269
GO:0007567	parturition	biological_process	5	ENSCHIG00000024739	1	1103	1	14209	0.0776269
GO:0005607	laminin-2 complex	cellular_component	5	ENSCHIG00000025890	1	1103	1	14209	0.0776269
GO:1905042	negative regulation of epithelium regeneration	biological_process	8	ENSCHIG00000020432	1	1103	1	14209	0.0776269
GO:0120134	proximal portion of axoneme	cellular_component	7	ENSCHIG00000011401	1	1103	1	14209	0.0776269
GO:0008211	glucocorticoid metabolic process	biological_process	7	ENSCHIG00000017362	1	1103	1	14209	0.0776269
GO:0008534	oxidized purine nucleobase lesion DNA N-glycosylase activity	molecular_function	9	ENSCHIG00000022673	1	1103	1	14209	0.0776269
GO:0031449	regulation of slow-twitch skeletal muscle fiber contraction	biological_process	12	ENSCHIG00000021214	1	1103	1	14209	0.0776269
GO:0070085	glycosylation	biological_process	4	ENSCHIG00000006953	1	1103	1	14209	0.0776269
GO:0047941	glucuronolactone reductase activity	molecular_function	7	ENSCHIG00000005900	1	1103	1	14209	0.0776269
GO:0020018	ciliary pocket membrane	cellular_component	7	ENSCHIG00000017794	1	1103	1	14209	0.0776269
GO:0042903	tubulin deacetylase activity	molecular_function	7	ENSCHIG00000019782	1	1103	1	14209	0.0776269
GO:0030250	guanylate cyclase activator activity	molecular_function	6	ENSCHIG00000005275	1	1103	1	14209	0.0776269
GO:0070524	11-beta-hydroxysteroid dehydrogenase (NADP+) activity	molecular_function	7	ENSCHIG00000021082	1	1103	1	14209	0.0776269
GO:0031339	negative regulation of vesicle fusion	biological_process	9	ENSCHIG00000021644	1	1103	1	14209	0.0776269
GO:0016639	oxidoreductase activity, acting on the CH-NH2 group of donors, NAD or NADP as acceptor	molecular_function	6	ENSCHIG00000000278	1	1103	1	14209	0.0776269
GO:2000590	negative regulation of metanephric mesenchymal cell migration	biological_process	9	ENSCHIG00000026626	1	1103	1	14209	0.0776269
GO:2001142	nicotinate transport	biological_process	11	ENSCHIG00000026295	1	1103	1	14209	0.0776269
GO:1905920	positive regulation of CoA-transferase activity	biological_process	8	ENSCHIG00000015289	1	1103	1	14209	0.0776269
GO:0034087	establishment of mitotic sister chromatid cohesion	biological_process	6	ENSCHIG00000011705	1	1103	1	14209	0.0776269
GO:0009181	purine ribonucleoside diphosphate catabolic process	biological_process	11	ENSCHIG00000010567	1	1103	1	14209	0.0776269
GO:0050337	thiosulfate-thiol sulfurtransferase activity	molecular_function	7	ENSCHIG00000025683	1	1103	1	14209	0.0776269
GO:0034119	negative regulation of erythrocyte aggregation	biological_process	9	ENSCHIG00000015151	1	1103	1	14209	0.0776269
GO:0050577	GDP-L-fucose synthase activity	molecular_function	7	ENSCHIG00000008339	1	1103	1	14209	0.0776269
GO:1905867	epididymis development	biological_process	6	ENSCHIG00000019949	1	1103	1	14209	0.0776269
GO:0030421	defecation	biological_process	6	ENSCHIG00000020969	1	1103	1	14209	0.0776269
GO:0006776	vitamin A metabolic process	biological_process	11	ENSCHIG00000020909	1	1103	1	14209	0.0776269
GO:0047939	L-glucuronate reductase activity	molecular_function	7	ENSCHIG00000005900	1	1103	1	14209	0.0776269
GO:0044855	plasma membrane raft distribution	biological_process	8	ENSCHIG00000022485	1	1103	1	14209	0.0776269
GO:0071478	cellular response to radiation	biological_process	6	ENSCHIG00000000346	1	1103	1	14209	0.0776269
GO:0019310	inositol catabolic process	biological_process	8	ENSCHIG00000021543	1	1103	1	14209	0.0776269
GO:0102758	very-long-chain enoyl-CoA reductase activity	molecular_function	7	ENSCHIG00000020365	1	1103	1	14209	0.0776269
GO:0003421	growth plate cartilage axis specification	biological_process	6	ENSCHIG00000010708	1	1103	1	14209	0.0776269
GO:0060857	establishment of glial blood-brain barrier	biological_process	7	ENSCHIG00000023192	1	1103	1	14209	0.0776269
GO:1990248	regulation of transcription from RNA polymerase II promoter in response to DNA damage	biological_process	7	ENSCHIG00000025000	1	1103	1	14209	0.0776269
GO:0061827	sperm head	cellular_component	5	ENSCHIG00000021982	1	1103	1	14209	0.0776269
GO:0004353	glutamate dehydrogenase [NAD(P)+] activity	molecular_function	7	ENSCHIG00000000278	1	1103	1	14209	0.0776269
GO:0099576	regulation of protein catabolic process at postsynapse, modulating synaptic transmission	biological_process	8	ENSCHIG00000023784	1	1103	1	14209	0.0776269
GO:0070715	sodium-dependent organic cation transport	biological_process	9	ENSCHIG00000023337	1	1103	1	14209	0.0776269
GO:0047918	GDP-mannose 3,5-epimerase activity	molecular_function	7	ENSCHIG00000008339	1	1103	1	14209	0.0776269
GO:0034589	hydroxyproline transport	biological_process	11	ENSCHIG00000025336	1	1103	1	14209	0.0776269
GO:2001023	regulation of response to drug	biological_process	6	ENSCHIG00000000346	1	1103	1	14209	0.0776269
GO:0047962	glycine N-benzoyltransferase activity	molecular_function	7	ENSCHIG00000013375	1	1103	1	14209	0.0776269
GO:0046831	regulation of RNA export from nucleus	biological_process	8	ENSCHIG00000013092	1	1103	1	14209	0.0776269
GO:0045923	positive regulation of fatty acid metabolic process	biological_process	9	ENSCHIG00000026626	1	1103	1	14209	0.0776269
GO:0050925	negative regulation of negative chemotaxis	biological_process	9	ENSCHIG00000012230	1	1103	1	14209	0.0776269
GO:0002541	activation of plasma proteins involved in acute inflammatory response	biological_process	9	ENSCHIG00000019946	1	1103	1	14209	0.0776269
GO:0046979	TAP2 binding	molecular_function	6	ENSCHIG00000021983	1	1103	1	14209	0.0776269
GO:1905286	serine-type peptidase complex	cellular_component	6	ENSCHIG00000019946	1	1103	1	14209	0.0776269
GO:0018208	peptidyl-proline modification	biological_process	10	ENSCHIG00000021843	1	1103	1	14209	0.0776269
GO:0031104	dendrite regeneration	biological_process	9	ENSCHIG00000022338	1	1103	1	14209	0.0776269
GO:0030731	guanidinoacetate N-methyltransferase activity	molecular_function	8	ENSCHIG00000009917	1	1103	1	14209	0.0776269
GO:0050197	phytanate-CoA ligase activity	molecular_function	7	ENSCHIG00000016543	1	1103	1	14209	0.0776269
GO:0051903	S-(hydroxymethyl)glutathione dehydrogenase activity	molecular_function	7	ENSCHIG00000025518	1	1103	1	14209	0.0776269
GO:0014886	transition between slow and fast fiber	biological_process	8	ENSCHIG00000020027	1	1103	1	14209	0.0776269
GO:1902362	melanocyte apoptotic process	biological_process	7	ENSCHIG00000004276	1	1103	1	14209	0.0776269
GO:0004952	dopamine neurotransmitter receptor activity	molecular_function	7	ENSCHIG00000024371	1	1103	1	14209	0.0776269
GO:0015229	L-ascorbic acid transmembrane transporter activity	molecular_function	8	ENSCHIG00000015043	1	1103	1	14209	0.0776269
GO:2000057	negative regulation of Wnt signaling pathway involved in digestive tract morphogenesis	biological_process	10	ENSCHIG00000024678	1	1103	1	14209	0.0776269
GO:0034211	GTP-dependent protein kinase activity	molecular_function	9	ENSCHIG00000021778	1	1103	1	14209	0.0776269
GO:0036090	cleavage furrow ingression	biological_process	6	ENSCHIG00000020179	1	1103	1	14209	0.0776269
GO:0004637	phosphoribosylamine-glycine ligase activity	molecular_function	6	ENSCHIG00000019159	1	1103	1	14209	0.0776269
GO:0045716	positive regulation of low-density lipoprotein particle receptor biosynthetic process	biological_process	10	ENSCHIG00000011857	1	1103	1	14209	0.0776269
GO:1902426	deactivation of mitotic spindle assembly checkpoint	biological_process	9	ENSCHIG00000012478	1	1103	1	14209	0.0776269
GO:0034971	histone H3-R17 methylation	biological_process	13	ENSCHIG00000008507	1	1103	1	14209	0.0776269
GO:0000026	alpha-1,2-mannosyltransferase activity	molecular_function	8	ENSCHIG00000018932	1	1103	1	14209	0.0776269
GO:0019862	IgA binding	molecular_function	6	ENSCHIG00000026454	1	1103	1	14209	0.0776269
GO:0046623	sphingolipid-translocating ATPase activity	molecular_function	6	ENSCHIG00000024104	1	1103	1	14209	0.0776269
GO:0099054	presynapse assembly	biological_process	6	ENSCHIG00000015037	1	1103	1	14209	0.0776269
GO:1905289	regulation of CAMKK-AMPK signaling cascade	biological_process	10	ENSCHIG00000021778	1	1103	1	14209	0.0776269
GO:0000023	maltose metabolic process	biological_process	8	ENSCHIG00000016331	1	1103	1	14209	0.0776269
GO:0036479	peroxidase inhibitor activity	molecular_function	6	ENSCHIG00000021778	1	1103	1	14209	0.0776269
GO:0031732	CCR7 chemokine receptor binding	molecular_function	9	ENSCHIG00000025704	1	1103	1	14209	0.0776269
GO:1904776	regulation of protein localization to cell cortex	biological_process	9	ENSCHIG00000022851	1	1103	1	14209	0.0776269
GO:0045092	interleukin-18 receptor complex	cellular_component	6	ENSCHIG00000019718	1	1103	1	14209	0.0776269
GO:0008426	protein kinase C inhibitor activity	molecular_function	9	ENSCHIG00000015975	1	1103	1	14209	0.0776269
GO:0150033	negative regulation of protein localization to lysosome	biological_process	9	ENSCHIG00000013173	1	1103	1	14209	0.0776269
GO:2000544	regulation of endothelial cell chemotaxis to fibroblast growth factor	biological_process	9	ENSCHIG00000026836	1	1103	1	14209	0.0776269
GO:0010481	epidermal cell division	biological_process	5	ENSCHIG00000023662	1	1103	1	14209	0.0776269
GO:0021956	central nervous system interneuron axonogenesis	biological_process	11	ENSCHIG00000012538	1	1103	1	14209	0.0776269
GO:1905856	negative regulation of pentose-phosphate shunt	biological_process	10	ENSCHIG00000025000	1	1103	1	14209	0.0776269
GO:0071287	cellular response to manganese ion	biological_process	8	ENSCHIG00000021778	1	1103	1	14209	0.0776269
GO:0002710	negative regulation of T cell mediated immunity	biological_process	10	ENSCHIG00000025064	1	1103	1	14209	0.0776269
GO:0060529	squamous basal epithelial stem cell differentiation involved in prostate gland acinus development	biological_process	9	ENSCHIG00000023662	1	1103	1	14209	0.0776269
GO:0010813	neuropeptide catabolic process	biological_process	9	ENSCHIG00000026002	1	1103	1	14209	0.0776269
GO:1905114	cell surface receptor signaling pathway involved in cell-cell signaling	biological_process	6	ENSCHIG00000008320	1	1103	1	14209	0.0776269
GO:0071400	cellular response to oleic acid	biological_process	8	ENSCHIG00000010320	1	1103	1	14209	0.0776269
GO:0004641	phosphoribosylformylglycinamidine cyclo-ligase activity	molecular_function	7	ENSCHIG00000019159	1	1103	1	14209	0.0776269
GO:1905341	negative regulation of protein localization to kinetochore	biological_process	7	ENSCHIG00000012478	1	1103	1	14209	0.0776269
GO:0038182	G protein-coupled bile acid receptor activity	molecular_function	7	ENSCHIG00000025833	1	1103	1	14209	0.0776269
GO:1904407	positive regulation of nitric oxide metabolic process	biological_process	6	ENSCHIG00000000726	1	1103	1	14209	0.0776269
GO:0035759	mesangial cell-matrix adhesion	biological_process	7	ENSCHIG00000025704	1	1103	1	14209	0.0776269
GO:0097487	multivesicular body, internal vesicle	cellular_component	7	ENSCHIG00000021778	1	1103	1	14209	0.0776269
GO:1903403	negative regulation of renal phosphate excretion	biological_process	7	ENSCHIG00000010708	1	1103	1	14209	0.0776269
GO:0033106	cis-Golgi network membrane	cellular_component	7	ENSCHIG00000026381	1	1103	1	14209	0.0776269
GO:0090042	tubulin deacetylation	biological_process	11	ENSCHIG00000019782	1	1103	1	14209	0.0776269
GO:0046642	negative regulation of alpha-beta T cell proliferation	biological_process	12	ENSCHIG00000013191	1	1103	1	14209	0.0776269
GO:0007066	female meiosis sister chromatid cohesion	biological_process	5	ENSCHIG00000015197	1	1103	1	14209	0.0776269
GO:0008457	beta-galactosyl-N-acetylglucosaminylgalactosylglucosyl-ceramide beta-1,3-acetylglucosaminyltransferase activity	molecular_function	8	ENSCHIG00000007874	1	1103	1	14209	0.0776269
GO:0008705	methionine synthase activity	molecular_function	8	ENSCHIG00000000324	1	1103	1	14209	0.0776269
GO:0004334	fumarylacetoacetase activity	molecular_function	7	ENSCHIG00000012774	1	1103	1	14209	0.0776269
GO:0150074	positive regulation of protein-glutamine gamma-glutamyltransferase activity	biological_process	8	ENSCHIG00000026553	1	1103	1	14209	0.0776269
GO:0033798	thyroxine 5-deiodinase activity	molecular_function	5	ENSCHIG00000014249	1	1103	1	14209	0.0776269
GO:0008446	GDP-mannose 4,6-dehydratase activity	molecular_function	7	ENSCHIG00000017697	1	1103	1	14209	0.0776269
GO:0008119	thiopurine S-methyltransferase activity	molecular_function	8	ENSCHIG00000005780	1	1103	1	14209	0.0776269
GO:1905368	peptidase complex	cellular_component	5	ENSCHIG00000004276	1	1103	1	14209	0.0776269
GO:1905590	fibronectin fibril organization	biological_process	7	ENSCHIG00000023130	1	1103	1	14209	0.0776269
GO:0071396	cellular response to lipid	biological_process	7	ENSCHIG00000015400	1	1103	1	14209	0.0776269
GO:0150098	glial cell-neuron signaling	biological_process	6	ENSCHIG00000020477	1	1103	1	14209	0.0776269
GO:0001729	ceramide kinase activity	molecular_function	8	ENSCHIG00000023107	1	1103	1	14209	0.0776269
GO:0032090	Pyrin domain binding	molecular_function	6	ENSCHIG00000023123	1	1103	1	14209	0.0776269
GO:0016404	15-hydroxyprostaglandin dehydrogenase (NAD+) activity	molecular_function	7	ENSCHIG00000024739	1	1103	1	14209	0.0776269
GO:0004617	phosphoglycerate dehydrogenase activity	molecular_function	7	ENSCHIG00000018423	1	1103	1	14209	0.0776269
GO:0008456	alpha-N-acetylgalactosaminidase activity	molecular_function	8	ENSCHIG00000026860	1	1103	1	14209	0.0776269
GO:0031436	BRCA1-BARD1 complex	cellular_component	7	ENSCHIG00000026740	1	1103	1	14209	0.0776269
GO:1901235	(R)-carnitine transmembrane transporter activity	molecular_function	10	ENSCHIG00000023337	1	1103	1	14209	0.0776269
GO:0015439	ATPase-coupled heme transmembrane transporter activity	molecular_function	7	ENSCHIG00000015177	1	1103	1	14209	0.0776269
GO:0004352	glutamate dehydrogenase (NAD+) activity	molecular_function	8	ENSCHIG00000000278	1	1103	1	14209	0.0776269
GO:0047620	acylglycerol kinase activity	molecular_function	7	ENSCHIG00000023107	1	1103	1	14209	0.0776269
GO:0004644	phosphoribosylglycinamide formyltransferase activity	molecular_function	7	ENSCHIG00000019159	1	1103	1	14209	0.0776269
GO:0002924	negative regulation of humoral immune response mediated by circulating immunoglobulin	biological_process	12	ENSCHIG00000019949	1	1103	1	14209	0.0776269
GO:2000812	regulation of barbed-end actin filament capping	biological_process	9	ENSCHIG00000018464	1	1103	1	14209	0.0776269
GO:1903226	positive regulation of endodermal cell differentiation	biological_process	8	ENSCHIG00000021411	1	1103	1	14209	0.0776269
GO:0070171	negative regulation of tooth mineralization	biological_process	10	ENSCHIG00000015608	1	1103	1	14209	0.0776269
GO:0099013	neuronal dense core vesicle lumen	cellular_component	5	ENSCHIG00000020594	1	1103	1	14209	0.0776269
GO:1900239	regulation of phenotypic switching	biological_process	6	ENSCHIG00000021206	1	1103	1	14209	0.0776269
GO:0004032	alditol:NADP+ 1-oxidoreductase activity	molecular_function	9	ENSCHIG00000005900	1	1103	1	14209	0.0776269
GO:0045837	negative regulation of membrane potential	biological_process	6	ENSCHIG00000016843	1	1103	1	14209	0.0776269
GO:0071748	monomeric IgA immunoglobulin complex	cellular_component	7	ENSCHIG00000026454	1	1103	1	14209	0.0776269
GO:0070512	positive regulation of histone H4-K20 methylation	biological_process	12	ENSCHIG00000026740	1	1103	1	14209	0.0776269
GO:0070852	cell body fiber	cellular_component	6	ENSCHIG00000015236	1	1103	1	14209	0.0776269
GO:0019244	lactate biosynthetic process from pyruvate	biological_process	10	ENSCHIG00000013476	1	1103	1	14209	0.0776269
GO:0002302	CD8-positive, alpha-beta T cell differentiation involved in immune response	biological_process	11	ENSCHIG00000024745	1	1103	1	14209	0.0776269
GO:0050857	positive regulation of antigen receptor-mediated signaling pathway	biological_process	9	ENSCHIG00000022485	1	1103	1	14209	0.0776269
GO:0017024	myosin I binding	molecular_function	7	ENSCHIG00000023123	1	1103	1	14209	0.0776269
GO:0097169	AIM2 inflammasome complex	cellular_component	5	ENSCHIG00000023123	1	1103	1	14209	0.0776269
GO:0048219	inter-Golgi cisterna vesicle-mediated transport	biological_process	9	ENSCHIG00000025416	1	1103	1	14209	0.0776269
GO:2000105	positive regulation of DNA-dependent DNA replication	biological_process	11	ENSCHIG00000012478	1	1103	1	14209	0.0776269
GO:1990930	RNA N1-methyladenosine dioxygenase activity	molecular_function	6	ENSCHIG00000017579	1	1103	1	14209	0.0776269
GO:0045900	negative regulation of translational elongation	biological_process	11	ENSCHIG00000006407	1	1103	1	14209	0.0776269
GO:0046970	NAD-dependent histone deacetylase activity (H4-K16 specific)	molecular_function	9	ENSCHIG00000019782	1	1103	1	14209	0.0776269
GO:0032401	establishment of melanosome localization	biological_process	9	ENSCHIG00000016171	1	1103	1	14209	0.0776269
GO:0032817	regulation of natural killer cell proliferation	biological_process	9	ENSCHIG00000019616	1	1103	1	14209	0.0776269
GO:0032685	negative regulation of granulocyte macrophage colony-stimulating factor production	biological_process	8	ENSCHIG00000020076	1	1103	1	14209	0.0776269
GO:0004558	alpha-1,4-glucosidase activity	molecular_function	9	ENSCHIG00000016331	1	1103	1	14209	0.0776269
GO:0042588	zymogen granule	cellular_component	9	ENSCHIG00000014720	1	1103	1	14209	0.0776269
GO:0048877	homeostasis of number of retina cells	biological_process	9	ENSCHIG00000023784	1	1103	1	14209	0.0776269
GO:1904139	regulation of microglial cell migration	biological_process	11	ENSCHIG00000021785	1	1103	1	14209	0.0776269
GO:1901303	negative regulation of cargo loading into COPII-coated vesicle	biological_process	9	ENSCHIG00000023323	1	1103	1	14209	0.0776269
GO:0019377	glycolipid catabolic process	biological_process	9	ENSCHIG00000026860	1	1103	1	14209	0.0776269
GO:0034315	regulation of Arp2/3 complex-mediated actin nucleation	biological_process	10	ENSCHIG00000001992	1	1103	1	14209	0.0776269
GO:0032450	maltose alpha-glucosidase activity	molecular_function	9	ENSCHIG00000016331	1	1103	1	14209	0.0776269
GO:0015910	long-chain fatty acid import into peroxisome	biological_process	10	ENSCHIG00000023422	1	1103	1	14209	0.0776269
GO:0051786	all-trans-retinol 13,14-reductase activity	molecular_function	6	ENSCHIG00000007516	1	1103	1	14209	0.0776269
GO:0102259	1,2-diacylglycerol acylhydrolase activity	molecular_function	7	ENSCHIG00000020815	1	1103	1	14209	0.0776269
GO:0006566	threonine metabolic process	biological_process	11	ENSCHIG00000018423	1	1103	1	14209	0.0776269
GO:1905667	negative regulation of protein localization to endosome	biological_process	7	ENSCHIG00000021906	1	1103	1	14209	0.0776269
GO:0035907	dorsal aorta development	biological_process	8	ENSCHIG00000019080	1	1103	1	14209	0.0776269
GO:2000381	negative regulation of mesoderm development	biological_process	7	ENSCHIG00000023662	1	1103	1	14209	0.0776269
GO:0042352	GDP-L-fucose salvage	biological_process	11	ENSCHIG00000011265	1	1103	1	14209	0.0776269
GO:1905116	positive regulation of lateral attachment of mitotic spindle microtubules to kinetochore	biological_process	10	ENSCHIG00000022907	1	1103	1	14209	0.0776269
GO:1904465	negative regulation of matrix metallopeptidase secretion	biological_process	11	ENSCHIG00000026553	1	1103	1	14209	0.0776269
GO:0032347	regulation of aldosterone biosynthetic process	biological_process	9	ENSCHIG00000012282	1	1103	1	14209	0.0776269
GO:0090085	regulation of protein deubiquitination	biological_process	9	ENSCHIG00000013191	1	1103	1	14209	0.0776269
GO:0060820	inactivation of X chromosome by heterochromatin assembly	biological_process	11	ENSCHIG00000000392	1	1103	1	14209	0.0776269
GO:0031718	type 1 cannabinoid receptor binding	molecular_function	8	ENSCHIG00000017116	1	1103	1	14209	0.0776269
GO:0072163	mesonephric epithelium development	biological_process	8	ENSCHIG00000026836	1	1103	1	14209	0.0776269
GO:0042008	interleukin-18 receptor activity	molecular_function	7	ENSCHIG00000019718	1	1103	1	14209	0.0776269
GO:0044091	membrane biogenesis	biological_process	5	ENSCHIG00000014862	1	1103	1	14209	0.0776269
GO:0090317	negative regulation of intracellular protein transport	biological_process	9	ENSCHIG00000026626	1	1103	1	14209	0.0776269
GO:0003875	ADP-ribosylarginine hydrolase activity	molecular_function	7	ENSCHIG00000024177	1	1103	1	14209	0.0776269
GO:0006921	cellular component disassembly involved in execution phase of apoptosis	biological_process	6	ENSCHIG00000026381	1	1103	1	14209	0.0776269
GO:1990665	AnxA2-p11 complex	cellular_component	4	ENSCHIG00000017889	1	1103	1	14209	0.0776269
GO:0060448	dichotomous subdivision of terminal units involved in lung branching	biological_process	8	ENSCHIG00000026002	1	1103	1	14209	0.0776269
GO:0050253	retinyl-palmitate esterase activity	molecular_function	7	ENSCHIG00000020815	1	1103	1	14209	0.0776269
GO:2001233	regulation of apoptotic signaling pathway	biological_process	8	ENSCHIG00000023784	1	1103	1	14209	0.0776269
GO:2001015	negative regulation of skeletal muscle cell differentiation	biological_process	8	ENSCHIG00000021206	1	1103	1	14209	0.0776269
GO:1904677	positive regulation of somatic stem cell division	biological_process	8	ENSCHIG00000013245	1	1103	1	14209	0.0776269
GO:0005035	death receptor activity	molecular_function	6	ENSCHIG00000019080	1	1103	1	14209	0.0776269
GO:0061433	cellular response to caloric restriction	biological_process	6	ENSCHIG00000019782	1	1103	1	14209	0.0776269
GO:0070221	sulfide oxidation, using sulfide:quinone oxidoreductase	biological_process	7	ENSCHIG00000025683	1	1103	1	14209	0.0776269
GO:0099505	regulation of presynaptic membrane potential	biological_process	6	ENSCHIG00000021730	1	1103	1	14209	0.0776269
GO:0042694	muscle cell fate specification	biological_process	6	ENSCHIG00000019988	1	1103	1	14209	0.0776269
GO:0150063	visual system development	biological_process	7	ENSCHIG00000021785	1	1103	1	14209	0.0776269
GO:0032982	myosin filament	cellular_component	5	ENSCHIG00000021214	1	1103	1	14209	0.0776269
GO:0030021	extracellular matrix structural constituent conferring compression resistance	molecular_function	5	ENSCHIG00000018030	1	1103	1	14209	0.0776269
GO:0046185	aldehyde catabolic process	biological_process	6	ENSCHIG00000005900	1	1103	1	14209	0.0776269
GO:0002086	diaphragm contraction	biological_process	10	ENSCHIG00000016331	1	1103	1	14209	0.0776269
GO:0099400	caveola neck	cellular_component	5	ENSCHIG00000021778	1	1103	1	14209	0.0776269
GO:0046327	glycerol biosynthetic process from pyruvate	biological_process	10	ENSCHIG00000004184	1	1103	1	14209	0.0776269
GO:0001004	RNA polymerase III transcription regulator recruiting activity	molecular_function	7	ENSCHIG00000016485	1	1103	1	14209	0.0776269
GO:0120135	distal portion of axoneme	cellular_component	7	ENSCHIG00000021643	1	1103	1	14209	0.0776269
GO:0070206	protein trimerization	biological_process	8	ENSCHIG00000014130	1	1103	1	14209	0.0776269
GO:0099500	vesicle fusion to plasma membrane	biological_process	8	ENSCHIG00000010508	1	1103	1	14209	0.0776269
GO:1904613	cellular response to 2,3,7,8-tetrachlorodibenzodioxine	biological_process	8	ENSCHIG00000016802	1	1103	1	14209	0.0776269
GO:1904808	positive regulation of protein oxidation	biological_process	10	ENSCHIG00000016346	1	1103	1	14209	0.0776269
GO:0005684	U2-type spliceosomal complex	cellular_component	7	ENSCHIG00000018642	1	1103	1	14209	0.0776269
GO:1904482	cellular response to tetrahydrofolate	biological_process	7	ENSCHIG00000013438	1	1103	1	14209	0.0776269
GO:0046166	glyceraldehyde-3-phosphate biosynthetic process	biological_process	7	ENSCHIG00000021864	1	1103	1	14209	0.0776269
GO:0036468	L-dopa decarboxylase activity	molecular_function	8	ENSCHIG00000013689	1	1103	1	14209	0.0776269
GO:0031940	positive regulation of chromatin silencing at telomere	biological_process	11	ENSCHIG00000025871	1	1103	1	14209	0.0776269
GO:0004354	glutamate dehydrogenase (NADP+) activity	molecular_function	8	ENSCHIG00000000278	1	1103	1	14209	0.0776269
GO:0071752	secretory dimeric IgA immunoglobulin complex	cellular_component	9	ENSCHIG00000026454	1	1103	1	14209	0.0776269
GO:2000534	positive regulation of renal albumin absorption	biological_process	7	ENSCHIG00000026626	1	1103	1	14209	0.0776269
GO:0099638	endosome to plasma membrane protein transport	biological_process	11	ENSCHIG00000010508	1	1103	1	14209	0.0776269
GO:0035594	ganglioside binding	molecular_function	7	ENSCHIG00000014862	1	1103	1	14209	0.0776269
GO:2000866	positive regulation of estradiol secretion	biological_process	9	ENSCHIG00000014910	1	1103	1	14209	0.0776269
GO:0021888	hypothalamus gonadotrophin-releasing hormone neuron development	biological_process	9	ENSCHIG00000022841	1	1103	1	14209	0.0776269
GO:0048069	eye pigmentation	biological_process	5	ENSCHIG00000023784	1	1103	1	14209	0.0776269
GO:0008116	prostaglandin-I synthase activity	molecular_function	6	ENSCHIG00000011304	1	1103	1	14209	0.0776269
GO:0003983	UTP:glucose-1-phosphate uridylyltransferase activity	molecular_function	9	ENSCHIG00000021810	1	1103	1	14209	0.0776269
GO:0042658	MHC class II protein binding, via antigen binding groove	molecular_function	8	ENSCHIG00000014130	1	1103	1	14209	0.0776269
GO:0010025	wax biosynthetic process	biological_process	7	ENSCHIG00000018043	1	1103	1	14209	0.0776269
GO:0042103	positive regulation of T cell homeostatic proliferation	biological_process	12	ENSCHIG00000015151	1	1103	1	14209	0.0776269
GO:1903615	positive regulation of protein tyrosine phosphatase activity	biological_process	13	ENSCHIG00000022485	1	1103	1	14209	0.0776269
GO:1905279	regulation of retrograde transport, endosome to Golgi	biological_process	7	ENSCHIG00000021778	1	1103	1	14209	0.0776269
GO:0038102	activin receptor antagonist activity	molecular_function	7	ENSCHIG00000016855	1	1103	1	14209	0.0776269
GO:0043181	vacuolar sequestering	biological_process	5	ENSCHIG00000016331	1	1103	1	14209	0.0776269
GO:0008817	cob(I)yrinic acid a,c-diamide adenosyltransferase activity	molecular_function	6	ENSCHIG00000000534	1	1103	1	14209	0.0776269
GO:1903225	negative regulation of endodermal cell differentiation	biological_process	8	ENSCHIG00000012434	1	1103	1	14209	0.0776269
GO:0033269	internode region of axon	cellular_component	6	ENSCHIG00000020195	1	1103	1	14209	0.0776269
GO:0030108	HLA-A specific activating MHC class I receptor activity	molecular_function	8	ENSCHIG00000026002	1	1103	1	14209	0.0776269
GO:0008743	L-threonine 3-dehydrogenase activity	molecular_function	7	ENSCHIG00000026057	1	1103	1	14209	0.0776269
GO:0150051	postsynaptic Golgi apparatus	cellular_component	7	ENSCHIG00000009836	1	1103	1	14209	0.0776269
GO:0035564	regulation of kidney size	biological_process	6	ENSCHIG00000021778	1	1103	1	14209	0.0776269
GO:1900038	negative regulation of cellular response to hypoxia	biological_process	7	ENSCHIG00000024596	1	1103	1	14209	0.0776269
GO:0070404	NADH binding	molecular_function	6	ENSCHIG00000017839	1	1103	1	14209	0.0776269
GO:0002066	columnar/cuboidal epithelial cell development	biological_process	7	ENSCHIG00000016323	1	1103	1	14209	0.0776269
GO:0039521	suppression by virus of host autophagy	biological_process	10	ENSCHIG00000018813	1	1103	1	14209	0.0776269
GO:1904399	heparan sulfate binding	molecular_function	6	ENSCHIG00000020969	1	1103	1	14209	0.0776269
GO:0048244	phytanoyl-CoA dioxygenase activity	molecular_function	7	ENSCHIG00000022569	1	1103	1	14209	0.0776269
GO:0003860	3-hydroxyisobutyryl-CoA hydrolase activity	molecular_function	8	ENSCHIG00000023512	1	1103	1	14209	0.0776269
GO:0071622	regulation of granulocyte chemotaxis	biological_process	8	ENSCHIG00000007318	1	1103	1	14209	0.0776269
GO:0070684	seminal clot liquefaction	biological_process	5	ENSCHIG00000024374	1	1103	1	14209	0.0776269
GO:0033971	hydroxyisourate hydrolase activity	molecular_function	7	ENSCHIG00000009006	1	1103	1	14209	0.0776269
GO:0035351	heme transmembrane transport	biological_process	8	ENSCHIG00000015177	1	1103	1	14209	0.0776269
GO:0004531	deoxyribonuclease II activity	molecular_function	10	ENSCHIG00000018237	1	1103	1	14209	0.0776269
GO:0099066	integral component of neuronal dense core vesicle membrane	cellular_component	7	ENSCHIG00000002956	1	1103	1	14209	0.0776269
GO:0032701	negative regulation of interleukin-18 production	biological_process	8	ENSCHIG00000020076	1	1103	1	14209	0.0776269
GO:0042610	CD8 receptor binding	molecular_function	6	ENSCHIG00000013860	1	1103	1	14209	0.0776269
GO:2000860	positive regulation of aldosterone secretion	biological_process	12	ENSCHIG00000026763	1	1103	1	14209	0.0776269
GO:1990189	peptide-serine-N-acetyltransferase activity	molecular_function	11	ENSCHIG00000010908	1	1103	1	14209	0.0776269
GO:0033034	positive regulation of myeloid cell apoptotic process	biological_process	10	ENSCHIG00000026626	1	1103	1	14209	0.0776269
GO:0097528	execution phase of necroptosis	biological_process	4	ENSCHIG00000019391	1	1103	1	14209	0.0776269
GO:0044393	microspike	cellular_component	6	ENSCHIG00000013676	1	1103	1	14209	0.0776269
GO:0047874	dolichyldiphosphatase activity	molecular_function	8	ENSCHIG00000022790	1	1103	1	14209	0.0776269
GO:0071602	phytosphingosine biosynthetic process	biological_process	8	ENSCHIG00000012398	1	1103	1	14209	0.0776269
GO:0031780	corticotropin hormone receptor binding	molecular_function	9	ENSCHIG00000005238	1	1103	1	14209	0.0776269
GO:0001560	regulation of cell growth by extracellular stimulus	biological_process	7	ENSCHIG00000021206	1	1103	1	14209	0.0776269
GO:0032200	telomere organization	biological_process	7	ENSCHIG00000026747	1	1103	1	14209	0.0776269
GO:0042404	thyroid hormone catabolic process	biological_process	8	ENSCHIG00000014249	1	1103	1	14209	0.0776269
GO:0008520	L-ascorbate:sodium symporter activity	molecular_function	7	ENSCHIG00000015043	1	1103	1	14209	0.0776269
GO:0071584	negative regulation of zinc ion transmembrane import	biological_process	12	ENSCHIG00000011934	1	1103	1	14209	0.0776269
GO:0036018	cellular response to erythropoietin	biological_process	8	ENSCHIG00000010254	1	1103	1	14209	0.0776269
GO:1904058	positive regulation of sensory perception of pain	biological_process	9	ENSCHIG00000018299	1	1103	1	14209	0.0776269
GO:1905273	positive regulation of proton-transporting ATP synthase activity, rotational mechanism	biological_process	8	ENSCHIG00000018299	1	1103	1	14209	0.0776269
GO:0070773	protein-N-terminal glutamine amidohydrolase activity	molecular_function	7	ENSCHIG00000006384	1	1103	1	14209	0.0776269
GO:0001640	adenylate cyclase inhibiting G protein-coupled glutamate receptor activity	molecular_function	8	ENSCHIG00000021730	1	1103	1	14209	0.0776269
GO:0045713	low-density lipoprotein particle receptor biosynthetic process	biological_process	7	ENSCHIG00000015877	1	1103	1	14209	0.0776269
GO:0048563	post-embryonic animal organ morphogenesis	biological_process	6	ENSCHIG00000020211	1	1103	1	14209	0.0776269
GO:0070093	negative regulation of glucagon secretion	biological_process	11	ENSCHIG00000019616	1	1103	1	14209	0.0776269
GO:0010641	positive regulation of platelet-derived growth factor receptor signaling pathway	biological_process	9	ENSCHIG00000019946	1	1103	1	14209	0.0776269
GO:0048270	methionine adenosyltransferase regulator activity	molecular_function	5	ENSCHIG00000027101	1	1103	1	14209	0.0776269
GO:0106091	glial cell projection elongation	biological_process	7	ENSCHIG00000020969	1	1103	1	14209	0.0776269
GO:1904815	negative regulation of protein localization to chromosome, telomeric region	biological_process	7	ENSCHIG00000021411	1	1103	1	14209	0.0776269
GO:1901787	benzoyl-CoA metabolic process	biological_process	8	ENSCHIG00000013375	1	1103	1	14209	0.0776269
GO:0004325	ferrochelatase activity	molecular_function	5	ENSCHIG00000015939	1	1103	1	14209	0.0776269
GO:1902068	regulation of sphingolipid mediated signaling pathway	biological_process	8	ENSCHIG00000022600	1	1103	1	14209	0.0776269
GO:0051148	negative regulation of muscle cell differentiation	biological_process	8	ENSCHIG00000018151	1	1103	1	14209	0.0776269
GO:0048669	collateral sprouting in absence of injury	biological_process	7	ENSCHIG00000026432	1	1103	1	14209	0.0776269
GO:1902270	(R)-carnitine transmembrane transport	biological_process	8	ENSCHIG00000023337	1	1103	1	14209	0.0776269
GO:1904274	tricellular tight junction assembly	biological_process	9	ENSCHIG00000015582	1	1103	1	14209	0.0776269
GO:0002277	myeloid dendritic cell activation involved in immune response	biological_process	8	ENSCHIG00000023123	1	1103	1	14209	0.0776269
GO:1903060	negative regulation of protein lipidation	biological_process	10	ENSCHIG00000015289	1	1103	1	14209	0.0776269
GO:1904205	negative regulation of skeletal muscle hypertrophy	biological_process	10	ENSCHIG00000011607	1	1103	1	14209	0.0776269
GO:0097205	renal filtration	biological_process	6	ENSCHIG00000015227	1	1103	1	14209	0.0776269
GO:0102258	1,3-diacylglycerol acylhydrolase activity	molecular_function	7	ENSCHIG00000020815	1	1103	1	14209	0.0776269
GO:2000529	positive regulation of myeloid dendritic cell chemotaxis	biological_process	10	ENSCHIG00000025704	1	1103	1	14209	0.0776269
GO:0071449	cellular response to lipid hydroperoxide	biological_process	7	ENSCHIG00000015112	1	1103	1	14209	0.0776269
GO:1901228	positive regulation of transcription from RNA polymerase II promoter involved in heart development	biological_process	11	ENSCHIG00000021206	1	1103	1	14209	0.0776269
GO:0047545	2-hydroxyglutarate dehydrogenase activity	molecular_function	6	ENSCHIG00000021620	1	1103	1	14209	0.0776269
GO:0018009	N-terminal peptidyl-L-cysteine N-palmitoylation	biological_process	12	ENSCHIG00000017564	1	1103	1	14209	0.0776269
GO:0047186	N-acetylneuraminate 7-O(or 9-O)-acetyltransferase activity	molecular_function	9	ENSCHIG00000010702	1	1103	1	14209	0.0776269
GO:0004148	dihydrolipoyl dehydrogenase activity	molecular_function	7	ENSCHIG00000024053	1	1103	1	14209	0.0776269
GO:1904708	regulation of granulosa cell apoptotic process	biological_process	10	ENSCHIG00000026381	1	1103	1	14209	0.0776269
GO:0034107	negative regulation of erythrocyte clearance	biological_process	7	ENSCHIG00000015151	1	1103	1	14209	0.0776269
GO:0000275	mitochondrial proton-transporting ATP synthase complex, catalytic core F(1)	cellular_component	7	ENSCHIG00000023373	1	1103	1	14209	0.0776269
GO:0003878	ATP citrate synthase activity	molecular_function	7	ENSCHIG00000023185	1	1103	1	14209	0.0776269
GO:1903919	negative regulation of actin filament severing	biological_process	7	ENSCHIG00000019705	1	1103	1	14209	0.0776269
GO:0070890	sodium-dependent L-ascorbate transmembrane transporter activity	molecular_function	8	ENSCHIG00000015043	1	1103	1	14209	0.0776269
GO:0150072	positive regulation of arginase activity	biological_process	8	ENSCHIG00000026553	1	1103	1	14209	0.0776269
GO:1905056	calcium-transporting ATPase activity involved in regulation of presynaptic cytosolic calcium ion concentration	molecular_function	11	ENSCHIG00000017389	1	1103	1	14209	0.0776269
GO:0061623	glycolytic process from galactose	biological_process	10	ENSCHIG00000004957	1	1103	1	14209	0.0776269
GO:1902866	regulation of retina development in camera-type eye	biological_process	7	ENSCHIG00000007169	1	1103	1	14209	0.0776269
GO:1902093	positive regulation of flagellated sperm motility	biological_process	8	ENSCHIG00000021982	1	1103	1	14209	0.0776269
GO:0001812	positive regulation of type I hypersensitivity	biological_process	13	ENSCHIG00000015345	1	1103	1	14209	0.0776269
GO:0015195	L-threonine transmembrane transporter activity	molecular_function	7	ENSCHIG00000025336	1	1103	1	14209	0.0776269
GO:2000103	positive regulation of mammary stem cell proliferation	biological_process	8	ENSCHIG00000013245	1	1103	1	14209	0.0776269
GO:0050201	fucokinase activity	molecular_function	7	ENSCHIG00000011265	1	1103	1	14209	0.0776269
GO:1905549	positive regulation of telomeric heterochromatin assembly	biological_process	14	ENSCHIG00000025871	1	1103	1	14209	0.0776269
GO:0097499	protein localization to non-motile cilium	biological_process	9	ENSCHIG00000027050	1	1103	1	14209	0.0776269
GO:0023029	MHC class Ib protein binding	molecular_function	7	ENSCHIG00000021983	1	1103	1	14209	0.0776269
GO:1902220	positive regulation of intrinsic apoptotic signaling pathway in response to osmotic stress	biological_process	10	ENSCHIG00000015400	1	1103	1	14209	0.0776269
GO:0032765	positive regulation of mast cell cytokine production	biological_process	9	ENSCHIG00000015345	1	1103	1	14209	0.0776269
GO:1903054	negative regulation of extracellular matrix organization	biological_process	8	ENSCHIG00000004276	1	1103	1	14209	0.0776269
GO:0032600	chemokine receptor transport out of membrane raft	biological_process	13	ENSCHIG00000015151	1	1103	1	14209	0.0776269
GO:0031228	intrinsic component of Golgi membrane	cellular_component	6	ENSCHIG00000000610	1	1103	1	14209	0.0776269
GO:0002415	immunoglobulin transcytosis in epithelial cells mediated by polymeric immunoglobulin receptor	biological_process	9	ENSCHIG00000016171	1	1103	1	14209	0.0776269
GO:0035780	CD80 biosynthetic process	biological_process	9	ENSCHIG00000000726	1	1103	1	14209	0.0776269
GO:0080163	regulation of protein serine/threonine phosphatase activity	biological_process	12	ENSCHIG00000015394	1	1103	1	14209	0.0776269
GO:1901291	negative regulation of double-strand break repair via single-strand annealing	biological_process	12	ENSCHIG00000022673	1	1103	1	14209	0.0776269
GO:0050113	inositol oxygenase activity	molecular_function	6	ENSCHIG00000021543	1	1103	1	14209	0.0776269
GO:0062100	positive regulation of programmed necrotic cell death	biological_process	9	ENSCHIG00000025000	1	1103	1	14209	0.0776269
GO:0038181	bile acid receptor activity	molecular_function	5	ENSCHIG00000025833	1	1103	1	14209	0.0776269
GO:0009226	nucleotide-sugar biosynthetic process	biological_process	9	ENSCHIG00000008339	1	1103	1	14209	0.0776269
GO:0015882	L-ascorbic acid transmembrane transport	biological_process	10	ENSCHIG00000015043	1	1103	1	14209	0.0776269
GO:0033189	response to vitamin A	biological_process	9	ENSCHIG00000020909	1	1103	1	14209	0.0776269
GO:0038184	cell surface bile acid receptor signaling pathway	biological_process	6	ENSCHIG00000025833	1	1103	1	14209	0.0776269
GO:0044225	apical pole of neuron	cellular_component	5	ENSCHIG00000017772	1	1103	1	14209	0.0776269
GO:0002792	negative regulation of peptide secretion	biological_process	9	ENSCHIG00000014130	1	1103	1	14209	0.0776269
GO:0035693	NOS2-CD74 complex	cellular_component	4	ENSCHIG00000014130	1	1103	1	14209	0.0776269
GO:0070208	protein heterotrimerization	biological_process	9	ENSCHIG00000025647	1	1103	1	14209	0.0776269
GO:0070251	pristanate-CoA ligase activity	molecular_function	7	ENSCHIG00000016543	1	1103	1	14209	0.0776269
GO:0070857	regulation of bile acid biosynthetic process	biological_process	8	ENSCHIG00000023444	1	1103	1	14209	0.0776269
GO:0035886	vascular smooth muscle cell differentiation	biological_process	8	ENSCHIG00000021206	1	1103	1	14209	0.0776269
GO:2000491	positive regulation of hepatic stellate cell activation	biological_process	8	ENSCHIG00000015239	1	1103	1	14209	0.0776269
GO:0002947	tumor necrosis factor receptor superfamily complex	cellular_component	5	ENSCHIG00000024921	1	1103	1	14209	0.0776269
GO:0043812	phosphatidylinositol-4-phosphate phosphatase activity	molecular_function	10	ENSCHIG00000018419	1	1103	1	14209	0.0776269
GO:0071756	pentameric IgM immunoglobulin complex	cellular_component	7	ENSCHIG00000026454	1	1103	1	14209	0.0776269
GO:0023061	signal release	biological_process	5	ENSCHIG00000024104	1	1103	1	14209	0.0776269
GO:0003011	involuntary skeletal muscle contraction	biological_process	9	ENSCHIG00000008913	1	1103	1	14209	0.0776269
GO:0090204	protein localization to nuclear pore	biological_process	10	ENSCHIG00000010416	1	1103	1	14209	0.0776269
GO:0120153	calcium-dependent carbohydrate binding	molecular_function	5	ENSCHIG00000015672	1	1103	1	14209	0.0776269
GO:0031652	positive regulation of heat generation	biological_process	7	ENSCHIG00000027144	1	1103	1	14209	0.0776269
GO:1904271	L-proline import across plasma membrane	biological_process	9	ENSCHIG00000010349	1	1103	1	14209	0.0776269
GO:1902803	regulation of synaptic vesicle transport	biological_process	7	ENSCHIG00000021778	1	1103	1	14209	0.0776269
GO:0060681	branch elongation involved in ureteric bud branching	biological_process	8	ENSCHIG00000026836	1	1103	1	14209	0.0776269
GO:0052745	inositol phosphate phosphatase activity	molecular_function	8	ENSCHIG00000011431	1	1103	1	14209	0.0776269
GO:0046969	NAD-dependent histone deacetylase activity (H3-K9 specific)	molecular_function	9	ENSCHIG00000025871	1	1103	1	14209	0.0776269
GO:2000478	positive regulation of metanephric glomerular visceral epithelial cell development	biological_process	9	ENSCHIG00000026626	1	1103	1	14209	0.0776269
GO:0046014	negative regulation of T cell homeostatic proliferation	biological_process	12	ENSCHIG00000015151	1	1103	1	14209	0.0776269
GO:0035240	dopamine binding	molecular_function	5	ENSCHIG00000024371	1	1103	1	14209	0.0776269
GO:1905647	proline import across plasma membrane	biological_process	13	ENSCHIG00000010349	1	1103	1	14209	0.0776269
GO:0004642	phosphoribosylformylglycinamidine synthase activity	molecular_function	7	ENSCHIG00000009939	1	1103	1	14209	0.0776269
GO:0042840	D-glucuronate catabolic process	biological_process	10	ENSCHIG00000005900	1	1103	1	14209	0.0776269
GO:0031715	C5L2 anaphylatoxin chemotactic receptor binding	molecular_function	8	ENSCHIG00000008320	1	1103	1	14209	0.0776269
GO:0036372	opsin transport	biological_process	10	ENSCHIG00000011326	1	1103	1	14209	0.0776269
GO:0002923	regulation of humoral immune response mediated by circulating immunoglobulin	biological_process	11	ENSCHIG00000022485	1	1103	1	14209	0.0776269
GO:0070862	negative regulation of protein exit from endoplasmic reticulum	biological_process	10	ENSCHIG00000023323	1	1103	1	14209	0.0776269
GO:1904713	beta-catenin destruction complex binding	molecular_function	5	ENSCHIG00000021778	1	1103	1	14209	0.0776269
GO:0000836	Hrd1p ubiquitin ligase complex	cellular_component	8	ENSCHIG00000023946	1	1103	1	14209	0.0776269
GO:0005606	laminin-1 complex	cellular_component	5	ENSCHIG00000025890	1	1103	1	14209	0.0776269
GO:1902072	negative regulation of hypoxia-inducible factor-1alpha signaling pathway	biological_process	9	ENSCHIG00000023784	1	1103	1	14209	0.0776269
GO:0097726	LEM domain binding	molecular_function	6	ENSCHIG00000022373	1	1103	1	14209	0.0776269
GO:1903766	positive regulation of potassium ion export across plasma membrane	biological_process	12	ENSCHIG00000023969	1	1103	1	14209	0.0776269
GO:1903125	negative regulation of thioredoxin peroxidase activity by peptidyl-threonine phosphorylation	biological_process	11	ENSCHIG00000021778	1	1103	1	14209	0.0776269
GO:0002178	palmitoyltransferase complex	cellular_component	6	ENSCHIG00000000610	1	1103	1	14209	0.0776269
GO:0060731	positive regulation of intestinal epithelial structure maintenance	biological_process	9	ENSCHIG00000023337	1	1103	1	14209	0.0776269
GO:0016153	urocanate hydratase activity	molecular_function	7	ENSCHIG00000010303	1	1103	1	14209	0.0776269
GO:0042285	xylosyltransferase activity	molecular_function	7	ENSCHIG00000015609	1	1103	1	14209	0.0776269
GO:1901202	negative regulation of extracellular matrix assembly	biological_process	7	ENSCHIG00000023428	1	1103	1	14209	0.0776269
GO:0071751	secretory IgA immunoglobulin complex	cellular_component	8	ENSCHIG00000026454	1	1103	1	14209	0.0776269
GO:0003420	regulation of growth plate cartilage chondrocyte proliferation	biological_process	7	ENSCHIG00000008507	1	1103	1	14209	0.0776269
GO:0015878	biotin transport	biological_process	11	ENSCHIG00000027144	1	1103	1	14209	0.0776269
GO:1903812	L-serine import across plasma membrane	biological_process	13	ENSCHIG00000025336	1	1103	1	14209	0.0776269
GO:0004033	aldo-keto reductase (NADP) activity	molecular_function	7	ENSCHIG00000021543	1	1103	1	14209	0.0776269
GO:0003845	11-beta-hydroxysteroid dehydrogenase [NAD(P)] activity	molecular_function	7	ENSCHIG00000021082	1	1103	1	14209	0.0776269
GO:0007499	ectoderm and mesoderm interaction	biological_process	6	ENSCHIG00000023662	1	1103	1	14209	0.0776269
GO:0005011	macrophage colony-stimulating factor receptor activity	molecular_function	10	ENSCHIG00000026731	1	1103	1	14209	0.0776269
GO:0001588	dopamine neurotransmitter receptor activity, coupled via Gs	molecular_function	8	ENSCHIG00000024371	1	1103	1	14209	0.0776269
GO:0042558	pteridine-containing compound metabolic process	biological_process	6	ENSCHIG00000000324	1	1103	1	14209	0.0776269
GO:0047933	glucose-1,6-bisphosphate synthase activity	molecular_function	7	ENSCHIG00000025872	1	1103	1	14209	0.0776269
GO:0019050	suppression by virus of host apoptotic process	biological_process	11	ENSCHIG00000015400	1	1103	1	14209	0.0776269
GO:0072717	cellular response to actinomycin D	biological_process	7	ENSCHIG00000025000	1	1103	1	14209	0.0776269
GO:0048101	calcium- and calmodulin-regulated 3',5'-cyclic-GMP phosphodiesterase activity	molecular_function	11	ENSCHIG00000024041	1	1103	1	14209	0.0776269
GO:1904120	positive regulation of otic vesicle morphogenesis	biological_process	9	ENSCHIG00000000317	1	1103	1	14209	0.0776269
GO:0070904	transepithelial L-ascorbic acid transport	biological_process	8	ENSCHIG00000015043	1	1103	1	14209	0.0776269
GO:0098992	neuronal dense core vesicle	cellular_component	10	ENSCHIG00000021826	1	1103	1	14209	0.0776269
GO:0045515	interleukin-18 receptor binding	molecular_function	7	ENSCHIG00000020991	1	1103	1	14209	0.0776269
GO:0000075	cell cycle checkpoint	biological_process	4	ENSCHIG00000024158	1	1103	1	14209	0.0776269
GO:2000193	positive regulation of fatty acid transport	biological_process	9	ENSCHIG00000017699	1	1103	1	14209	0.0776269
GO:0060821	inactivation of X chromosome by DNA methylation	biological_process	11	ENSCHIG00000000392	1	1103	1	14209	0.0776269
GO:0035642	histone methyltransferase activity (H3-R17 specific)	molecular_function	10	ENSCHIG00000008507	1	1103	1	14209	0.0776269
GO:0004058	aromatic-L-amino-acid decarboxylase activity	molecular_function	7	ENSCHIG00000013689	1	1103	1	14209	0.0776269
GO:0071750	dimeric IgA immunoglobulin complex	cellular_component	8	ENSCHIG00000026454	1	1103	1	14209	0.0776269
GO:0043257	laminin-8 complex	cellular_component	5	ENSCHIG00000025890	1	1103	1	14209	0.0776269
GO:0099159	regulation of modification of postsynaptic structure	biological_process	9	ENSCHIG00000017742	1	1103	1	14209	0.0776269
GO:0043558	regulation of translational initiation in response to stress	biological_process	11	ENSCHIG00000011066	1	1103	1	14209	0.0776269
GO:0019516	lactate oxidation	biological_process	10	ENSCHIG00000013476	1	1103	1	14209	0.0776269
GO:0015433	ATPase-coupled peptide antigen transmembrane transporter activity	molecular_function	11	ENSCHIG00000021983	1	1103	1	14209	0.0776269
GO:0019402	galactitol metabolic process	biological_process	9	ENSCHIG00000004957	1	1103	1	14209	0.0776269
GO:1902692	regulation of neuroblast proliferation	biological_process	9	ENSCHIG00000021778	1	1103	1	14209	0.0776269
GO:0034039	8-oxo-7,8-dihydroguanine DNA N-glycosylase activity	molecular_function	10	ENSCHIG00000022673	1	1103	1	14209	0.0776269
GO:0008897	holo-[acyl-carrier-protein] synthase activity	molecular_function	7	ENSCHIG00000017726	1	1103	1	14209	0.0776269
GO:0006505	GPI anchor metabolic process	biological_process	9	ENSCHIG00000013262	1	1103	1	14209	0.0776269
GO:0043954	cellular component maintenance	biological_process	5	ENSCHIG00000021206	1	1103	1	14209	0.0776269
GO:0021812	neuronal-glial interaction involved in cerebral cortex radial glia guided migration	biological_process	6	ENSCHIG00000025890	1	1103	1	14209	0.0776269
GO:0061502	early endosome to recycling endosome transport	biological_process	8	ENSCHIG00000021644	1	1103	1	14209	0.0776269
GO:0045016	mitochondrial magnesium ion transmembrane transport	biological_process	12	ENSCHIG00000024997	1	1103	1	14209	0.0776269
GO:0034590	L-hydroxyproline transmembrane transporter activity	molecular_function	9	ENSCHIG00000025336	1	1103	1	14209	0.0776269
GO:1904887	Wnt signalosome assembly	biological_process	7	ENSCHIG00000021778	1	1103	1	14209	0.0776269
GO:0002479	antigen processing and presentation of exogenous peptide antigen via MHC class I, TAP-dependent	biological_process	8	ENSCHIG00000021983	1	1103	1	14209	0.0776269
GO:0061163	endoplasmic reticulum polarization	biological_process	7	ENSCHIG00000001689	1	1103	1	14209	0.0776269
GO:1903579	negative regulation of ATP metabolic process	biological_process	7	ENSCHIG00000012367	1	1103	1	14209	0.0776269
GO:0043998	H2A histone acetyltransferase activity	molecular_function	12	ENSCHIG00000010908	1	1103	1	14209	0.0776269
GO:0071963	establishment or maintenance of cell polarity regulating cell shape	biological_process	5	ENSCHIG00000025001	1	1103	1	14209	0.0776269
GO:1901631	positive regulation of presynaptic membrane organization	biological_process	8	ENSCHIG00000024661	1	1103	1	14209	0.0776269
GO:0006667	sphinganine metabolic process	biological_process	8	ENSCHIG00000020891	1	1103	1	14209	0.0776269
GO:0070994	detection of oxidative stress	biological_process	6	ENSCHIG00000026626	1	1103	1	14209	0.0776269
GO:0010611	regulation of cardiac muscle hypertrophy	biological_process	9	ENSCHIG00000012706	1	1103	1	14209	0.0776269
GO:0047402	protein-glucosylgalactosylhydroxylysine glucosidase activity	molecular_function	8	ENSCHIG00000017065	1	1103	1	14209	0.0776269
GO:0070868	heterochromatin organization involved in chromatin silencing	biological_process	7	ENSCHIG00000000392	1	1103	1	14209	0.0776269
GO:0072428	signal transduction involved in intra-S DNA damage checkpoint	biological_process	10	ENSCHIG00000023583	1	1103	1	14209	0.0776269
GO:0032473	cytoplasmic side of mitochondrial outer membrane	cellular_component	5	ENSCHIG00000021778	1	1103	1	14209	0.0776269
GO:0035691	macrophage migration inhibitory factor signaling pathway	biological_process	7	ENSCHIG00000014130	1	1103	1	14209	0.0776269
GO:1905828	regulation of prostaglandin catabolic process	biological_process	9	ENSCHIG00000024739	1	1103	1	14209	0.0776269
GO:0071351	cellular response to interleukin-18	biological_process	8	ENSCHIG00000019718	1	1103	1	14209	0.0776269
GO:0004802	transketolase activity	molecular_function	6	ENSCHIG00000021864	1	1103	1	14209	0.0776269
GO:0035585	calcium-mediated signaling using extracellular calcium source	biological_process	8	ENSCHIG00000019052	1	1103	1	14209	0.0776269
GO:0099115	chromosome, subtelomeric region	cellular_component	7	ENSCHIG00000025871	1	1103	1	14209	0.0776269
GO:0090416	nicotinate transmembrane transporter activity	molecular_function	8	ENSCHIG00000026295	1	1103	1	14209	0.0776269
GO:1903999	negative regulation of eating behavior	biological_process	8	ENSCHIG00000027050	1	1103	1	14209	0.0776269
GO:0008287	protein serine/threonine phosphatase complex	cellular_component	4	ENSCHIG00000015394	1	1103	1	14209	0.0776269
GO:0005819	spindle	cellular_component	6	ENSCHIG00000022851;ENSCHIG00000025892;ENSCHIG00000015975;ENSCHIG00000019705;ENSCHIG00000021688;ENSCHIG00000022980;ENSCHIG00000019782;ENSCHIG00000000377	8	1103	58	14209	0.0780152
GO:0003730	mRNA 3'-UTR binding	molecular_function	8	ENSCHIG00000017337;ENSCHIG00000025000;ENSCHIG00000010657;ENSCHIG00000023714;ENSCHIG00000012918;ENSCHIG00000015500	6	1103	39	14209	0.0781789
GO:0098978	glutamatergic synapse	cellular_component	4	ENSCHIG00000015037;ENSCHIG00000018297;ENSCHIG00000021949;ENSCHIG00000021644;ENSCHIG00000014803;ENSCHIG00000017742;ENSCHIG00000025667;ENSCHIG00000016305;ENSCHIG00000017389;ENSCHIG00000007641;ENSCHIG00000023784;ENSCHIG00000020049;ENSCHIG00000022820	13	1103	109	14209	0.0793252
GO:0055114	oxidation-reduction process	biological_process	4	ENSCHIG00000022836;ENSCHIG00000007516;ENSCHIG00000026106;ENSCHIG00000013780;ENSCHIG00000018336;ENSCHIG00000020739;ENSCHIG00000018423;ENSCHIG00000021082;ENSCHIG00000017839;ENSCHIG00000015228;ENSCHIG00000024739;ENSCHIG00000004358;ENSCHIG00000023498;ENSCHIG00000026057;ENSCHIG00000024053;ENSCHIG00000005900;ENSCHIG00000019345;ENSCHIG00000000025;ENSCHIG00000014249;ENSCHIG00000013447;ENSCHIG00000026080;…	53	1103	562	14209	0.0795178
GO:0004721	phosphoprotein phosphatase activity	molecular_function	8	ENSCHIG00000017604;ENSCHIG00000015918;ENSCHIG00000010789;ENSCHIG00000024557;ENSCHIG00000019949;ENSCHIG00000012961;ENSCHIG00000020432;ENSCHIG00000012348;ENSCHIG00000025045;ENSCHIG00000014803;ENSCHIG00000020341;ENSCHIG00000022485	12	1103	99	14209	0.0813067
GO:0042632	cholesterol homeostasis	biological_process	9	ENSCHIG00000017334;ENSCHIG00000015151;ENSCHIG00000024104;ENSCHIG00000010320;ENSCHIG00000012775;ENSCHIG00000020991;ENSCHIG00000023323	7	1103	49	14209	0.0825073
GO:0016358	dendrite development	biological_process	8	ENSCHIG00000024560;ENSCHIG00000012455;ENSCHIG00000026432;ENSCHIG00000007641	4	1103	22	14209	0.0861649
GO:0051321	meiotic cell cycle	biological_process	5	ENSCHIG00000018680;ENSCHIG00000024995;ENSCHIG00000026747;ENSCHIG00000021669	4	1103	22	14209	0.0861649
GO:0005884	actin filament	cellular_component	7	ENSCHIG00000017630;ENSCHIG00000007953;ENSCHIG00000017528;ENSCHIG00000023929;ENSCHIG00000021644;ENSCHIG00000019052	6	1103	40	14209	0.0862415
GO:0060048	cardiac muscle contraction	biological_process	8	ENSCHIG00000016331;ENSCHIG00000019988;ENSCHIG00000015146;ENSCHIG00000021214;ENSCHIG00000026170	5	1103	31	14209	0.0882107
GO:0000777	condensed chromosome kinetochore	cellular_component	5	ENSCHIG00000026636;ENSCHIG00000015830;ENSCHIG00000021688;ENSCHIG00000020706;ENSCHIG00000014036	5	1103	31	14209	0.0882107
GO:0005523	tropomyosin binding	molecular_function	6	ENSCHIG00000023304;ENSCHIG00000021290;ENSCHIG00000023123	3	1103	14	14209	0.0892158
GO:0008340	determination of adult lifespan	biological_process	4	ENSCHIG00000019616;ENSCHIG00000021778;ENSCHIG00000025000	3	1103	14	14209	0.0892158
GO:0021772	olfactory bulb development	biological_process	5	ENSCHIG00000026731;ENSCHIG00000021778;ENSCHIG00000024662	3	1103	14	14209	0.0892158
GO:0008198	ferrous iron binding	molecular_function	9	ENSCHIG00000021497;ENSCHIG00000017579;ENSCHIG00000022569	3	1103	14	14209	0.0892158
GO:0051721	protein phosphatase 2A binding	molecular_function	8	ENSCHIG00000018428;ENSCHIG00000024807;ENSCHIG00000025000	3	1103	14	14209	0.0892158
GO:0033630	positive regulation of cell adhesion mediated by integrin	biological_process	7	ENSCHIG00000019949;ENSCHIG00000015151;ENSCHIG00000025704	3	1103	14	14209	0.0892158
GO:0061436	establishment of skin barrier	biological_process	10	ENSCHIG00000023662;ENSCHIG00000015582;ENSCHIG00000009640	3	1103	14	14209	0.0892158
GO:0097193	intrinsic apoptotic signaling pathway	biological_process	6	ENSCHIG00000017858;ENSCHIG00000016843;ENSCHIG00000015400	3	1103	14	14209	0.0892158
GO:0032753	positive regulation of interleukin-4 production	biological_process	8	ENSCHIG00000012455;ENSCHIG00000010964;ENSCHIG00000015345	3	1103	14	14209	0.0892158
GO:0008104	protein localization	biological_process	5	ENSCHIG00000007641;ENSCHIG00000011107;ENSCHIG00000020649;ENSCHIG00000024661;ENSCHIG00000011487;ENSCHIG00000011317;ENSCHIG00000025000	7	1103	50	14209	0.0898515
GO:0000776	kinetochore	cellular_component	4	ENSCHIG00000016057;ENSCHIG00000022907;ENSCHIG00000014036;ENSCHIG00000021688;ENSCHIG00000022851;ENSCHIG00000024560;ENSCHIG00000012478;ENSCHIG00000021564;ENSCHIG00000015830;ENSCHIG00000026636	10	1103	80	14209	0.0899467
GO:0019903	protein phosphatase binding	molecular_function	7	ENSCHIG00000022746;ENSCHIG00000025000;ENSCHIG00000013860;ENSCHIG00000010086;ENSCHIG00000013784;ENSCHIG00000015400;ENSCHIG00000016323;ENSCHIG00000026731	8	1103	60	14209	0.0911531
GO:0004714	transmembrane receptor protein tyrosine kinase activity	molecular_function	9	ENSCHIG00000016323;ENSCHIG00000013506;ENSCHIG00000005276;ENSCHIG00000023444;ENSCHIG00000013969;ENSCHIG00000026731	6	1103	41	14209	0.0947426
GO:0005768	endosome	cellular_component	7	ENSCHIG00000008913;ENSCHIG00000001992;ENSCHIG00000020782;ENSCHIG00000020739;ENSCHIG00000026432;ENSCHIG00000020318;ENSCHIG00000009690;ENSCHIG00000021906;ENSCHIG00000023590;ENSCHIG00000019839;ENSCHIG00000018575;ENSCHIG00000025291;ENSCHIG00000015604;ENSCHIG00000021778;ENSCHIG00000021497;ENSCHIG00000024222;ENSCHIG00000015177;ENSCHIG00000017794;ENSCHIG00000022809;ENSCHIG00000024104;ENSCHIG00000003920;…	23	1103	222	14209	0.0951028
GO:0005125	cytokine activity	molecular_function	7	ENSCHIG00000022964;ENSCHIG00000018403;ENSCHIG00000024999;ENSCHIG00000020991;ENSCHIG00000021417;ENSCHIG00000020074;ENSCHIG00000025704;ENSCHIG00000019003;ENSCHIG00000017060;ENSCHIG00000008797	10	1103	81	14209	0.0958725
GO:0048539	bone marrow development	biological_process	6	ENSCHIG00000022485;ENSCHIG00000025000	2	1103	7	14209	0.0973429
GO:0031953	negative regulation of protein autophosphorylation	biological_process	11	ENSCHIG00000022485;ENSCHIG00000026626	2	1103	7	14209	0.0973429
GO:2001256	regulation of store-operated calcium entry	biological_process	10	ENSCHIG00000025545;ENSCHIG00000020076	2	1103	7	14209	0.0973429
GO:0006189	'de novo' IMP biosynthetic process	biological_process	13	ENSCHIG00000019159;ENSCHIG00000009939	2	1103	7	14209	0.0973429
GO:0140078	class I DNA-(apurinic or apyrimidinic site) endonuclease activity	molecular_function	6	ENSCHIG00000024777;ENSCHIG00000022673	2	1103	7	14209	0.0973429
GO:0000722	telomere maintenance via recombination	biological_process	9	ENSCHIG00000026747;ENSCHIG00000015197	2	1103	7	14209	0.0973429
GO:0042573	retinoic acid metabolic process	biological_process	11	ENSCHIG00000020909;ENSCHIG00000009097	2	1103	7	14209	0.0973429
GO:0051694	pointed-end actin filament capping	biological_process	11	ENSCHIG00000023304;ENSCHIG00000021290	2	1103	7	14209	0.0973429
GO:0046902	regulation of mitochondrial membrane permeability	biological_process	8	ENSCHIG00000016843;ENSCHIG00000015400	2	1103	7	14209	0.0973429
GO:0005664	nuclear origin of replication recognition complex	cellular_component	5	ENSCHIG00000016864;ENSCHIG00000024178	2	1103	7	14209	0.0973429
GO:0031957	very long-chain fatty acid-CoA ligase activity	molecular_function	8	ENSCHIG00000016543;ENSCHIG00000027144	2	1103	7	14209	0.0973429
GO:0015562	efflux transmembrane transporter activity	molecular_function	5	ENSCHIG00000027144;ENSCHIG00000015177	2	1103	7	14209	0.0973429
GO:0008046	axon guidance receptor activity	molecular_function	6	ENSCHIG00000005276;ENSCHIG00000017301	2	1103	7	14209	0.0973429
GO:0085029	extracellular matrix assembly	biological_process	6	ENSCHIG00000025647;ENSCHIG00000021843	2	1103	7	14209	0.0973429
GO:0008420	RNA polymerase II CTD heptapeptide repeat phosphatase activity	molecular_function	10	ENSCHIG00000015918;ENSCHIG00000020341	2	1103	7	14209	0.0973429
GO:0039536	negative regulation of RIG-I signaling pathway	biological_process	9	ENSCHIG00000017729;ENSCHIG00000017011	2	1103	7	14209	0.0973429
GO:1903800	positive regulation of production of miRNAs involved in gene silencing by miRNA	biological_process	9	ENSCHIG00000021206;ENSCHIG00000025000	2	1103	7	14209	0.0973429
GO:0097371	MDM2/MDM4 family protein binding	molecular_function	5	ENSCHIG00000025000;ENSCHIG00000023662	2	1103	7	14209	0.0973429
GO:0044794	positive regulation by host of viral process	biological_process	8	ENSCHIG00000019546;ENSCHIG00000026731	2	1103	7	14209	0.0973429
GO:0016322	neuron remodeling	biological_process	7	ENSCHIG00000026432;ENSCHIG00000008320	2	1103	7	14209	0.0973429
GO:0005504	fatty acid binding	molecular_function	5	ENSCHIG00000025518;ENSCHIG00000017334	2	1103	7	14209	0.0973429
GO:0045292	mRNA cis splicing, via spliceosome	biological_process	14	ENSCHIG00000023271;ENSCHIG00000024014	2	1103	7	14209	0.0973429
GO:0042379	chemokine receptor binding	molecular_function	7	ENSCHIG00000025704;ENSCHIG00000018403	2	1103	7	14209	0.0973429
GO:0050810	regulation of steroid biosynthetic process	biological_process	9	ENSCHIG00000019616;ENSCHIG00000017362	2	1103	7	14209	0.0973429
GO:0021675	nerve development	biological_process	5	ENSCHIG00000021949;ENSCHIG00000019080	2	1103	7	14209	0.0973429
GO:0036312	phosphatidylinositol 3-kinase regulatory subunit binding	molecular_function	6	ENSCHIG00000013784;ENSCHIG00000005705	2	1103	7	14209	0.0973429
GO:0046914	transition metal ion binding	molecular_function	7	ENSCHIG00000026432;ENSCHIG00000025367	2	1103	7	14209	0.0973429
GO:0045059	positive thymic T cell selection	biological_process	6	ENSCHIG00000022485;ENSCHIG00000014130	2	1103	7	14209	0.0973429
GO:0015175	neutral amino acid transmembrane transporter activity	molecular_function	8	ENSCHIG00000010349;ENSCHIG00000025336	2	1103	7	14209	0.0973429
GO:0061635	regulation of protein complex stability	biological_process	5	ENSCHIG00000024222;ENSCHIG00000011228	2	1103	7	14209	0.0973429
GO:0043534	blood vessel endothelial cell migration	biological_process	10	ENSCHIG00000023784;ENSCHIG00000019705	2	1103	7	14209	0.0973429
GO:0021952	central nervous system projection neuron axonogenesis	biological_process	11	ENSCHIG00000015236;ENSCHIG00000005276	2	1103	7	14209	0.0973429
GO:0016600	flotillin complex	cellular_component	6	ENSCHIG00000018029;ENSCHIG00000008131	2	1103	7	14209	0.0973429
GO:0060052	neurofilament cytoskeleton organization	biological_process	8	ENSCHIG00000008913;ENSCHIG00000021688	2	1103	7	14209	0.0973429
GO:0046982	protein heterodimerization activity	molecular_function	6	ENSCHIG00000012270;ENSCHIG00000009284;ENSCHIG00000025000;ENSCHIG00000011570;ENSCHIG00000007552;ENSCHIG00000005720;ENSCHIG00000021072;ENSCHIG00000010477;ENSCHIG00000015227;ENSCHIG00000008044;ENSCHIG00000010556;ENSCHIG00000013969;ENSCHIG00000013241;ENSCHIG00000013722;ENSCHIG00000005705;ENSCHIG00000021411;ENSCHIG00000026636;ENSCHIG00000009774;ENSCHIG00000010363;ENSCHIG00000008842;ENSCHIG00000002956;…	24	1103	234	14209	0.0977321
GO:0033209	tumor necrosis factor-mediated signaling pathway	biological_process	7	ENSCHIG00000023123;ENSCHIG00000025000;ENSCHIG00000020477;ENSCHIG00000010157	4	1103	23	14209	0.0982013
GO:0050766	positive regulation of phagocytosis	biological_process	8	ENSCHIG00000023123;ENSCHIG00000015345;ENSCHIG00000008320;ENSCHIG00000007318	4	1103	23	14209	0.0982013
GO:0031072	heat shock protein binding	molecular_function	5	ENSCHIG00000013516;ENSCHIG00000017630;ENSCHIG00000017546;ENSCHIG00000008553;ENSCHIG00000001854	5	1103	32	14209	0.0982097
GO:0003755	peptidyl-prolyl cis-trans isomerase activity	molecular_function	6	ENSCHIG00000017480;ENSCHIG00000008380;ENSCHIG00000018428;ENSCHIG00000021843;ENSCHIG00000019546	5	1103	32	14209	0.0982097
GO:0022008	neurogenesis	biological_process	6	ENSCHIG00000025751;ENSCHIG00000023495;ENSCHIG00000024662;ENSCHIG00000018423;ENSCHIG00000011326	5	1103	32	14209	0.0982097
GO:0006006	glucose metabolic process	biological_process	8	ENSCHIG00000026626;ENSCHIG00000019616;ENSCHIG00000009710;ENSCHIG00000004184;ENSCHIG00000025872	5	1103	32	14209	0.0982097
GO:0000413	protein peptidyl-prolyl isomerization	biological_process	11	ENSCHIG00000019546;ENSCHIG00000021843;ENSCHIG00000018428;ENSCHIG00000008380;ENSCHIG00000017480	5	1103	32	14209	0.0982097
GO:0008630	intrinsic apoptotic signaling pathway in response to DNA damage	biological_process	7	ENSCHIG00000026740;ENSCHIG00000015400;ENSCHIG00000020211;ENSCHIG00000023583;ENSCHIG00000020477	5	1103	32	14209	0.0982097
GO:0004252	serine-type endopeptidase activity	molecular_function	8	ENSCHIG00000026002;ENSCHIG00000023479;ENSCHIG00000015005;ENSCHIG00000024374;ENSCHIG00000011926;ENSCHIG00000019946;ENSCHIG00000012570;ENSCHIG00000026186;ENSCHIG00000004276;ENSCHIG00000006738;ENSCHIG00000025068	11	1103	92	14209	0.0994404
GO:0008023	transcription elongation factor complex	cellular_component	4	ENSCHIG00000012152;ENSCHIG00000016582;ENSCHIG00000008705	3	1103	15	14209	0.105352
GO:0034063	stress granule assembly	biological_process	9	ENSCHIG00000021701;ENSCHIG00000015936;ENSCHIG00000011066	3	1103	15	14209	0.105352
GO:0071353	cellular response to interleukin-4	biological_process	8	ENSCHIG00000023775;ENSCHIG00000018025;ENSCHIG00000021644	3	1103	15	14209	0.105352
GO:0030111	regulation of Wnt signaling pathway	biological_process	8	ENSCHIG00000015227;ENSCHIG00000022600;ENSCHIG00000024678	3	1103	15	14209	0.105352
GO:0004435	phosphatidylinositol phospholipase C activity	molecular_function	9	ENSCHIG00000025100;ENSCHIG00000012504;ENSCHIG00000023493	3	1103	15	14209	0.105352
GO:0071901	negative regulation of protein serine/threonine kinase activity	biological_process	12	ENSCHIG00000015975;ENSCHIG00000023123;ENSCHIG00000021411	3	1103	15	14209	0.105352
GO:0007015	actin filament organization	biological_process	6	ENSCHIG00000012574;ENSCHIG00000026486;ENSCHIG00000016281;ENSCHIG00000021497;ENSCHIG00000010358;ENSCHIG00000021644;ENSCHIG00000013676	7	1103	52	14209	0.105602
GO:0031514	motile cilium	cellular_component	5	ENSCHIG00000011326;ENSCHIG00000021643;ENSCHIG00000024053;ENSCHIG00000013476;ENSCHIG00000024326;ENSCHIG00000026294;ENSCHIG00000011401	7	1103	52	14209	0.105602
GO:0097190	apoptotic signaling pathway	biological_process	5	ENSCHIG00000017936;ENSCHIG00000012455;ENSCHIG00000011304;ENSCHIG00000015151;ENSCHIG00000015400	5	1103	33	14209	0.108752
GO:0003779	actin binding	molecular_function	6	ENSCHIG00000025001;ENSCHIG00000019705;ENSCHIG00000023302;ENSCHIG00000016585;ENSCHIG00000019291;ENSCHIG00000012574;ENSCHIG00000021778;ENSCHIG00000026753;ENSCHIG00000021644;ENSCHIG00000021214;ENSCHIG00000013979;ENSCHIG00000007953;ENSCHIG00000019052;ENSCHIG00000016305;ENSCHIG00000023708;ENSCHIG00000024855;ENSCHIG00000012778;ENSCHIG00000013227;ENSCHIG00000016281;ENSCHIG00000020179;ENSCHIG00000009043;…	25	1103	249	14209	0.110864
GO:0005778	peroxisomal membrane	cellular_component	8	ENSCHIG00000016543;ENSCHIG00000023422;ENSCHIG00000018043;ENSCHIG00000013347	4	1103	24	14209	0.110971
GO:0032743	positive regulation of interleukin-2 production	biological_process	8	ENSCHIG00000012455;ENSCHIG00000017611;ENSCHIG00000022485;ENSCHIG00000020978	4	1103	24	14209	0.110971
GO:0045736	negative regulation of cyclin-dependent protein serine/threonine kinase activity	biological_process	13	ENSCHIG00000021206;ENSCHIG00000022851;ENSCHIG00000013584;ENSCHIG00000011756	4	1103	24	14209	0.110971
GO:0071944	cell periphery	cellular_component	4	ENSCHIG00000010684;ENSCHIG00000022485;ENSCHIG00000024776;ENSCHIG00000020764;ENSCHIG00000015227;ENSCHIG00000017528	6	1103	43	14209	0.113029
GO:0030426	growth cone	cellular_component	5	ENSCHIG00000026432;ENSCHIG00000001689;ENSCHIG00000013676;ENSCHIG00000021778;ENSCHIG00000015037;ENSCHIG00000014257	6	1103	43	14209	0.113029
GO:0042626	ATPase-coupled transmembrane transporter activity	molecular_function	8	ENSCHIG00000026906;ENSCHIG00000020280;ENSCHIG00000021983;ENSCHIG00000024104;ENSCHIG00000023422;ENSCHIG00000015177	6	1103	43	14209	0.113029
GO:0016525	negative regulation of angiogenesis	biological_process	8	ENSCHIG00000024973;ENSCHIG00000015877;ENSCHIG00000013506;ENSCHIG00000013173;ENSCHIG00000026168;ENSCHIG00000020972;ENSCHIG00000018030	7	1103	53	14209	0.113998
GO:0017124	SH3 domain binding	molecular_function	6	ENSCHIG00000008131;ENSCHIG00000022178;ENSCHIG00000013092;ENSCHIG00000019949;ENSCHIG00000025386;ENSCHIG00000012455;ENSCHIG00000011387	7	1103	53	14209	0.113998
GO:0005794	Golgi apparatus	cellular_component	6	ENSCHIG00000012632;ENSCHIG00000020489;ENSCHIG00000004824;ENSCHIG00000020432;ENSCHIG00000015609;ENSCHIG00000014910;ENSCHIG00000000527;ENSCHIG00000005588;ENSCHIG00000020594;ENSCHIG00000013262;ENSCHIG00000011228;ENSCHIG00000019047;ENSCHIG00000011326;ENSCHIG00000023583;ENSCHIG00000006953;ENSCHIG00000012000;ENSCHIG00000012066;ENSCHIG00000014789;ENSCHIG00000009203;ENSCHIG00000017268;ENSCHIG00000021799;…	62	1103	687	14209	0.117549
GO:0008286	insulin receptor signaling pathway	biological_process	8	ENSCHIG00000015359;ENSCHIG00000021688;ENSCHIG00000005705;ENSCHIG00000017604;ENSCHIG00000009903	5	1103	34	14209	0.119819
GO:0030154	cell differentiation	biological_process	5	ENSCHIG00000016323;ENSCHIG00000025904;ENSCHIG00000009903;ENSCHIG00000022010;ENSCHIG00000019949;ENSCHIG00000021778;ENSCHIG00000024678;ENSCHIG00000017819;ENSCHIG00000026836;ENSCHIG00000023662;ENSCHIG00000023194;ENSCHIG00000024999;ENSCHIG00000021688;ENSCHIG00000017686;ENSCHIG00000008355;ENSCHIG00000016844	16	1103	150	14209	0.120816
GO:0030198	extracellular matrix organization	biological_process	6	ENSCHIG00000024776;ENSCHIG00000022140;ENSCHIG00000022980;ENSCHIG00000020764;ENSCHIG00000004836;ENSCHIG00000023784;ENSCHIG00000026432;ENSCHIG00000024383	8	1103	64	14209	0.120987
GO:0007411	axon guidance	biological_process	6	ENSCHIG00000019080;ENSCHIG00000021949;ENSCHIG00000020649;ENSCHIG00000021120;ENSCHIG00000015037;ENSCHIG00000017301;ENSCHIG00000024662;ENSCHIG00000022338;ENSCHIG00000026731;ENSCHIG00000005276	10	1103	85	14209	0.121811
GO:0032588	trans-Golgi network membrane	cellular_component	8	ENSCHIG00000026960;ENSCHIG00000014862;ENSCHIG00000026381	3	1103	16	14209	0.122528
GO:0005154	epidermal growth factor receptor binding	molecular_function	7	ENSCHIG00000026257;ENSCHIG00000021066;ENSCHIG00000021915	3	1103	16	14209	0.122528
GO:2001240	negative regulation of extrinsic apoptotic signaling pathway in absence of ligand	biological_process	10	ENSCHIG00000017858;ENSCHIG00000014103;ENSCHIG00000012534	3	1103	16	14209	0.122528
GO:0008652	cellular amino acid biosynthetic process	biological_process	9	ENSCHIG00000018423;ENSCHIG00000016380;ENSCHIG00000000324	3	1103	16	14209	0.122528
GO:0010971	positive regulation of G2/M transition of mitotic cell cycle	biological_process	10	ENSCHIG00000026432;ENSCHIG00000000317;ENSCHIG00000015197	3	1103	16	14209	0.122528
GO:0048662	negative regulation of smooth muscle cell proliferation	biological_process	8	ENSCHIG00000011607;ENSCHIG00000023929;ENSCHIG00000015877	3	1103	16	14209	0.122528
GO:0032148	activation of protein kinase B activity	biological_process	13	ENSCHIG00000026836;ENSCHIG00000010416;ENSCHIG00000020991	3	1103	16	14209	0.122528
GO:0030014	CCR4-NOT complex	cellular_component	4	ENSCHIG00000017337;ENSCHIG00000019100;ENSCHIG00000026257	3	1103	16	14209	0.122528
GO:0051491	positive regulation of filopodium assembly	biological_process	11	ENSCHIG00000025704;ENSCHIG00000013676;ENSCHIG00000014859	3	1103	16	14209	0.122528
GO:0006275	regulation of DNA replication	biological_process	9	ENSCHIG00000016864;ENSCHIG00000024178;ENSCHIG00000007660	3	1103	16	14209	0.122528
GO:0007094	mitotic spindle assembly checkpoint	biological_process	13	ENSCHIG00000016057;ENSCHIG00000022851;ENSCHIG00000022907	3	1103	16	14209	0.122528
GO:0045454	cell redox homeostasis	biological_process	5	ENSCHIG00000024737;ENSCHIG00000021009;ENSCHIG00000004836;ENSCHIG00000027236;ENSCHIG00000016034;ENSCHIG00000013447;ENSCHIG00000024053	7	1103	54	14209	0.122733
GO:0006869	lipid transport	biological_process	7	ENSCHIG00000021348;ENSCHIG00000023216;ENSCHIG00000024340;ENSCHIG00000012367;ENSCHIG00000010416;ENSCHIG00000000386;ENSCHIG00000017362	7	1103	54	14209	0.122733
GO:0032623	interleukin-2 production	biological_process	5	ENSCHIG00000020978;ENSCHIG00000015345	2	1103	8	14209	0.123316
GO:0043068	positive regulation of programmed cell death	biological_process	8	ENSCHIG00000016843;ENSCHIG00000021778	2	1103	8	14209	0.123316
GO:0032206	positive regulation of telomere maintenance	biological_process	10	ENSCHIG00000025871;ENSCHIG00000021669	2	1103	8	14209	0.123316
GO:0042795	snRNA transcription by RNA polymerase II	biological_process	10	ENSCHIG00000008705;ENSCHIG00000012152	2	1103	8	14209	0.123316
GO:0048714	positive regulation of oligodendrocyte differentiation	biological_process	12	ENSCHIG00000020969;ENSCHIG00000020477	2	1103	8	14209	0.123316
GO:0048407	platelet-derived growth factor binding	molecular_function	6	ENSCHIG00000025647;ENSCHIG00000022125	2	1103	8	14209	0.123316
GO:0045657	positive regulation of monocyte differentiation	biological_process	10	ENSCHIG00000017144;ENSCHIG00000014130	2	1103	8	14209	0.123316
GO:0060997	dendritic spine morphogenesis	biological_process	8	ENSCHIG00000016281;ENSCHIG00000005276	2	1103	8	14209	0.123316
GO:0009048	dosage compensation by inactivation of X chromosome	biological_process	10	ENSCHIG00000026740;ENSCHIG00000000392	2	1103	8	14209	0.123316
GO:0072425	signal transduction involved in G2 DNA damage checkpoint	biological_process	9	ENSCHIG00000022851;ENSCHIG00000026740	2	1103	8	14209	0.123316
GO:0008276	protein methyltransferase activity	molecular_function	7	ENSCHIG00000008507;ENSCHIG00000001854	2	1103	8	14209	0.123316
GO:0010744	positive regulation of macrophage derived foam cell differentiation	biological_process	8	ENSCHIG00000020991;ENSCHIG00000016844	2	1103	8	14209	0.123316
GO:0051482	positive regulation of cytosolic calcium ion concentration involved in phospholipase C-activating G protein-coupled signaling pathway	biological_process	14	ENSCHIG00000006621;ENSCHIG00000024371	2	1103	8	14209	0.123316
GO:0006977	DNA damage response, signal transduction by p53 class mediator resulting in cell cycle arrest	biological_process	9	ENSCHIG00000017936;ENSCHIG00000025000	2	1103	8	14209	0.123316
GO:0018022	peptidyl-lysine methylation	biological_process	11	ENSCHIG00000018299;ENSCHIG00000012137	2	1103	8	14209	0.123316
GO:0005078	MAP-kinase scaffold activity	molecular_function	7	ENSCHIG00000020649;ENSCHIG00000010086	2	1103	8	14209	0.123316
GO:2000279	negative regulation of DNA biosynthetic process	biological_process	9	ENSCHIG00000018645;ENSCHIG00000026626	2	1103	8	14209	0.123316
GO:0042953	lipoprotein transport	biological_process	10	ENSCHIG00000014140;ENSCHIG00000015877	2	1103	8	14209	0.123316
GO:0035845	photoreceptor cell outer segment organization	biological_process	5	ENSCHIG00000011326;ENSCHIG00000008748	2	1103	8	14209	0.123316
GO:0120103	centriolar subdistal appendage	cellular_component	4	ENSCHIG00000017058;ENSCHIG00000011317	2	1103	8	14209	0.123316
GO:0042755	eating behavior	biological_process	5	ENSCHIG00000008913;ENSCHIG00000019616	2	1103	8	14209	0.123316
GO:0019835	cytolysis	biological_process	4	ENSCHIG00000014789;ENSCHIG00000016536	2	1103	8	14209	0.123316
GO:0031616	spindle pole centrosome	cellular_component	8	ENSCHIG00000024194;ENSCHIG00000025922	2	1103	8	14209	0.123316
GO:0017185	peptidyl-lysine hydroxylation	biological_process	10	ENSCHIG00000021843;ENSCHIG00000013457	2	1103	8	14209	0.123316
GO:0048016	inositol phosphate-mediated signaling	biological_process	7	ENSCHIG00000007818;ENSCHIG00000009690	2	1103	8	14209	0.123316
GO:0046839	phospholipid dephosphorylation	biological_process	8	ENSCHIG00000015709;ENSCHIG00000026941	2	1103	8	14209	0.123316
GO:0010642	negative regulation of platelet-derived growth factor receptor signaling pathway	biological_process	9	ENSCHIG00000026626;ENSCHIG00000010789	2	1103	8	14209	0.123316
GO:0038007	netrin-activated signaling pathway	biological_process	6	ENSCHIG00000012534;ENSCHIG00000023904	2	1103	8	14209	0.123316
GO:0051382	kinetochore assembly	biological_process	8	ENSCHIG00000026636;ENSCHIG00000014036	2	1103	8	14209	0.123316
GO:0016868	intramolecular transferase activity, phosphotransferases	molecular_function	6	ENSCHIG00000023008;ENSCHIG00000025872	2	1103	8	14209	0.123316
GO:1903206	negative regulation of hydrogen peroxide-induced cell death	biological_process	10	ENSCHIG00000021778;ENSCHIG00000013447	2	1103	8	14209	0.123316
GO:0007212	dopamine receptor signaling pathway	biological_process	6	ENSCHIG00000024481;ENSCHIG00000017883	2	1103	8	14209	0.123316
GO:0045295	gamma-catenin binding	molecular_function	5	ENSCHIG00000018029;ENSCHIG00000010789	2	1103	8	14209	0.123316
GO:0005537	mannose binding	molecular_function	6	ENSCHIG00000023775;ENSCHIG00000015672	2	1103	8	14209	0.123316
GO:0032270	positive regulation of cellular protein metabolic process	biological_process	8	ENSCHIG00000010157;ENSCHIG00000026626	2	1103	8	14209	0.123316
GO:0051085	chaperone cofactor-dependent protein refolding	biological_process	7	ENSCHIG00000014130;ENSCHIG00000004836	2	1103	8	14209	0.123316
GO:0045948	positive regulation of translational initiation	biological_process	11	ENSCHIG00000024995;ENSCHIG00000013092	2	1103	8	14209	0.123316
GO:0031110	regulation of microtubule polymerization or depolymerization	biological_process	8	ENSCHIG00000023552;ENSCHIG00000014257	2	1103	8	14209	0.123316
GO:0070700	BMP receptor binding	molecular_function	8	ENSCHIG00000024999;ENSCHIG00000023123	2	1103	8	14209	0.123316
GO:0045717	negative regulation of fatty acid biosynthetic process	biological_process	9	ENSCHIG00000023323;ENSCHIG00000026740	2	1103	8	14209	0.123316
GO:0045080	positive regulation of chemokine biosynthetic process	biological_process	9	ENSCHIG00000026432;ENSCHIG00000014130	2	1103	8	14209	0.123316
GO:0030332	cyclin binding	molecular_function	5	ENSCHIG00000015917;ENSCHIG00000009097;ENSCHIG00000011756;ENSCHIG00000012853	4	1103	25	14209	0.124434
GO:0004177	aminopeptidase activity	molecular_function	8	ENSCHIG00000020776;ENSCHIG00000016272;ENSCHIG00000026002;ENSCHIG00000018163	4	1103	25	14209	0.124434
GO:0032515	negative regulation of phosphoprotein phosphatase activity	biological_process	12	ENSCHIG00000015394;ENSCHIG00000018428;ENSCHIG00000027251;ENSCHIG00000013673	4	1103	25	14209	0.124434
GO:0043410	positive regulation of MAPK cascade	biological_process	11	ENSCHIG00000019616;ENSCHIG00000014130;ENSCHIG00000020649;ENSCHIG00000006678;ENSCHIG00000010086;ENSCHIG00000000726;ENSCHIG00000025922;ENSCHIG00000022485;ENSCHIG00000026763	9	1103	75	14209	0.125713
GO:0007010	cytoskeleton organization	biological_process	6	ENSCHIG00000020969;ENSCHIG00000019052;ENSCHIG00000015236;ENSCHIG00000018025;ENSCHIG00000019291;ENSCHIG00000013528;ENSCHIG00000025892;ENSCHIG00000017656;ENSCHIG00000020195;ENSCHIG00000022988	10	1103	86	14209	0.128845
GO:0007155	cell adhesion	biological_process	4	ENSCHIG00000009096;ENSCHIG00000020870;ENSCHIG00000015227;ENSCHIG00000013633;ENSCHIG00000025750;ENSCHIG00000007364;ENSCHIG00000006308;ENSCHIG00000018029;ENSCHIG00000011086;ENSCHIG00000019705;ENSCHIG00000020827;ENSCHIG00000022600;ENSCHIG00000013062;ENSCHIG00000024597;ENSCHIG00000023192;ENSCHIG00000014910;ENSCHIG00000025386;ENSCHIG00000023909;ENSCHIG00000015151;ENSCHIG00000004276;ENSCHIG00000024855;…	25	1103	254	14209	0.130264
GO:0009986	cell surface	cellular_component	4	ENSCHIG00000019354;ENSCHIG00000024763;ENSCHIG00000011959;ENSCHIG00000008320;ENSCHIG00000015151;ENSCHIG00000027236;ENSCHIG00000015345;ENSCHIG00000023192;ENSCHIG00000024661;ENSCHIG00000023428;ENSCHIG00000026432;ENSCHIG00000026731;ENSCHIG00000021497;ENSCHIG00000004276;ENSCHIG00000026553;ENSCHIG00000023775;ENSCHIG00000010637;ENSCHIG00000016323;ENSCHIG00000010789;ENSCHIG00000019080;ENSCHIG00000014130;…	29	1103	301	14209	0.132954
GO:0032869	cellular response to insulin stimulus	biological_process	8	ENSCHIG00000004184;ENSCHIG00000026626;ENSCHIG00000015877;ENSCHIG00000005705;ENSCHIG00000019616;ENSCHIG00000010508	6	1103	45	14209	0.132958
GO:0008081	phosphoric diester hydrolase activity	molecular_function	7	ENSCHIG00000024041;ENSCHIG00000025100;ENSCHIG00000012504;ENSCHIG00000016802;ENSCHIG00000017746;ENSCHIG00000023493	6	1103	45	14209	0.132958
GO:0007623	circadian rhythm	biological_process	4	ENSCHIG00000022150;ENSCHIG00000025000;ENSCHIG00000026969;ENSCHIG00000020856;ENSCHIG00000019080;ENSCHIG00000017188	6	1103	45	14209	0.132958
GO:0031532	actin cytoskeleton reorganization	biological_process	8	ENSCHIG00000024855;ENSCHIG00000023428;ENSCHIG00000019178;ENSCHIG00000019705;ENSCHIG00000025001;ENSCHIG00000012066	6	1103	45	14209	0.132958
GO:0005788	endoplasmic reticulum lumen	cellular_component	7	ENSCHIG00000018163;ENSCHIG00000027236;ENSCHIG00000024737;ENSCHIG00000016543;ENSCHIG00000021431;ENSCHIG00000016034	6	1103	45	14209	0.132958
GO:0031965	nuclear membrane	cellular_component	5	ENSCHIG00000014074;ENSCHIG00000005292;ENSCHIG00000013360;ENSCHIG00000016485;ENSCHIG00000011934;ENSCHIG00000007775;ENSCHIG00000007516;ENSCHIG00000014475;ENSCHIG00000010416;ENSCHIG00000027148;ENSCHIG00000014103;ENSCHIG00000011254;ENSCHIG00000023148;ENSCHIG00000025000;ENSCHIG00000016168;ENSCHIG00000021947	16	1103	153	14209	0.13666
GO:0006139	nucleobase-containing compound metabolic process	biological_process	6	ENSCHIG00000026374;ENSCHIG00000011975;ENSCHIG00000019606;ENSCHIG00000022980	4	1103	26	14209	0.138548
GO:0007611	learning or memory	biological_process	4	ENSCHIG00000023304;ENSCHIG00000011401;ENSCHIG00000011487;ENSCHIG00000026432	4	1103	26	14209	0.138548
GO:0060170	ciliary membrane	cellular_component	6	ENSCHIG00000015151;ENSCHIG00000012499;ENSCHIG00000017794;ENSCHIG00000024371	4	1103	26	14209	0.138548
GO:0016616	oxidoreductase activity, acting on the CH-OH group of donors, NAD or NADP as acceptor	molecular_function	6	ENSCHIG00000018423;ENSCHIG00000024739;ENSCHIG00000018336;ENSCHIG00000013476	4	1103	26	14209	0.138548
GO:0000381	regulation of alternative mRNA splicing, via spliceosome	biological_process	10	ENSCHIG00000013092;ENSCHIG00000014596;ENSCHIG00000007169;ENSCHIG00000018151	4	1103	26	14209	0.138548
GO:0005886	plasma membrane	cellular_component	4	ENSCHIG00000013586;ENSCHIG00000013191;ENSCHIG00000013062;ENSCHIG00000019192;ENSCHIG00000005238;ENSCHIG00000019354;ENSCHIG00000025777;ENSCHIG00000014130;ENSCHIG00000019080;ENSCHIG00000026740;ENSCHIG00000026731;ENSCHIG00000017528;ENSCHIG00000011802;ENSCHIG00000017839;ENSCHIG00000021644;ENSCHIG00000025833;ENSCHIG00000013860;ENSCHIG00000017604;ENSCHIG00000012282;ENSCHIG00000022600;ENSCHIG00000012903;…	162	1103	1928	14209	0.139608
GO:0006520	cellular amino acid metabolic process	biological_process	8	ENSCHIG00000013261;ENSCHIG00000000278;ENSCHIG00000013689	3	1103	17	14209	0.140636
GO:0034113	heterotypic cell-cell adhesion	biological_process	6	ENSCHIG00000022485;ENSCHIG00000026553;ENSCHIG00000024855	3	1103	17	14209	0.140636
GO:0010800	positive regulation of peptidyl-threonine phosphorylation	biological_process	11	ENSCHIG00000022851;ENSCHIG00000026432;ENSCHIG00000000317	3	1103	17	14209	0.140636
GO:0050840	extracellular matrix binding	molecular_function	4	ENSCHIG00000020764;ENSCHIG00000020972;ENSCHIG00000018030	3	1103	17	14209	0.140636
GO:0046329	negative regulation of JNK cascade	biological_process	13	ENSCHIG00000013584;ENSCHIG00000013191;ENSCHIG00000020432	3	1103	17	14209	0.140636
GO:0007026	negative regulation of microtubule depolymerization	biological_process	10	ENSCHIG00000017564;ENSCHIG00000014453;ENSCHIG00000014257	3	1103	17	14209	0.140636
GO:0072332	intrinsic apoptotic signaling pathway by p53 class mediator	biological_process	7	ENSCHIG00000025000;ENSCHIG00000026381;ENSCHIG00000023123	3	1103	17	14209	0.140636
GO:0043552	positive regulation of phosphatidylinositol 3-kinase activity	biological_process	10	ENSCHIG00000018403;ENSCHIG00000021915;ENSCHIG00000025704	3	1103	17	14209	0.140636
GO:0035035	histone acetyltransferase binding	molecular_function	6	ENSCHIG00000021206;ENSCHIG00000019782;ENSCHIG00000025000	3	1103	17	14209	0.140636
GO:0061512	protein localization to cilium	biological_process	8	ENSCHIG00000027050;ENSCHIG00000011326;ENSCHIG00000012000	3	1103	17	14209	0.140636
GO:0004653	polypeptide N-acetylgalactosaminyltransferase activity	molecular_function	8	ENSCHIG00000005588;ENSCHIG00000010541;ENSCHIG00000024703	3	1103	17	14209	0.140636
GO:0001568	blood vessel development	biological_process	5	ENSCHIG00000002236;ENSCHIG00000025647;ENSCHIG00000023428;ENSCHIG00000022600;ENSCHIG00000013506	5	1103	36	14209	0.143443
GO:0045860	positive regulation of protein kinase activity	biological_process	11	ENSCHIG00000025704;ENSCHIG00000012853;ENSCHIG00000014789;ENSCHIG00000018403;ENSCHIG00000010086	5	1103	36	14209	0.143443
GO:0071456	cellular response to hypoxia	biological_process	6	ENSCHIG00000015852;ENSCHIG00000015400;ENSCHIG00000016843;ENSCHIG00000019782;ENSCHIG00000011304;ENSCHIG00000025000	6	1103	46	14209	0.143507
GO:0060271	cilium assembly	biological_process	7	ENSCHIG00000020491;ENSCHIG00000017794;ENSCHIG00000012499;ENSCHIG00000011326;ENSCHIG00000012000;ENSCHIG00000014589;ENSCHIG00000015511;ENSCHIG00000012538;ENSCHIG00000026402;ENSCHIG00000014859;ENSCHIG00000024855;ENSCHIG00000020033;ENSCHIG00000016171	13	1103	121	14209	0.144952
GO:0008022	protein C-terminus binding	molecular_function	5	ENSCHIG00000013860;ENSCHIG00000026747;ENSCHIG00000006682;ENSCHIG00000023714;ENSCHIG00000021669;ENSCHIG00000022373;ENSCHIG00000021644;ENSCHIG00000012853;ENSCHIG00000022980;ENSCHIG00000017116;ENSCHIG00000015877;ENSCHIG00000007641	12	1103	110	14209	0.145127
GO:0042803	protein homodimerization activity	molecular_function	6	ENSCHIG00000010391;ENSCHIG00000010320;ENSCHIG00000026626;ENSCHIG00000022964;ENSCHIG00000025545;ENSCHIG00000016802;ENSCHIG00000004276;ENSCHIG00000015975;ENSCHIG00000021082;ENSCHIG00000013447;ENSCHIG00000022373;ENSCHIG00000024661;ENSCHIG00000021778;ENSCHIG00000023422;ENSCHIG00000020318;ENSCHIG00000023583;ENSCHIG00000017334;ENSCHIG00000021864;ENSCHIG00000026969;ENSCHIG00000017889;ENSCHIG00000010363;…	39	1103	423	14209	0.148323
GO:0016787	hydrolase activity	molecular_function	4	ENSCHIG00000017746;ENSCHIG00000012774;ENSCHIG00000000112;ENSCHIG00000012398;ENSCHIG00000016331;ENSCHIG00000006507;ENSCHIG00000006738;ENSCHIG00000007660;ENSCHIG00000017604;ENSCHIG00000012504;ENSCHIG00000026186;ENSCHIG00000023271;ENSCHIG00000024557;ENSCHIG00000026002;ENSCHIG00000020341;ENSCHIG00000019192;ENSCHIG00000022790;ENSCHIG00000014256;ENSCHIG00000022980;ENSCHIG00000015005;ENSCHIG00000026860;…	77	1103	882	14209	0.148519
GO:0090281	negative regulation of calcium ion import	biological_process	10	ENSCHIG00000011934	1	1103	2	14209	0.149233
GO:0046605	regulation of centrosome cycle	biological_process	8	ENSCHIG00000017188	1	1103	2	14209	0.149233
GO:0030550	acetylcholine receptor inhibitor activity	molecular_function	6	ENSCHIG00000019109	1	1103	2	14209	0.149233
GO:0030891	VCB complex	cellular_component	7	ENSCHIG00000024274	1	1103	2	14209	0.149233
GO:0000827	inositol-1,3,4,5,6-pentakisphosphate kinase activity	molecular_function	7	ENSCHIG00000025932	1	1103	2	14209	0.149233
GO:0048385	regulation of retinoic acid receptor signaling pathway	biological_process	8	ENSCHIG00000009097	1	1103	2	14209	0.149233
GO:0090343	positive regulation of cell aging	biological_process	7	ENSCHIG00000025000	1	1103	2	14209	0.149233
GO:1902595	regulation of DNA replication origin binding	biological_process	7	ENSCHIG00000012478	1	1103	2	14209	0.149233
GO:0001971	negative regulation of activation of membrane attack complex	biological_process	9	ENSCHIG00000008429	1	1103	2	14209	0.149233
GO:0055025	positive regulation of cardiac muscle tissue development	biological_process	10	ENSCHIG00000013969	1	1103	2	14209	0.149233
GO:0043259	laminin-10 complex	cellular_component	5	ENSCHIG00000025890	1	1103	2	14209	0.149233
GO:1901858	regulation of mitochondrial DNA metabolic process	biological_process	9	ENSCHIG00000000317	1	1103	2	14209	0.149233
GO:0019264	glycine biosynthetic process from serine	biological_process	13	ENSCHIG00000013438	1	1103	2	14209	0.149233
GO:0051409	response to nitrosative stress	biological_process	5	ENSCHIG00000025518	1	1103	2	14209	0.149233
GO:0048050	post-embryonic eye morphogenesis	biological_process	7	ENSCHIG00000021066	1	1103	2	14209	0.149233
GO:1901862	negative regulation of muscle tissue development	biological_process	7	ENSCHIG00000011607	1	1103	2	14209	0.149233
GO:0150064	vertebrate eye-specific patterning	biological_process	6	ENSCHIG00000008320	1	1103	2	14209	0.149233
GO:0004022	alcohol dehydrogenase (NAD) activity	molecular_function	7	ENSCHIG00000025518	1	1103	2	14209	0.149233
GO:0044753	amphisome	cellular_component	8	ENSCHIG00000021778	1	1103	2	14209	0.149233
GO:0001579	medium-chain fatty acid transport	biological_process	9	ENSCHIG00000027144	1	1103	2	14209	0.149233
GO:1904635	positive regulation of glomerular visceral epithelial cell apoptotic process	biological_process	11	ENSCHIG00000010637	1	1103	2	14209	0.149233
GO:0015184	L-cystine transmembrane transporter activity	molecular_function	9	ENSCHIG00000025336	1	1103	2	14209	0.149233
GO:1903923	positive regulation of protein processing in phagocytic vesicle	biological_process	11	ENSCHIG00000019705	1	1103	2	14209	0.149233
GO:0031022	nuclear migration along microfilament	biological_process	8	ENSCHIG00000011254	1	1103	2	14209	0.149233
GO:0046967	cytosol to endoplasmic reticulum transport	biological_process	7	ENSCHIG00000021983	1	1103	2	14209	0.149233
GO:0016321	female meiosis chromosome segregation	biological_process	5	ENSCHIG00000022851	1	1103	2	14209	0.149233
GO:0035718	macrophage migration inhibitory factor binding	molecular_function	6	ENSCHIG00000014130	1	1103	2	14209	0.149233
GO:0044830	modulation by host of viral RNA genome replication	biological_process	9	ENSCHIG00000013784	1	1103	2	14209	0.149233
GO:0102092	5-diphosphoinositol pentakisphosphate 3-kinase activity	molecular_function	7	ENSCHIG00000025932	1	1103	2	14209	0.149233
GO:0099503	secretory vesicle	cellular_component	7	ENSCHIG00000014720	1	1103	2	14209	0.149233
GO:1901135	carbohydrate derivative metabolic process	biological_process	5	ENSCHIG00000025952	1	1103	2	14209	0.149233
GO:0090271	positive regulation of fibroblast growth factor production	biological_process	8	ENSCHIG00000023929	1	1103	2	14209	0.149233
GO:0010823	negative regulation of mitochondrion organization	biological_process	9	ENSCHIG00000012367	1	1103	2	14209	0.149233
GO:0044298	cell body membrane	cellular_component	5	ENSCHIG00000021785	1	1103	2	14209	0.149233
GO:0042608	T cell receptor binding	molecular_function	6	ENSCHIG00000013860	1	1103	2	14209	0.149233
GO:1903445	protein transport from ciliary membrane to plasma membrane	biological_process	12	ENSCHIG00000006455	1	1103	2	14209	0.149233
GO:1990619	histone H3-K9 deacetylation	biological_process	13	ENSCHIG00000025871	1	1103	2	14209	0.149233
GO:0021524	visceral motor neuron differentiation	biological_process	8	ENSCHIG00000015568	1	1103	2	14209	0.149233
GO:0008160	protein tyrosine phosphatase activator activity	molecular_function	8	ENSCHIG00000018428	1	1103	2	14209	0.149233
GO:0072518	Rho-dependent protein serine/threonine kinase activity	molecular_function	9	ENSCHIG00000013173	1	1103	2	14209	0.149233
GO:0071072	negative regulation of phospholipid biosynthetic process	biological_process	9	ENSCHIG00000027144	1	1103	2	14209	0.149233
GO:0031748	D1 dopamine receptor binding	molecular_function	8	ENSCHIG00000024064	1	1103	2	14209	0.149233
GO:0106071	positive regulation of adenylate cyclase-activating G protein-coupled receptor signaling pathway	biological_process	11	ENSCHIG00000005238	1	1103	2	14209	0.149233
GO:0016052	carbohydrate catabolic process	biological_process	6	ENSCHIG00000026860	1	1103	2	14209	0.149233
GO:0032472	Golgi calcium ion transport	biological_process	11	ENSCHIG00000026960	1	1103	2	14209	0.149233
GO:0042284	sphingolipid delta-4 desaturase activity	molecular_function	6	ENSCHIG00000020891	1	1103	2	14209	0.149233
GO:0005128	erythropoietin receptor binding	molecular_function	7	ENSCHIG00000010254	1	1103	2	14209	0.149233
GO:0001845	phagolysosome assembly	biological_process	9	ENSCHIG00000021644	1	1103	2	14209	0.149233
GO:1900453	negative regulation of long-term synaptic depression	biological_process	6	ENSCHIG00000010182	1	1103	2	14209	0.149233
GO:0021681	cerebellar granular layer development	biological_process	5	ENSCHIG00000020969	1	1103	2	14209	0.149233
GO:0035781	CD86 biosynthetic process	biological_process	9	ENSCHIG00000000726	1	1103	2	14209	0.149233
GO:0051563	smooth endoplasmic reticulum calcium ion homeostasis	biological_process	13	ENSCHIG00000026432	1	1103	2	14209	0.149233
GO:0006391	transcription initiation from mitochondrial promoter	biological_process	10	ENSCHIG00000014685	1	1103	2	14209	0.149233
GO:0015225	biotin transmembrane transporter activity	molecular_function	8	ENSCHIG00000027144	1	1103	2	14209	0.149233
GO:0071870	cellular response to catecholamine stimulus	biological_process	8	ENSCHIG00000024371	1	1103	2	14209	0.149233
GO:0008517	folic acid transmembrane transporter activity	molecular_function	8	ENSCHIG00000020848	1	1103	2	14209	0.149233
GO:0061113	pancreas morphogenesis	biological_process	6	ENSCHIG00000012775	1	1103	2	14209	0.149233
GO:0046655	folic acid metabolic process	biological_process	7	ENSCHIG00000013438	1	1103	2	14209	0.149233
GO:0048822	enucleate erythrocyte development	biological_process	8	ENSCHIG00000025892	1	1103	2	14209	0.149233
GO:0120048	U6 snRNA (adenine-(43)-N(6))-methyltransferase activity	molecular_function	8	ENSCHIG00000001018	1	1103	2	14209	0.149233
GO:0043237	laminin-1 binding	molecular_function	6	ENSCHIG00000020764	1	1103	2	14209	0.149233
GO:0008988	rRNA (adenine-N6-)-methyltransferase activity	molecular_function	8	ENSCHIG00000013448	1	1103	2	14209	0.149233
GO:0097325	melanocyte proliferation	biological_process	5	ENSCHIG00000004276	1	1103	2	14209	0.149233
GO:0051541	elastin metabolic process	biological_process	8	ENSCHIG00000019616	1	1103	2	14209	0.149233
GO:0014728	regulation of the force of skeletal muscle contraction	biological_process	12	ENSCHIG00000021214	1	1103	2	14209	0.149233
GO:2000172	regulation of branching morphogenesis of a nerve	biological_process	8	ENSCHIG00000021778	1	1103	2	14209	0.149233
GO:0102121	ceramidase activity	molecular_function	7	ENSCHIG00000012398	1	1103	2	14209	0.149233
GO:0001773	myeloid dendritic cell activation	biological_process	7	ENSCHIG00000023123	1	1103	2	14209	0.149233
GO:2000427	positive regulation of apoptotic cell clearance	biological_process	9	ENSCHIG00000008320	1	1103	2	14209	0.149233
GO:0070560	protein secretion by platelet	biological_process	11	ENSCHIG00000019052	1	1103	2	14209	0.149233
GO:0042488	positive regulation of odontogenesis of dentin-containing tooth	biological_process	10	ENSCHIG00000019080	1	1103	2	14209	0.149233
GO:0044242	cellular lipid catabolic process	biological_process	7	ENSCHIG00000019782	1	1103	2	14209	0.149233
GO:0001970	positive regulation of activation of membrane attack complex	biological_process	9	ENSCHIG00000008320	1	1103	2	14209	0.149233
GO:0019211	phosphatase activator activity	molecular_function	6	ENSCHIG00000018428	1	1103	2	14209	0.149233
GO:0060689	cell differentiation involved in salivary gland development	biological_process	6	ENSCHIG00000012282	1	1103	2	14209	0.149233
GO:0031433	telethonin binding	molecular_function	6	ENSCHIG00000012778	1	1103	2	14209	0.149233
GO:1901475	pyruvate transmembrane transport	biological_process	12	ENSCHIG00000019140	1	1103	2	14209	0.149233
GO:0004800	thyroxine 5'-deiodinase activity	molecular_function	5	ENSCHIG00000014249	1	1103	2	14209	0.149233
GO:0090135	actin filament branching	biological_process	7	ENSCHIG00000017528	1	1103	2	14209	0.149233
GO:0061643	chemorepulsion of axon	biological_process	7	ENSCHIG00000021120	1	1103	2	14209	0.149233
GO:0035692	macrophage migration inhibitory factor receptor complex	cellular_component	5	ENSCHIG00000014130	1	1103	2	14209	0.149233
GO:2000448	positive regulation of macrophage migration inhibitory factor signaling pathway	biological_process	10	ENSCHIG00000014130	1	1103	2	14209	0.149233
GO:0030546	signaling receptor activator activity	molecular_function	5	ENSCHIG00000026432	1	1103	2	14209	0.149233
GO:0042271	susceptibility to natural killer cell mediated cytotoxicity	biological_process	9	ENSCHIG00000025944	1	1103	2	14209	0.149233
GO:0004069	L-aspartate:2-oxoglutarate aminotransferase activity	molecular_function	7	ENSCHIG00000013261	1	1103	2	14209	0.149233
GO:0006601	creatine biosynthetic process	biological_process	7	ENSCHIG00000009917	1	1103	2	14209	0.149233
GO:0090594	inflammatory response to wounding	biological_process	7	ENSCHIG00000025793	1	1103	2	14209	0.149233
GO:0032289	central nervous system myelin formation	biological_process	8	ENSCHIG00000022980	1	1103	2	14209	0.149233
GO:2000269	regulation of fibroblast apoptotic process	biological_process	9	ENSCHIG00000025000	1	1103	2	14209	0.149233
GO:0035356	cellular triglyceride homeostasis	biological_process	6	ENSCHIG00000010320	1	1103	2	14209	0.149233
GO:0006102	isocitrate metabolic process	biological_process	9	ENSCHIG00000018336	1	1103	2	14209	0.149233
GO:0002265	astrocyte activation involved in immune response	biological_process	6	ENSCHIG00000026432	1	1103	2	14209	0.149233
GO:0001580	detection of chemical stimulus involved in sensory perception of bitter taste	biological_process	8	ENSCHIG00000009096	1	1103	2	14209	0.149233
GO:0005250	A-type (transient outward) potassium channel activity	molecular_function	11	ENSCHIG00000023969	1	1103	2	14209	0.149233
GO:0090556	phosphatidylserine floppase activity	molecular_function	6	ENSCHIG00000024104	1	1103	2	14209	0.149233
GO:0001959	regulation of cytokine-mediated signaling pathway	biological_process	8	ENSCHIG00000015151	1	1103	2	14209	0.149233
GO:0044597	daunorubicin metabolic process	biological_process	6	ENSCHIG00000005900	1	1103	2	14209	0.149233
GO:0033044	regulation of chromosome organization	biological_process	8	ENSCHIG00000012478	1	1103	2	14209	0.149233
GO:1904024	negative regulation of glucose catabolic process to lactate via pyruvate	biological_process	8	ENSCHIG00000025000	1	1103	2	14209	0.149233
GO:0045163	clustering of voltage-gated potassium channels	biological_process	7	ENSCHIG00000023969	1	1103	2	14209	0.149233
GO:0046501	protoporphyrinogen IX metabolic process	biological_process	8	ENSCHIG00000015939	1	1103	2	14209	0.149233
GO:0035794	positive regulation of mitochondrial membrane permeability	biological_process	9	ENSCHIG00000025000	1	1103	2	14209	0.149233
GO:0016185	synaptic vesicle budding from presynaptic endocytic zone membrane	biological_process	9	ENSCHIG00000018297	1	1103	2	14209	0.149233
GO:0004074	biliverdin reductase activity	molecular_function	7	ENSCHIG00000019345	1	1103	2	14209	0.149233
GO:0050692	DBD domain binding	molecular_function	6	ENSCHIG00000015877	1	1103	2	14209	0.149233
GO:0045236	CXCR chemokine receptor binding	molecular_function	8	ENSCHIG00000013191	1	1103	2	14209	0.149233
GO:0031095	platelet dense tubular network membrane	cellular_component	5	ENSCHIG00000019052	1	1103	2	14209	0.149233
GO:1903413	cellular response to bile acid	biological_process	7	ENSCHIG00000025833	1	1103	2	14209	0.149233
GO:0000150	recombinase activity	molecular_function	5	ENSCHIG00000026747	1	1103	2	14209	0.149233
GO:0035315	hair cell differentiation	biological_process	8	ENSCHIG00000022980	1	1103	2	14209	0.149233
GO:0004666	prostaglandin-endoperoxide synthase activity	molecular_function	6	ENSCHIG00000000527	1	1103	2	14209	0.149233
GO:0071163	DNA replication preinitiation complex assembly	biological_process	5	ENSCHIG00000012478	1	1103	2	14209	0.149233
GO:0008330	protein tyrosine/threonine phosphatase activity	molecular_function	9	ENSCHIG00000020432	1	1103	2	14209	0.149233
GO:1904395	positive regulation of skeletal muscle acetylcholine-gated channel clustering	biological_process	9	ENSCHIG00000024661	1	1103	2	14209	0.149233
GO:2000473	positive regulation of hematopoietic stem cell migration	biological_process	9	ENSCHIG00000022485	1	1103	2	14209	0.149233
GO:0047025	3-oxoacyl-[acyl-carrier-protein] reductase (NADH) activity	molecular_function	7	ENSCHIG00000017839	1	1103	2	14209	0.149233
GO:0001936	regulation of endothelial cell proliferation	biological_process	8	ENSCHIG00000019616	1	1103	2	14209	0.149233
GO:1905684	regulation of plasma membrane repair	biological_process	9	ENSCHIG00000019705	1	1103	2	14209	0.149233
GO:0000839	Hrd1p ubiquitin ligase ERAD-L complex	cellular_component	9	ENSCHIG00000023946	1	1103	2	14209	0.149233
GO:0042825	TAP complex	cellular_component	7	ENSCHIG00000021983	1	1103	2	14209	0.149233
GO:2001140	positive regulation of phospholipid transport	biological_process	9	ENSCHIG00000015289	1	1103	2	14209	0.149233
GO:0004118	cGMP-stimulated cyclic-nucleotide phosphodiesterase activity	molecular_function	10	ENSCHIG00000016802	1	1103	2	14209	0.149233
GO:1904031	positive regulation of cyclin-dependent protein kinase activity	biological_process	12	ENSCHIG00000000317	1	1103	2	14209	0.149233
GO:0007253	cytoplasmic sequestering of NF-kappaB	biological_process	8	ENSCHIG00000010157	1	1103	2	14209	0.149233
GO:0098857	membrane microdomain	cellular_component	5	ENSCHIG00000022485	1	1103	2	14209	0.149233
GO:0051152	positive regulation of smooth muscle cell differentiation	biological_process	9	ENSCHIG00000021206	1	1103	2	14209	0.149233
GO:1901137	carbohydrate derivative biosynthetic process	biological_process	6	ENSCHIG00000025952	1	1103	2	14209	0.149233
GO:0099093	calcium export from the mitochondrion	biological_process	13	ENSCHIG00000025545	1	1103	2	14209	0.149233
GO:0061833	protein localization to tricellular tight junction	biological_process	7	ENSCHIG00000015582	1	1103	2	14209	0.149233
GO:0043227	membrane-bounded organelle	cellular_component	4	ENSCHIG00000019020	1	1103	2	14209	0.149233
GO:0080019	fatty-acyl-CoA reductase (alcohol-forming) activity	molecular_function	7	ENSCHIG00000018043	1	1103	2	14209	0.149233
GO:0047134	protein-disulfide reductase activity	molecular_function	7	ENSCHIG00000013447	1	1103	2	14209	0.149233
GO:0050155	ornithine(lysine) transaminase activity	molecular_function	7	ENSCHIG00000026349	1	1103	2	14209	0.149233
GO:0034756	regulation of iron ion transport	biological_process	9	ENSCHIG00000021497	1	1103	2	14209	0.149233
GO:0002790	peptide secretion	biological_process	9	ENSCHIG00000024104	1	1103	2	14209	0.149233
GO:0060856	establishment of blood-brain barrier	biological_process	6	ENSCHIG00000015582	1	1103	2	14209	0.149233
GO:0032417	positive regulation of sodium:proton antiporter activity	biological_process	12	ENSCHIG00000026339	1	1103	2	14209	0.149233
GO:0032310	prostaglandin secretion	biological_process	10	ENSCHIG00000019616	1	1103	2	14209	0.149233
GO:0035339	SPOTS complex	cellular_component	9	ENSCHIG00000026679	1	1103	2	14209	0.149233
GO:0006662	glycerol ether metabolic process	biological_process	6	ENSCHIG00000013447	1	1103	2	14209	0.149233
GO:0008607	phosphorylase kinase regulator activity	molecular_function	7	ENSCHIG00000025755	1	1103	2	14209	0.149233
GO:0009991	response to extracellular stimulus	biological_process	5	ENSCHIG00000027087	1	1103	2	14209	0.149233
GO:0030628	pre-mRNA 3'-splice site binding	molecular_function	8	ENSCHIG00000023595	1	1103	2	14209	0.149233
GO:0017136	NAD-dependent histone deacetylase activity	molecular_function	8	ENSCHIG00000019782	1	1103	2	14209	0.149233
GO:1990774	tumor necrosis factor secretion	biological_process	12	ENSCHIG00000000726	1	1103	2	14209	0.149233
GO:0030852	regulation of granulocyte differentiation	biological_process	9	ENSCHIG00000020909	1	1103	2	14209	0.149233
GO:0047961	glycine N-acyltransferase activity	molecular_function	8	ENSCHIG00000013375	1	1103	2	14209	0.149233
GO:1900195	positive regulation of oocyte maturation	biological_process	9	ENSCHIG00000019782	1	1103	2	14209	0.149233
GO:2000777	positive regulation of proteasomal ubiquitin-dependent protein catabolic process involved in cellular response to hypoxia	biological_process	13	ENSCHIG00000019782	1	1103	2	14209	0.149233
GO:0045922	negative regulation of fatty acid metabolic process	biological_process	9	ENSCHIG00000026295	1	1103	2	14209	0.149233
GO:1905706	regulation of mitochondrial ATP synthesis coupled proton transport	biological_process	11	ENSCHIG00000018299	1	1103	2	14209	0.149233
GO:0019784	NEDD8-specific protease activity	molecular_function	9	ENSCHIG00000014256	1	1103	2	14209	0.149233
GO:2000574	regulation of microtubule motor activity	biological_process	7	ENSCHIG00000021688	1	1103	2	14209	0.149233
GO:1902287	semaphorin-plexin signaling pathway involved in axon guidance	biological_process	8	ENSCHIG00000021949	1	1103	2	14209	0.149233
GO:0032994	protein-lipid complex	cellular_component	4	ENSCHIG00000015289	1	1103	2	14209	0.149233
GO:0035089	establishment of apical/basal cell polarity	biological_process	7	ENSCHIG00000013676	1	1103	2	14209	0.149233
GO:0016432	tRNA-uridine aminocarboxypropyltransferase activity	molecular_function	6	ENSCHIG00000017134	1	1103	2	14209	0.149233
GO:0002431	Fc receptor mediated stimulatory signaling pathway	biological_process	7	ENSCHIG00000015345	1	1103	2	14209	0.149233
GO:0006533	aspartate catabolic process	biological_process	12	ENSCHIG00000013261	1	1103	2	14209	0.149233
GO:1902031	regulation of NADP metabolic process	biological_process	6	ENSCHIG00000022836	1	1103	2	14209	0.149233
GO:0004473	malate dehydrogenase (decarboxylating) (NADP+) activity	molecular_function	8	ENSCHIG00000022836	1	1103	2	14209	0.149233
GO:0051126	negative regulation of actin nucleation	biological_process	10	ENSCHIG00000021644	1	1103	2	14209	0.149233
GO:0048807	female genitalia morphogenesis	biological_process	6	ENSCHIG00000023662	1	1103	2	14209	0.149233
GO:0062029	positive regulation of stress granule assembly	biological_process	8	ENSCHIG00000015936	1	1103	2	14209	0.149233
GO:0050803	regulation of synapse structure or activity	biological_process	5	ENSCHIG00000026432	1	1103	2	14209	0.149233
GO:0035470	positive regulation of vascular wound healing	biological_process	9	ENSCHIG00000024776	1	1103	2	14209	0.149233
GO:0071670	smooth muscle cell chemotaxis	biological_process	9	ENSCHIG00000024855	1	1103	2	14209	0.149233
GO:2000584	negative regulation of platelet-derived growth factor receptor-alpha signaling pathway	biological_process	10	ENSCHIG00000026626	1	1103	2	14209	0.149233
GO:2000329	negative regulation of T-helper 17 cell lineage commitment	biological_process	9	ENSCHIG00000023130	1	1103	2	14209	0.149233
GO:0050833	pyruvate transmembrane transporter activity	molecular_function	8	ENSCHIG00000019140	1	1103	2	14209	0.149233
GO:0071305	cellular response to vitamin D	biological_process	8	ENSCHIG00000017144	1	1103	2	14209	0.149233
GO:0072558	NLRP1 inflammasome complex	cellular_component	5	ENSCHIG00000023123	1	1103	2	14209	0.149233
GO:0004651	polynucleotide 5'-phosphatase activity	molecular_function	9	ENSCHIG00000026150	1	1103	2	14209	0.149233
GO:0010482	regulation of epidermal cell division	biological_process	7	ENSCHIG00000023662	1	1103	2	14209	0.149233
GO:0046340	diacylglycerol catabolic process	biological_process	10	ENSCHIG00000020815	1	1103	2	14209	0.149233
GO:1990426	mitotic recombination-dependent replication fork processing	biological_process	10	ENSCHIG00000026747	1	1103	2	14209	0.149233
GO:0016505	peptidase activator activity involved in apoptotic process	molecular_function	7	ENSCHIG00000026002	1	1103	2	14209	0.149233
GO:1901382	regulation of chorionic trophoblast cell proliferation	biological_process	7	ENSCHIG00000026381	1	1103	2	14209	0.149233
GO:0030850	prostate gland development	biological_process	6	ENSCHIG00000023662	1	1103	2	14209	0.149233
GO:0000829	inositol heptakisphosphate kinase activity	molecular_function	7	ENSCHIG00000025932	1	1103	2	14209	0.149233
GO:0036316	SREBP-SCAP complex retention in endoplasmic reticulum	biological_process	9	ENSCHIG00000023323	1	1103	2	14209	0.149233
GO:0072331	signal transduction by p53 class mediator	biological_process	6	ENSCHIG00000025000	1	1103	2	14209	0.149233
GO:0033878	hormone-sensitive lipase activity	molecular_function	7	ENSCHIG00000020815	1	1103	2	14209	0.149233
GO:0019767	IgE receptor activity	molecular_function	7	ENSCHIG00000015345	1	1103	2	14209	0.149233
GO:0002554	serotonin secretion by platelet	biological_process	10	ENSCHIG00000015345	1	1103	2	14209	0.149233
GO:0071312	cellular response to alkaloid	biological_process	8	ENSCHIG00000026747	1	1103	2	14209	0.149233
GO:0090599	alpha-glucosidase activity	molecular_function	8	ENSCHIG00000016331	1	1103	2	14209	0.149233
GO:0102965	alcohol-forming fatty acyl-CoA reductase activity	molecular_function	7	ENSCHIG00000018043	1	1103	2	14209	0.149233
GO:1900245	positive regulation of MDA-5 signaling pathway	biological_process	8	ENSCHIG00000017011	1	1103	2	14209	0.149233
GO:0034667	integrin alpha3-beta1 complex	cellular_component	6	ENSCHIG00000015227	1	1103	2	14209	0.149233
GO:0048592	eye morphogenesis	biological_process	7	ENSCHIG00000012434	1	1103	2	14209	0.149233
GO:0004771	sterol esterase activity	molecular_function	7	ENSCHIG00000020815	1	1103	2	14209	0.149233
GO:0001727	lipid kinase activity	molecular_function	7	ENSCHIG00000023107	1	1103	2	14209	0.149233
GO:0031735	CCR10 chemokine receptor binding	molecular_function	9	ENSCHIG00000018403	1	1103	2	14209	0.149233
GO:0050613	delta14-sterol reductase activity	molecular_function	7	ENSCHIG00000008956	1	1103	2	14209	0.149233
GO:0006710	androgen catabolic process	biological_process	8	ENSCHIG00000014910	1	1103	2	14209	0.149233
GO:0033178	proton-transporting two-sector ATPase complex, catalytic domain	cellular_component	5	ENSCHIG00000022809	1	1103	2	14209	0.149233
GO:0003858	3-hydroxybutyrate dehydrogenase activity	molecular_function	7	ENSCHIG00000019185	1	1103	2	14209	0.149233
GO:0007215	glutamate receptor signaling pathway	biological_process	6	ENSCHIG00000021730	1	1103	2	14209	0.149233
GO:0051606	detection of stimulus	biological_process	4	ENSCHIG00000025944	1	1103	2	14209	0.149233
GO:0047690	aspartyltransferase activity	molecular_function	7	ENSCHIG00000008131	1	1103	2	14209	0.149233
GO:0034188	apolipoprotein A-I receptor activity	molecular_function	6	ENSCHIG00000024104	1	1103	2	14209	0.149233
GO:0097752	regulation of DNA stability	biological_process	5	ENSCHIG00000020440	1	1103	2	14209	0.149233
GO:0048632	negative regulation of skeletal muscle tissue growth	biological_process	8	ENSCHIG00000022964	1	1103	2	14209	0.149233
GO:0030292	protein tyrosine kinase inhibitor activity	molecular_function	8	ENSCHIG00000023724	1	1103	2	14209	0.149233
GO:0045833	negative regulation of lipid metabolic process	biological_process	7	ENSCHIG00000009477	1	1103	2	14209	0.149233
GO:0003960	NADPH:quinone reductase activity	molecular_function	7	ENSCHIG00000007693	1	1103	2	14209	0.149233
GO:0061647	histone H3-K9 modification	biological_process	10	ENSCHIG00000025871	1	1103	2	14209	0.149233
GO:0007091	metaphase/anaphase transition of mitotic cell cycle	biological_process	11	ENSCHIG00000016057	1	1103	2	14209	0.149233
GO:0021637	trigeminal nerve structural organization	biological_process	6	ENSCHIG00000021949	1	1103	2	14209	0.149233
GO:0097252	oligodendrocyte apoptotic process	biological_process	8	ENSCHIG00000025000	1	1103	2	14209	0.149233
GO:0006007	glucose catabolic process	biological_process	9	ENSCHIG00000015400	1	1103	2	14209	0.149233
GO:0070256	negative regulation of mucus secretion	biological_process	9	ENSCHIG00000010182	1	1103	2	14209	0.149233
GO:0006933	negative regulation of cell adhesion involved in substrate-bound cell migration	biological_process	7	ENSCHIG00000022485	1	1103	2	14209	0.149233
GO:1902253	regulation of intrinsic apoptotic signaling pathway by p53 class mediator	biological_process	10	ENSCHIG00000025000	1	1103	2	14209	0.149233
GO:0046069	cGMP catabolic process	biological_process	12	ENSCHIG00000016802	1	1103	2	14209	0.149233
GO:0034970	histone H3-R2 methylation	biological_process	13	ENSCHIG00000008507	1	1103	2	14209	0.149233
GO:1990578	perinuclear endoplasmic reticulum membrane	cellular_component	4	ENSCHIG00000010320	1	1103	2	14209	0.149233
GO:0009609	response to symbiotic bacterium	biological_process	8	ENSCHIG00000023337	1	1103	2	14209	0.149233
GO:0072708	response to sorbitol	biological_process	7	ENSCHIG00000012478	1	1103	2	14209	0.149233
GO:0048639	positive regulation of developmental growth	biological_process	7	ENSCHIG00000019616	1	1103	2	14209	0.149233
GO:1990682	CSF1-CSF1R complex	cellular_component	4	ENSCHIG00000026731	1	1103	2	14209	0.149233
GO:0002046	opsin binding	molecular_function	5	ENSCHIG00000011326	1	1103	2	14209	0.149233
GO:0051169	nuclear transport	biological_process	7	ENSCHIG00000016714	1	1103	2	14209	0.149233
GO:0043067	regulation of programmed cell death	biological_process	7	ENSCHIG00000012398	1	1103	2	14209	0.149233
GO:0007549	dosage compensation	biological_process	9	ENSCHIG00000021411	1	1103	2	14209	0.149233
GO:0086036	regulation of cardiac muscle cell membrane potential	biological_process	6	ENSCHIG00000017794	1	1103	2	14209	0.149233
GO:1903526	negative regulation of membrane tubulation	biological_process	8	ENSCHIG00000016281	1	1103	2	14209	0.149233
GO:0005119	smoothened binding	molecular_function	7	ENSCHIG00000017723	1	1103	2	14209	0.149233
GO:0034235	GPI anchor binding	molecular_function	7	ENSCHIG00000024810	1	1103	2	14209	0.149233
GO:0038162	erythropoietin-mediated signaling pathway	biological_process	7	ENSCHIG00000010254	1	1103	2	14209	0.149233
GO:0035033	histone deacetylase regulator activity	molecular_function	5	ENSCHIG00000025000	1	1103	2	14209	0.149233
GO:0002326	B cell lineage commitment	biological_process	6	ENSCHIG00000025000	1	1103	2	14209	0.149233
GO:0043382	positive regulation of memory T cell differentiation	biological_process	8	ENSCHIG00000004184	1	1103	2	14209	0.149233
GO:0015884	folic acid transport	biological_process	11	ENSCHIG00000020848	1	1103	2	14209	0.149233
GO:0021988	olfactory lobe development	biological_process	5	ENSCHIG00000017188	1	1103	2	14209	0.149233
GO:0032479	regulation of type I interferon production	biological_process	7	ENSCHIG00000022746	1	1103	2	14209	0.149233
GO:0004372	glycine hydroxymethyltransferase activity	molecular_function	7	ENSCHIG00000013438	1	1103	2	14209	0.149233
GO:0071279	cellular response to cobalt ion	biological_process	8	ENSCHIG00000016843	1	1103	2	14209	0.149233
GO:1905908	positive regulation of amyloid fibril formation	biological_process	9	ENSCHIG00000026432	1	1103	2	14209	0.149233
GO:0021523	somatic motor neuron differentiation	biological_process	8	ENSCHIG00000012538	1	1103	2	14209	0.149233
GO:0019730	antimicrobial humoral response	biological_process	6	ENSCHIG00000015672	1	1103	2	14209	0.149233
GO:0033549	MAP kinase phosphatase activity	molecular_function	9	ENSCHIG00000020432	1	1103	2	14209	0.149233
GO:1990961	xenobiotic detoxification by transmembrane export across the plasma membrane	biological_process	7	ENSCHIG00000012198	1	1103	2	14209	0.149233
GO:0006434	seryl-tRNA aminoacylation	biological_process	13	ENSCHIG00000024636	1	1103	2	14209	0.149233
GO:0032487	regulation of Rap protein signal transduction	biological_process	11	ENSCHIG00000008131	1	1103	2	14209	0.149233
GO:0061402	positive regulation of transcription from RNA polymerase II promoter in response to acidic pH	biological_process	11	ENSCHIG00000004184	1	1103	2	14209	0.149233
GO:0021817	nucleokinesis involved in cell motility in cerebral cortex radial glia guided migration	biological_process	9	ENSCHIG00000011254	1	1103	2	14209	0.149233
GO:0046912	transferase activity, transferring acyl groups, acyl groups converted into alkyl on transfer	molecular_function	6	ENSCHIG00000023185	1	1103	2	14209	0.149233
GO:0002360	T cell lineage commitment	biological_process	6	ENSCHIG00000025000	1	1103	2	14209	0.149233
GO:0016717	oxidoreductase activity, acting on paired donors, with oxidation of a pair of donors resulting in the reduction of molecular oxygen to two molecules of water	molecular_function	6	ENSCHIG00000021254	1	1103	2	14209	0.149233
GO:0097278	complement-dependent cytotoxicity	biological_process	4	ENSCHIG00000008320	1	1103	2	14209	0.149233
GO:0097728	9+0 motile cilium	cellular_component	6	ENSCHIG00000011401	1	1103	2	14209	0.149233
GO:0019556	histidine catabolic process to glutamate and formamide	biological_process	12	ENSCHIG00000010303	1	1103	2	14209	0.149233
GO:0090108	positive regulation of high-density lipoprotein particle assembly	biological_process	8	ENSCHIG00000024104	1	1103	2	14209	0.149233
GO:0030300	regulation of intestinal cholesterol absorption	biological_process	10	ENSCHIG00000019616	1	1103	2	14209	0.149233
GO:0071633	dihydroceramidase activity	molecular_function	7	ENSCHIG00000012398	1	1103	2	14209	0.149233
GO:0090238	positive regulation of arachidonic acid secretion	biological_process	10	ENSCHIG00000010637	1	1103	2	14209	0.149233
GO:0002495	antigen processing and presentation of peptide antigen via MHC class II	biological_process	6	ENSCHIG00000023590	1	1103	2	14209	0.149233
GO:0019530	taurine metabolic process	biological_process	6	ENSCHIG00000018423	1	1103	2	14209	0.149233
GO:0045715	negative regulation of low-density lipoprotein particle receptor biosynthetic process	biological_process	10	ENSCHIG00000026626	1	1103	2	14209	0.149233
GO:0061052	negative regulation of cell growth involved in cardiac muscle cell development	biological_process	11	ENSCHIG00000011873	1	1103	2	14209	0.149233
GO:0002588	positive regulation of antigen processing and presentation of peptide antigen via MHC class II	biological_process	9	ENSCHIG00000023123	1	1103	2	14209	0.149233
GO:0006097	glyoxylate cycle	biological_process	7	ENSCHIG00000018336	1	1103	2	14209	0.149233
GO:0033277	abortive mitotic cell cycle	biological_process	6	ENSCHIG00000019949	1	1103	2	14209	0.149233
GO:1990923	PET complex	cellular_component	4	ENSCHIG00000019606	1	1103	2	14209	0.149233
GO:0044565	dendritic cell proliferation	biological_process	7	ENSCHIG00000022746	1	1103	2	14209	0.149233
GO:0019557	histidine catabolic process to glutamate and formate	biological_process	12	ENSCHIG00000010303	1	1103	2	14209	0.149233
GO:0002854	positive regulation of T cell mediated cytotoxicity directed against tumor cell target	biological_process	9	ENSCHIG00000026295	1	1103	2	14209	0.149233
GO:0042010	interleukin-15 receptor activity	molecular_function	7	ENSCHIG00000012562	1	1103	2	14209	0.149233
GO:0044818	mitotic G2/M transition checkpoint	biological_process	6	ENSCHIG00000026740	1	1103	2	14209	0.149233
GO:0002764	immune response-regulating signaling pathway	biological_process	5	ENSCHIG00000026002	1	1103	2	14209	0.149233
GO:0004335	galactokinase activity	molecular_function	7	ENSCHIG00000004957	1	1103	2	14209	0.149233
GO:0090315	negative regulation of protein targeting to membrane	biological_process	11	ENSCHIG00000019052	1	1103	2	14209	0.149233
GO:0046683	response to organophosphorus	biological_process	6	ENSCHIG00000012709	1	1103	2	14209	0.149233
GO:0047035	testosterone dehydrogenase (NAD+) activity	molecular_function	7	ENSCHIG00000017839	1	1103	2	14209	0.149233
GO:0010966	regulation of phosphate transport	biological_process	9	ENSCHIG00000016323	1	1103	2	14209	0.149233
GO:0008823	cupric reductase activity	molecular_function	7	ENSCHIG00000020739	1	1103	2	14209	0.149233
GO:0044598	doxorubicin metabolic process	biological_process	6	ENSCHIG00000005900	1	1103	2	14209	0.149233
GO:0045581	negative regulation of T cell differentiation	biological_process	10	ENSCHIG00000014130	1	1103	2	14209	0.149233
GO:0006924	activation-induced cell death of T cells	biological_process	10	ENSCHIG00000017630	1	1103	2	14209	0.149233
GO:2000620	positive regulation of histone H4-K16 acetylation	biological_process	13	ENSCHIG00000026740	1	1103	2	14209	0.149233
GO:0051365	cellular response to potassium ion starvation	biological_process	9	ENSCHIG00000004184	1	1103	2	14209	0.149233
GO:0021889	olfactory bulb interneuron differentiation	biological_process	9	ENSCHIG00000017188	1	1103	2	14209	0.149233
GO:0014041	regulation of neuron maturation	biological_process	10	ENSCHIG00000021778	1	1103	2	14209	0.149233
GO:0001018	mitochondrial promoter sequence-specific DNA binding	molecular_function	8	ENSCHIG00000014685	1	1103	2	14209	0.149233
GO:0002378	immunoglobulin biosynthetic process	biological_process	7	ENSCHIG00000022485	1	1103	2	14209	0.149233
GO:0045143	homologous chromosome segregation	biological_process	7	ENSCHIG00000022851	1	1103	2	14209	0.149233
GO:0034986	iron chaperone activity	molecular_function	9	ENSCHIG00000021497	1	1103	2	14209	0.149233
GO:0044260	cellular macromolecule metabolic process	biological_process	6	ENSCHIG00000022100	1	1103	2	14209	0.149233
GO:0070430	positive regulation of nucleotide-binding oligomerization domain containing 1 signaling pathway	biological_process	10	ENSCHIG00000021557	1	1103	2	14209	0.149233
GO:0044878	mitotic cytokinesis checkpoint	biological_process	6	ENSCHIG00000022488	1	1103	2	14209	0.149233
GO:0000438	core TFIIH complex portion of holo TFIIH complex	cellular_component	8	ENSCHIG00000012326	1	1103	2	14209	0.149233
GO:0030620	U2 snRNA binding	molecular_function	8	ENSCHIG00000014526	1	1103	2	14209	0.149233
GO:0070427	nucleotide-binding oligomerization domain containing 1 signaling pathway	biological_process	10	ENSCHIG00000010157	1	1103	2	14209	0.149233
GO:1905135	biotin import across plasma membrane	biological_process	8	ENSCHIG00000027144	1	1103	2	14209	0.149233
GO:0060159	regulation of dopamine receptor signaling pathway	biological_process	9	ENSCHIG00000021778	1	1103	2	14209	0.149233
GO:0047288	monosialoganglioside sialyltransferase activity	molecular_function	7	ENSCHIG00000012632	1	1103	2	14209	0.149233
GO:0006532	aspartate biosynthetic process	biological_process	12	ENSCHIG00000013261	1	1103	2	14209	0.149233
GO:0071677	positive regulation of mononuclear cell migration	biological_process	8	ENSCHIG00000023929	1	1103	2	14209	0.149233
GO:2000503	positive regulation of natural killer cell chemotaxis	biological_process	10	ENSCHIG00000008797	1	1103	2	14209	0.149233
GO:0006720	isoprenoid metabolic process	biological_process	7	ENSCHIG00000022569	1	1103	2	14209	0.149233
GO:1903147	negative regulation of autophagy of mitochondrion	biological_process	10	ENSCHIG00000012367	1	1103	2	14209	0.149233
GO:1990254	keratin filament binding	molecular_function	6	ENSCHIG00000020459	1	1103	2	14209	0.149233
GO:0001730	2'-5'-oligoadenylate synthetase activity	molecular_function	8	ENSCHIG00000023778	1	1103	2	14209	0.149233
GO:0004587	ornithine-oxo-acid transaminase activity	molecular_function	7	ENSCHIG00000026349	1	1103	2	14209	0.149233
GO:0002711	positive regulation of T cell mediated immunity	biological_process	10	ENSCHIG00000022485	1	1103	2	14209	0.149233
GO:0050779	RNA destabilization	biological_process	9	ENSCHIG00000020477	1	1103	2	14209	0.149233
GO:0052735	tRNA (cytosine-3-)-methyltransferase activity	molecular_function	10	ENSCHIG00000018396	1	1103	2	14209	0.149233
GO:0052723	inositol hexakisphosphate 1-kinase activity	molecular_function	8	ENSCHIG00000025932	1	1103	2	14209	0.149233
GO:0052724	inositol hexakisphosphate 3-kinase activity	molecular_function	8	ENSCHIG00000025932	1	1103	2	14209	0.149233
GO:0032814	regulation of natural killer cell activation	biological_process	8	ENSCHIG00000019616	1	1103	2	14209	0.149233
GO:0032998	Fc-epsilon receptor I complex	cellular_component	7	ENSCHIG00000015345	1	1103	2	14209	0.149233
GO:0048269	methionine adenosyltransferase complex	cellular_component	5	ENSCHIG00000027101	1	1103	2	14209	0.149233
GO:0002408	myeloid dendritic cell chemotaxis	biological_process	7	ENSCHIG00000018403	1	1103	2	14209	0.149233
GO:0035552	oxidative single-stranded DNA demethylation	biological_process	7	ENSCHIG00000017579	1	1103	2	14209	0.149233
GO:0001867	complement activation, lectin pathway	biological_process	6	ENSCHIG00000015672	1	1103	2	14209	0.149233
GO:0045542	positive regulation of cholesterol biosynthetic process	biological_process	11	ENSCHIG00000026836	1	1103	2	14209	0.149233
GO:0032615	interleukin-12 production	biological_process	5	ENSCHIG00000019616	1	1103	2	14209	0.149233
GO:0097367	carbohydrate derivative binding	molecular_function	4	ENSCHIG00000025952	1	1103	2	14209	0.149233
GO:0051025	negative regulation of immunoglobulin secretion	biological_process	10	ENSCHIG00000014394	1	1103	2	14209	0.149233
GO:2000210	positive regulation of anoikis	biological_process	10	ENSCHIG00000012967	1	1103	2	14209	0.149233
GO:0001805	positive regulation of type III hypersensitivity	biological_process	13	ENSCHIG00000015345	1	1103	2	14209	0.149233
GO:0052851	ferric-chelate reductase (NADPH) activity	molecular_function	7	ENSCHIG00000020739	1	1103	2	14209	0.149233
GO:0098507	polynucleotide 5' dephosphorylation	biological_process	8	ENSCHIG00000026150	1	1103	2	14209	0.149233
GO:0095500	acetylcholine receptor signaling pathway	biological_process	6	ENSCHIG00000019109	1	1103	2	14209	0.149233
GO:0060053	neurofilament cytoskeleton	cellular_component	8	ENSCHIG00000021688	1	1103	2	14209	0.149233
GO:0033128	negative regulation of histone phosphorylation	biological_process	11	ENSCHIG00000021411	1	1103	2	14209	0.149233
GO:2000170	positive regulation of peptidyl-cysteine S-nitrosylation	biological_process	10	ENSCHIG00000013447	1	1103	2	14209	0.149233
GO:0033857	diphosphoinositol-pentakisphosphate kinase activity	molecular_function	7	ENSCHIG00000025932	1	1103	2	14209	0.149233
GO:0051048	negative regulation of secretion	biological_process	8	ENSCHIG00000013969	1	1103	2	14209	0.149233
GO:0019551	glutamate catabolic process to 2-oxoglutarate	biological_process	10	ENSCHIG00000013261	1	1103	2	14209	0.149233
GO:0001544	initiation of primordial ovarian follicle growth	biological_process	5	ENSCHIG00000024172	1	1103	2	14209	0.149233
GO:0070401	NADP+ binding	molecular_function	6	ENSCHIG00000017697	1	1103	2	14209	0.149233
GO:0070889	platelet alpha granule organization	biological_process	8	ENSCHIG00000013457	1	1103	2	14209	0.149233
GO:0010710	regulation of collagen catabolic process	biological_process	7	ENSCHIG00000004276	1	1103	2	14209	0.149233
GO:0006567	threonine catabolic process	biological_process	12	ENSCHIG00000026057	1	1103	2	14209	0.149233
GO:0007176	regulation of epidermal growth factor-activated receptor activity	biological_process	9	ENSCHIG00000026432	1	1103	2	14209	0.149233
GO:2000078	positive regulation of type B pancreatic cell development	biological_process	9	ENSCHIG00000015400	1	1103	2	14209	0.149233
GO:0015811	L-cystine transport	biological_process	12	ENSCHIG00000025336	1	1103	2	14209	0.149233
GO:0045179	apical cortex	cellular_component	9	ENSCHIG00000010964	1	1103	2	14209	0.149233
GO:0010715	regulation of extracellular matrix disassembly	biological_process	8	ENSCHIG00000023444	1	1103	2	14209	0.149233
GO:0006547	histidine metabolic process	biological_process	10	ENSCHIG00000010303	1	1103	2	14209	0.149233
GO:0038143	ERBB3:ERBB2 complex	cellular_component	6	ENSCHIG00000013969	1	1103	2	14209	0.149233
GO:0050805	negative regulation of synaptic transmission	biological_process	8	ENSCHIG00000026626	1	1103	2	14209	0.149233
GO:0002329	pre-B cell differentiation	biological_process	10	ENSCHIG00000015151	1	1103	2	14209	0.149233
GO:0006548	histidine catabolic process	biological_process	11	ENSCHIG00000010303	1	1103	2	14209	0.149233
GO:0072350	tricarboxylic acid metabolic process	biological_process	8	ENSCHIG00000000278	1	1103	2	14209	0.149233
GO:0004828	serine-tRNA ligase activity	molecular_function	7	ENSCHIG00000024636	1	1103	2	14209	0.149233
GO:0150062	complement-mediated synapse pruning	biological_process	7	ENSCHIG00000008320	1	1103	2	14209	0.149233
GO:0061513	glucose 6-phosphate:inorganic phosphate antiporter activity	molecular_function	8	ENSCHIG00000013351	1	1103	2	14209	0.149233
GO:0043047	single-stranded telomeric DNA binding	molecular_function	9	ENSCHIG00000019425	1	1103	2	14209	0.149233
GO:0019550	glutamate catabolic process to aspartate	biological_process	12	ENSCHIG00000013261	1	1103	2	14209	0.149233
GO:0000730	DNA recombinase assembly	biological_process	9	ENSCHIG00000026747	1	1103	2	14209	0.149233
GO:0005006	epidermal growth factor-activated receptor activity	molecular_function	10	ENSCHIG00000021066	1	1103	2	14209	0.149233
GO:0033026	negative regulation of mast cell apoptotic process	biological_process	7	ENSCHIG00000015345	1	1103	2	14209	0.149233
GO:0033133	positive regulation of glucokinase activity	biological_process	11	ENSCHIG00000015400	1	1103	2	14209	0.149233
GO:0005850	eukaryotic translation initiation factor 2 complex	cellular_component	4	ENSCHIG00000011066	1	1103	2	14209	0.149233
GO:1901532	regulation of hematopoietic progenitor cell differentiation	biological_process	7	ENSCHIG00000017776	1	1103	2	14209	0.149233
GO:0010430	fatty acid omega-oxidation	biological_process	11	ENSCHIG00000025518	1	1103	2	14209	0.149233
GO:0036245	cellular response to menadione	biological_process	7	ENSCHIG00000023271	1	1103	2	14209	0.149233
GO:0071962	mitotic sister chromatid cohesion, centromeric	biological_process	7	ENSCHIG00000011705	1	1103	2	14209	0.149233
GO:0006011	UDP-glucose metabolic process	biological_process	6	ENSCHIG00000021810	1	1103	2	14209	0.149233
GO:0042461	photoreceptor cell development	biological_process	7	ENSCHIG00000012000	1	1103	2	14209	0.149233
GO:0004450	isocitrate dehydrogenase (NADP+) activity	molecular_function	8	ENSCHIG00000018336	1	1103	2	14209	0.149233
GO:0071636	positive regulation of transforming growth factor beta production	biological_process	8	ENSCHIG00000026553	1	1103	2	14209	0.149233
GO:1901731	positive regulation of platelet aggregation	biological_process	10	ENSCHIG00000019052	1	1103	2	14209	0.149233
GO:0015747	urate transport	biological_process	9	ENSCHIG00000026295	1	1103	2	14209	0.149233
GO:0019787	ubiquitin-like protein transferase activity	molecular_function	5	ENSCHIG00000014930	1	1103	2	14209	0.149233
GO:0045054	constitutive secretory pathway	biological_process	8	ENSCHIG00000011228	1	1103	2	14209	0.149233
GO:1902499	positive regulation of protein autoubiquitination	biological_process	12	ENSCHIG00000021778	1	1103	2	14209	0.149233
GO:0046031	ADP metabolic process	biological_process	11	ENSCHIG00000015400	1	1103	2	14209	0.149233
GO:0034604	pyruvate dehydrogenase (NAD+) activity	molecular_function	8	ENSCHIG00000024053	1	1103	2	14209	0.149233
GO:0098706	iron ion import across cell outer membrane	biological_process	12	ENSCHIG00000020739	1	1103	2	14209	0.149233
GO:0019853	L-ascorbic acid biosynthetic process	biological_process	8	ENSCHIG00000005900	1	1103	2	14209	0.149233
GO:0110025	DNA strand resection involved in replication fork processing	biological_process	8	ENSCHIG00000021669	1	1103	2	14209	0.149233
GO:1904273	L-alanine import across plasma membrane	biological_process	13	ENSCHIG00000025336	1	1103	2	14209	0.149233
GO:0051958	methotrexate transport	biological_process	11	ENSCHIG00000020848	1	1103	2	14209	0.149233
GO:0051987	positive regulation of attachment of spindle microtubules to kinetochore	biological_process	8	ENSCHIG00000019782	1	1103	2	14209	0.149233
GO:0004360	glutamine-fructose-6-phosphate transaminase (isomerizing) activity	molecular_function	8	ENSCHIG00000025952	1	1103	2	14209	0.149233
GO:2000587	negative regulation of platelet-derived growth factor receptor-beta signaling pathway	biological_process	10	ENSCHIG00000021206	1	1103	2	14209	0.149233
GO:0004768	stearoyl-CoA 9-desaturase activity	molecular_function	8	ENSCHIG00000021254	1	1103	2	14209	0.149233
GO:0006591	ornithine metabolic process	biological_process	10	ENSCHIG00000017334	1	1103	2	14209	0.149233
GO:0021891	olfactory bulb interneuron development	biological_process	9	ENSCHIG00000017188	1	1103	2	14209	0.149233
GO:0070988	demethylation	biological_process	4	ENSCHIG00000020179	1	1103	2	14209	0.149233
GO:0019371	cyclooxygenase pathway	biological_process	12	ENSCHIG00000000527	1	1103	2	14209	0.149233
GO:0060819	inactivation of X chromosome by genetic imprinting	biological_process	10	ENSCHIG00000017751	1	1103	2	14209	0.149233
GO:0016403	dimethylargininase activity	molecular_function	7	ENSCHIG00000024596	1	1103	2	14209	0.149233
GO:0099039	sphingolipid translocation	biological_process	9	ENSCHIG00000024104	1	1103	2	14209	0.149233
GO:0007190	activation of adenylate cyclase activity	biological_process	6	ENSCHIG00000024371	1	1103	2	14209	0.149233
GO:0048020	CCR chemokine receptor binding	molecular_function	8	ENSCHIG00000018403	1	1103	2	14209	0.149233
GO:0005584	collagen type I trimer	cellular_component	6	ENSCHIG00000025647	1	1103	2	14209	0.149233
GO:0033065	Rad51C-XRCC3 complex	cellular_component	5	ENSCHIG00000015197	1	1103	2	14209	0.149233
GO:0007028	cytoplasm organization	biological_process	5	ENSCHIG00000019020	1	1103	2	14209	0.149233
GO:1905451	positive regulation of Fc-gamma receptor signaling pathway involved in phagocytosis	biological_process	8	ENSCHIG00000022485	1	1103	2	14209	0.149233
GO:0070996	type 1 melanocortin receptor binding	molecular_function	9	ENSCHIG00000005238	1	1103	2	14209	0.149233
GO:0006565	L-serine catabolic process	biological_process	12	ENSCHIG00000013438	1	1103	2	14209	0.149233
GO:0070194	synaptonemal complex disassembly	biological_process	6	ENSCHIG00000022851	1	1103	2	14209	0.149233
GO:0021798	forebrain dorsal/ventral pattern formation	biological_process	7	ENSCHIG00000027050	1	1103	2	14209	0.149233
GO:0006572	tyrosine catabolic process	biological_process	11	ENSCHIG00000012774	1	1103	2	14209	0.149233
GO:0048203	vesicle targeting, trans-Golgi to endosome	biological_process	6	ENSCHIG00000001992	1	1103	2	14209	0.149233
GO:0106072	negative regulation of adenylate cyclase-activating G protein-coupled receptor signaling pathway	biological_process	11	ENSCHIG00000005238	1	1103	2	14209	0.149233
GO:0035305	negative regulation of dephosphorylation	biological_process	10	ENSCHIG00000010086	1	1103	2	14209	0.149233
GO:0003874	6-pyruvoyltetrahydropterin synthase activity	molecular_function	7	ENSCHIG00000025544	1	1103	2	14209	0.149233
GO:0038156	interleukin-3-mediated signaling pathway	biological_process	7	ENSCHIG00000015345	1	1103	2	14209	0.149233
GO:0045026	plasma membrane fusion	biological_process	7	ENSCHIG00000013506	1	1103	2	14209	0.149233
GO:0021879	forebrain neuron differentiation	biological_process	8	ENSCHIG00000026731	1	1103	2	14209	0.149233
GO:0043589	skin morphogenesis	biological_process	6	ENSCHIG00000023662;ENSCHIG00000025647	2	1103	9	14209	0.150699
GO:0017119	Golgi transport complex	cellular_component	7	ENSCHIG00000006953;ENSCHIG00000025416	2	1103	9	14209	0.150699
GO:0008206	bile acid metabolic process	biological_process	7	ENSCHIG00000012775;ENSCHIG00000019616	2	1103	9	14209	0.150699
GO:0017116	single-stranded DNA-dependent ATP-dependent DNA helicase activity	molecular_function	12	ENSCHIG00000026747;ENSCHIG00000012709	2	1103	9	14209	0.150699
GO:0045178	basal part of cell	cellular_component	4	ENSCHIG00000021497;ENSCHIG00000004276	2	1103	9	14209	0.150699
GO:2000234	positive regulation of rRNA processing	biological_process	9	ENSCHIG00000007700;ENSCHIG00000022619	2	1103	9	14209	0.150699
GO:0061337	cardiac conduction	biological_process	9	ENSCHIG00000017388;ENSCHIG00000015236	2	1103	9	14209	0.150699
GO:0043517	positive regulation of DNA damage response, signal transduction by p53 class mediator	biological_process	11	ENSCHIG00000018645;ENSCHIG00000010637	2	1103	9	14209	0.150699
GO:0050884	neuromuscular process controlling posture	biological_process	7	ENSCHIG00000016331;ENSCHIG00000008913	2	1103	9	14209	0.150699
GO:0001841	neural tube formation	biological_process	8	ENSCHIG00000012538;ENSCHIG00000002236	2	1103	9	14209	0.150699
GO:0050773	regulation of dendrite development	biological_process	11	ENSCHIG00000007318;ENSCHIG00000016171	2	1103	9	14209	0.150699
GO:0042119	neutrophil activation	biological_process	8	ENSCHIG00000020991;ENSCHIG00000019718	2	1103	9	14209	0.150699
GO:0035871	protein K11-linked deubiquitination	biological_process	10	ENSCHIG00000007660;ENSCHIG00000017429	2	1103	9	14209	0.150699
GO:1900025	negative regulation of substrate adhesion-dependent cell spreading	biological_process	10	ENSCHIG00000001992;ENSCHIG00000019052	2	1103	9	14209	0.150699
GO:0003756	protein disulfide isomerase activity	molecular_function	7	ENSCHIG00000027236;ENSCHIG00000004836	2	1103	9	14209	0.150699
GO:0033173	calcineurin-NFAT signaling cascade	biological_process	8	ENSCHIG00000024973;ENSCHIG00000014803	2	1103	9	14209	0.150699
GO:0071850	mitotic cell cycle arrest	biological_process	6	ENSCHIG00000004276;ENSCHIG00000025000	2	1103	9	14209	0.150699
GO:0050850	positive regulation of calcium-mediated signaling	biological_process	10	ENSCHIG00000015151;ENSCHIG00000012455	2	1103	9	14209	0.150699
GO:0031527	filopodium membrane	cellular_component	6	ENSCHIG00000015227;ENSCHIG00000023428	2	1103	9	14209	0.150699
GO:0008409	5'-3' exonuclease activity	molecular_function	8	ENSCHIG00000021669;ENSCHIG00000019192	2	1103	9	14209	0.150699
GO:0005847	mRNA cleavage and polyadenylation specificity factor complex	cellular_component	5	ENSCHIG00000014313;ENSCHIG00000015833	2	1103	9	14209	0.150699
GO:0030670	phagocytic vesicle membrane	cellular_component	8	ENSCHIG00000021644;ENSCHIG00000011431	2	1103	9	14209	0.150699
GO:0070971	endoplasmic reticulum exit site	cellular_component	7	ENSCHIG00000016065;ENSCHIG00000021778	2	1103	9	14209	0.150699
GO:0033619	membrane protein proteolysis	biological_process	8	ENSCHIG00000020318;ENSCHIG00000026002	2	1103	9	14209	0.150699
GO:0006941	striated muscle contraction	biological_process	7	ENSCHIG00000021214;ENSCHIG00000016331	2	1103	9	14209	0.150699
GO:0090399	replicative senescence	biological_process	6	ENSCHIG00000025000;ENSCHIG00000010637	2	1103	9	14209	0.150699
GO:0030224	monocyte differentiation	biological_process	8	ENSCHIG00000019705;ENSCHIG00000015877	2	1103	9	14209	0.150699
GO:0016887	ATPase activity	molecular_function	9	ENSCHIG00000000392;ENSCHIG00000018428;ENSCHIG00000020280;ENSCHIG00000021214;ENSCHIG00000021431;ENSCHIG00000021983;ENSCHIG00000024104;ENSCHIG00000012709;ENSCHIG00000026906;ENSCHIG00000015177;ENSCHIG00000021072;ENSCHIG00000019705;ENSCHIG00000023422	13	1103	122	14209	0.151455
GO:0006468	protein phosphorylation	biological_process	9	ENSCHIG00000024763;ENSCHIG00000022746;ENSCHIG00000021778;ENSCHIG00000018314;ENSCHIG00000007318;ENSCHIG00000022851;ENSCHIG00000004209;ENSCHIG00000013860;ENSCHIG00000021390;ENSCHIG00000023444;ENSCHIG00000012326;ENSCHIG00000016057;ENSCHIG00000022907;ENSCHIG00000023341;ENSCHIG00000010964;ENSCHIG00000012924;ENSCHIG00000019391;ENSCHIG00000008115;ENSCHIG00000000143;ENSCHIG00000017144;ENSCHIG00000018680;…	46	1103	508	14209	0.152936
GO:0050808	synapse organization	biological_process	5	ENSCHIG00000015037;ENSCHIG00000000377;ENSCHIG00000026432;ENSCHIG00000011487	4	1103	27	14209	0.153266
GO:0019894	kinesin binding	molecular_function	6	ENSCHIG00000026294;ENSCHIG00000020649;ENSCHIG00000001689;ENSCHIG00000001992	4	1103	27	14209	0.153266
GO:0010468	regulation of gene expression	biological_process	7	ENSCHIG00000019080;ENSCHIG00000018029;ENSCHIG00000013245;ENSCHIG00000022746;ENSCHIG00000021778;ENSCHIG00000020649;ENSCHIG00000022100;ENSCHIG00000023784;ENSCHIG00000010157;ENSCHIG00000018423;ENSCHIG00000026432;ENSCHIG00000022148;ENSCHIG00000000317;ENSCHIG00000016317;ENSCHIG00000017188;ENSCHIG00000022485	16	1103	156	14209	0.153621
GO:0016311	dephosphorylation	biological_process	7	ENSCHIG00000026941;ENSCHIG00000020432;ENSCHIG00000022600;ENSCHIG00000019949;ENSCHIG00000022485;ENSCHIG00000017023;ENSCHIG00000013625;ENSCHIG00000012348;ENSCHIG00000010789;ENSCHIG00000026150;ENSCHIG00000018178;ENSCHIG00000015918;ENSCHIG00000011127;ENSCHIG00000010140;ENSCHIG00000017604	15	1103	145	14209	0.155348
GO:0030674	protein binding, bridging	molecular_function	5	ENSCHIG00000026454;ENSCHIG00000013676;ENSCHIG00000025647;ENSCHIG00000022980;ENSCHIG00000013584	5	1103	37	14209	0.155952
GO:0043197	dendritic spine	cellular_component	7	ENSCHIG00000010182;ENSCHIG00000026432;ENSCHIG00000016305;ENSCHIG00000025667;ENSCHIG00000012455	5	1103	37	14209	0.155952
GO:0051726	regulation of cell cycle	biological_process	6	ENSCHIG00000026950;ENSCHIG00000025000;ENSCHIG00000022485;ENSCHIG00000004699;ENSCHIG00000019616;ENSCHIG00000019782;ENSCHIG00000020540;ENSCHIG00000006945;ENSCHIG00000023441	9	1103	79	14209	0.157869
GO:0005783	endoplasmic reticulum	cellular_component	6	ENSCHIG00000026679;ENSCHIG00000023946;ENSCHIG00000021778;ENSCHIG00000014488;ENSCHIG00000021526;ENSCHIG00000019839;ENSCHIG00000014858;ENSCHIG00000006738;ENSCHIG00000013043;ENSCHIG00000015604;ENSCHIG00000007818;ENSCHIG00000020365;ENSCHIG00000026381;ENSCHIG00000017480;ENSCHIG00000018932;ENSCHIG00000004184;ENSCHIG00000025647;ENSCHIG00000011934;ENSCHIG00000011304;ENSCHIG00000024810;ENSCHIG00000016543;…	62	1103	703	14209	0.158153
GO:0030036	actin cytoskeleton organization	biological_process	7	ENSCHIG00000019052;ENSCHIG00000013979;ENSCHIG00000016281;ENSCHIG00000026753;ENSCHIG00000021290;ENSCHIG00000006867;ENSCHIG00000021644;ENSCHIG00000013676;ENSCHIG00000013173;ENSCHIG00000017528	10	1103	90	14209	0.159084
GO:0031012	extracellular matrix	cellular_component	4	ENSCHIG00000009836;ENSCHIG00000020764;ENSCHIG00000026988;ENSCHIG00000024776;ENSCHIG00000012140;ENSCHIG00000026836;ENSCHIG00000020972;ENSCHIG00000015608;ENSCHIG00000017819;ENSCHIG00000022338	10	1103	90	14209	0.159084
GO:0006509	membrane protein ectodomain proteolysis	biological_process	9	ENSCHIG00000019839;ENSCHIG00000020318;ENSCHIG00000019705	3	1103	18	14209	0.159567
GO:0002218	activation of innate immune response	biological_process	5	ENSCHIG00000012853;ENSCHIG00000022746;ENSCHIG00000023123	3	1103	18	14209	0.159567
GO:0043393	regulation of protein binding	biological_process	6	ENSCHIG00000006678;ENSCHIG00000022851;ENSCHIG00000026432	3	1103	18	14209	0.159567
GO:0060828	regulation of canonical Wnt signaling pathway	biological_process	9	ENSCHIG00000011392;ENSCHIG00000021778;ENSCHIG00000011326	3	1103	18	14209	0.159567
GO:0097730	non-motile cilium	cellular_component	5	ENSCHIG00000008748;ENSCHIG00000016148;ENSCHIG00000024371	3	1103	18	14209	0.159567
GO:0030507	spectrin binding	molecular_function	6	ENSCHIG00000022485;ENSCHIG00000019052;ENSCHIG00000015236	3	1103	18	14209	0.159567
GO:0030279	negative regulation of ossification	biological_process	7	ENSCHIG00000020969;ENSCHIG00000024661;ENSCHIG00000019903	3	1103	18	14209	0.159567
GO:0045862	positive regulation of proteolysis	biological_process	9	ENSCHIG00000023444;ENSCHIG00000022851;ENSCHIG00000015400	3	1103	18	14209	0.159567
GO:0016831	carboxy-lyase activity	molecular_function	6	ENSCHIG00000004184;ENSCHIG00000013689;ENSCHIG00000024702	3	1103	18	14209	0.159567
GO:0047485	protein N-terminus binding	molecular_function	5	ENSCHIG00000022373;ENSCHIG00000013584;ENSCHIG00000012326;ENSCHIG00000022980;ENSCHIG00000023969;ENSCHIG00000025000;ENSCHIG00000026215	7	1103	58	14209	0.16089
GO:0032259	methylation	biological_process	4	ENSCHIG00000005780;ENSCHIG00000005405;ENSCHIG00000013448;ENSCHIG00000012137;ENSCHIG00000000324;ENSCHIG00000018396;ENSCHIG00000009917;ENSCHIG00000001854;ENSCHIG00000001018;ENSCHIG00000008507;ENSCHIG00000005751;ENSCHIG00000018299;ENSCHIG00000007700	13	1103	124	14209	0.164913
GO:0036464	cytoplasmic ribonucleoprotein granule	cellular_component	7	ENSCHIG00000013173;ENSCHIG00000010086;ENSCHIG00000019905;ENSCHIG00000022988;ENSCHIG00000026002;ENSCHIG00000023714	6	1103	48	14209	0.165697
GO:0050821	protein stabilization	biological_process	6	ENSCHIG00000023583;ENSCHIG00000019546;ENSCHIG00000020957;ENSCHIG00000015037;ENSCHIG00000025000;ENSCHIG00000011392;ENSCHIG00000022600;ENSCHIG00000023767;ENSCHIG00000026339;ENSCHIG00000023946;ENSCHIG00000015359;ENSCHIG00000000610	12	1103	113	14209	0.166161
GO:0016829	lyase activity	molecular_function	4	ENSCHIG00000010303;ENSCHIG00000024702;ENSCHIG00000015939;ENSCHIG00000024777;ENSCHIG00000004184;ENSCHIG00000023596;ENSCHIG00000022673;ENSCHIG00000025544;ENSCHIG00000011304;ENSCHIG00000013689	10	1103	91	14209	0.167148
GO:0043235	receptor complex	cellular_component	4	ENSCHIG00000025833;ENSCHIG00000009690;ENSCHIG00000026432;ENSCHIG00000015227;ENSCHIG00000007818;ENSCHIG00000010637;ENSCHIG00000024921;ENSCHIG00000008956;ENSCHIG00000017604;ENSCHIG00000013969	10	1103	91	14209	0.167148
GO:0030246	carbohydrate binding	molecular_function	4	ENSCHIG00000021250;ENSCHIG00000010637;ENSCHIG00000015672;ENSCHIG00000015151;ENSCHIG00000024703;ENSCHIG00000010541;ENSCHIG00000016331;ENSCHIG00000025064;ENSCHIG00000005588;ENSCHIG00000023775	10	1103	91	14209	0.167148
GO:0001558	regulation of cell growth	biological_process	6	ENSCHIG00000017723;ENSCHIG00000011466;ENSCHIG00000016323;ENSCHIG00000011607	4	1103	28	14209	0.168541
GO:0017048	Rho GTPase binding	molecular_function	9	ENSCHIG00000013979;ENSCHIG00000010086;ENSCHIG00000013173;ENSCHIG00000021778	4	1103	28	14209	0.168541
GO:0006644	phospholipid metabolic process	biological_process	7	ENSCHIG00000026941;ENSCHIG00000015709;ENSCHIG00000027239;ENSCHIG00000022600	4	1103	28	14209	0.168541
GO:0003684	damaged DNA binding	molecular_function	7	ENSCHIG00000022673;ENSCHIG00000026740;ENSCHIG00000024777;ENSCHIG00000012853;ENSCHIG00000023662	5	1103	38	14209	0.16889
GO:0031594	neuromuscular junction	cellular_component	4	ENSCHIG00000021826;ENSCHIG00000024661;ENSCHIG00000017630;ENSCHIG00000019705;ENSCHIG00000026432	5	1103	38	14209	0.16889
GO:0007059	chromosome segregation	biological_process	4	ENSCHIG00000021688;ENSCHIG00000026636;ENSCHIG00000020706;ENSCHIG00000012478;ENSCHIG00000026740;ENSCHIG00000022980	6	1103	49	14209	0.177305
GO:0008021	synaptic vesicle	cellular_component	4	ENSCHIG00000026432;ENSCHIG00000021778;ENSCHIG00000021688;ENSCHIG00000010943;ENSCHIG00000016305;ENSCHIG00000008367	6	1103	49	14209	0.177305
GO:0000775	chromosome, centromeric region	cellular_component	7	ENSCHIG00000021688;ENSCHIG00000014036;ENSCHIG00000022851;ENSCHIG00000020706;ENSCHIG00000022907;ENSCHIG00000026636	6	1103	49	14209	0.177305
GO:0006882	cellular zinc ion homeostasis	biological_process	12	ENSCHIG00000013860;ENSCHIG00000011934	2	1103	10	14209	0.179115
GO:0015701	bicarbonate transport	biological_process	9	ENSCHIG00000017388;ENSCHIG00000011959	2	1103	10	14209	0.179115
GO:0004693	cyclin-dependent protein serine/threonine kinase activity	molecular_function	9	ENSCHIG00000026950;ENSCHIG00000006945	2	1103	10	14209	0.179115
GO:0043069	negative regulation of programmed cell death	biological_process	8	ENSCHIG00000017630;ENSCHIG00000023271	2	1103	10	14209	0.179115
GO:0010804	negative regulation of tumor necrosis factor-mediated signaling pathway	biological_process	10	ENSCHIG00000009477;ENSCHIG00000026626	2	1103	10	14209	0.179115
GO:0031258	lamellipodium membrane	cellular_component	6	ENSCHIG00000023428;ENSCHIG00000004276	2	1103	10	14209	0.179115
GO:0007512	adult heart development	biological_process	7	ENSCHIG00000010363;ENSCHIG00000021214	2	1103	10	14209	0.179115
GO:0034453	microtubule anchoring	biological_process	8	ENSCHIG00000023724;ENSCHIG00000024326	2	1103	10	14209	0.179115
GO:0044237	cellular metabolic process	biological_process	4	ENSCHIG00000015301;ENSCHIG00000000324	2	1103	10	14209	0.179115
GO:0048646	anatomical structure formation involved in morphogenesis	biological_process	4	ENSCHIG00000023662;ENSCHIG00000024662	2	1103	10	14209	0.179115
GO:0071404	cellular response to low-density lipoprotein particle stimulus	biological_process	6	ENSCHIG00000015877;ENSCHIG00000015345	2	1103	10	14209	0.179115
GO:0035994	response to muscle stretch	biological_process	6	ENSCHIG00000018645;ENSCHIG00000010157	2	1103	10	14209	0.179115
GO:0000422	autophagy of mitochondrion	biological_process	7	ENSCHIG00000018813;ENSCHIG00000017429	2	1103	10	14209	0.179115
GO:0031290	retinal ganglion cell axon guidance	biological_process	7	ENSCHIG00000005276;ENSCHIG00000015568	2	1103	10	14209	0.179115
GO:0016811	hydrolase activity, acting on carbon-nitrogen (but not peptide) bonds, in linear amides	molecular_function	6	ENSCHIG00000012398;ENSCHIG00000006384	2	1103	10	14209	0.179115
GO:0046039	GTP metabolic process	biological_process	11	ENSCHIG00000024481;ENSCHIG00000021778	2	1103	10	14209	0.179115
GO:0040029	regulation of gene expression, epigenetic	biological_process	8	ENSCHIG00000021411;ENSCHIG00000022148	2	1103	10	14209	0.179115
GO:1902236	negative regulation of endoplasmic reticulum stress-induced intrinsic apoptotic signaling pathway	biological_process	9	ENSCHIG00000021778;ENSCHIG00000023946	2	1103	10	14209	0.179115
GO:0045721	negative regulation of gluconeogenesis	biological_process	11	ENSCHIG00000026626;ENSCHIG00000025892	2	1103	10	14209	0.179115
GO:0008143	poly(A) binding	molecular_function	9	ENSCHIG00000023714;ENSCHIG00000013092	2	1103	10	14209	0.179115
GO:0000307	cyclin-dependent protein kinase holoenzyme complex	cellular_component	5	ENSCHIG00000026950;ENSCHIG00000006945	2	1103	10	14209	0.179115
GO:0006779	porphyrin-containing compound biosynthetic process	biological_process	8	ENSCHIG00000015939;ENSCHIG00000015177	2	1103	10	14209	0.179115
GO:0010667	negative regulation of cardiac muscle cell apoptotic process	biological_process	12	ENSCHIG00000021206;ENSCHIG00000020969	2	1103	10	14209	0.179115
GO:0000030	mannosyltransferase activity	molecular_function	7	ENSCHIG00000018932;ENSCHIG00000024383	2	1103	10	14209	0.179115
GO:0060213	positive regulation of nuclear-transcribed mRNA poly(A) tail shortening	biological_process	11	ENSCHIG00000017337;ENSCHIG00000023714	2	1103	10	14209	0.179115
GO:0008509	anion transmembrane transporter activity	molecular_function	6	ENSCHIG00000015677;ENSCHIG00000017388	2	1103	10	14209	0.179115
GO:0030008	TRAPP complex	cellular_component	5	ENSCHIG00000011228;ENSCHIG00000010164	2	1103	10	14209	0.179115
GO:0032793	positive regulation of CREB transcription factor activity	biological_process	7	ENSCHIG00000007318;ENSCHIG00000026553	2	1103	10	14209	0.179115
GO:0018230	peptidyl-L-cysteine S-palmitoylation	biological_process	12	ENSCHIG00000014862;ENSCHIG00000000610	2	1103	10	14209	0.179115
GO:0004467	long-chain fatty acid-CoA ligase activity	molecular_function	8	ENSCHIG00000027144;ENSCHIG00000016543	2	1103	10	14209	0.179115
GO:0016064	immunoglobulin mediated immune response	biological_process	8	ENSCHIG00000014130;ENSCHIG00000015345	2	1103	10	14209	0.179115
GO:0072006	nephron development	biological_process	5	ENSCHIG00000015227;ENSCHIG00000021564	2	1103	10	14209	0.179115
GO:0030520	intracellular estrogen receptor signaling pathway	biological_process	7	ENSCHIG00000011683;ENSCHIG00000008507	2	1103	10	14209	0.179115
GO:0036120	cellular response to platelet-derived growth factor stimulus	biological_process	6	ENSCHIG00000010086;ENSCHIG00000017528	2	1103	10	14209	0.179115
GO:2000300	regulation of synaptic vesicle exocytosis	biological_process	7	ENSCHIG00000016305;ENSCHIG00000021778;ENSCHIG00000021826	3	1103	19	14209	0.179215
GO:0021549	cerebellum development	biological_process	5	ENSCHIG00000012455;ENSCHIG00000027050;ENSCHIG00000025000	3	1103	19	14209	0.179215
GO:0071158	positive regulation of cell cycle arrest	biological_process	9	ENSCHIG00000025000;ENSCHIG00000004276;ENSCHIG00000026740	3	1103	19	14209	0.179215
GO:0051537	2 iron, 2 sulfur cluster binding	molecular_function	6	ENSCHIG00000015939;ENSCHIG00000008486;ENSCHIG00000020675	3	1103	19	14209	0.179215
GO:0017056	structural constituent of nuclear pore	molecular_function	4	ENSCHIG00000023148;ENSCHIG00000021564;ENSCHIG00000005292	3	1103	19	14209	0.179215
GO:0006259	DNA metabolic process	biological_process	7	ENSCHIG00000018237;ENSCHIG00000026747;ENSCHIG00000022903	3	1103	19	14209	0.179215
GO:0045662	negative regulation of myoblast differentiation	biological_process	8	ENSCHIG00000020991;ENSCHIG00000022964;ENSCHIG00000008797	3	1103	19	14209	0.179215
GO:0070412	R-SMAD binding	molecular_function	6	ENSCHIG00000013584;ENSCHIG00000018645;ENSCHIG00000021206	3	1103	19	14209	0.179215
GO:0035307	positive regulation of protein dephosphorylation	biological_process	10	ENSCHIG00000018428;ENSCHIG00000026784;ENSCHIG00000018151	3	1103	19	14209	0.179215
GO:0016324	apical plasma membrane	cellular_component	5	ENSCHIG00000010349;ENSCHIG00000020870;ENSCHIG00000011959;ENSCHIG00000023337;ENSCHIG00000021497;ENSCHIG00000010964;ENSCHIG00000022809;ENSCHIG00000024792;ENSCHIG00000015043;ENSCHIG00000016171;ENSCHIG00000020848;ENSCHIG00000026295;ENSCHIG00000013969;ENSCHIG00000005900	14	1103	138	14209	0.183552
GO:0007249	I-kappaB kinase/NF-kappaB signaling	biological_process	6	ENSCHIG00000013173;ENSCHIG00000018136;ENSCHIG00000020978;ENSCHIG00000010157	4	1103	29	14209	0.184323
GO:0005789	endoplasmic reticulum membrane	cellular_component	5	ENSCHIG00000026381;ENSCHIG00000024383;ENSCHIG00000005238;ENSCHIG00000007516;ENSCHIG00000027236;ENSCHIG00000020365;ENSCHIG00000024810;ENSCHIG00000023946;ENSCHIG00000012296;ENSCHIG00000013043;ENSCHIG00000009502;ENSCHIG00000018932;ENSCHIG00000016543;ENSCHIG00000007818;ENSCHIG00000023596;ENSCHIG00000021254;ENSCHIG00000020594;ENSCHIG00000011304;ENSCHIG00000006738;ENSCHIG00000010320;ENSCHIG00000019140;…	33	1103	362	14209	0.188872
GO:0006469	negative regulation of protein kinase activity	biological_process	11	ENSCHIG00000011392;ENSCHIG00000015037;ENSCHIG00000015975;ENSCHIG00000026415;ENSCHIG00000022485;ENSCHIG00000023724	6	1103	50	14209	0.18923
GO:0050790	regulation of catalytic activity	biological_process	5	ENSCHIG00000027101;ENSCHIG00000017630;ENSCHIG00000024073;ENSCHIG00000024309;ENSCHIG00000020382;ENSCHIG00000019616	6	1103	50	14209	0.18923
GO:0043025	neuronal cell body	cellular_component	5	ENSCHIG00000015236;ENSCHIG00000022841;ENSCHIG00000016171;ENSCHIG00000021778;ENSCHIG00000002956;ENSCHIG00000014589;ENSCHIG00000020195;ENSCHIG00000014257;ENSCHIG00000026553;ENSCHIG00000017772;ENSCHIG00000000377	11	1103	105	14209	0.190758
GO:0006915	apoptotic process	biological_process	6	ENSCHIG00000025000;ENSCHIG00000012534;ENSCHIG00000020211;ENSCHIG00000023904;ENSCHIG00000016843;ENSCHIG00000015400;ENSCHIG00000015239;ENSCHIG00000026381;ENSCHIG00000019080;ENSCHIG00000024172;ENSCHIG00000020407;ENSCHIG00000017858;ENSCHIG00000026002;ENSCHIG00000022980;ENSCHIG00000017630;ENSCHIG00000020675;ENSCHIG00000023662	17	1103	174	14209	0.193544
GO:0006897	endocytosis	biological_process	7	ENSCHIG00000018297;ENSCHIG00000010637;ENSCHIG00000014859;ENSCHIG00000017589;ENSCHIG00000015324;ENSCHIG00000023775;ENSCHIG00000024661;ENSCHIG00000026432;ENSCHIG00000021778;ENSCHIG00000020739;ENSCHIG00000023058;ENSCHIG00000023130	12	1103	117	14209	0.196405
GO:0051015	actin filament binding	molecular_function	7	ENSCHIG00000019705;ENSCHIG00000023929;ENSCHIG00000017528;ENSCHIG00000016083;ENSCHIG00000016585;ENSCHIG00000021214;ENSCHIG00000023428;ENSCHIG00000021644;ENSCHIG00000007953;ENSCHIG00000013676;ENSCHIG00000015146	11	1103	106	14209	0.199016
GO:0015297	antiporter activity	molecular_function	7	ENSCHIG00000017388;ENSCHIG00000010684;ENSCHIG00000025545	3	1103	20	14209	0.199471
GO:0042157	lipoprotein metabolic process	biological_process	7	ENSCHIG00000024104;ENSCHIG00000021348;ENSCHIG00000024340	3	1103	20	14209	0.199471
GO:0005669	transcription factor TFIID complex	cellular_component	7	ENSCHIG00000022980;ENSCHIG00000012326;ENSCHIG00000025000	3	1103	20	14209	0.199471
GO:0005657	replication fork	cellular_component	6	ENSCHIG00000021669;ENSCHIG00000025000;ENSCHIG00000015197	3	1103	20	14209	0.199471
GO:0043531	ADP binding	molecular_function	9	ENSCHIG00000024557;ENSCHIG00000021983;ENSCHIG00000019705	3	1103	20	14209	0.199471
GO:2001244	positive regulation of intrinsic apoptotic signaling pathway	biological_process	10	ENSCHIG00000025000;ENSCHIG00000013860;ENSCHIG00000026381	3	1103	20	14209	0.199471
GO:0097546	ciliary base	cellular_component	5	ENSCHIG00000008748;ENSCHIG00000011326;ENSCHIG00000025667	3	1103	20	14209	0.199471
GO:0051781	positive regulation of cell division	biological_process	7	ENSCHIG00000026836;ENSCHIG00000020969;ENSCHIG00000019782	3	1103	20	14209	0.199471
GO:0042475	odontogenesis of dentin-containing tooth	biological_process	7	ENSCHIG00000024661;ENSCHIG00000016855;ENSCHIG00000020211;ENSCHIG00000023662	4	1103	30	14209	0.200562
GO:0050890	cognition	biological_process	6	ENSCHIG00000024827;ENSCHIG00000026432;ENSCHIG00000012632;ENSCHIG00000025336	4	1103	30	14209	0.200562
GO:0072593	reactive oxygen species metabolic process	biological_process	5	ENSCHIG00000021778;ENSCHIG00000017858;ENSCHIG00000016843;ENSCHIG00000010637	4	1103	30	14209	0.200562
GO:0051865	protein autoubiquitination	biological_process	12	ENSCHIG00000015917;ENSCHIG00000026740;ENSCHIG00000021526;ENSCHIG00000013191;ENSCHIG00000016054;ENSCHIG00000025502	6	1103	51	14209	0.201454
GO:0002244	hematopoietic progenitor cell differentiation	biological_process	6	ENSCHIG00000014394;ENSCHIG00000022485;ENSCHIG00000019949;ENSCHIG00000025000;ENSCHIG00000011656;ENSCHIG00000016855	6	1103	51	14209	0.201454
GO:0006979	response to oxidative stress	biological_process	5	ENSCHIG00000026432;ENSCHIG00000021778;ENSCHIG00000000527;ENSCHIG00000025000;ENSCHIG00000022755;ENSCHIG00000022673;ENSCHIG00000022980	7	1103	62	14209	0.203672
GO:0008017	microtubule binding	molecular_function	7	ENSCHIG00000017144;ENSCHIG00000019020;ENSCHIG00000026294;ENSCHIG00000014862;ENSCHIG00000022673;ENSCHIG00000022851;ENSCHIG00000016531;ENSCHIG00000021688;ENSCHIG00000020211;ENSCHIG00000011387;ENSCHIG00000012000;ENSCHIG00000024172;ENSCHIG00000014453;ENSCHIG00000024777;ENSCHIG00000015852;ENSCHIG00000017564	16	1103	164	14209	0.204001
GO:0005102	signaling receptor binding	molecular_function	5	ENSCHIG00000025944;ENSCHIG00000011086;ENSCHIG00000026381;ENSCHIG00000024763;ENSCHIG00000026626;ENSCHIG00000022485;ENSCHIG00000026432;ENSCHIG00000022964;ENSCHIG00000018428;ENSCHIG00000017334;ENSCHIG00000009903;ENSCHIG00000016305;ENSCHIG00000019052;ENSCHIG00000024104;ENSCHIG00000013633	15	1103	153	14209	0.208118
GO:0050860	negative regulation of T cell receptor signaling pathway	biological_process	10	ENSCHIG00000010789;ENSCHIG00000019949	2	1103	11	14209	0.208241
GO:0035584	calcium-mediated signaling using intracellular calcium source	biological_process	8	ENSCHIG00000022485;ENSCHIG00000019052	2	1103	11	14209	0.208241
GO:0061351	neural precursor cell proliferation	biological_process	4	ENSCHIG00000011326;ENSCHIG00000024178	2	1103	11	14209	0.208241
GO:0006891	intra-Golgi vesicle-mediated transport	biological_process	8	ENSCHIG00000025416;ENSCHIG00000006953	2	1103	11	14209	0.208241
GO:0004806	triglyceride lipase activity	molecular_function	7	ENSCHIG00000020815;ENSCHIG00000025751	2	1103	11	14209	0.208241
GO:0044183	protein folding chaperone	molecular_function	3	ENSCHIG00000014130;ENSCHIG00000015975	2	1103	11	14209	0.208241
GO:0071168	protein localization to chromatin	biological_process	9	ENSCHIG00000022851;ENSCHIG00000008507	2	1103	11	14209	0.208241
GO:0008483	transaminase activity	molecular_function	6	ENSCHIG00000013261;ENSCHIG00000026349	2	1103	11	14209	0.208241
GO:0007422	peripheral nervous system development	biological_process	6	ENSCHIG00000013969;ENSCHIG00000024973	2	1103	11	14209	0.208241
GO:0005666	RNA polymerase III complex	cellular_component	8	ENSCHIG00000000352;ENSCHIG00000022431	2	1103	11	14209	0.208241
GO:0000400	four-way junction DNA binding	molecular_function	8	ENSCHIG00000015197;ENSCHIG00000013584	2	1103	11	14209	0.208241
GO:0051279	regulation of release of sequestered calcium ion into cytosol	biological_process	7	ENSCHIG00000019949;ENSCHIG00000021644	2	1103	11	14209	0.208241
GO:0031492	nucleosomal DNA binding	molecular_function	8	ENSCHIG00000021411;ENSCHIG00000009386	2	1103	11	14209	0.208241
GO:0043113	receptor clustering	biological_process	6	ENSCHIG00000015037;ENSCHIG00000024661	2	1103	11	14209	0.208241
GO:0010801	negative regulation of peptidyl-threonine phosphorylation	biological_process	11	ENSCHIG00000019052;ENSCHIG00000019782	2	1103	11	14209	0.208241
GO:0045580	regulation of T cell differentiation	biological_process	9	ENSCHIG00000020978;ENSCHIG00000021557	2	1103	11	14209	0.208241
GO:0097060	synaptic membrane	cellular_component	4	ENSCHIG00000022510;ENSCHIG00000015227	2	1103	11	14209	0.208241
GO:1903358	regulation of Golgi organization	biological_process	8	ENSCHIG00000026215;ENSCHIG00000017794	2	1103	11	14209	0.208241
GO:0031167	rRNA methylation	biological_process	13	ENSCHIG00000007700;ENSCHIG00000013448	2	1103	11	14209	0.208241
GO:0061099	negative regulation of protein tyrosine kinase activity	biological_process	12	ENSCHIG00000023724;ENSCHIG00000022485	2	1103	11	14209	0.208241
GO:0000800	lateral element	cellular_component	7	ENSCHIG00000026740;ENSCHIG00000026747	2	1103	11	14209	0.208241
GO:0045088	regulation of innate immune response	biological_process	7	ENSCHIG00000017011;ENSCHIG00000020432	2	1103	11	14209	0.208241
GO:0006661	phosphatidylinositol biosynthetic process	biological_process	10	ENSCHIG00000027144;ENSCHIG00000023106	2	1103	11	14209	0.208241
GO:0098911	regulation of ventricular cardiac muscle cell action potential	biological_process	12	ENSCHIG00000020827;ENSCHIG00000016083	2	1103	11	14209	0.208241
GO:0071711	basement membrane organization	biological_process	7	ENSCHIG00000022125;ENSCHIG00000024172	2	1103	11	14209	0.208241
GO:1904047	S-adenosyl-L-methionine binding	molecular_function	5	ENSCHIG00000013448;ENSCHIG00000005780	2	1103	11	14209	0.208241
GO:0051604	protein maturation	biological_process	7	ENSCHIG00000026339;ENSCHIG00000019354	2	1103	11	14209	0.208241
GO:0010569	regulation of double-strand break repair via homologous recombination	biological_process	10	ENSCHIG00000026747;ENSCHIG00000025871	2	1103	11	14209	0.208241
GO:0004602	glutathione peroxidase activity	molecular_function	5	ENSCHIG00000015112;ENSCHIG00000022755	2	1103	11	14209	0.208241
GO:0007568	aging	biological_process	4	ENSCHIG00000008913;ENSCHIG00000022980	2	1103	11	14209	0.208241
GO:0010595	positive regulation of endothelial cell migration	biological_process	10	ENSCHIG00000020972;ENSCHIG00000026836;ENSCHIG00000013173;ENSCHIG00000008339;ENSCHIG00000024776	5	1103	41	14209	0.209998
GO:0005882	intermediate filament	cellular_component	7	ENSCHIG00000025336;ENSCHIG00000013360;ENSCHIG00000020459;ENSCHIG00000015503;ENSCHIG00000023628	5	1103	41	14209	0.209998
GO:0048471	perinuclear region of cytoplasm	cellular_component	6	ENSCHIG00000016323;ENSCHIG00000022100;ENSCHIG00000017528;ENSCHIG00000023929;ENSCHIG00000023302;ENSCHIG00000017589;ENSCHIG00000021497;ENSCHIG00000026747;ENSCHIG00000024104;ENSCHIG00000026432;ENSCHIG00000015197;ENSCHIG00000013765;ENSCHIG00000021906;ENSCHIG00000025367;ENSCHIG00000010508;ENSCHIG00000015852;ENSCHIG00000018029;ENSCHIG00000016802;ENSCHIG00000002956;ENSCHIG00000019052;ENSCHIG00000014257;…	29	1103	319	14209	0.211311
GO:0042802	identical protein binding	molecular_function	5	ENSCHIG00000026747;ENSCHIG00000012570;ENSCHIG00000012230;ENSCHIG00000026740;ENSCHIG00000015345;ENSCHIG00000023558;ENSCHIG00000020706;ENSCHIG00000021688;ENSCHIG00000022836;ENSCHIG00000021669;ENSCHIG00000022807;ENSCHIG00000012455;ENSCHIG00000004276;ENSCHIG00000026626;ENSCHIG00000021644;ENSCHIG00000017936;ENSCHIG00000011683;ENSCHIG00000007953;ENSCHIG00000025518;ENSCHIG00000008339;ENSCHIG00000013438;…	80	1103	943	14209	0.212144
GO:0007409	axonogenesis	biological_process	9	ENSCHIG00000015236;ENSCHIG00000015037;ENSCHIG00000021120;ENSCHIG00000008913;ENSCHIG00000020049;ENSCHIG00000026432	6	1103	52	14209	0.213957
GO:0007224	smoothened signaling pathway	biological_process	6	ENSCHIG00000020491;ENSCHIG00000011326;ENSCHIG00000006678;ENSCHIG00000012000;ENSCHIG00000027050;ENSCHIG00000012499	6	1103	52	14209	0.213957
GO:0050731	positive regulation of peptidyl-tyrosine phosphorylation	biological_process	11	ENSCHIG00000025000;ENSCHIG00000015151;ENSCHIG00000012455;ENSCHIG00000022600;ENSCHIG00000022485;ENSCHIG00000024661;ENSCHIG00000014130	7	1103	63	14209	0.214995
GO:0006631	fatty acid metabolic process	biological_process	9	ENSCHIG00000011304;ENSCHIG00000009640;ENSCHIG00000023596;ENSCHIG00000026740;ENSCHIG00000018122;ENSCHIG00000025667;ENSCHIG00000015407	7	1103	63	14209	0.214995
GO:0002376	immune system process	biological_process	3	ENSCHIG00000018922;ENSCHIG00000023778;ENSCHIG00000017011;ENSCHIG00000008320;ENSCHIG00000021630;ENSCHIG00000016536;ENSCHIG00000021983	7	1103	63	14209	0.214995
GO:0030728	ovulation	biological_process	5	ENSCHIG00000024172	1	1103	3	14209	0.215285
GO:0070997	neuron death	biological_process	5	ENSCHIG00000021778	1	1103	3	14209	0.215285
GO:1902263	apoptotic process involved in embryonic digit morphogenesis	biological_process	9	ENSCHIG00000020211	1	1103	3	14209	0.215285
GO:0042985	negative regulation of amyloid precursor protein biosynthetic process	biological_process	10	ENSCHIG00000019839	1	1103	3	14209	0.215285
GO:0060056	mammary gland involution	biological_process	5	ENSCHIG00000011607	1	1103	3	14209	0.215285
GO:0008139	nuclear localization sequence binding	molecular_function	7	ENSCHIG00000010157	1	1103	3	14209	0.215285
GO:0008626	granzyme-mediated apoptotic signaling pathway	biological_process	6	ENSCHIG00000016843	1	1103	3	14209	0.215285
GO:0006103	2-oxoglutarate metabolic process	biological_process	9	ENSCHIG00000022569	1	1103	3	14209	0.215285
GO:0005007	fibroblast growth factor-activated receptor activity	molecular_function	10	ENSCHIG00000023444	1	1103	3	14209	0.215285
GO:0015651	quaternary ammonium group transmembrane transporter activity	molecular_function	8	ENSCHIG00000023337	1	1103	3	14209	0.215285
GO:0033192	calmodulin-dependent protein phosphatase activity	molecular_function	11	ENSCHIG00000014803	1	1103	3	14209	0.215285
GO:0039552	RIG-I binding	molecular_function	6	ENSCHIG00000017729	1	1103	3	14209	0.215285
GO:0097056	selenocysteinyl-tRNA(Sec) biosynthetic process	biological_process	11	ENSCHIG00000024636	1	1103	3	14209	0.215285
GO:0097035	regulation of membrane lipid distribution	biological_process	6	ENSCHIG00000025777	1	1103	3	14209	0.215285
GO:0031092	platelet alpha granule membrane	cellular_component	8	ENSCHIG00000020972	1	1103	3	14209	0.215285
GO:0030174	regulation of DNA-dependent DNA replication initiation	biological_process	9	ENSCHIG00000012478	1	1103	3	14209	0.215285
GO:0000052	citrulline metabolic process	biological_process	10	ENSCHIG00000024596	1	1103	3	14209	0.215285
GO:0021520	spinal cord motor neuron cell fate specification	biological_process	7	ENSCHIG00000015568	1	1103	3	14209	0.215285
GO:0004144	diacylglycerol O-acyltransferase activity	molecular_function	9	ENSCHIG00000010320	1	1103	3	14209	0.215285
GO:0002309	T cell proliferation involved in immune response	biological_process	9	ENSCHIG00000025000	1	1103	3	14209	0.215285
GO:0004365	glyceraldehyde-3-phosphate dehydrogenase (NAD+) (phosphorylating) activity	molecular_function	8	ENSCHIG00000009710	1	1103	3	14209	0.215285
GO:0048273	mitogen-activated protein kinase p38 binding	molecular_function	9	ENSCHIG00000020432	1	1103	3	14209	0.215285
GO:0097105	presynaptic membrane assembly	biological_process	7	ENSCHIG00000024661	1	1103	3	14209	0.215285
GO:0070991	medium-chain-acyl-CoA dehydrogenase activity	molecular_function	7	ENSCHIG00000013780	1	1103	3	14209	0.215285
GO:0016918	retinal binding	molecular_function	7	ENSCHIG00000009097	1	1103	3	14209	0.215285
GO:0042612	MHC class I protein complex	cellular_component	7	ENSCHIG00000018922	1	1103	3	14209	0.215285
GO:0050916	sensory perception of sweet taste	biological_process	9	ENSCHIG00000007818	1	1103	3	14209	0.215285
GO:0030888	regulation of B cell proliferation	biological_process	10	ENSCHIG00000014394	1	1103	3	14209	0.215285
GO:0006564	L-serine biosynthetic process	biological_process	12	ENSCHIG00000018423	1	1103	3	14209	0.215285
GO:0051725	protein de-ADP-ribosylation	biological_process	9	ENSCHIG00000024177	1	1103	3	14209	0.215285
GO:0150079	negative regulation of neuroinflammatory response	biological_process	10	ENSCHIG00000020477	1	1103	3	14209	0.215285
GO:0019919	peptidyl-arginine methylation, to asymmetrical-dimethyl arginine	biological_process	14	ENSCHIG00000008507	1	1103	3	14209	0.215285
GO:0043564	Ku70:Ku80 complex	cellular_component	4	ENSCHIG00000012853	1	1103	3	14209	0.215285
GO:0006362	transcription elongation from RNA polymerase I promoter	biological_process	9	ENSCHIG00000022980	1	1103	3	14209	0.215285
GO:0031401	positive regulation of protein modification process	biological_process	9	ENSCHIG00000018813	1	1103	3	14209	0.215285
GO:0019907	cyclin-dependent protein kinase activating kinase holoenzyme complex	cellular_component	7	ENSCHIG00000023767	1	1103	3	14209	0.215285
GO:0033033	negative regulation of myeloid cell apoptotic process	biological_process	10	ENSCHIG00000025892	1	1103	3	14209	0.215285
GO:0031860	telomeric 3' overhang formation	biological_process	9	ENSCHIG00000021669	1	1103	3	14209	0.215285
GO:0035516	oxidative DNA demethylase activity	molecular_function	5	ENSCHIG00000020179	1	1103	3	14209	0.215285
GO:0033262	regulation of nuclear cell cycle DNA replication	biological_process	8	ENSCHIG00000012478	1	1103	3	14209	0.215285
GO:0008506	sucrose:proton symporter activity	molecular_function	8	ENSCHIG00000000814	1	1103	3	14209	0.215285
GO:0050778	positive regulation of immune response	biological_process	7	ENSCHIG00000015345	1	1103	3	14209	0.215285
GO:0009247	glycolipid biosynthetic process	biological_process	9	ENSCHIG00000012632	1	1103	3	14209	0.215285
GO:0043503	skeletal muscle fiber adaptation	biological_process	5	ENSCHIG00000012778	1	1103	3	14209	0.215285
GO:0099523	presynaptic cytosol	cellular_component	4	ENSCHIG00000014803	1	1103	3	14209	0.215285
GO:0061418	regulation of transcription from RNA polymerase II promoter in response to hypoxia	biological_process	11	ENSCHIG00000000317	1	1103	3	14209	0.215285
GO:0051900	regulation of mitochondrial depolarization	biological_process	7	ENSCHIG00000021778	1	1103	3	14209	0.215285
GO:0061739	protein lipidation involved in autophagosome assembly	biological_process	11	ENSCHIG00000026473	1	1103	3	14209	0.215285
GO:0061333	renal tubule morphogenesis	biological_process	8	ENSCHIG00000022125	1	1103	3	14209	0.215285
GO:0007196	adenylate cyclase-inhibiting G protein-coupled glutamate receptor signaling pathway	biological_process	9	ENSCHIG00000021730	1	1103	3	14209	0.215285
GO:1902110	positive regulation of mitochondrial membrane permeability involved in apoptotic process	biological_process	9	ENSCHIG00000020211	1	1103	3	14209	0.215285
GO:0031782	type 4 melanocortin receptor binding	molecular_function	9	ENSCHIG00000005238	1	1103	3	14209	0.215285
GO:0052658	inositol-1,4,5-trisphosphate 5-phosphatase activity	molecular_function	10	ENSCHIG00000011431	1	1103	3	14209	0.215285
GO:0010888	negative regulation of lipid storage	biological_process	6	ENSCHIG00000010157	1	1103	3	14209	0.215285
GO:0003257	positive regulation of transcription from RNA polymerase II promoter involved in myocardial precursor cell differentiation	biological_process	12	ENSCHIG00000021206	1	1103	3	14209	0.215285
GO:2000405	negative regulation of T cell migration	biological_process	9	ENSCHIG00000012630	1	1103	3	14209	0.215285
GO:0035519	protein K29-linked ubiquitination	biological_process	13	ENSCHIG00000013191	1	1103	3	14209	0.215285
GO:1902636	kinociliary basal body	cellular_component	8	ENSCHIG00000011326	1	1103	3	14209	0.215285
GO:0061518	microglial cell proliferation	biological_process	5	ENSCHIG00000026731	1	1103	3	14209	0.215285
GO:0032534	regulation of microvillus assembly	biological_process	10	ENSCHIG00000013676	1	1103	3	14209	0.215285
GO:0001621	ADP receptor activity	molecular_function	9	ENSCHIG00000021785	1	1103	3	14209	0.215285
GO:0043270	positive regulation of ion transport	biological_process	8	ENSCHIG00000021785	1	1103	3	14209	0.215285
GO:0046514	ceramide catabolic process	biological_process	10	ENSCHIG00000012398	1	1103	3	14209	0.215285
GO:0046935	1-phosphatidylinositol-3-kinase regulator activity	molecular_function	7	ENSCHIG00000024947	1	1103	3	14209	0.215285
GO:0004534	5'-3' exoribonuclease activity	molecular_function	9	ENSCHIG00000019192	1	1103	3	14209	0.215285
GO:0140009	L-aspartate import across plasma membrane	biological_process	7	ENSCHIG00000025336	1	1103	3	14209	0.215285
GO:1902339	positive regulation of apoptotic process involved in morphogenesis	biological_process	8	ENSCHIG00000020477	1	1103	3	14209	0.215285
GO:0060161	positive regulation of dopamine receptor signaling pathway	biological_process	10	ENSCHIG00000021778	1	1103	3	14209	0.215285
GO:0044313	protein K6-linked deubiquitination	biological_process	10	ENSCHIG00000017429	1	1103	3	14209	0.215285
GO:0061073	ciliary body morphogenesis	biological_process	5	ENSCHIG00000023784	1	1103	3	14209	0.215285
GO:0070985	transcription factor TFIIK complex	cellular_component	7	ENSCHIG00000023767	1	1103	3	14209	0.215285
GO:0071455	cellular response to hyperoxia	biological_process	6	ENSCHIG00000018813	1	1103	3	14209	0.215285
GO:1990535	neuron projection maintenance	biological_process	8	ENSCHIG00000026432	1	1103	3	14209	0.215285
GO:0097490	sympathetic neuron projection extension	biological_process	7	ENSCHIG00000021949	1	1103	3	14209	0.215285
GO:0050913	sensory perception of bitter taste	biological_process	9	ENSCHIG00000007818	1	1103	3	14209	0.215285
GO:0001547	antral ovarian follicle growth	biological_process	5	ENSCHIG00000024172	1	1103	3	14209	0.215285
GO:0060402	calcium ion transport into cytosol	biological_process	14	ENSCHIG00000007818	1	1103	3	14209	0.215285
GO:0006991	response to sterol depletion	biological_process	5	ENSCHIG00000023323	1	1103	3	14209	0.215285
GO:0007216	G protein-coupled glutamate receptor signaling pathway	biological_process	6	ENSCHIG00000021730	1	1103	3	14209	0.215285
GO:0015697	quaternary ammonium group transport	biological_process	9	ENSCHIG00000023337	1	1103	3	14209	0.215285
GO:0090043	regulation of tubulin deacetylation	biological_process	10	ENSCHIG00000021662	1	1103	3	14209	0.215285
GO:0090292	nuclear matrix anchoring at nuclear membrane	biological_process	8	ENSCHIG00000011254	1	1103	3	14209	0.215285
GO:0046474	glycerophospholipid biosynthetic process	biological_process	9	ENSCHIG00000018043	1	1103	3	14209	0.215285
GO:0002718	regulation of cytokine production involved in immune response	biological_process	7	ENSCHIG00000020477	1	1103	3	14209	0.215285
GO:1990423	RZZ complex	cellular_component	4	ENSCHIG00000015830	1	1103	3	14209	0.215285
GO:1902463	protein localization to cell leading edge	biological_process	7	ENSCHIG00000017528	1	1103	3	14209	0.215285
GO:0008467	[heparan sulfate]-glucosamine 3-sulfotransferase 1 activity	molecular_function	8	ENSCHIG00000019888	1	1103	3	14209	0.215285
GO:0000778	condensed nuclear chromosome kinetochore	cellular_component	6	ENSCHIG00000016057	1	1103	3	14209	0.215285
GO:0009448	gamma-aminobutyric acid metabolic process	biological_process	9	ENSCHIG00000018423	1	1103	3	14209	0.215285
GO:0008410	CoA-transferase activity	molecular_function	6	ENSCHIG00000017599	1	1103	3	14209	0.215285
GO:0035368	selenocysteine insertion sequence binding	molecular_function	8	ENSCHIG00000010657	1	1103	3	14209	0.215285
GO:0006659	phosphatidylserine biosynthetic process	biological_process	7	ENSCHIG00000027144	1	1103	3	14209	0.215285
GO:0004471	malate dehydrogenase (decarboxylating) (NAD+) activity	molecular_function	8	ENSCHIG00000022836	1	1103	3	14209	0.215285
GO:0097720	calcineurin-mediated signaling	biological_process	8	ENSCHIG00000014803	1	1103	3	14209	0.215285
GO:0043734	DNA-N1-methyladenine dioxygenase activity	molecular_function	7	ENSCHIG00000017579	1	1103	3	14209	0.215285
GO:1990414	replication-born double-strand break repair via sister chromatid exchange	biological_process	11	ENSCHIG00000026747	1	1103	3	14209	0.215285
GO:0004931	extracellularly ATP-gated cation channel activity	molecular_function	10	ENSCHIG00000026818	1	1103	3	14209	0.215285
GO:0043305	negative regulation of mast cell degranulation	biological_process	10	ENSCHIG00000020076	1	1103	3	14209	0.215285
GO:0015825	L-serine transport	biological_process	12	ENSCHIG00000025336	1	1103	3	14209	0.215285
GO:0006559	L-phenylalanine catabolic process	biological_process	11	ENSCHIG00000012774	1	1103	3	14209	0.215285
GO:1902723	negative regulation of skeletal muscle satellite cell proliferation	biological_process	9	ENSCHIG00000016168	1	1103	3	14209	0.215285
GO:0042403	thyroid hormone metabolic process	biological_process	6	ENSCHIG00000014249	1	1103	3	14209	0.215285
GO:0018812	3-hydroxyacyl-CoA dehydratase activity	molecular_function	7	ENSCHIG00000023596	1	1103	3	14209	0.215285
GO:0038027	apolipoprotein A-I-mediated signaling pathway	biological_process	6	ENSCHIG00000024104	1	1103	3	14209	0.215285
GO:0071847	TNFSF11-mediated signaling pathway	biological_process	8	ENSCHIG00000009916	1	1103	3	14209	0.215285
GO:0048713	regulation of oligodendrocyte differentiation	biological_process	11	ENSCHIG00000000814	1	1103	3	14209	0.215285
GO:0070513	death domain binding	molecular_function	6	ENSCHIG00000024921	1	1103	3	14209	0.215285
GO:0019732	antifungal humoral response	biological_process	7	ENSCHIG00000009903	1	1103	3	14209	0.215285
GO:0004735	pyrroline-5-carboxylate reductase activity	molecular_function	7	ENSCHIG00000016380	1	1103	3	14209	0.215285
GO:0072089	stem cell proliferation	biological_process	4	ENSCHIG00000011757	1	1103	3	14209	0.215285
GO:0008037	cell recognition	biological_process	4	ENSCHIG00000025944	1	1103	3	14209	0.215285
GO:0006069	ethanol oxidation	biological_process	8	ENSCHIG00000025518	1	1103	3	14209	0.215285
GO:0045252	oxoglutarate dehydrogenase complex	cellular_component	6	ENSCHIG00000024053	1	1103	3	14209	0.215285
GO:0030859	polarized epithelial cell differentiation	biological_process	7	ENSCHIG00000023662	1	1103	3	14209	0.215285
GO:0015194	L-serine transmembrane transporter activity	molecular_function	9	ENSCHIG00000025336	1	1103	3	14209	0.215285
GO:0061097	regulation of protein tyrosine kinase activity	biological_process	11	ENSCHIG00000022485	1	1103	3	14209	0.215285
GO:0006144	purine nucleobase metabolic process	biological_process	9	ENSCHIG00000009006	1	1103	3	14209	0.215285
GO:0051106	positive regulation of DNA ligation	biological_process	9	ENSCHIG00000026747	1	1103	3	14209	0.215285
GO:0042423	catecholamine biosynthetic process	biological_process	9	ENSCHIG00000013689	1	1103	3	14209	0.215285
GO:0006081	cellular aldehyde metabolic process	biological_process	5	ENSCHIG00000027223	1	1103	3	14209	0.215285
GO:0060266	negative regulation of respiratory burst involved in inflammatory response	biological_process	8	ENSCHIG00000020432	1	1103	3	14209	0.215285
GO:0001758	retinal dehydrogenase activity	molecular_function	7	ENSCHIG00000025587	1	1103	3	14209	0.215285
GO:0034246	mitochondrial sequence-specific DNA-binding transcription factor activity	molecular_function	5	ENSCHIG00000014685	1	1103	3	14209	0.215285
GO:0044849	estrous cycle	biological_process	5	ENSCHIG00000020969	1	1103	3	14209	0.215285
GO:0021978	telencephalon regionalization	biological_process	6	ENSCHIG00000024662	1	1103	3	14209	0.215285
GO:0051255	spindle midzone assembly	biological_process	5	ENSCHIG00000018680	1	1103	3	14209	0.215285
GO:0035101	FACT complex	cellular_component	5	ENSCHIG00000011840	1	1103	3	14209	0.215285
GO:2000641	regulation of early endosome to late endosome transport	biological_process	7	ENSCHIG00000020782	1	1103	3	14209	0.215285
GO:0046294	formaldehyde catabolic process	biological_process	8	ENSCHIG00000025518	1	1103	3	14209	0.215285
GO:0060197	cloacal septation	biological_process	6	ENSCHIG00000023662	1	1103	3	14209	0.215285
GO:1901485	positive regulation of transcription factor catabolic process	biological_process	13	ENSCHIG00000025871	1	1103	3	14209	0.215285
GO:0002830	positive regulation of type 2 immune response	biological_process	8	ENSCHIG00000014130	1	1103	3	14209	0.215285
GO:0071494	cellular response to UV-C	biological_process	9	ENSCHIG00000025000	1	1103	3	14209	0.215285
GO:0090443	FAR/SIN/STRIPAK complex	cellular_component	4	ENSCHIG00000024807	1	1103	3	14209	0.215285
GO:0035242	protein-arginine omega-N asymmetric methyltransferase activity	molecular_function	9	ENSCHIG00000008507	1	1103	3	14209	0.215285
GO:0042824	MHC class I peptide loading complex	cellular_component	7	ENSCHIG00000021983	1	1103	3	14209	0.215285
GO:0035748	myelin sheath abaxonal region	cellular_component	4	ENSCHIG00000010964	1	1103	3	14209	0.215285
GO:0002474	antigen processing and presentation of peptide antigen via MHC class I	biological_process	6	ENSCHIG00000018922	1	1103	3	14209	0.215285
GO:0043988	histone H3-S28 phosphorylation	biological_process	12	ENSCHIG00000022907	1	1103	3	14209	0.215285
GO:0030518	intracellular steroid hormone receptor signaling pathway	biological_process	6	ENSCHIG00000008507	1	1103	3	14209	0.215285
GO:0044292	dendrite terminus	cellular_component	5	ENSCHIG00000011326	1	1103	3	14209	0.215285
GO:1901992	positive regulation of mitotic cell cycle phase transition	biological_process	9	ENSCHIG00000021290	1	1103	3	14209	0.215285
GO:1901315	negative regulation of histone H2A K63-linked ubiquitination	biological_process	12	ENSCHIG00000014256	1	1103	3	14209	0.215285
GO:0015277	kainate selective glutamate receptor activity	molecular_function	8	ENSCHIG00000021730	1	1103	3	14209	0.215285
GO:0097108	hedgehog family protein binding	molecular_function	5	ENSCHIG00000017723	1	1103	3	14209	0.215285
GO:1990879	CST complex	cellular_component	7	ENSCHIG00000019425	1	1103	3	14209	0.215285
GO:1903241	U2-type prespliceosome assembly	biological_process	10	ENSCHIG00000018642	1	1103	3	14209	0.215285
GO:0001915	negative regulation of T cell mediated cytotoxicity	biological_process	8	ENSCHIG00000022485	1	1103	3	14209	0.215285
GO:0045836	positive regulation of meiotic nuclear division	biological_process	9	ENSCHIG00000019782	1	1103	3	14209	0.215285
GO:0090156	cellular sphingolipid homeostasis	biological_process	6	ENSCHIG00000026679	1	1103	3	14209	0.215285
GO:0043320	natural killer cell degranulation	biological_process	9	ENSCHIG00000021644	1	1103	3	14209	0.215285
GO:0097200	cysteine-type endopeptidase activity involved in execution phase of apoptosis	molecular_function	10	ENSCHIG00000017936	1	1103	3	14209	0.215285
GO:0019863	IgE binding	molecular_function	6	ENSCHIG00000015345	1	1103	3	14209	0.215285
GO:0043120	tumor necrosis factor binding	molecular_function	6	ENSCHIG00000020477	1	1103	3	14209	0.215285
GO:0008310	single-stranded DNA 3'-5' exodeoxyribonuclease activity	molecular_function	10	ENSCHIG00000014526	1	1103	3	14209	0.215285
GO:1904680	peptide transmembrane transporter activity	molecular_function	6	ENSCHIG00000021983	1	1103	3	14209	0.215285
GO:0003310	pancreatic A cell differentiation	biological_process	10	ENSCHIG00000023784	1	1103	3	14209	0.215285
GO:0008273	calcium, potassium:sodium antiporter activity	molecular_function	11	ENSCHIG00000010684	1	1103	3	14209	0.215285
GO:0019864	IgG binding	molecular_function	6	ENSCHIG00000015345	1	1103	3	14209	0.215285
GO:1990769	proximal neuron projection	cellular_component	6	ENSCHIG00000002956	1	1103	3	14209	0.215285
GO:0032502	developmental process	biological_process	3	ENSCHIG00000023662	1	1103	3	14209	0.215285
GO:0045254	pyruvate dehydrogenase complex	cellular_component	6	ENSCHIG00000024053	1	1103	3	14209	0.215285
GO:0045639	positive regulation of myeloid cell differentiation	biological_process	8	ENSCHIG00000017144	1	1103	3	14209	0.215285
GO:0015770	sucrose transport	biological_process	10	ENSCHIG00000000814	1	1103	3	14209	0.215285
GO:0032059	bleb	cellular_component	6	ENSCHIG00000022485	1	1103	3	14209	0.215285
GO:0050917	sensory perception of umami taste	biological_process	9	ENSCHIG00000007818	1	1103	3	14209	0.215285
GO:0045103	intermediate filament-based process	biological_process	4	ENSCHIG00000020459	1	1103	3	14209	0.215285
GO:0014005	microglia development	biological_process	7	ENSCHIG00000026432	1	1103	3	14209	0.215285
GO:0050849	negative regulation of calcium-mediated signaling	biological_process	10	ENSCHIG00000014394	1	1103	3	14209	0.215285
GO:0002821	positive regulation of adaptive immune response	biological_process	8	ENSCHIG00000023123	1	1103	3	14209	0.215285
GO:1902725	negative regulation of satellite cell differentiation	biological_process	9	ENSCHIG00000016168	1	1103	3	14209	0.215285
GO:0097104	postsynaptic membrane assembly	biological_process	7	ENSCHIG00000024661	1	1103	3	14209	0.215285
GO:0006655	phosphatidylglycerol biosynthetic process	biological_process	10	ENSCHIG00000027144	1	1103	3	14209	0.215285
GO:0017040	N-acylsphingosine amidohydrolase activity	molecular_function	7	ENSCHIG00000012398	1	1103	3	14209	0.215285
GO:0014873	response to muscle activity involved in regulation of muscle adaptation	biological_process	6	ENSCHIG00000023341	1	1103	3	14209	0.215285
GO:0044070	regulation of anion transport	biological_process	8	ENSCHIG00000010708	1	1103	3	14209	0.215285
GO:0001920	negative regulation of receptor recycling	biological_process	7	ENSCHIG00000001992	1	1103	3	14209	0.215285
GO:0097208	alveolar lamellar body	cellular_component	10	ENSCHIG00000026002	1	1103	3	14209	0.215285
GO:0097513	myosin II filament	cellular_component	6	ENSCHIG00000019705	1	1103	3	14209	0.215285
GO:0042136	neurotransmitter biosynthetic process	biological_process	7	ENSCHIG00000025751	1	1103	3	14209	0.215285
GO:0034969	histone arginine methylation	biological_process	12	ENSCHIG00000008507	1	1103	3	14209	0.215285
GO:0010666	positive regulation of cardiac muscle cell apoptotic process	biological_process	12	ENSCHIG00000025000	1	1103	3	14209	0.215285
GO:0061364	apoptotic process involved in luteolysis	biological_process	5	ENSCHIG00000012230	1	1103	3	14209	0.215285
GO:0002724	regulation of T cell cytokine production	biological_process	10	ENSCHIG00000020477	1	1103	3	14209	0.215285
GO:0070252	actin-mediated cell contraction	biological_process	6	ENSCHIG00000024855	1	1103	3	14209	0.215285
GO:1903348	positive regulation of bicellular tight junction assembly	biological_process	8	ENSCHIG00000008748	1	1103	3	14209	0.215285
GO:0051799	negative regulation of hair follicle development	biological_process	8	ENSCHIG00000019080	1	1103	3	14209	0.215285
GO:0008494	translation activator activity	molecular_function	7	ENSCHIG00000024995	1	1103	3	14209	0.215285
GO:1990743	protein sialylation	biological_process	9	ENSCHIG00000012632	1	1103	3	14209	0.215285
GO:0045777	positive regulation of blood pressure	biological_process	6	ENSCHIG00000025518	1	1103	3	14209	0.215285
GO:0097470	ribbon synapse	cellular_component	4	ENSCHIG00000008748	1	1103	3	14209	0.215285
GO:1903237	negative regulation of leukocyte tethering or rolling	biological_process	9	ENSCHIG00000025704	1	1103	3	14209	0.215285
GO:0060363	cranial suture morphogenesis	biological_process	6	ENSCHIG00000023323	1	1103	3	14209	0.215285
GO:0000182	rDNA binding	molecular_function	9	ENSCHIG00000021411	1	1103	3	14209	0.215285
GO:1990379	lipid transport across blood-brain barrier	biological_process	8	ENSCHIG00000027144	1	1103	3	14209	0.215285
GO:2000479	regulation of cAMP-dependent protein kinase activity	biological_process	12	ENSCHIG00000025667	1	1103	3	14209	0.215285
GO:0044381	glucose import in response to insulin stimulus	biological_process	13	ENSCHIG00000010508	1	1103	3	14209	0.215285
GO:0098684	photoreceptor ribbon synapse	cellular_component	5	ENSCHIG00000018297	1	1103	3	14209	0.215285
GO:0000738	DNA catabolic process, exonucleolytic	biological_process	9	ENSCHIG00000014526	1	1103	3	14209	0.215285
GO:0034056	estrogen response element binding	molecular_function	11	ENSCHIG00000011683	1	1103	3	14209	0.215285
GO:0030035	microspike assembly	biological_process	8	ENSCHIG00000013676	1	1103	3	14209	0.215285
GO:0048476	Holliday junction resolvase complex	cellular_component	4	ENSCHIG00000015197	1	1103	3	14209	0.215285
GO:0015016	[heparan sulfate]-glucosamine N-sulfotransferase activity	molecular_function	8	ENSCHIG00000021909	1	1103	3	14209	0.215285
GO:0098688	parallel fiber to Purkinje cell synapse	cellular_component	5	ENSCHIG00000022820	1	1103	3	14209	0.215285
GO:0032937	SREBP-SCAP-Insig complex	cellular_component	7	ENSCHIG00000023323	1	1103	3	14209	0.215285
GO:0032449	CBM complex	cellular_component	4	ENSCHIG00000020978	1	1103	3	14209	0.215285
GO:0008158	hedgehog receptor activity	molecular_function	6	ENSCHIG00000017723	1	1103	3	14209	0.215285
GO:0000177	cytoplasmic exosome (RNase complex)	cellular_component	6	ENSCHIG00000015500	1	1103	3	14209	0.215285
GO:0042015	interleukin-20 binding	molecular_function	6	ENSCHIG00000025784	1	1103	3	14209	0.215285
GO:2000646	positive regulation of receptor catabolic process	biological_process	8	ENSCHIG00000013191	1	1103	3	14209	0.215285
GO:0005534	galactose binding	molecular_function	6	ENSCHIG00000004957	1	1103	3	14209	0.215285
GO:0150003	regulation of spontaneous synaptic transmission	biological_process	9	ENSCHIG00000026432	1	1103	3	14209	0.215285
GO:0005220	inositol 1,4,5-trisphosphate-sensitive calcium-release channel activity	molecular_function	10	ENSCHIG00000007818	1	1103	3	14209	0.215285
GO:0033004	negative regulation of mast cell activation	biological_process	8	ENSCHIG00000020076	1	1103	3	14209	0.215285
GO:0032474	otolith morphogenesis	biological_process	6	ENSCHIG00000016809	1	1103	3	14209	0.215285
GO:0097491	sympathetic neuron projection guidance	biological_process	6	ENSCHIG00000021949	1	1103	3	14209	0.215285
GO:0050072	m7G(5')pppN diphosphatase activity	molecular_function	8	ENSCHIG00000023271	1	1103	3	14209	0.215285
GO:0072378	blood coagulation, fibrin clot formation	biological_process	8	ENSCHIG00000020633	1	1103	3	14209	0.215285
GO:0017111	nucleoside-triphosphatase activity	molecular_function	8	ENSCHIG00000010567	1	1103	3	14209	0.215285
GO:0098773	skin epidermis development	biological_process	7	ENSCHIG00000023662	1	1103	3	14209	0.215285
GO:0021785	branchiomotor neuron axon guidance	biological_process	8	ENSCHIG00000021949	1	1103	3	14209	0.215285
GO:0000805	X chromosome	cellular_component	8	ENSCHIG00000017751	1	1103	3	14209	0.215285
GO:0042806	fucose binding	molecular_function	6	ENSCHIG00000015672	1	1103	3	14209	0.215285
GO:0043243	positive regulation of protein complex disassembly	biological_process	8	ENSCHIG00000016843	1	1103	3	14209	0.215285
GO:2000556	positive regulation of T-helper 1 cell cytokine production	biological_process	12	ENSCHIG00000020991	1	1103	3	14209	0.215285
GO:0036315	cellular response to sterol	biological_process	8	ENSCHIG00000023323	1	1103	3	14209	0.215285
GO:0002863	positive regulation of inflammatory response to antigenic stimulus	biological_process	10	ENSCHIG00000015151	1	1103	3	14209	0.215285
GO:0032677	regulation of interleukin-8 production	biological_process	7	ENSCHIG00000022485	1	1103	3	14209	0.215285
GO:0060157	urinary bladder development	biological_process	6	ENSCHIG00000021206	1	1103	3	14209	0.215285
GO:0043186	P granule	cellular_component	8	ENSCHIG00000015500	1	1103	3	14209	0.215285
GO:1990504	dense core granule exocytosis	biological_process	10	ENSCHIG00000022820	1	1103	3	14209	0.215285
GO:0034616	response to laminar fluid shear stress	biological_process	6	ENSCHIG00000024104	1	1103	3	14209	0.215285
GO:0097062	dendritic spine maintenance	biological_process	6	ENSCHIG00000015227	1	1103	3	14209	0.215285
GO:0043268	positive regulation of potassium ion transport	biological_process	10	ENSCHIG00000019020	1	1103	3	14209	0.215285
GO:0031323	regulation of cellular metabolic process	biological_process	6	ENSCHIG00000022746	1	1103	3	14209	0.215285
GO:0106077	histone succinylation	biological_process	11	ENSCHIG00000024053	1	1103	3	14209	0.215285
GO:0051099	positive regulation of binding	biological_process	6	ENSCHIG00000017889	1	1103	3	14209	0.215285
GO:0004376	glycolipid mannosyltransferase activity	molecular_function	8	ENSCHIG00000018932	1	1103	3	14209	0.215285
GO:0003846	2-acylglycerol O-acyltransferase activity	molecular_function	9	ENSCHIG00000010320	1	1103	3	14209	0.215285
GO:0006640	monoacylglycerol biosynthetic process	biological_process	10	ENSCHIG00000010320	1	1103	3	14209	0.215285
GO:0070905	serine binding	molecular_function	8	ENSCHIG00000013438	1	1103	3	14209	0.215285
GO:0009957	epidermal cell fate specification	biological_process	6	ENSCHIG00000017723	1	1103	3	14209	0.215285
GO:0061762	CAMKK-AMPK signaling cascade	biological_process	8	ENSCHIG00000021835	1	1103	3	14209	0.215285
GO:0032506	cytokinetic process	biological_process	5	ENSCHIG00000019705	1	1103	3	14209	0.215285
GO:1902603	carnitine transmembrane transport	biological_process	12	ENSCHIG00000023337	1	1103	3	14209	0.215285
GO:0039689	negative stranded viral RNA replication	biological_process	9	ENSCHIG00000026473	1	1103	3	14209	0.215285
GO:0004082	bisphosphoglycerate mutase activity	molecular_function	7	ENSCHIG00000023008	1	1103	3	14209	0.215285
GO:0000942	condensed nuclear chromosome outer kinetochore	cellular_component	5	ENSCHIG00000022851	1	1103	3	14209	0.215285
GO:0005001	transmembrane receptor protein tyrosine phosphatase activity	molecular_function	10	ENSCHIG00000019949	1	1103	3	14209	0.215285
GO:0003993	acid phosphatase activity	molecular_function	8	ENSCHIG00000017023	1	1103	3	14209	0.215285
GO:0045602	negative regulation of endothelial cell differentiation	biological_process	9	ENSCHIG00000023784	1	1103	3	14209	0.215285
GO:0001738	morphogenesis of a polarized epithelium	biological_process	7	ENSCHIG00000023662	1	1103	3	14209	0.215285
GO:0150011	regulation of neuron projection arborization	biological_process	11	ENSCHIG00000020049	1	1103	3	14209	0.215285
GO:0000832	inositol hexakisphosphate 5-kinase activity	molecular_function	8	ENSCHIG00000025932	1	1103	3	14209	0.215285
GO:0097006	regulation of plasma lipoprotein particle levels	biological_process	5	ENSCHIG00000010320	1	1103	3	14209	0.215285
GO:0006399	tRNA metabolic process	biological_process	10	ENSCHIG00000006507	1	1103	3	14209	0.215285
GO:0042989	sequestering of actin monomers	biological_process	10	ENSCHIG00000023302	1	1103	3	14209	0.215285
GO:0060761	negative regulation of response to cytokine stimulus	biological_process	7	ENSCHIG00000012967	1	1103	3	14209	0.215285
GO:0007100	mitotic centrosome separation	biological_process	6	ENSCHIG00000021688	1	1103	3	14209	0.215285
GO:0002842	positive regulation of T cell mediated immune response to tumor cell	biological_process	11	ENSCHIG00000015151	1	1103	3	14209	0.215285
GO:0060158	phospholipase C-activating dopamine receptor signaling pathway	biological_process	7	ENSCHIG00000024371	1	1103	3	14209	0.215285
GO:0022007	convergent extension involved in neural plate elongation	biological_process	7	ENSCHIG00000015037	1	1103	3	14209	0.215285
GO:1903215	negative regulation of protein targeting to mitochondrion	biological_process	10	ENSCHIG00000021778	1	1103	3	14209	0.215285
GO:0004470	malic enzyme activity	molecular_function	7	ENSCHIG00000022836	1	1103	3	14209	0.215285
GO:0031394	positive regulation of prostaglandin biosynthetic process	biological_process	12	ENSCHIG00000014130	1	1103	3	14209	0.215285
GO:0036486	ventral trunk neural crest cell migration	biological_process	10	ENSCHIG00000021949	1	1103	3	14209	0.215285
GO:0042590	antigen processing and presentation of exogenous peptide antigen via MHC class I	biological_process	7	ENSCHIG00000015345	1	1103	3	14209	0.215285
GO:1900226	negative regulation of NLRP3 inflammasome complex assembly	biological_process	8	ENSCHIG00000019782	1	1103	3	14209	0.215285
GO:0031117	positive regulation of microtubule depolymerization	biological_process	10	ENSCHIG00000014257	1	1103	3	14209	0.215285
GO:0010871	negative regulation of receptor biosynthetic process	biological_process	9	ENSCHIG00000015877	1	1103	3	14209	0.215285
GO:0021782	glial cell development	biological_process	6	ENSCHIG00000018423	1	1103	3	14209	0.215285
GO:0046653	tetrahydrofolate metabolic process	biological_process	7	ENSCHIG00000013438	1	1103	3	14209	0.215285
GO:0060385	axonogenesis involved in innervation	biological_process	10	ENSCHIG00000013832	1	1103	3	14209	0.215285
GO:0031781	type 3 melanocortin receptor binding	molecular_function	9	ENSCHIG00000005238	1	1103	3	14209	0.215285
GO:2001205	negative regulation of osteoclast development	biological_process	9	ENSCHIG00000009916	1	1103	3	14209	0.215285
GO:2000721	positive regulation of transcription from RNA polymerase II promoter involved in smooth muscle cell differentiation	biological_process	11	ENSCHIG00000021206	1	1103	3	14209	0.215285
GO:0038033	positive regulation of endothelial cell chemotaxis by VEGF-activated vascular endothelial growth factor receptor signaling pathway	biological_process	10	ENSCHIG00000015975	1	1103	3	14209	0.215285
GO:0051425	PTB domain binding	molecular_function	6	ENSCHIG00000026432	1	1103	3	14209	0.215285
GO:0070449	elongin complex	cellular_component	5	ENSCHIG00000024274	1	1103	3	14209	0.215285
GO:0089701	U2AF	cellular_component	4	ENSCHIG00000023595	1	1103	3	14209	0.215285
GO:0018125	peptidyl-cysteine methylation	biological_process	11	ENSCHIG00000014720	1	1103	3	14209	0.215285
GO:1900069	regulation of cellular hyperosmotic salinity response	biological_process	9	ENSCHIG00000001109	1	1103	3	14209	0.215285
GO:0023014	signal transduction by protein phosphorylation	biological_process	10	ENSCHIG00000016323	1	1103	3	14209	0.215285
GO:0010716	negative regulation of extracellular matrix disassembly	biological_process	9	ENSCHIG00000004276	1	1103	3	14209	0.215285
GO:0034109	homotypic cell-cell adhesion	biological_process	6	ENSCHIG00000015151	1	1103	3	14209	0.215285
GO:0015226	carnitine transmembrane transporter activity	molecular_function	9	ENSCHIG00000023337	1	1103	3	14209	0.215285
GO:0015911	long-chain fatty acid import across plasma membrane	biological_process	11	ENSCHIG00000027144	1	1103	3	14209	0.215285
GO:0033063	Rad51B-Rad51C-Rad51D-XRCC2 complex	cellular_component	5	ENSCHIG00000015197	1	1103	3	14209	0.215285
GO:0102545	phosphatidyl phospholipase B activity	molecular_function	7	ENSCHIG00000012296	1	1103	3	14209	0.215285
GO:0033085	negative regulation of T cell differentiation in thymus	biological_process	11	ENSCHIG00000012152	1	1103	3	14209	0.215285
GO:0022417	protein maturation by protein folding	biological_process	5	ENSCHIG00000004836	1	1103	3	14209	0.215285
GO:0051295	establishment of meiotic spindle localization	biological_process	9	ENSCHIG00000019705	1	1103	3	14209	0.215285
GO:0060244	negative regulation of cell proliferation involved in contact inhibition	biological_process	8	ENSCHIG00000004276	1	1103	3	14209	0.215285
GO:0038180	nerve growth factor signaling pathway	biological_process	7	ENSCHIG00000021644	1	1103	3	14209	0.215285
GO:0016048	detection of temperature stimulus	biological_process	6	ENSCHIG00000019080	1	1103	3	14209	0.215285
GO:0010543	regulation of platelet activation	biological_process	8	ENSCHIG00000015345	1	1103	3	14209	0.215285
GO:0140328	floppase activity	molecular_function	6	ENSCHIG00000024104	1	1103	3	14209	0.215285
GO:0061689	tricellular tight junction	cellular_component	6	ENSCHIG00000015582	1	1103	3	14209	0.215285
GO:0070859	positive regulation of bile acid biosynthetic process	biological_process	11	ENSCHIG00000017362	1	1103	3	14209	0.215285
GO:0035511	oxidative DNA demethylation	biological_process	6	ENSCHIG00000020179	1	1103	3	14209	0.215285
GO:2001056	positive regulation of cysteine-type endopeptidase activity	biological_process	12	ENSCHIG00000023123	1	1103	3	14209	0.215285
GO:0061092	positive regulation of phospholipid translocation	biological_process	8	ENSCHIG00000008913	1	1103	3	14209	0.215285
GO:0042721	TIM22 mitochondrial import inner membrane insertion complex	cellular_component	6	ENSCHIG00000023107	1	1103	3	14209	0.215285
GO:0004791	thioredoxin-disulfide reductase activity	molecular_function	7	ENSCHIG00000021009	1	1103	3	14209	0.215285
GO:0005944	phosphatidylinositol 3-kinase complex, class IB	cellular_component	9	ENSCHIG00000024947	1	1103	3	14209	0.215285
GO:0061891	calcium ion sensor activity	molecular_function	8	ENSCHIG00000001109	1	1103	3	14209	0.215285
GO:0071500	cellular response to nitrosative stress	biological_process	6	ENSCHIG00000000317	1	1103	3	14209	0.215285
GO:1903899	positive regulation of PERK-mediated unfolded protein response	biological_process	10	ENSCHIG00000026381	1	1103	3	14209	0.215285
GO:0004619	phosphoglycerate mutase activity	molecular_function	7	ENSCHIG00000023008	1	1103	3	14209	0.215285
GO:0035553	oxidative single-stranded RNA demethylation	biological_process	11	ENSCHIG00000017579	1	1103	3	14209	0.215285
GO:1902285	semaphorin-plexin signaling pathway involved in neuron projection guidance	biological_process	7	ENSCHIG00000021949	1	1103	3	14209	0.215285
GO:0003847	1-alkyl-2-acetylglycerophosphocholine esterase activity	molecular_function	7	ENSCHIG00000020000	1	1103	3	14209	0.215285
GO:0038145	macrophage colony-stimulating factor signaling pathway	biological_process	7	ENSCHIG00000026731	1	1103	3	14209	0.215285
GO:0042158	lipoprotein biosynthetic process	biological_process	8	ENSCHIG00000024104	1	1103	3	14209	0.215285
GO:0042167	heme catabolic process	biological_process	9	ENSCHIG00000019345	1	1103	3	14209	0.215285
GO:0004731	purine-nucleoside phosphorylase activity	molecular_function	7	ENSCHIG00000011975	1	1103	3	14209	0.215285
GO:0009651	response to salt stress	biological_process	6	ENSCHIG00000025000	1	1103	3	14209	0.215285
GO:0110095	cellular detoxification of aldehyde	biological_process	5	ENSCHIG00000005900	1	1103	3	14209	0.215285
GO:0035372	protein localization to microtubule	biological_process	10	ENSCHIG00000015037	1	1103	3	14209	0.215285
GO:0045899	positive regulation of RNA polymerase II transcriptional preinitiation complex assembly	biological_process	8	ENSCHIG00000025000	1	1103	3	14209	0.215285
GO:0008233	peptidase activity	molecular_function	5	ENSCHIG00000010113;ENSCHIG00000020776;ENSCHIG00000019839;ENSCHIG00000000112;ENSCHIG00000012140;ENSCHIG00000004276;ENSCHIG00000026186;ENSCHIG00000017589;ENSCHIG00000023198;ENSCHIG00000015005;ENSCHIG00000007660;ENSCHIG00000026002;ENSCHIG00000021861;ENSCHIG00000014256;ENSCHIG00000019905;ENSCHIG00000019602;ENSCHIG00000025823;ENSCHIG00000016863;ENSCHIG00000006738;ENSCHIG00000018573;ENSCHIG00000024374;…	25	1103	272	14209	0.215535
GO:0035690	cellular response to drug	biological_process	6	ENSCHIG00000025000;ENSCHIG00000018645;ENSCHIG00000026626;ENSCHIG00000016802	4	1103	31	14209	0.217206
GO:0032391	photoreceptor connecting cilium	cellular_component	6	ENSCHIG00000008748;ENSCHIG00000020033;ENSCHIG00000011326;ENSCHIG00000012000	4	1103	31	14209	0.217206
GO:0007017	microtubule-based process	biological_process	4	ENSCHIG00000018025;ENSCHIG00000022988;ENSCHIG00000020195;ENSCHIG00000017656	4	1103	31	14209	0.217206
GO:0004114	3',5'-cyclic-nucleotide phosphodiesterase activity	molecular_function	9	ENSCHIG00000024041;ENSCHIG00000017746;ENSCHIG00000016802	3	1103	21	14209	0.220233
GO:0050796	regulation of insulin secretion	biological_process	10	ENSCHIG00000017334;ENSCHIG00000019616;ENSCHIG00000025545	3	1103	21	14209	0.220233
GO:0019888	protein phosphatase regulator activity	molecular_function	6	ENSCHIG00000018428;ENSCHIG00000025432;ENSCHIG00000015394	3	1103	21	14209	0.220233
GO:0008080	N-acetyltransferase activity	molecular_function	8	ENSCHIG00000011705;ENSCHIG00000025755;ENSCHIG00000010908	3	1103	21	14209	0.220233
GO:0051020	GTPase binding	molecular_function	6	ENSCHIG00000007953;ENSCHIG00000016843;ENSCHIG00000014859	3	1103	21	14209	0.220233
GO:0030511	positive regulation of transforming growth factor beta receptor signaling pathway	biological_process	10	ENSCHIG00000013584;ENSCHIG00000021206;ENSCHIG00000016305	3	1103	21	14209	0.220233
GO:0071346	cellular response to interferon-gamma	biological_process	8	ENSCHIG00000020459;ENSCHIG00000015359;ENSCHIG00000023929;ENSCHIG00000023775;ENSCHIG00000019020	5	1103	42	14209	0.224366
GO:0001725	stress fiber	cellular_component	7	ENSCHIG00000007953;ENSCHIG00000019705;ENSCHIG00000021214;ENSCHIG00000017528;ENSCHIG00000013676	5	1103	42	14209	0.224366
GO:0003707	steroid hormone receptor activity	molecular_function	5	ENSCHIG00000017334;ENSCHIG00000015877;ENSCHIG00000012775;ENSCHIG00000011683;ENSCHIG00000026969	5	1103	42	14209	0.224366
GO:0016853	isomerase activity	molecular_function	4	ENSCHIG00000025872;ENSCHIG00000008380;ENSCHIG00000023008;ENSCHIG00000021843;ENSCHIG00000017480;ENSCHIG00000019546;ENSCHIG00000011304;ENSCHIG00000018428	8	1103	75	14209	0.224912
GO:0032091	negative regulation of protein binding	biological_process	7	ENSCHIG00000012967;ENSCHIG00000026784;ENSCHIG00000015037;ENSCHIG00000022907;ENSCHIG00000008507;ENSCHIG00000021778	6	1103	53	14209	0.226718
GO:0008283	cell population proliferation	biological_process	3	ENSCHIG00000023662;ENSCHIG00000026731;ENSCHIG00000015400;ENSCHIG00000022980;ENSCHIG00000021009;ENSCHIG00000026402;ENSCHIG00000020991;ENSCHIG00000027087;ENSCHIG00000019718;ENSCHIG00000017579	10	1103	98	14209	0.228652
GO:0006508	proteolysis	biological_process	7	ENSCHIG00000016346;ENSCHIG00000024810;ENSCHIG00000013387;ENSCHIG00000026186;ENSCHIG00000025068;ENSCHIG00000000112;ENSCHIG00000024374;ENSCHIG00000012570;ENSCHIG00000021015;ENSCHIG00000006738;ENSCHIG00000021336;ENSCHIG00000023198;ENSCHIG00000019905;ENSCHIG00000014256;ENSCHIG00000019349;ENSCHIG00000016272;ENSCHIG00000004276;ENSCHIG00000025823;ENSCHIG00000026002;ENSCHIG00000016863;ENSCHIG00000017429;…	35	1103	396	14209	0.233128
GO:0019902	phosphatase binding	molecular_function	6	ENSCHIG00000013318;ENSCHIG00000023106;ENSCHIG00000020184;ENSCHIG00000015236	4	1103	32	14209	0.234206
GO:0005902	microvillus	cellular_component	7	ENSCHIG00000013676;ENSCHIG00000011326;ENSCHIG00000022809;ENSCHIG00000021778	4	1103	32	14209	0.234206
GO:0005881	cytoplasmic microtubule	cellular_component	8	ENSCHIG00000014720;ENSCHIG00000012000;ENSCHIG00000019717;ENSCHIG00000018025	4	1103	32	14209	0.234206
GO:0006898	receptor-mediated endocytosis	biological_process	8	ENSCHIG00000010637;ENSCHIG00000023229;ENSCHIG00000018297;ENSCHIG00000023775	4	1103	32	14209	0.234206
GO:0009058	biosynthetic process	biological_process	4	ENSCHIG00000019159;ENSCHIG00000015663;ENSCHIG00000013261;ENSCHIG00000025032	4	1103	32	14209	0.234206
GO:0007040	lysosome organization	biological_process	8	ENSCHIG00000017023;ENSCHIG00000016331;ENSCHIG00000024104;ENSCHIG00000021778	4	1103	32	14209	0.234206
GO:0010613	positive regulation of cardiac muscle hypertrophy	biological_process	10	ENSCHIG00000023302;ENSCHIG00000018464	2	1103	12	14209	0.237795
GO:0016126	sterol biosynthetic process	biological_process	8	ENSCHIG00000008956;ENSCHIG00000023323	2	1103	12	14209	0.237795
GO:0032609	interferon-gamma production	biological_process	5	ENSCHIG00000019718;ENSCHIG00000020991	2	1103	12	14209	0.237795
GO:0007520	myoblast fusion	biological_process	6	ENSCHIG00000019705;ENSCHIG00000006678	2	1103	12	14209	0.237795
GO:0005834	heterotrimeric G-protein complex	cellular_component	5	ENSCHIG00000010532;ENSCHIG00000007229	2	1103	12	14209	0.237795
GO:0007031	peroxisome organization	biological_process	6	ENSCHIG00000013347;ENSCHIG00000023422	2	1103	12	14209	0.237795
GO:0046930	pore complex	cellular_component	5	ENSCHIG00000018343;ENSCHIG00000020881	2	1103	12	14209	0.237795
GO:0008589	regulation of smoothened signaling pathway	biological_process	8	ENSCHIG00000012538;ENSCHIG00000027050	2	1103	12	14209	0.237795
GO:0010821	regulation of mitochondrion organization	biological_process	8	ENSCHIG00000000317;ENSCHIG00000016843	2	1103	12	14209	0.237795
GO:0046716	muscle cell cellular homeostasis	biological_process	5	ENSCHIG00000022964;ENSCHIG00000016331	2	1103	12	14209	0.237795
GO:0097502	mannosylation	biological_process	5	ENSCHIG00000018932;ENSCHIG00000024383	2	1103	12	14209	0.237795
GO:0019897	extrinsic component of plasma membrane	cellular_component	5	ENSCHIG00000017630;ENSCHIG00000017889	2	1103	12	14209	0.237795
GO:0006851	mitochondrial calcium ion transmembrane transport	biological_process	12	ENSCHIG00000018526;ENSCHIG00000025545	2	1103	12	14209	0.237795
GO:0032963	collagen metabolic process	biological_process	4	ENSCHIG00000013457;ENSCHIG00000025647	2	1103	12	14209	0.237795
GO:0001678	cellular glucose homeostasis	biological_process	9	ENSCHIG00000005705;ENSCHIG00000019080	2	1103	12	14209	0.237795
GO:1903077	negative regulation of protein localization to plasma membrane	biological_process	10	ENSCHIG00000019109;ENSCHIG00000005238	2	1103	12	14209	0.237795
GO:0001824	blastocyst development	biological_process	5	ENSCHIG00000017040;ENSCHIG00000025922	2	1103	12	14209	0.237795
GO:1901214	regulation of neuron death	biological_process	7	ENSCHIG00000022841;ENSCHIG00000021778	2	1103	12	14209	0.237795
GO:0000795	synaptonemal complex	cellular_component	8	ENSCHIG00000022851;ENSCHIG00000014598	2	1103	12	14209	0.237795
GO:0120020	intermembrane cholesterol transfer activity	molecular_function	7	ENSCHIG00000024104;ENSCHIG00000017362	2	1103	12	14209	0.237795
GO:0005761	mitochondrial ribosome	cellular_component	8	ENSCHIG00000013156;ENSCHIG00000013981	2	1103	12	14209	0.237795
GO:0031307	integral component of mitochondrial outer membrane	cellular_component	8	ENSCHIG00000016843;ENSCHIG00000015177	2	1103	12	14209	0.237795
GO:0007141	male meiosis I	biological_process	8	ENSCHIG00000015197;ENSCHIG00000022841	2	1103	12	14209	0.237795
GO:0004623	phospholipase A2 activity	molecular_function	8	ENSCHIG00000027239;ENSCHIG00000019198	2	1103	12	14209	0.237795
GO:0030330	DNA damage response, signal transduction by p53 class mediator	biological_process	8	ENSCHIG00000025000;ENSCHIG00000015852	2	1103	12	14209	0.237795
GO:0000146	microfilament motor activity	molecular_function	10	ENSCHIG00000019705;ENSCHIG00000021214	2	1103	12	14209	0.237795
GO:0071565	nBAF complex	cellular_component	8	ENSCHIG00000010729;ENSCHIG00000024560	2	1103	12	14209	0.237795
GO:0048066	developmental pigmentation	biological_process	4	ENSCHIG00000016809;ENSCHIG00000020211	2	1103	12	14209	0.237795
GO:0000380	alternative mRNA splicing, via spliceosome	biological_process	14	ENSCHIG00000007169;ENSCHIG00000011968	2	1103	12	14209	0.237795
GO:0001736	establishment of planar polarity	biological_process	6	ENSCHIG00000011326;ENSCHIG00000023662	2	1103	12	14209	0.237795
GO:0045055	regulated exocytosis	biological_process	8	ENSCHIG00000020739;ENSCHIG00000019705	2	1103	12	14209	0.237795
GO:0016740	transferase activity	molecular_function	4	ENSCHIG00000013969;ENSCHIG00000009640;ENSCHIG00000025932;ENSCHIG00000023185;ENSCHIG00000026386;ENSCHIG00000015239;ENSCHIG00000022851;ENSCHIG00000013860;ENSCHIG00000025755;ENSCHIG00000011975;ENSCHIG00000013506;ENSCHIG00000017144;ENSCHIG00000013173;ENSCHIG00000019888;ENSCHIG00000013261;ENSCHIG00000022903;ENSCHIG00000019159;ENSCHIG00000026143;ENSCHIG00000005588;ENSCHIG00000024383;ENSCHIG00000010964;…	76	1103	902	14209	0.238023
GO:0030170	pyridoxal phosphate binding	molecular_function	6	ENSCHIG00000013438;ENSCHIG00000013261;ENSCHIG00000025032;ENSCHIG00000026349;ENSCHIG00000013689	5	1103	43	14209	0.239015
GO:0007626	locomotory behavior	biological_process	4	ENSCHIG00000017883;ENSCHIG00000016331;ENSCHIG00000020594;ENSCHIG00000013062;ENSCHIG00000026432	5	1103	43	14209	0.239015
GO:0046330	positive regulation of JNK cascade	biological_process	13	ENSCHIG00000018403;ENSCHIG00000025704;ENSCHIG00000023123;ENSCHIG00000022178;ENSCHIG00000026432;ENSCHIG00000012066	6	1103	54	14209	0.239716
GO:0051117	ATPase binding	molecular_function	6	ENSCHIG00000011959;ENSCHIG00000013860;ENSCHIG00000012137;ENSCHIG00000022809;ENSCHIG00000023946;ENSCHIG00000024104	6	1103	54	14209	0.239716
GO:0051276	chromosome organization	biological_process	6	ENSCHIG00000026636;ENSCHIG00000025000;ENSCHIG00000000392	3	1103	22	14209	0.241402
GO:0031519	PcG protein complex	cellular_component	4	ENSCHIG00000021701;ENSCHIG00000017751;ENSCHIG00000013975	3	1103	22	14209	0.241402
GO:0043488	regulation of mRNA stability	biological_process	10	ENSCHIG00000012918;ENSCHIG00000020459;ENSCHIG00000015500	3	1103	22	14209	0.241402
GO:0031047	gene silencing by RNA	biological_process	5	ENSCHIG00000019606;ENSCHIG00000023714;ENSCHIG00000019100	3	1103	22	14209	0.241402
GO:0032728	positive regulation of interferon-beta production	biological_process	9	ENSCHIG00000022431;ENSCHIG00000022746;ENSCHIG00000000352	3	1103	22	14209	0.241402
GO:0007166	cell surface receptor signaling pathway	biological_process	5	ENSCHIG00000008131;ENSCHIG00000012455;ENSCHIG00000013092;ENSCHIG00000020477;ENSCHIG00000019391;ENSCHIG00000020870;ENSCHIG00000015151;ENSCHIG00000015345;ENSCHIG00000024973	9	1103	88	14209	0.24249
GO:0005874	microtubule	cellular_component	7	ENSCHIG00000018297;ENSCHIG00000020195;ENSCHIG00000019020;ENSCHIG00000015852;ENSCHIG00000011401;ENSCHIG00000017564;ENSCHIG00000021643;ENSCHIG00000021688;ENSCHIG00000010086;ENSCHIG00000017656;ENSCHIG00000026294;ENSCHIG00000022988;ENSCHIG00000019782;ENSCHIG00000001689;ENSCHIG00000018025	15	1103	158	14209	0.244714
GO:0008236	serine-type peptidase activity	molecular_function	6	ENSCHIG00000012570;ENSCHIG00000006738;ENSCHIG00000004276;ENSCHIG00000026186;ENSCHIG00000024374;ENSCHIG00000023479;ENSCHIG00000015005;ENSCHIG00000025068	8	1103	77	14209	0.246619
GO:0015630	microtubule cytoskeleton	cellular_component	7	ENSCHIG00000015852;ENSCHIG00000018025;ENSCHIG00000001689;ENSCHIG00000024777;ENSCHIG00000005379;ENSCHIG00000022851;ENSCHIG00000015037;ENSCHIG00000017144;ENSCHIG00000020033;ENSCHIG00000022988	10	1103	100	14209	0.247652
GO:0007049	cell cycle	biological_process	4	ENSCHIG00000023676;ENSCHIG00000015830;ENSCHIG00000022907;ENSCHIG00000013142;ENSCHIG00000025000;ENSCHIG00000020246;ENSCHIG00000026740;ENSCHIG00000009080;ENSCHIG00000023598;ENSCHIG00000018680;ENSCHIG00000017476;ENSCHIG00000007660;ENSCHIG00000026636	13	1103	135	14209	0.248635
GO:0008168	methyltransferase activity	molecular_function	6	ENSCHIG00000009917;ENSCHIG00000001854;ENSCHIG00000008507;ENSCHIG00000013448;ENSCHIG00000018396;ENSCHIG00000001018;ENSCHIG00000000324;ENSCHIG00000012137;ENSCHIG00000005405;ENSCHIG00000005780;ENSCHIG00000018299;ENSCHIG00000007700;ENSCHIG00000005751	13	1103	135	14209	0.248635
GO:0019882	antigen processing and presentation	biological_process	4	ENSCHIG00000013343;ENSCHIG00000014130;ENSCHIG00000010572;ENSCHIG00000016214	4	1103	33	14209	0.251509
[truncated: 2,425 more rows]
