# Supplementary material for: Transcriptome-Wide Study Revealed That N6-Methyladenosine Participates in Regulation Meat Production in Goats
Source: Foods. 2023 Mar 9;12(6):1159. doi: 10.3390/foods12061159 (PMC10048064; doi:10.3390/foods12061159)
Supplement: Supplementary file 1 [file foods-12-01159-s001.zip › Table S8. KEGG analysis of common genes associated with m6A peaks in NBY and DA.xlsx]

## Sheet: Sheet1
KEGG analysis of common genes associated with m6A peaks in NBY and DA
pathway_id	pathway_name	Genes	S gene number	TS gene number	B gene number	TB gene number	pvalue
5168	Herpes simplex virus 1 infection	ENSCHIG00000024889;ENSCHIG00000015281;ENSCHIG00000019650;ENSCHIG00000016356;ENSCHIG00000010946;ENSCHIG00000008989;ENSCHIG00000025599;ENSCHIG00000009402;ENSCHIG00000013920;ENSCHIG00000012708;ENSCHIG00000015083;ENSCHIG00000020149;ENSCHIG00000016455;ENSCHIG00000015779;ENSCHIG00000014980;ENSCHIG00000016831;ENSCHIG00000025167;ENSCHIG00000022921;ENSCHIG00000005168;ENSCHIG00000012208;ENSCHIG00000023575;…	206	3165	296	5627	9.11724e-07
4550	Signaling pathways regulating pluripotency of stem cells	ENSCHIG00000022652;ENSCHIG00000004808;ENSCHIG00000016446;ENSCHIG00000011006;ENSCHIG00000014176;ENSCHIG00000024360;ENSCHIG00000022416;ENSCHIG00000021782;ENSCHIG00000024660;ENSCHIG00000013774;ENSCHIG00000023410;ENSCHIG00000017240;ENSCHIG00000001027;ENSCHIG00000022728;ENSCHIG00000012708;ENSCHIG00000009142;ENSCHIG00000019728;ENSCHIG00000025901;ENSCHIG00000017761;ENSCHIG00000014349;ENSCHIG00000024398;…	80	3165	102	5627	1.93035e-06
5224	Breast cancer	ENSCHIG00000016154;ENSCHIG00000025557;ENSCHIG00000006954;ENSCHIG00000017929;ENSCHIG00000018376;ENSCHIG00000023990;ENSCHIG00000015794;ENSCHIG00000016952;ENSCHIG00000020787;ENSCHIG00000013014;ENSCHIG00000016438;ENSCHIG00000014378;ENSCHIG00000017865;ENSCHIG00000014776;ENSCHIG00000016656;ENSCHIG00000010919;ENSCHIG00000017061;ENSCHIG00000021158;ENSCHIG00000007513;ENSCHIG00000016061;ENSCHIG00000008538;…	90	3165	118	5627	3.91423e-06
5226	Gastric cancer	ENSCHIG00000016438;ENSCHIG00000020547;ENSCHIG00000026576;ENSCHIG00000024110;ENSCHIG00000012408;ENSCHIG00000020206;ENSCHIG00000011054;ENSCHIG00000008105;ENSCHIG00000010534;ENSCHIG00000020738;ENSCHIG00000007513;ENSCHIG00000012851;ENSCHIG00000011887;ENSCHIG00000005906;ENSCHIG00000011455;ENSCHIG00000019181;ENSCHIG00000011473;ENSCHIG00000019530;ENSCHIG00000004808;ENSCHIG00000014919;ENSCHIG00000016322;…	87	3165	116	5627	1.82582e-05
4350	TGF-beta signaling pathway	ENSCHIG00000019181;ENSCHIG00000013774;ENSCHIG00000017641;ENSCHIG00000014333;ENSCHIG00000019958;ENSCHIG00000017639;ENSCHIG00000015412;ENSCHIG00000016132;ENSCHIG00000011473;ENSCHIG00000013686;ENSCHIG00000016099;ENSCHIG00000011101;ENSCHIG00000019461;ENSCHIG00000012951;ENSCHIG00000022652;ENSCHIG00000022133;ENSCHIG00000022353;ENSCHIG00000026550;ENSCHIG00000024398;ENSCHIG00000017761;ENSCHIG00000017881;…	64	3165	82	5627	2.77743e-05
3040	Spliceosome	ENSCHIG00000007923;ENSCHIG00000018187;ENSCHIG00000018323;ENSCHIG00000024357;ENSCHIG00000014738;ENSCHIG00000018783;ENSCHIG00000015399;ENSCHIG00000025214;ENSCHIG00000011211;ENSCHIG00000015482;ENSCHIG00000015430;ENSCHIG00000007987;ENSCHIG00000022096;ENSCHIG00000016794;ENSCHIG00000026313;ENSCHIG00000018281;ENSCHIG00000013923;ENSCHIG00000024650;ENSCHIG00000014431;ENSCHIG00000025851;ENSCHIG00000019796;…	84	3165	114	5627	7.70497e-05
5200	Pathways in cancer	ENSCHIG00000012683;ENSCHIG00000025211;ENSCHIG00000008585;ENSCHIG00000006638;ENSCHIG00000013031;ENSCHIG00000011470;ENSCHIG00000018737;ENSCHIG00000024748;ENSCHIG00000022464;ENSCHIG00000011473;ENSCHIG00000016621;ENSCHIG00000018460;ENSCHIG00000026382;ENSCHIG00000005207;ENSCHIG00000015779;ENSCHIG00000016131;ENSCHIG00000022969;ENSCHIG00000025136;ENSCHIG00000019383;ENSCHIG00000025693;ENSCHIG00000023532;…	280	3165	433	5627	0.000128763
4010	MAPK signaling pathway	ENSCHIG00000017646;ENSCHIG00000012617;ENSCHIG00000014144;ENSCHIG00000025017;ENSCHIG00000020201;ENSCHIG00000020968;ENSCHIG00000017653;ENSCHIG00000026221;ENSCHIG00000026598;ENSCHIG00000015819;ENSCHIG00000005194;ENSCHIG00000012334;ENSCHIG00000003232;ENSCHIG00000011006;ENSCHIG00000010629;ENSCHIG00000021855;ENSCHIG00000014886;ENSCHIG00000018460;ENSCHIG00000009425;ENSCHIG00000001734;ENSCHIG00000021035;…	166	3165	246	5627	0.00015305
4722	Neurotrophin signaling pathway	ENSCHIG00000018376;ENSCHIG00000021423;ENSCHIG00000021382;ENSCHIG00000011230;ENSCHIG00000018293;ENSCHIG00000025588;ENSCHIG00000026351;ENSCHIG00000006954;ENSCHIG00000026710;ENSCHIG00000018057;ENSCHIG00000019728;ENSCHIG00000025180;ENSCHIG00000014576;ENSCHIG00000023122;ENSCHIG00000011930;ENSCHIG00000015376;ENSCHIG00000017236;ENSCHIG00000022857;ENSCHIG00000016322;ENSCHIG00000009425;ENSCHIG00000014886;…	77	3165	106	5627	0.00032836
5217	Basal cell carcinoma	ENSCHIG00000021645;ENSCHIG00000016621;ENSCHIG00000017240;ENSCHIG00000008551;ENSCHIG00000007513;ENSCHIG00000010291;ENSCHIG00000016438;ENSCHIG00000015277;ENSCHIG00000017600;ENSCHIG00000007287;ENSCHIG00000022853;ENSCHIG00000007739;ENSCHIG00000020538;ENSCHIG00000024660;ENSCHIG00000011054;ENSCHIG00000008105;ENSCHIG00000021986;ENSCHIG00000011819;ENSCHIG00000009681;ENSCHIG00000025316;ENSCHIG00000023532;…	40	3165	50	5627	0.000360958
5210	Colorectal cancer	ENSCHIG00000021960;ENSCHIG00000009327;ENSCHIG00000022660;ENSCHIG00000019181;ENSCHIG00000020206;ENSCHIG00000011916;ENSCHIG00000010291;ENSCHIG00000025316;ENSCHIG00000020538;ENSCHIG00000025588;ENSCHIG00000011473;ENSCHIG00000020175;ENSCHIG00000025521;ENSCHIG00000013958;ENSCHIG00000011953;ENSCHIG00000011738;ENSCHIG00000016154;ENSCHIG00000008105;ENSCHIG00000013549;ENSCHIG00000015779;ENSCHIG00000014129;…	60	3165	80	5627	0.000365755
1522	Endocrine resistance	ENSCHIG00000015386;ENSCHIG00000021033;ENSCHIG00000020547;ENSCHIG00000021158;ENSCHIG00000006042;ENSCHIG00000004093;ENSCHIG00000025897;ENSCHIG00000009735;ENSCHIG00000020996;ENSCHIG00000019939;ENSCHIG00000011753;ENSCHIG00000015779;ENSCHIG00000025588;ENSCHIG00000019728;ENSCHIG00000011588;ENSCHIG00000004374;ENSCHIG00000020175;ENSCHIG00000004808;ENSCHIG00000026047;ENSCHIG00000009327;ENSCHIG00000023502;…	64	3165	87	5627	0.000588092
4330	Notch signaling pathway	ENSCHIG00000017929;ENSCHIG00000021124;ENSCHIG00000027206;ENSCHIG00000023709;ENSCHIG00000020645;ENSCHIG00000017813;ENSCHIG00000021033;ENSCHIG00000025284;ENSCHIG00000013014;ENSCHIG00000015386;ENSCHIG00000009978;ENSCHIG00000017639;ENSCHIG00000013595;ENSCHIG00000018444;ENSCHIG00000024213;ENSCHIG00000018624;ENSCHIG00000021866;ENSCHIG00000024765;ENSCHIG00000020549;ENSCHIG00000022041;ENSCHIG00000020787;…	35	3165	44	5627	0.0010327
5220	Chronic myeloid leukemia	ENSCHIG00000004374;ENSCHIG00000021340;ENSCHIG00000008105;ENSCHIG00000001922;ENSCHIG00000022353;ENSCHIG00000018376;ENSCHIG00000019728;ENSCHIG00000016154;ENSCHIG00000013686;ENSCHIG00000024213;ENSCHIG00000011473;ENSCHIG00000006532;ENSCHIG00000016099;ENSCHIG00000019181;ENSCHIG00000016012;ENSCHIG00000018884;ENSCHIG00000020240;ENSCHIG00000017530;ENSCHIG00000016438;ENSCHIG00000010534;ENSCHIG00000022660;…	52	3165	70	5627	0.0013076
532	Glycosaminoglycan biosynthesis - chondroitin sulfate / dermatan sulfate	ENSCHIG00000012477;ENSCHIG00000018461;ENSCHIG00000020392;ENSCHIG00000026646;ENSCHIG00000011828;ENSCHIG00000026238;ENSCHIG00000024216;ENSCHIG00000010064;ENSCHIG00000010475;ENSCHIG00000024893;ENSCHIG00000016332;ENSCHIG00000015554;ENSCHIG00000005040;ENSCHIG00000005612;ENSCHIG00000017893	15	3165	16	5627	0.00133301
5225	Hepatocellular carcinoma	ENSCHIG00000001027;ENSCHIG00000018376;ENSCHIG00000020206;ENSCHIG00000017240;ENSCHIG00000004374;ENSCHIG00000015779;ENSCHIG00000019373;ENSCHIG00000013014;ENSCHIG00000025537;ENSCHIG00000025863;ENSCHIG00000023990;ENSCHIG00000019181;ENSCHIG00000010291;ENSCHIG00000015318;ENSCHIG00000016621;ENSCHIG00000025557;ENSCHIG00000025588;ENSCHIG00000015277;ENSCHIG00000015683;ENSCHIG00000010785;ENSCHIG00000022353;…	101	3165	149	5627	0.00234314
5212	Pancreatic cancer	ENSCHIG00000010534;ENSCHIG00000004374;ENSCHIG00000020206;ENSCHIG00000005906;ENSCHIG00000009327;ENSCHIG00000013774;ENSCHIG00000016099;ENSCHIG00000014206;ENSCHIG00000021340;ENSCHIG00000015683;ENSCHIG00000006954;ENSCHIG00000013958;ENSCHIG00000006042;ENSCHIG00000021645;ENSCHIG00000011738;ENSCHIG00000023255;ENSCHIG00000015737;ENSCHIG00000020175;ENSCHIG00000001922;ENSCHIG00000016258;ENSCHIG00000012708;…	49	3165	67	5627	0.00312239
4934	Cushing syndrome	ENSCHIG00000020547;ENSCHIG00000024414;ENSCHIG00000008551;ENSCHIG00000018497;ENSCHIG00000017240;ENSCHIG00000012408;ENSCHIG00000024549;ENSCHIG00000025812;ENSCHIG00000015448;ENSCHIG00000020389;ENSCHIG00000026632;ENSCHIG00000010534;ENSCHIG00000019272;ENSCHIG00000010919;ENSCHIG00000018000;ENSCHIG00000012068;ENSCHIG00000025314;ENSCHIG00000010778;ENSCHIG00000014378;ENSCHIG00000020538;ENSCHIG00000023608;…	87	3165	128	5627	0.00407311
4390	Hippo signaling pathway	ENSCHIG00000022992;ENSCHIG00000024660;ENSCHIG00000022660;ENSCHIG00000024691;ENSCHIG00000024990;ENSCHIG00000020538;ENSCHIG00000007513;ENSCHIG00000026550;ENSCHIG00000011101;ENSCHIG00000025695;ENSCHIG00000011281;ENSCHIG00000020243;ENSCHIG00000026576;ENSCHIG00000020223;ENSCHIG00000011956;ENSCHIG00000025926;ENSCHIG00000025558;ENSCHIG00000016383;ENSCHIG00000010291;ENSCHIG00000019461;ENSCHIG00000009681;…	87	3165	128	5627	0.00407311
5205	Proteoglycans in cancer	ENSCHIG00000021491;ENSCHIG00000018365;ENSCHIG00000025588;ENSCHIG00000016600;ENSCHIG00000018884;ENSCHIG00000010534;ENSCHIG00000015779;ENSCHIG00000007347;ENSCHIG00000025197;ENSCHIG00000010009;ENSCHIG00000018782;ENSCHIG00000020968;ENSCHIG00000013226;ENSCHIG00000022660;ENSCHIG00000022754;ENSCHIG00000013802;ENSCHIG00000014378;ENSCHIG00000023410;ENSCHIG00000005777;ENSCHIG00000016526;ENSCHIG00000023532;…	113	3165	171	5627	0.00495692
4015	Rap1 signaling pathway	ENSCHIG00000011455;ENSCHIG00000023502;ENSCHIG00000025837;ENSCHIG00000014389;ENSCHIG00000011230;ENSCHIG00000026292;ENSCHIG00000025557;ENSCHIG00000013670;ENSCHIG00000024684;ENSCHIG00000019587;ENSCHIG00000014144;ENSCHIG00000011753;ENSCHIG00000027124;ENSCHIG00000009812;ENSCHIG00000022083;ENSCHIG00000021342;ENSCHIG00000024404;ENSCHIG00000007909;ENSCHIG00000017963;ENSCHIG00000013629;ENSCHIG00000004808;…	114	3165	173	5627	0.00547983
5213	Endometrial cancer	ENSCHIG00000023255;ENSCHIG00000008105;ENSCHIG00000009681;ENSCHIG00000021645;ENSCHIG00000006954;ENSCHIG00000004808;ENSCHIG00000025316;ENSCHIG00000016099;ENSCHIG00000018293;ENSCHIG00000020547;ENSCHIG00000011738;ENSCHIG00000014919;ENSCHIG00000010534;ENSCHIG00000006042;ENSCHIG00000025537;ENSCHIG00000016438;ENSCHIG00000011953;ENSCHIG00000010291;ENSCHIG00000015335;ENSCHIG00000016621;ENSCHIG00000011819;…	39	3165	53	5627	0.00681754
562	Inositol phosphate metabolism	ENSCHIG00000011077;ENSCHIG00000004189;ENSCHIG00000006554;ENSCHIG00000011927;ENSCHIG00000023894;ENSCHIG00000008640;ENSCHIG00000007485;ENSCHIG00000012963;ENSCHIG00000022749;ENSCHIG00000012389;ENSCHIG00000020175;ENSCHIG00000016031;ENSCHIG00000015058;ENSCHIG00000018742;ENSCHIG00000016326;ENSCHIG00000020993;ENSCHIG00000021981;ENSCHIG00000015119;ENSCHIG00000006638;ENSCHIG00000017492;ENSCHIG00000019789;…	47	3165	66	5627	0.0086919
4122	Sulfur relay system	ENSCHIG00000014594;ENSCHIG00000009954;ENSCHIG00000026912;ENSCHIG00000014317;ENSCHIG00000024377;ENSCHIG00000002985;ENSCHIG00000014854;ENSCHIG00000017996	8	3165	8	5627	0.0099791
970	Aminoacyl-tRNA biosynthesis	ENSCHIG00000020111;ENSCHIG00000018447;ENSCHIG00000022512;ENSCHIG00000015632;ENSCHIG00000009904;ENSCHIG00000013566;ENSCHIG00000019297;ENSCHIG00000014340;ENSCHIG00000018288;ENSCHIG00000016912;ENSCHIG00000022617;ENSCHIG00000021232;ENSCHIG00000010810;ENSCHIG00000017313;ENSCHIG00000017678;ENSCHIG00000018559;ENSCHIG00000023952;ENSCHIG00000004850;ENSCHIG00000003165;ENSCHIG00000019423;ENSCHIG00000022953;…	32	3165	43	5627	0.0106022
4360	Axon guidance	ENSCHIG00000018089;ENSCHIG00000007909;ENSCHIG00000015303;ENSCHIG00000012568;ENSCHIG00000016099;ENSCHIG00000022875;ENSCHIG00000010703;ENSCHIG00000004808;ENSCHIG00000006698;ENSCHIG00000024998;ENSCHIG00000019728;ENSCHIG00000022969;ENSCHIG00000016131;ENSCHIG00000017329;ENSCHIG00000020175;ENSCHIG00000009812;ENSCHIG00000026925;ENSCHIG00000018377;ENSCHIG00000021158;ENSCHIG00000019203;ENSCHIG00000021814;…	107	3165	164	5627	0.0108497
310	Lysine degradation	ENSCHIG00000009854;ENSCHIG00000013358;ENSCHIG00000010352;ENSCHIG00000008246;ENSCHIG00000012628;ENSCHIG00000013406;ENSCHIG00000017357;ENSCHIG00000025154;ENSCHIG00000015687;ENSCHIG00000018558;ENSCHIG00000025896;ENSCHIG00000025553;ENSCHIG00000018266;ENSCHIG00000009525;ENSCHIG00000009703;ENSCHIG00000020013;ENSCHIG00000015476;ENSCHIG00000011739;ENSCHIG00000014895;ENSCHIG00000014870;ENSCHIG00000010516;…	39	3165	54	5627	0.011336
4910	Insulin signaling pathway	ENSCHIG00000021423;ENSCHIG00000018884;ENSCHIG00000018376;ENSCHIG00000010786;ENSCHIG00000020615;ENSCHIG00000018147;ENSCHIG00000018422;ENSCHIG00000025017;ENSCHIG00000020405;ENSCHIG00000015779;ENSCHIG00000011290;ENSCHIG00000012459;ENSCHIG00000008771;ENSCHIG00000019087;ENSCHIG00000015376;ENSCHIG00000020315;ENSCHIG00000019728;ENSCHIG00000012393;ENSCHIG00000023269;ENSCHIG00000016061;ENSCHIG00000026914;…	78	3165	117	5627	0.0131126
5218	Melanoma	ENSCHIG00000011006;ENSCHIG00000020738;ENSCHIG00000015262;ENSCHIG00000013629;ENSCHIG00000004374;ENSCHIG00000021158;ENSCHIG00000020175;ENSCHIG00000010662;ENSCHIG00000004808;ENSCHIG00000006042;ENSCHIG00000014919;ENSCHIG00000005194;ENSCHIG00000016438;ENSCHIG00000015981;ENSCHIG00000025537;ENSCHIG00000019939;ENSCHIG00000024998;ENSCHIG00000016621;ENSCHIG00000008105;ENSCHIG00000022111;ENSCHIG00000010534;…	40	3165	56	5627	0.0138867
5215	Prostate cancer	ENSCHIG00000020547;ENSCHIG00000018376;ENSCHIG00000023255;ENSCHIG00000017639;ENSCHIG00000018191;ENSCHIG00000025316;ENSCHIG00000020175;ENSCHIG00000010662;ENSCHIG00000011006;ENSCHIG00000019728;ENSCHIG00000005194;ENSCHIG00000015981;ENSCHIG00000016322;ENSCHIG00000014886;ENSCHIG00000017807;ENSCHIG00000008473;ENSCHIG00000021158;ENSCHIG00000010534;ENSCHIG00000017767;ENSCHIG00000027161;ENSCHIG00000006042;…	55	3165	80	5627	0.0145173
3015	mRNA surveillance pathway	ENSCHIG00000016458;ENSCHIG00000010792;ENSCHIG00000014655;ENSCHIG00000024686;ENSCHIG00000025004;ENSCHIG00000006338;ENSCHIG00000021998;ENSCHIG00000020954;ENSCHIG00000009878;ENSCHIG00000016828;ENSCHIG00000018192;ENSCHIG00000011018;ENSCHIG00000012184;ENSCHIG00000024284;ENSCHIG00000023496;ENSCHIG00000024694;ENSCHIG00000019104;ENSCHIG00000012800;ENSCHIG00000012114;ENSCHIG00000021833;ENSCHIG00000019958;…	50	3165	72	5627	0.0146165
4210	Apoptosis	ENSCHIG00000004885;ENSCHIG00000018229;ENSCHIG00000016459;ENSCHIG00000016856;ENSCHIG00000016322;ENSCHIG00000007731;ENSCHIG00000025384;ENSCHIG00000004093;ENSCHIG00000012698;ENSCHIG00000004808;ENSCHIG00000025852;ENSCHIG00000022422;ENSCHIG00000023029;ENSCHIG00000020681;ENSCHIG00000005522;ENSCHIG00000023255;ENSCHIG00000016258;ENSCHIG00000012208;ENSCHIG00000015135;ENSCHIG00000011955;ENSCHIG00000025537;…	82	3165	125	5627	0.0198552
5223	Non-small cell lung cancer	ENSCHIG00000018376;ENSCHIG00000016258;ENSCHIG00000016154;ENSCHIG00000011887;ENSCHIG00000021723;ENSCHIG00000004374;ENSCHIG00000021340;ENSCHIG00000020175;ENSCHIG00000017377;ENSCHIG00000016621;ENSCHIG00000016061;ENSCHIG00000020547;ENSCHIG00000010662;ENSCHIG00000024110;ENSCHIG00000025588;ENSCHIG00000023255;ENSCHIG00000018884;ENSCHIG00000006954;ENSCHIG00000018293;ENSCHIG00000004808;ENSCHIG00000016099;…	42	3165	60	5627	0.0199482
604	Glycosphingolipid biosynthesis - ganglio series	ENSCHIG00000022129;ENSCHIG00000013295;ENSCHIG00000020660;ENSCHIG00000023912;ENSCHIG00000026781;ENSCHIG00000014228;ENSCHIG00000021591;ENSCHIG00000000945;ENSCHIG00000020180;ENSCHIG00000013645;ENSCHIG00000012912;ENSCHIG00000021775	12	3165	14	5627	0.0211171
4213	Longevity regulating pathway - multiple species	ENSCHIG00000010529;ENSCHIG00000025411;ENSCHIG00000021158;ENSCHIG00000019796;ENSCHIG00000022996;ENSCHIG00000025812;ENSCHIG00000020735;ENSCHIG00000016154;ENSCHIG00000004808;ENSCHIG00000017293;ENSCHIG00000019684;ENSCHIG00000009947;ENSCHIG00000025184;ENSCHIG00000014171;ENSCHIG00000027032;ENSCHIG00000017495;ENSCHIG00000018191;ENSCHIG00000020175;ENSCHIG00000005906;ENSCHIG00000015727;ENSCHIG00000017000;…	40	3165	57	5627	0.0215488
4068	FoxO signaling pathway	ENSCHIG00000006954;ENSCHIG00000014529;ENSCHIG00000022992;ENSCHIG00000018884;ENSCHIG00000024509;ENSCHIG00000017639;ENSCHIG00000016856;ENSCHIG00000018376;ENSCHIG00000021758;ENSCHIG00000025845;ENSCHIG00000014997;ENSCHIG00000004808;ENSCHIG00000019940;ENSCHIG00000023255;ENSCHIG00000001922;ENSCHIG00000019939;ENSCHIG00000018191;ENSCHIG00000017767;ENSCHIG00000024028;ENSCHIG00000020828;ENSCHIG00000020175;…	75	3165	114	5627	0.023003
4211	Longevity regulating pathway	ENSCHIG00000011446;ENSCHIG00000011930;ENSCHIG00000018901;ENSCHIG00000015991;ENSCHIG00000018293;ENSCHIG00000025184;ENSCHIG00000017970;ENSCHIG00000020735;ENSCHIG00000014230;ENSCHIG00000017614;ENSCHIG00000014886;ENSCHIG00000010516;ENSCHIG00000017495;ENSCHIG00000021227;ENSCHIG00000016154;ENSCHIG00000024028;ENSCHIG00000013309;ENSCHIG00000009947;ENSCHIG00000016438;ENSCHIG00000017822;ENSCHIG00000025812;…	56	3165	83	5627	0.0236175
5161	Hepatitis B	ENSCHIG00000018884;ENSCHIG00000015779;ENSCHIG00000025624;ENSCHIG00000021340;ENSCHIG00000023255;ENSCHIG00000022660;ENSCHIG00000018032;ENSCHIG00000014886;ENSCHIG00000014206;ENSCHIG00000020223;ENSCHIG00000021035;ENSCHIG00000019848;ENSCHIG00000006042;ENSCHIG00000026463;ENSCHIG00000015699;ENSCHIG00000013251;ENSCHIG00000025883;ENSCHIG00000016322;ENSCHIG00000011473;ENSCHIG00000016438;ENSCHIG00000017696;…	87	3165	134	5627	0.024121
4141	Protein processing in endoplasmic reticulum	ENSCHIG00000014320;ENSCHIG00000021476;ENSCHIG00000020389;ENSCHIG00000025852;ENSCHIG00000023667;ENSCHIG00000009767;ENSCHIG00000018325;ENSCHIG00000018647;ENSCHIG00000020545;ENSCHIG00000024672;ENSCHIG00000015354;ENSCHIG00000023332;ENSCHIG00000014792;ENSCHIG00000014886;ENSCHIG00000018229;ENSCHIG00000017807;ENSCHIG00000015727;ENSCHIG00000000679;ENSCHIG00000019038;ENSCHIG00000014155;ENSCHIG00000015075;…	98	3165	153	5627	0.0285969
5202	Transcriptional misregulation in cancer	ENSCHIG00000024296;ENSCHIG00000019549;ENSCHIG00000022111;ENSCHIG00000026165;ENSCHIG00000008105;ENSCHIG00000016716;ENSCHIG00000011800;ENSCHIG00000012431;ENSCHIG00000017357;ENSCHIG00000006086;ENSCHIG00000011320;ENSCHIG00000000480;ENSCHIG00000007090;ENSCHIG00000008450;ENSCHIG00000016012;ENSCHIG00000015640;ENSCHIG00000012309;ENSCHIG00000027207;ENSCHIG00000020549;ENSCHIG00000020292;ENSCHIG00000016621;…	96	3165	150	5627	0.0309153
3008	Ribosome biogenesis in eukaryotes	ENSCHIG00000026362;ENSCHIG00000016936;ENSCHIG00000026787;ENSCHIG00000007747;ENSCHIG00000001224;ENSCHIG00000021165;ENSCHIG00000012196;ENSCHIG00000023251;ENSCHIG00000003188;ENSCHIG00000020936;ENSCHIG00000023450;ENSCHIG00000011845;ENSCHIG00000022884;ENSCHIG00000001534;ENSCHIG00000020806;ENSCHIG00000017066;ENSCHIG00000012484;ENSCHIG00000011813;ENSCHIG00000010490;ENSCHIG00000015769;ENSCHIG00000016709;…	45	3165	66	5627	0.0314653
1521	EGFR tyrosine kinase inhibitor resistance	ENSCHIG00000020547;ENSCHIG00000023990;ENSCHIG00000015779;ENSCHIG00000023255;ENSCHIG00000017293;ENSCHIG00000009327;ENSCHIG00000021158;ENSCHIG00000018293;ENSCHIG00000010629;ENSCHIG00000024684;ENSCHIG00000016438;ENSCHIG00000014919;ENSCHIG00000005906;ENSCHIG00000010409;ENSCHIG00000002290;ENSCHIG00000012708;ENSCHIG00000015981;ENSCHIG00000021560;ENSCHIG00000005194;ENSCHIG00000015262;ENSCHIG00000013813;…	48	3165	71	5627	0.0330222
4928	Parathyroid hormone synthesis, secretion and action	ENSCHIG00000009812;ENSCHIG00000021340;ENSCHIG00000014430;ENSCHIG00000009232;ENSCHIG00000016099;ENSCHIG00000011010;ENSCHIG00000009161;ENSCHIG00000022705;ENSCHIG00000020852;ENSCHIG00000023502;ENSCHIG00000024497;ENSCHIG00000006954;ENSCHIG00000011782;ENSCHIG00000017696;ENSCHIG00000012718;ENSCHIG00000022689;ENSCHIG00000024235;ENSCHIG00000011446;ENSCHIG00000023586;ENSCHIG00000027161;ENSCHIG00000002832;…	62	3165	94	5627	0.0341778
4310	Wnt signaling pathway	ENSCHIG00000010291;ENSCHIG00000026036;ENSCHIG00000013686;ENSCHIG00000010626;ENSCHIG00000014776;ENSCHIG00000027140;ENSCHIG00000001027;ENSCHIG00000022853;ENSCHIG00000020240;ENSCHIG00000020928;ENSCHIG00000000077;ENSCHIG00000013014;ENSCHIG00000024660;ENSCHIG00000019530;ENSCHIG00000012537;ENSCHIG00000014847;ENSCHIG00000023532;ENSCHIG00000012892;ENSCHIG00000010919;ENSCHIG00000013958;ENSCHIG00000017834;…	83	3165	129	5627	0.0362829
4912	GnRH signaling pathway	ENSCHIG00000024404;ENSCHIG00000011010;ENSCHIG00000011753;ENSCHIG00000025521;ENSCHIG00000022969;ENSCHIG00000010155;ENSCHIG00000004093;ENSCHIG00000025051;ENSCHIG00000016446;ENSCHIG00000016600;ENSCHIG00000013440;ENSCHIG00000010044;ENSCHIG00000013641;ENSCHIG00000016061;ENSCHIG00000004808;ENSCHIG00000025624;ENSCHIG00000009172;ENSCHIG00000011588;ENSCHIG00000025588;ENSCHIG00000020547;ENSCHIG00000012068;…	52	3165	78	5627	0.0386069
5162	Measles	ENSCHIG00000020806;ENSCHIG00000009511;ENSCHIG00000015585;ENSCHIG00000018032;ENSCHIG00000024426;ENSCHIG00000014254;ENSCHIG00000017653;ENSCHIG00000021461;ENSCHIG00000017156;ENSCHIG00000025853;ENSCHIG00000011803;ENSCHIG00000024742;ENSCHIG00000025411;ENSCHIG00000016438;ENSCHIG00000010347;ENSCHIG00000010529;ENSCHIG00000016058;ENSCHIG00000004093;ENSCHIG00000006777;ENSCHIG00000015888;ENSCHIG00000015727;…	69	3165	106	5627	0.0386734
4380	Osteoclast differentiation	ENSCHIG00000015779;ENSCHIG00000016446;ENSCHIG00000020175;ENSCHIG00000017530;ENSCHIG00000017892;ENSCHIG00000019897;ENSCHIG00000021158;ENSCHIG00000002110;ENSCHIG00000022353;ENSCHIG00000026390;ENSCHIG00000011930;ENSCHIG00000021476;ENSCHIG00000025614;ENSCHIG00000012617;ENSCHIG00000004093;ENSCHIG00000022111;ENSCHIG00000019967;ENSCHIG00000013778;ENSCHIG00000010332;ENSCHIG00000026598;ENSCHIG00000016154;…	64	3165	98	5627	0.0416092
3410	Base excision repair	ENSCHIG00000011167;ENSCHIG00000007298;ENSCHIG00000015426;ENSCHIG00000009155;ENSCHIG00000008245;ENSCHIG00000025924;ENSCHIG00000009918;ENSCHIG00000003400;ENSCHIG00000024572;ENSCHIG00000002303;ENSCHIG00000023864;ENSCHIG00000016066;ENSCHIG00000020168;ENSCHIG00000023669;ENSCHIG00000022680;ENSCHIG00000018072;ENSCHIG00000014718;ENSCHIG00000018473;ENSCHIG00000018617;ENSCHIG00000011330;ENSCHIG00000009760;…	22	3165	30	5627	0.0416122
4915	Estrogen signaling pathway	ENSCHIG00000009812;ENSCHIG00000004808;ENSCHIG00000014719;ENSCHIG00000025812;ENSCHIG00000021423;ENSCHIG00000022121;ENSCHIG00000025384;ENSCHIG00000019803;ENSCHIG00000010895;ENSCHIG00000012764;ENSCHIG00000027161;ENSCHIG00000022874;ENSCHIG00000009693;ENSCHIG00000021340;ENSCHIG00000017865;ENSCHIG00000013666;ENSCHIG00000016600;ENSCHIG00000016293;ENSCHIG00000016061;ENSCHIG00000012851;ENSCHIG00000014919;…	67	3165	103	5627	0.0419992
5211	Renal cell carcinoma	ENSCHIG00000020175;ENSCHIG00000017236;ENSCHIG00000016154;ENSCHIG00000024998;ENSCHIG00000021340;ENSCHIG00000006954;ENSCHIG00000023615;ENSCHIG00000025588;ENSCHIG00000026382;ENSCHIG00000001922;ENSCHIG00000015968;ENSCHIG00000018376;ENSCHIG00000015523;ENSCHIG00000006532;ENSCHIG00000027232;ENSCHIG00000025693;ENSCHIG00000009242;ENSCHIG00000015779;ENSCHIG00000017767;ENSCHIG00000004093;ENSCHIG00000003286;…	42	3165	62	5627	0.0426335
5214	Glioma	ENSCHIG00000018171;ENSCHIG00000008105;ENSCHIG00000006638;ENSCHIG00000015779;ENSCHIG00000005194;ENSCHIG00000025693;ENSCHIG00000015262;ENSCHIG00000004808;ENSCHIG00000013813;ENSCHIG00000012851;ENSCHIG00000018884;ENSCHIG00000016438;ENSCHIG00000006042;ENSCHIG00000016621;ENSCHIG00000011819;ENSCHIG00000022969;ENSCHIG00000021423;ENSCHIG00000006954;ENSCHIG00000011930;ENSCHIG00000025588;ENSCHIG00000018376;…	45	3165	67	5627	0.0443798
3460	Fanconi anemia pathway	ENSCHIG00000024255;ENSCHIG00000018980;ENSCHIG00000008105;ENSCHIG00000024074;ENSCHIG00000012948;ENSCHIG00000014192;ENSCHIG00000016180;ENSCHIG00000010328;ENSCHIG00000015176;ENSCHIG00000012748;ENSCHIG00000010148;ENSCHIG00000015997;ENSCHIG00000025635;ENSCHIG00000017062;ENSCHIG00000009086;ENSCHIG00000007412;ENSCHIG00000021105;ENSCHIG00000003612;ENSCHIG00000021649;ENSCHIG00000012866;ENSCHIG00000021119;…	32	3165	46	5627	0.0448886
5216	Thyroid cancer	ENSCHIG00000025537;ENSCHIG00000009681;ENSCHIG00000004808;ENSCHIG00000025557;ENSCHIG00000016258;ENSCHIG00000018376;ENSCHIG00000016621;ENSCHIG00000010266;ENSCHIG00000014240;ENSCHIG00000011819;ENSCHIG00000017467;ENSCHIG00000006042;ENSCHIG00000016099;ENSCHIG00000008105;ENSCHIG00000010534;ENSCHIG00000013686;ENSCHIG00000025316;ENSCHIG00000021340;ENSCHIG00000021645;ENSCHIG00000018737;ENSCHIG00000021480;…	25	3165	35	5627	0.0479559
4120	Ubiquitin mediated proteolysis	ENSCHIG00000020500;ENSCHIG00000014824;ENSCHIG00000016110;ENSCHIG00000011290;ENSCHIG00000009901;ENSCHIG00000003883;ENSCHIG00000010346;ENSCHIG00000008989;ENSCHIG00000017576;ENSCHIG00000015144;ENSCHIG00000014001;ENSCHIG00000021750;ENSCHIG00000025255;ENSCHIG00000016647;ENSCHIG00000002861;ENSCHIG00000027010;ENSCHIG00000013523;ENSCHIG00000017033;ENSCHIG00000014768;ENSCHIG00000011616;ENSCHIG00000012880;…	75	3165	117	5627	0.0499592
4630	Jak-STAT signaling pathway	ENSCHIG00000020331;ENSCHIG00000016154;ENSCHIG00000023981;ENSCHIG00000017767;ENSCHIG00000019891;ENSCHIG00000011290;ENSCHIG00000016322;ENSCHIG00000021723;ENSCHIG00000013686;ENSCHIG00000010514;ENSCHIG00000014841;ENSCHIG00000025588;ENSCHIG00000016061;ENSCHIG00000009532;ENSCHIG00000010534;ENSCHIG00000010071;ENSCHIG00000006042;ENSCHIG00000015779;ENSCHIG00000025693;ENSCHIG00000020307;ENSCHIG00000020598;…	70	3165	109	5627	0.0542291
4012	ErbB signaling pathway	ENSCHIG00000006042;ENSCHIG00000023615;ENSCHIG00000025588;ENSCHIG00000012642;ENSCHIG00000004093;ENSCHIG00000019087;ENSCHIG00000024669;ENSCHIG00000016099;ENSCHIG00000015290;ENSCHIG00000002290;ENSCHIG00000016061;ENSCHIG00000013813;ENSCHIG00000021723;ENSCHIG00000024684;ENSCHIG00000025051;ENSCHIG00000016012;ENSCHIG00000003071;ENSCHIG00000020175;ENSCHIG00000017293;ENSCHIG00000013943;ENSCHIG00000021476;…	50	3165	76	5627	0.0568533
4066	HIF-1 signaling pathway	ENSCHIG00000009327;ENSCHIG00000021340;ENSCHIG00000022969;ENSCHIG00000020175;ENSCHIG00000011883;ENSCHIG00000016700;ENSCHIG00000016948;ENSCHIG00000015198;ENSCHIG00000017767;ENSCHIG00000020307;ENSCHIG00000015779;ENSCHIG00000021158;ENSCHIG00000016154;ENSCHIG00000012102;ENSCHIG00000015819;ENSCHIG00000005906;ENSCHIG00000013962;ENSCHIG00000023423;ENSCHIG00000025017;ENSCHIG00000017662;ENSCHIG00000024684;…	56	3165	86	5627	0.0581978
534	Glycosaminoglycan biosynthesis - heparan sulfate / heparin	ENSCHIG00000017893;ENSCHIG00000016130;ENSCHIG00000026646;ENSCHIG00000005128;ENSCHIG00000019513;ENSCHIG00000010475;ENSCHIG00000014850;ENSCHIG00000016039;ENSCHIG00000027229;ENSCHIG00000016332;ENSCHIG00000018461;ENSCHIG00000009348;ENSCHIG00000026325;ENSCHIG00000017289;ENSCHIG00000004675	15	3165	20	5627	0.0685377
4917	Prolactin signaling pathway	ENSCHIG00000009172;ENSCHIG00000020175;ENSCHIG00000012449;ENSCHIG00000021340;ENSCHIG00000013958;ENSCHIG00000025136;ENSCHIG00000006954;ENSCHIG00000027066;ENSCHIG00000013813;ENSCHIG00000014058;ENSCHIG00000010534;ENSCHIG00000004808;ENSCHIG00000012851;ENSCHIG00000018884;ENSCHIG00000011290;ENSCHIG00000025657;ENSCHIG00000002110;ENSCHIG00000024754;ENSCHIG00000016061;ENSCHIG00000016154;ENSCHIG00000025588;…	41	3165	62	5627	0.0726017
5414	Dilated cardiomyopathy (DCM)	ENSCHIG00000023587;ENSCHIG00000013031;ENSCHIG00000022874;ENSCHIG00000015178;ENSCHIG00000026047;ENSCHIG00000017467;ENSCHIG00000014590;ENSCHIG00000011588;ENSCHIG00000014497;ENSCHIG00000014389;ENSCHIG00000010887;ENSCHIG00000008416;ENSCHIG00000027027;ENSCHIG00000013440;ENSCHIG00000017512;ENSCHIG00000017892;ENSCHIG00000019457;ENSCHIG00000023040;ENSCHIG00000015784;ENSCHIG00000023502;ENSCHIG00000011759;…	47	3165	72	5627	0.0746182
4340	Hedgehog signaling pathway	ENSCHIG00000021986;ENSCHIG00000021284;ENSCHIG00000022992;ENSCHIG00000008174;ENSCHIG00000027010;ENSCHIG00000012053;ENSCHIG00000014543;ENSCHIG00000010534;ENSCHIG00000025826;ENSCHIG00000015807;ENSCHIG00000022667;ENSCHIG00000007287;ENSCHIG00000011234;ENSCHIG00000012892;ENSCHIG00000020853;ENSCHIG00000023137;ENSCHIG00000011956;ENSCHIG00000025136;ENSCHIG00000015297;ENSCHIG00000016322;ENSCHIG00000017881;…	28	3165	41	5627	0.0789917
5160	Hepatitis C	ENSCHIG00000025557;ENSCHIG00000016058;ENSCHIG00000016154;ENSCHIG00000015779;ENSCHIG00000023496;ENSCHIG00000021530;ENSCHIG00000016344;ENSCHIG00000013686;ENSCHIG00000006954;ENSCHIG00000019146;ENSCHIG00000019892;ENSCHIG00000011738;ENSCHIG00000018113;ENSCHIG00000004190;ENSCHIG00000015888;ENSCHIG00000014792;ENSCHIG00000007996;ENSCHIG00000008473;ENSCHIG00000020175;ENSCHIG00000021340;ENSCHIG00000004339;…	76	3165	121	5627	0.0833584
4151	PI3K-Akt signaling pathway	ENSCHIG00000013222;ENSCHIG00000009327;ENSCHIG00000012979;ENSCHIG00000009878;ENSCHIG00000020389;ENSCHIG00000025558;ENSCHIG00000005906;ENSCHIG00000009550;ENSCHIG00000006954;ENSCHIG00000009532;ENSCHIG00000016154;ENSCHIG00000018498;ENSCHIG00000019533;ENSCHIG00000019728;ENSCHIG00000017512;ENSCHIG00000005194;ENSCHIG00000024110;ENSCHIG00000023587;ENSCHIG00000007473;ENSCHIG00000011006;ENSCHIG00000010215;…	164	3165	272	5627	0.0936316
4810	Regulation of actin cytoskeleton	ENSCHIG00000010259;ENSCHIG00000005194;ENSCHIG00000010749;ENSCHIG00000020738;ENSCHIG00000023615;ENSCHIG00000015178;ENSCHIG00000009461;ENSCHIG00000022491;ENSCHIG00000012800;ENSCHIG00000027027;ENSCHIG00000022474;ENSCHIG00000017900;ENSCHIG00000018019;ENSCHIG00000006954;ENSCHIG00000022407;ENSCHIG00000015013;ENSCHIG00000018376;ENSCHIG00000019722;ENSCHIG00000016132;ENSCHIG00000021157;ENSCHIG00000021068;…	108	3165	176	5627	0.094123
4070	Phosphatidylinositol signaling system	ENSCHIG00000016154;ENSCHIG00000004189;ENSCHIG00000024300;ENSCHIG00000016600;ENSCHIG00000027230;ENSCHIG00000016043;ENSCHIG00000013342;ENSCHIG00000016158;ENSCHIG00000015013;ENSCHIG00000021158;ENSCHIG00000016981;ENSCHIG00000022534;ENSCHIG00000012389;ENSCHIG00000022526;ENSCHIG00000008640;ENSCHIG00000021074;ENSCHIG00000023894;ENSCHIG00000010259;ENSCHIG00000022898;ENSCHIG00000022865;ENSCHIG00000004726;…	56	3165	88	5627	0.0961032
4064	NF-kappa B signaling pathway	ENSCHIG00000019967;ENSCHIG00000024684;ENSCHIG00000021886;ENSCHIG00000013024;ENSCHIG00000015135;ENSCHIG00000014927;ENSCHIG00000018498;ENSCHIG00000000480;ENSCHIG00000024296;ENSCHIG00000015941;ENSCHIG00000012208;ENSCHIG00000009839;ENSCHIG00000011803;ENSCHIG00000017653;ENSCHIG00000014131;ENSCHIG00000016059;ENSCHIG00000021461;ENSCHIG00000012617;ENSCHIG00000025937;ENSCHIG00000022975;ENSCHIG00000012192;…	51	3165	80	5627	0.105208
5221	Acute myeloid leukemia	ENSCHIG00000005906;ENSCHIG00000017293;ENSCHIG00000008989;ENSCHIG00000018376;ENSCHIG00000020307;ENSCHIG00000016099;ENSCHIG00000021340;ENSCHIG00000011320;ENSCHIG00000021158;ENSCHIG00000013686;ENSCHIG00000009681;ENSCHIG00000013898;ENSCHIG00000016792;ENSCHIG00000008473;ENSCHIG00000025588;ENSCHIG00000025316;ENSCHIG00000015779;ENSCHIG00000023568;ENSCHIG00000021723;ENSCHIG00000019087;ENSCHIG00000020175;…	39	3165	60	5627	0.106156
4668	TNF signaling pathway	ENSCHIG00000012208;ENSCHIG00000017886;ENSCHIG00000026577;ENSCHIG00000021461;ENSCHIG00000020389;ENSCHIG00000026165;ENSCHIG00000008473;ENSCHIG00000006767;ENSCHIG00000021886;ENSCHIG00000019383;ENSCHIG00000014886;ENSCHIG00000021476;ENSCHIG00000004093;ENSCHIG00000015135;ENSCHIG00000016099;ENSCHIG00000016771;ENSCHIG00000024404;ENSCHIG00000027161;ENSCHIG00000011290;ENSCHIG00000006785;ENSCHIG00000020996;…	61	3165	97	5627	0.1095
601	Glycosphingolipid biosynthesis - lacto and neolacto series	ENSCHIG00000008852;ENSCHIG00000009561;ENSCHIG00000008720;ENSCHIG00000005257;ENSCHIG00000025864;ENSCHIG00000022129;ENSCHIG00000015105;ENSCHIG00000014375;ENSCHIG00000023562;ENSCHIG00000019995;ENSCHIG00000023291;ENSCHIG00000013426;ENSCHIG00000025175;ENSCHIG00000014679;ENSCHIG00000026540	15	3165	21	5627	0.116961
4014	Ras signaling pathway	ENSCHIG00000025071;ENSCHIG00000015290;ENSCHIG00000021749;ENSCHIG00000003232;ENSCHIG00000023990;ENSCHIG00000011230;ENSCHIG00000020279;ENSCHIG00000022083;ENSCHIG00000010629;ENSCHIG00000024684;ENSCHIG00000018460;ENSCHIG00000010044;ENSCHIG00000015737;ENSCHIG00000024173;ENSCHIG00000016757;ENSCHIG00000009425;ENSCHIG00000016826;ENSCHIG00000013958;ENSCHIG00000024766;ENSCHIG00000013222;ENSCHIG00000025419;…	113	3165	186	5627	0.117805
4072	Phospholipase D signaling pathway	ENSCHIG00000019728;ENSCHIG00000005194;ENSCHIG00000014171;ENSCHIG00000010778;ENSCHIG00000015779;ENSCHIG00000021550;ENSCHIG00000019547;ENSCHIG00000025917;ENSCHIG00000024197;ENSCHIG00000025211;ENSCHIG00000020547;ENSCHIG00000004907;ENSCHIG00000009044;ENSCHIG00000011885;ENSCHIG00000015793;ENSCHIG00000016099;ENSCHIG00000012851;ENSCHIG00000021617;ENSCHIG00000018152;ENSCHIG00000015262;ENSCHIG00000021340;…	79	3165	128	5627	0.12021
4540	Gap junction	ENSCHIG00000022118;ENSCHIG00000017162;ENSCHIG00000021183;ENSCHIG00000022039;ENSCHIG00000016600;ENSCHIG00000026047;ENSCHIG00000013929;ENSCHIG00000024549;ENSCHIG00000019547;ENSCHIG00000011956;ENSCHIG00000003901;ENSCHIG00000009812;ENSCHIG00000025588;ENSCHIG00000012195;ENSCHIG00000004808;ENSCHIG00000012068;ENSCHIG00000021340;ENSCHIG00000002435;ENSCHIG00000024378;ENSCHIG00000015981;ENSCHIG00000014919;…	47	3165	74	5627	0.12455
4150	mTOR signaling pathway	ENSCHIG00000016480;ENSCHIG00000009327;ENSCHIG00000016061;ENSCHIG00000026461;ENSCHIG00000023855;ENSCHIG00000012735;ENSCHIG00000020997;ENSCHIG00000018901;ENSCHIG00000013014;ENSCHIG00000015335;ENSCHIG00000019530;ENSCHIG00000027232;ENSCHIG00000014776;ENSCHIG00000012380;ENSCHIG00000004808;ENSCHIG00000018208;ENSCHIG00000006954;ENSCHIG00000020175;ENSCHIG00000011340;ENSCHIG00000011855;ENSCHIG00000010052;…	80	3165	130	5627	0.126641
5418	Fluid shear stress and atherosclerosis	ENSCHIG00000009693;ENSCHIG00000011803;ENSCHIG00000015352;ENSCHIG00000006477;ENSCHIG00000019290;ENSCHIG00000009359;ENSCHIG00000014133;ENSCHIG00000016154;ENSCHIG00000008795;ENSCHIG00000010009;ENSCHIG00000025624;ENSCHIG00000021476;ENSCHIG00000016206;ENSCHIG00000008585;ENSCHIG00000025197;ENSCHIG00000025693;ENSCHIG00000015262;ENSCHIG00000014389;ENSCHIG00000021886;ENSCHIG00000018960;ENSCHIG00000018782;…	80	3165	130	5627	0.126641
4022	cGMP-PKG signaling pathway	ENSCHIG00000016132;ENSCHIG00000008754;ENSCHIG00000024497;ENSCHIG00000005207;ENSCHIG00000023544;ENSCHIG00000012065;ENSCHIG00000021423;ENSCHIG00000009022;ENSCHIG00000022874;ENSCHIG00000004688;ENSCHIG00000017696;ENSCHIG00000020735;ENSCHIG00000006954;ENSCHIG00000023502;ENSCHIG00000021001;ENSCHIG00000017191;ENSCHIG00000008671;ENSCHIG00000013802;ENSCHIG00000014919;ENSCHIG00000024549;ENSCHIG00000013440;…	87	3165	142	5627	0.127746
4916	Melanogenesis	ENSCHIG00000014919;ENSCHIG00000009812;ENSCHIG00000013014;ENSCHIG00000004808;ENSCHIG00000011230;ENSCHIG00000024549;ENSCHIG00000023502;ENSCHIG00000025557;ENSCHIG00000023532;ENSCHIG00000021782;ENSCHIG00000022853;ENSCHIG00000026576;ENSCHIG00000027161;ENSCHIG00000007513;ENSCHIG00000010919;ENSCHIG00000015277;ENSCHIG00000025316;ENSCHIG00000011883;ENSCHIG00000011534;ENSCHIG00000022969;ENSCHIG00000011054;…	51	3165	81	5627	0.132222
4140	Autophagy - animal	ENSCHIG00000024173;ENSCHIG00000025379;ENSCHIG00000018026;ENSCHIG00000014399;ENSCHIG00000016059;ENSCHIG00000016459;ENSCHIG00000024580;ENSCHIG00000023990;ENSCHIG00000015773;ENSCHIG00000014919;ENSCHIG00000013958;ENSCHIG00000011803;ENSCHIG00000025967;ENSCHIG00000025837;ENSCHIG00000025426;ENSCHIG00000017293;ENSCHIG00000018208;ENSCHIG00000021158;ENSCHIG00000001510;ENSCHIG00000004994;ENSCHIG00000009327;…	71	3165	115	5627	0.13443
5230	Central carbon metabolism in cancer	ENSCHIG00000016099;ENSCHIG00000020175;ENSCHIG00000014919;ENSCHIG00000020547;ENSCHIG00000013686;ENSCHIG00000010670;ENSCHIG00000019728;ENSCHIG00000012621;ENSCHIG00000021340;ENSCHIG00000025897;ENSCHIG00000012393;ENSCHIG00000009582;ENSCHIG00000015779;ENSCHIG00000004808;ENSCHIG00000025820;ENSCHIG00000005194;ENSCHIG00000021158;ENSCHIG00000024998;ENSCHIG00000006954;ENSCHIG00000017963;ENSCHIG00000008500;…	33	3165	51	5627	0.139441
4921	Oxytocin signaling pathway	ENSCHIG00000021340;ENSCHIG00000005207;ENSCHIG00000023233;ENSCHIG00000006042;ENSCHIG00000007485;ENSCHIG00000017495;ENSCHIG00000025184;ENSCHIG00000015966;ENSCHIG00000024028;ENSCHIG00000022006;ENSCHIG00000013226;ENSCHIG00000008754;ENSCHIG00000009812;ENSCHIG00000010193;ENSCHIG00000019555;ENSCHIG00000011782;ENSCHIG00000000077;ENSCHIG00000020951;ENSCHIG00000002047;ENSCHIG00000020735;ENSCHIG00000023502;…	80	3165	131	5627	0.149884
4270	Vascular smooth muscle contraction	ENSCHIG00000012190;ENSCHIG00000021340;ENSCHIG00000009603;ENSCHIG00000012800;ENSCHIG00000023502;ENSCHIG00000000576;ENSCHIG00000024549;ENSCHIG00000026831;ENSCHIG00000021959;ENSCHIG00000010778;ENSCHIG00000016059;ENSCHIG00000017779;ENSCHIG00000017634;ENSCHIG00000018376;ENSCHIG00000023233;ENSCHIG00000018225;ENSCHIG00000016132;ENSCHIG00000021412;ENSCHIG00000017086;ENSCHIG00000006954;ENSCHIG00000021010;…	63	3165	102	5627	0.150723
4930	Type II diabetes mellitus	ENSCHIG00000014206;ENSCHIG00000020175;ENSCHIG00000016788;ENSCHIG00000020405;ENSCHIG00000014171;ENSCHIG00000016099;ENSCHIG00000015448;ENSCHIG00000016154;ENSCHIG00000008618;ENSCHIG00000011290;ENSCHIG00000018225;ENSCHIG00000021158;ENSCHIG00000000496;ENSCHIG00000008392;ENSCHIG00000013958;ENSCHIG00000005605;ENSCHIG00000016056;ENSCHIG00000024851;ENSCHIG00000012393;ENSCHIG00000015779;ENSCHIG00000027066;…	25	3165	38	5627	0.152398
4392	Hippo signaling pathway - multiple species	ENSCHIG00000016383;ENSCHIG00000012957;ENSCHIG00000010771;ENSCHIG00000012803;ENSCHIG00000014122;ENSCHIG00000003071;ENSCHIG00000017516;ENSCHIG00000022992;ENSCHIG00000014553;ENSCHIG00000018959;ENSCHIG00000025926;ENSCHIG00000017090;ENSCHIG00000020837;ENSCHIG00000015300;ENSCHIG00000026928;ENSCHIG00000025695;ENSCHIG00000015932	17	3165	25	5627	0.162383
3013	RNA transport	ENSCHIG00000012114;ENSCHIG00000013976;ENSCHIG00000015559;ENSCHIG00000016597;ENSCHIG00000009775;ENSCHIG00000012317;ENSCHIG00000016849;ENSCHIG00000027197;ENSCHIG00000011111;ENSCHIG00000015930;ENSCHIG00000019087;ENSCHIG00000007231;ENSCHIG00000018047;ENSCHIG00000011018;ENSCHIG00000022053;ENSCHIG00000004007;ENSCHIG00000025344;ENSCHIG00000009881;ENSCHIG00000025992;ENSCHIG00000026201;ENSCHIG00000016387;…	82	3165	135	5627	0.164173
4927	Cortisol synthesis and secretion	ENSCHIG00000012718;ENSCHIG00000019547;ENSCHIG00000015448;ENSCHIG00000010778;ENSCHIG00000024414;ENSCHIG00000014886;ENSCHIG00000024549;ENSCHIG00000025812;ENSCHIG00000019761;ENSCHIG00000011753;ENSCHIG00000017618;ENSCHIG00000008392;ENSCHIG00000017696;ENSCHIG00000018000;ENSCHIG00000021436;ENSCHIG00000026730;ENSCHIG00000016600;ENSCHIG00000020735;ENSCHIG00000027161;ENSCHIG00000022874;ENSCHIG00000024248;…	35	3165	55	5627	0.165227
130	Ubiquinone and other terpenoid-quinone biosynthesis	ENSCHIG00000019366;ENSCHIG00000000785;ENSCHIG00000024895;ENSCHIG00000014770;ENSCHIG00000025722;ENSCHIG00000011202;ENSCHIG00000013409	7	3165	9	5627	0.167624
3022	Basal transcription factors	ENSCHIG00000022533;ENSCHIG00000022055;ENSCHIG00000012344;ENSCHIG00000024450;ENSCHIG00000013919;ENSCHIG00000027121;ENSCHIG00000021273;ENSCHIG00000014725;ENSCHIG00000008033;ENSCHIG00000005868;ENSCHIG00000012545;ENSCHIG00000024002;ENSCHIG00000011986;ENSCHIG00000012283;ENSCHIG00000011203;ENSCHIG00000018137;ENSCHIG00000012368;ENSCHIG00000026058;ENSCHIG00000006242;ENSCHIG00000006206;ENSCHIG00000027081;…	23	3165	35	5627	0.168298
780	Biotin metabolism	ENSCHIG00000019377;ENSCHIG00000021539;ENSCHIG00000014947	3	3165	3	5627	0.177873
533	Glycosaminoglycan biosynthesis - keratan sulfate	ENSCHIG00000024123;ENSCHIG00000019995;ENSCHIG00000026540;ENSCHIG00000010707;ENSCHIG00000007488;ENSCHIG00000023912;ENSCHIG00000025175;ENSCHIG00000008696;ENSCHIG00000008852;ENSCHIG00000009561	10	3165	14	5627	0.191543
4371	Apelin signaling pathway	ENSCHIG00000010409;ENSCHIG00000005207;ENSCHIG00000022700;ENSCHIG00000017495;ENSCHIG00000024549;ENSCHIG00000021550;ENSCHIG00000011230;ENSCHIG00000017086;ENSCHIG00000019181;ENSCHIG00000016206;ENSCHIG00000020996;ENSCHIG00000014919;ENSCHIG00000011588;ENSCHIG00000021423;ENSCHIG00000017293;ENSCHIG00000011087;ENSCHIG00000025391;ENSCHIG00000025311;ENSCHIG00000025071;ENSCHIG00000026047;ENSCHIG00000023789;…	75	3165	124	5627	0.192362
4024	cAMP signaling pathway	ENSCHIG00000024254;ENSCHIG00000008473;ENSCHIG00000026407;ENSCHIG00000010044;ENSCHIG00000018376;ENSCHIG00000020951;ENSCHIG00000009541;ENSCHIG00000026047;ENSCHIG00000014919;ENSCHIG00000017696;ENSCHIG00000007287;ENSCHIG00000017920;ENSCHIG00000021423;ENSCHIG00000009677;ENSCHIG00000010155;ENSCHIG00000011588;ENSCHIG00000017295;ENSCHIG00000007774;ENSCHIG00000013666;ENSCHIG00000023502;ENSCHIG00000015179;…	98	3165	164	5627	0.200868
4020	Calcium signaling pathway	ENSCHIG00000016511;ENSCHIG00000022715;ENSCHIG00000007774;ENSCHIG00000005207;ENSCHIG00000002804;ENSCHIG00000011230;ENSCHIG00000022969;ENSCHIG00000012389;ENSCHIG00000011534;ENSCHIG00000019737;ENSCHIG00000007485;ENSCHIG00000025391;ENSCHIG00000023789;ENSCHIG00000020547;ENSCHIG00000003305;ENSCHIG00000020735;ENSCHIG00000027015;ENSCHIG00000024724;ENSCHIG00000019722;ENSCHIG00000003874;ENSCHIG00000022097;…	87	3165	145	5627	0.201271
900	Terpenoid backbone biosynthesis	ENSCHIG00000011734;ENSCHIG00000019348;ENSCHIG00000014367;ENSCHIG00000012855;ENSCHIG00000023940;ENSCHIG00000023958;ENSCHIG00000015163;ENSCHIG00000020170;ENSCHIG00000018864;ENSCHIG00000015096;ENSCHIG00000015556;ENSCHIG00000025425;ENSCHIG00000011865	13	3165	19	5627	0.201701
4215	Apoptosis - multiple species	ENSCHIG00000025853;ENSCHIG00000025521;ENSCHIG00000016438;ENSCHIG00000016258;ENSCHIG00000013958;ENSCHIG00000008751;ENSCHIG00000012208;ENSCHIG00000019146;ENSCHIG00000008257;ENSCHIG00000010347;ENSCHIG00000016322;ENSCHIG00000017347;ENSCHIG00000024173;ENSCHIG00000011503;ENSCHIG00000011738;ENSCHIG00000021542;ENSCHIG00000012698;ENSCHIG00000014373;ENSCHIG00000012735	19	3165	29	5627	0.206726
4922	Glucagon signaling pathway	ENSCHIG00000017495;ENSCHIG00000020315;ENSCHIG00000025051;ENSCHIG00000023157;ENSCHIG00000013044;ENSCHIG00000023593;ENSCHIG00000014997;ENSCHIG00000020615;ENSCHIG00000005207;ENSCHIG00000026598;ENSCHIG00000000077;ENSCHIG00000019547;ENSCHIG00000011255;ENSCHIG00000018191;ENSCHIG00000015991;ENSCHIG00000011027;ENSCHIG00000004688;ENSCHIG00000021423;ENSCHIG00000009677;ENSCHIG00000023255;ENSCHIG00000013912;…	49	3165	80	5627	0.213871
120	Primary bile acid biosynthesis	ENSCHIG00000026315;ENSCHIG00000012333;ENSCHIG00000001672;ENSCHIG00000017449;ENSCHIG00000009316;ENSCHIG00000011727;ENSCHIG00000004030;ENSCHIG00000014174	8	3165	11	5627	0.214572
515	Mannose type O-glycan biosynthesis	ENSCHIG00000013426;ENSCHIG00000026540;ENSCHIG00000009292;ENSCHIG00000008852;ENSCHIG00000025120;ENSCHIG00000013619;ENSCHIG00000017693;ENSCHIG00000021693;ENSCHIG00000011543;ENSCHIG00000005654;ENSCHIG00000019507;ENSCHIG00000014384;ENSCHIG00000010826;ENSCHIG00000025175	14	3165	21	5627	0.230189
4261	Adrenergic signaling in cardiomyocytes	ENSCHIG00000015448;ENSCHIG00000007908;ENSCHIG00000016446;ENSCHIG00000012486;ENSCHIG00000001734;ENSCHIG00000017467;ENSCHIG00000020793;ENSCHIG00000011230;ENSCHIG00000018710;ENSCHIG00000026047;ENSCHIG00000025184;ENSCHIG00000017696;ENSCHIG00000016344;ENSCHIG00000017646;ENSCHIG00000020498;ENSCHIG00000012800;ENSCHIG00000007473;ENSCHIG00000007485;ENSCHIG00000023496;ENSCHIG00000010972;ENSCHIG00000024549;…	74	3165	124	5627	0.246664
1524	Platinum drug resistance	ENSCHIG00000006042;ENSCHIG00000015335;ENSCHIG00000016154;ENSCHIG00000022754;ENSCHIG00000016588;ENSCHIG00000014133;ENSCHIG00000023002;ENSCHIG00000016853;ENSCHIG00000008257;ENSCHIG00000019939;ENSCHIG00000019146;ENSCHIG00000010347;ENSCHIG00000008585;ENSCHIG00000014373;ENSCHIG00000021158;ENSCHIG00000016438;ENSCHIG00000016322;ENSCHIG00000017347;ENSCHIG00000010328;ENSCHIG00000011953;ENSCHIG00000019728;…	42	3165	69	5627	0.256727
5169	Epstein-Barr virus infection	ENSCHIG00000012390;ENSCHIG00000022450;ENSCHIG00000019967;ENSCHIG00000025493;ENSCHIG00000015941;ENSCHIG00000015135;ENSCHIG00000017291;ENSCHIG00000024213;ENSCHIG00000014927;ENSCHIG00000008473;ENSCHIG00000024404;ENSCHIG00000023446;ENSCHIG00000014144;ENSCHIG00000019728;ENSCHIG00000017942;ENSCHIG00000024379;ENSCHIG00000011819;ENSCHIG00000015683;ENSCHIG00000025638;ENSCHIG00000009383;ENSCHIG00000012617;…	102	3165	173	5627	0.257576
5164	Influenza A	ENSCHIG00000014254;ENSCHIG00000013778;ENSCHIG00000021340;ENSCHIG00000018498;ENSCHIG00000017728;ENSCHIG00000006954;ENSCHIG00000015135;ENSCHIG00000021158;ENSCHIG00000011738;ENSCHIG00000026483;ENSCHIG00000003903;ENSCHIG00000015779;ENSCHIG00000025411;ENSCHIG00000012184;ENSCHIG00000023370;ENSCHIG00000016058;ENSCHIG00000021396;ENSCHIG00000015165;ENSCHIG00000014144;ENSCHIG00000025883;ENSCHIG00000021476;…	79	3165	133	5627	0.257579
440	Phosphonate and phosphinate metabolism	ENSCHIG00000022947;ENSCHIG00000019026;ENSCHIG00000013868;ENSCHIG00000007479	4	3165	5	5627	0.275155
430	Taurine and hypotaurine metabolism	ENSCHIG00000026280;ENSCHIG00000026433;ENSCHIG00000023150;ENSCHIG00000015633	4	3165	5	5627	0.275155
3018	RNA degradation	ENSCHIG00000026935;ENSCHIG00000020022;ENSCHIG00000018143;ENSCHIG00000024650;ENSCHIG00000010876;ENSCHIG00000009744;ENSCHIG00000016161;ENSCHIG00000004382;ENSCHIG00000010955;ENSCHIG00000026498;ENSCHIG00000007389;ENSCHIG00000025729;ENSCHIG00000013194;ENSCHIG00000021121;ENSCHIG00000012897;ENSCHIG00000007231;ENSCHIG00000026305;ENSCHIG00000019832;ENSCHIG00000003528;ENSCHIG00000012095;ENSCHIG00000017463;…	44	3165	73	5627	0.282392
4926	Relaxin signaling pathway	ENSCHIG00000019728;ENSCHIG00000009242;ENSCHIG00000004093;ENSCHIG00000014919;ENSCHIG00000011534;ENSCHIG00000026047;ENSCHIG00000007689;ENSCHIG00000023502;ENSCHIG00000013958;ENSCHIG00000009812;ENSCHIG00000025184;ENSCHIG00000013774;ENSCHIG00000025391;ENSCHIG00000011588;ENSCHIG00000006954;ENSCHIG00000016099;ENSCHIG00000012851;ENSCHIG00000020206;ENSCHIG00000024766;ENSCHIG00000022353;ENSCHIG00000021476;…	63	3165	106	5627	0.285704
4659	Th17 cell differentiation	ENSCHIG00000025521;ENSCHIG00000005408;ENSCHIG00000008473;ENSCHIG00000023851;ENSCHIG00000012708;ENSCHIG00000022121;ENSCHIG00000013778;ENSCHIG00000017807;ENSCHIG00000011916;ENSCHIG00000009464;ENSCHIG00000016446;ENSCHIG00000020951;ENSCHIG00000020206;ENSCHIG00000017662;ENSCHIG00000011473;ENSCHIG00000020307;ENSCHIG00000025775;ENSCHIG00000018057;ENSCHIG00000025038;ENSCHIG00000021723;ENSCHIG00000013958;…	49	3165	82	5627	0.298216
4137	Mitophagy - animal	ENSCHIG00000018901;ENSCHIG00000025313;ENSCHIG00000025837;ENSCHIG00000014792;ENSCHIG00000014886;ENSCHIG00000018293;ENSCHIG00000020806;ENSCHIG00000026394;ENSCHIG00000021326;ENSCHIG00000015683;ENSCHIG00000025628;ENSCHIG00000004808;ENSCHIG00000014385;ENSCHIG00000013071;ENSCHIG00000025071;ENSCHIG00000004093;ENSCHIG00000018926;ENSCHIG00000012718;ENSCHIG00000014684;ENSCHIG00000008519;ENSCHIG00000023448;…	35	3165	58	5627	0.310403
4931	Insulin resistance	ENSCHIG00000012800;ENSCHIG00000027007;ENSCHIG00000025521;ENSCHIG00000020615;ENSCHIG00000015966;ENSCHIG00000017293;ENSCHIG00000015135;ENSCHIG00000026407;ENSCHIG00000019965;ENSCHIG00000011290;ENSCHIG00000010778;ENSCHIG00000016479;ENSCHIG00000019922;ENSCHIG00000015523;ENSCHIG00000020307;ENSCHIG00000020419;ENSCHIG00000015779;ENSCHIG00000023157;ENSCHIG00000006614;ENSCHIG00000015991;ENSCHIG00000024028;…	58	3165	98	5627	0.313813
5219	Bladder cancer	ENSCHIG00000009242;ENSCHIG00000019939;ENSCHIG00000013686;ENSCHIG00000014919;ENSCHIG00000015683;ENSCHIG00000025897;ENSCHIG00000018026;ENSCHIG00000022689;ENSCHIG00000004808;ENSCHIG00000017641;ENSCHIG00000021340;ENSCHIG00000006042;ENSCHIG00000013443;ENSCHIG00000016293;ENSCHIG00000010534;ENSCHIG00000004374;ENSCHIG00000006954;ENSCHIG00000018376;ENSCHIG00000016099;ENSCHIG00000010662;ENSCHIG00000020547	21	3165	34	5627	0.318959
5222	Small cell lung cancer	ENSCHIG00000024110;ENSCHIG00000016621;ENSCHIG00000016322;ENSCHIG00000008105;ENSCHIG00000017347;ENSCHIG00000020175;ENSCHIG00000025537;ENSCHIG00000011887;ENSCHIG00000013031;ENSCHIG00000015135;ENSCHIG00000023255;ENSCHIG00000024173;ENSCHIG00000012535;ENSCHIG00000019728;ENSCHIG00000010534;ENSCHIG00000008473;ENSCHIG00000006042;ENSCHIG00000019383;ENSCHIG00000013943;ENSCHIG00000016154;ENSCHIG00000016258;…	47	3165	79	5627	0.32001
4614	Renin-angiotensin system	ENSCHIG00000020658;ENSCHIG00000010000;ENSCHIG00000024544;ENSCHIG00000013949;ENSCHIG00000010778;ENSCHIG00000019257;ENSCHIG00000024353;ENSCHIG00000018324;ENSCHIG00000011470;ENSCHIG00000011190;ENSCHIG00000012539	11	3165	17	5627	0.326703
511	Other glycan degradation	ENSCHIG00000005760;ENSCHIG00000020180;ENSCHIG00000019298;ENSCHIG00000025082;ENSCHIG00000011024;ENSCHIG00000017230;ENSCHIG00000018465;ENSCHIG00000014228;ENSCHIG00000020660;ENSCHIG00000025213;ENSCHIG00000020841	11	3165	17	5627	0.326703
5166	Human T-cell leukemia virus 1 infection	ENSCHIG00000002303;ENSCHIG00000015941;ENSCHIG00000015389;ENSCHIG00000015445;ENSCHIG00000010662;ENSCHIG00000000077;ENSCHIG00000011916;ENSCHIG00000019893;ENSCHIG00000025236;ENSCHIG00000023502;ENSCHIG00000013774;ENSCHIG00000021340;ENSCHIG00000019181;ENSCHIG00000017767;ENSCHIG00000004094;ENSCHIG00000012735;ENSCHIG00000015683;ENSCHIG00000017639;ENSCHIG00000025384;ENSCHIG00000024173;ENSCHIG00000015779;…	113	3165	195	5627	0.340292
4658	Th1 and Th2 cell differentiation	ENSCHIG00000022588;ENSCHIG00000009142;ENSCHIG00000016059;ENSCHIG00000020996;ENSCHIG00000013778;ENSCHIG00000015135;ENSCHIG00000025038;ENSCHIG00000020787;ENSCHIG00000000077;ENSCHIG00000022041;ENSCHIG00000017662;ENSCHIG00000015794;ENSCHIG00000004093;ENSCHIG00000022857;ENSCHIG00000025521;ENSCHIG00000013958;ENSCHIG00000021723;ENSCHIG00000020331;ENSCHIG00000016952;ENSCHIG00000016099;ENSCHIG00000018057;…	41	3165	69	5627	0.341624
5410	Hypertrophic cardiomyopathy (HCM)	ENSCHIG00000014497;ENSCHIG00000017892;ENSCHIG00000027015;ENSCHIG00000014389;ENSCHIG00000007908;ENSCHIG00000013440;ENSCHIG00000025818;ENSCHIG00000022777;ENSCHIG00000015784;ENSCHIG00000015966;ENSCHIG00000023587;ENSCHIG00000017512;ENSCHIG00000021157;ENSCHIG00000008416;ENSCHIG00000015448;ENSCHIG00000019356;ENSCHIG00000024353;ENSCHIG00000019457;ENSCHIG00000022006;ENSCHIG00000017495;ENSCHIG00000001922;…	41	3165	69	5627	0.341624
4620	Toll-like receptor signaling pathway	ENSCHIG00000014206;ENSCHIG00000019728;ENSCHIG00000021314;ENSCHIG00000011345;ENSCHIG00000021158;ENSCHIG00000021035;ENSCHIG00000020175;ENSCHIG00000017886;ENSCHIG00000025937;ENSCHIG00000021340;ENSCHIG00000025384;ENSCHIG00000015135;ENSCHIG00000025521;ENSCHIG00000026577;ENSCHIG00000025624;ENSCHIG00000015873;ENSCHIG00000008257;ENSCHIG00000014919;ENSCHIG00000015888;ENSCHIG00000013958;ENSCHIG00000017942;…	45	3165	76	5627	0.343232
4666	Fc gamma R-mediated phagocytosis	ENSCHIG00000022450;ENSCHIG00000005906;ENSCHIG00000012192;ENSCHIG00000021158;ENSCHIG00000008760;ENSCHIG00000021068;ENSCHIG00000015054;ENSCHIG00000016154;ENSCHIG00000024197;ENSCHIG00000023877;ENSCHIG00000019728;ENSCHIG00000009252;ENSCHIG00000017166;ENSCHIG00000017293;ENSCHIG00000023439;ENSCHIG00000021296;ENSCHIG00000017530;ENSCHIG00000016099;ENSCHIG00000021340;ENSCHIG00000021681;ENSCHIG00000015779;…	46	3165	78	5627	0.355798
4217	Necroptosis	ENSCHIG00000025480;ENSCHIG00000016438;ENSCHIG00000012735;ENSCHIG00000017347;ENSCHIG00000026577;ENSCHIG00000011434;ENSCHIG00000024204;ENSCHIG00000013251;ENSCHIG00000024704;ENSCHIG00000018498;ENSCHIG00000012697;ENSCHIG00000018072;ENSCHIG00000019897;ENSCHIG00000018032;ENSCHIG00000017318;ENSCHIG00000008310;ENSCHIG00000017807;ENSCHIG00000011073;ENSCHIG00000024572;ENSCHIG00000012361;ENSCHIG00000022121;…	71	3165	122	5627	0.365703
4962	Vasopressin-regulated water reabsorption	ENSCHIG00000027161;ENSCHIG00000025418;ENSCHIG00000013654;ENSCHIG00000011740;ENSCHIG00000021653;ENSCHIG00000025812;ENSCHIG00000011782;ENSCHIG00000010440;ENSCHIG00000014435;ENSCHIG00000020652;ENSCHIG00000023539;ENSCHIG00000010124;ENSCHIG00000019147;ENSCHIG00000024586;ENSCHIG00000012183;ENSCHIG00000009923;ENSCHIG00000012960;ENSCHIG00000017696;ENSCHIG00000014473;ENSCHIG00000012970;ENSCHIG00000011753;…	24	3165	40	5627	0.376877
4923	Regulation of lipolysis in adipocytes	ENSCHIG00000011090;ENSCHIG00000014171;ENSCHIG00000019728;ENSCHIG00000023233;ENSCHIG00000025812;ENSCHIG00000009677;ENSCHIG00000024459;ENSCHIG00000021158;ENSCHIG00000023502;ENSCHIG00000012195;ENSCHIG00000015779;ENSCHIG00000024083;ENSCHIG00000011753;ENSCHIG00000016154;ENSCHIG00000020559;ENSCHIG00000024549;ENSCHIG00000011588;ENSCHIG00000020735;ENSCHIG00000023255;ENSCHIG00000011782;ENSCHIG00000012293;…	28	3165	47	5627	0.378982
510	N-Glycan biosynthesis	ENSCHIG00000014616;ENSCHIG00000017004;ENSCHIG00000011270;ENSCHIG00000015354;ENSCHIG00000015388;ENSCHIG00000009572;ENSCHIG00000008357;ENSCHIG00000013392;ENSCHIG00000010436;ENSCHIG00000001909;ENSCHIG00000027215;ENSCHIG00000011527;ENSCHIG00000026540;ENSCHIG00000015770;ENSCHIG00000025527;ENSCHIG00000013790;ENSCHIG00000019579;ENSCHIG00000026566;ENSCHIG00000024968;ENSCHIG00000010952;ENSCHIG00000008852;…	28	3165	47	5627	0.378982
514	Other types of O-glycan biosynthesis	ENSCHIG00000026540;ENSCHIG00000026042;ENSCHIG00000021693;ENSCHIG00000000514;ENSCHIG00000014870;ENSCHIG00000013392;ENSCHIG00000020294;ENSCHIG00000025175;ENSCHIG00000013075;ENSCHIG00000020013;ENSCHIG00000015476;ENSCHIG00000008852;ENSCHIG00000021140	13	3165	21	5627	0.384521
4919	Thyroid hormone signaling pathway	ENSCHIG00000010534;ENSCHIG00000018191;ENSCHIG00000011223;ENSCHIG00000017767;ENSCHIG00000023773;ENSCHIG00000017865;ENSCHIG00000020175;ENSCHIG00000015779;ENSCHIG00000024110;ENSCHIG00000021124;ENSCHIG00000024187;ENSCHIG00000014919;ENSCHIG00000022776;ENSCHIG00000017639;ENSCHIG00000003115;ENSCHIG00000016952;ENSCHIG00000025557;ENSCHIG00000014058;ENSCHIG00000024213;ENSCHIG00000016656;ENSCHIG00000022580;…	61	3165	105	5627	0.388866
4130	SNARE interactions in vesicular transport	ENSCHIG00000018262;ENSCHIG00000019607;ENSCHIG00000015990;ENSCHIG00000015032;ENSCHIG00000011837;ENSCHIG00000010440;ENSCHIG00000026633;ENSCHIG00000007470;ENSCHIG00000014839;ENSCHIG00000007910;ENSCHIG00000020439;ENSCHIG00000015266;ENSCHIG00000019249;ENSCHIG00000016859;ENSCHIG00000007036;ENSCHIG00000016939;ENSCHIG00000013654	17	3165	28	5627	0.390281
61	Fatty acid biosynthesis	ENSCHIG00000021561;ENSCHIG00000018422;ENSCHIG00000016584;ENSCHIG00000022508;ENSCHIG00000021539;ENSCHIG00000020615	6	3165	9	5627	0.390511
920	Sulfur metabolism	ENSCHIG00000014317;ENSCHIG00000012443;ENSCHIG00000013680;ENSCHIG00000006773;ENSCHIG00000026912;ENSCHIG00000011868	6	3165	9	5627	0.390511
5134	Legionellosis	ENSCHIG00000017653;ENSCHIG00000008473;ENSCHIG00000015549;ENSCHIG00000015135;ENSCHIG00000017000;ENSCHIG00000004382;ENSCHIG00000025853;ENSCHIG00000019967;ENSCHIG00000009445;ENSCHIG00000011503;ENSCHIG00000016589;ENSCHIG00000018325;ENSCHIG00000012340;ENSCHIG00000018498;ENSCHIG00000010299;ENSCHIG00000006703;ENSCHIG00000014217;ENSCHIG00000015727;ENSCHIG00000022509;ENSCHIG00000025411;ENSCHIG00000018882;…	29	3165	49	5627	0.395256
4621	NOD-like receptor signaling pathway	ENSCHIG00000025426;ENSCHIG00000019897;ENSCHIG00000012966;ENSCHIG00000015699;ENSCHIG00000013574;ENSCHIG00000026463;ENSCHIG00000022121;ENSCHIG00000011075;ENSCHIG00000016446;ENSCHIG00000021314;ENSCHIG00000013328;ENSCHIG00000013618;ENSCHIG00000019684;ENSCHIG00000017807;ENSCHIG00000012697;ENSCHIG00000018498;ENSCHIG00000018544;ENSCHIG00000024204;ENSCHIG00000024746;ENSCHIG00000008257;ENSCHIG00000014217;…	71	3165	123	5627	0.405805
4520	Adherens junction	ENSCHIG00000023990;ENSCHIG00000005312;ENSCHIG00000009044;ENSCHIG00000019181;ENSCHIG00000018438;ENSCHIG00000020806;ENSCHIG00000011102;ENSCHIG00000014308;ENSCHIG00000022083;ENSCHIG00000024436;ENSCHIG00000027255;ENSCHIG00000020206;ENSCHIG00000020547;ENSCHIG00000011803;ENSCHIG00000024998;ENSCHIG00000017657;ENSCHIG00000019162;ENSCHIG00000013774;ENSCHIG00000014171;ENSCHIG00000022353;ENSCHIG00000017258;…	38	3165	65	5627	0.408598
524	Neomycin, kanamycin and gentamicin biosynthesis	ENSCHIG00000024851;ENSCHIG00000000496;ENSCHIG00000012393	3	3165	4	5627	0.411474
4933	AGE-RAGE signaling pathway in diabetic complications	ENSCHIG00000025262;ENSCHIG00000019728;ENSCHIG00000010534;ENSCHIG00000020951;ENSCHIG00000022705;ENSCHIG00000024766;ENSCHIG00000009839;ENSCHIG00000021886;ENSCHIG00000010975;ENSCHIG00000011470;ENSCHIG00000016154;ENSCHIG00000019547;ENSCHIG00000010778;ENSCHIG00000021319;ENSCHIG00000018225;ENSCHIG00000015135;ENSCHIG00000016293;ENSCHIG00000020175;ENSCHIG00000011883;ENSCHIG00000019181;ENSCHIG00000016012;…	51	3165	88	5627	0.415727
4144	Endocytosis	ENSCHIG00000017166;ENSCHIG00000002880;ENSCHIG00000007557;ENSCHIG00000020646;ENSCHIG00000022022;ENSCHIG00000012226;ENSCHIG00000014093;ENSCHIG00000017866;ENSCHIG00000025012;ENSCHIG00000013327;ENSCHIG00000021068;ENSCHIG00000019252;ENSCHIG00000027010;ENSCHIG00000020206;ENSCHIG00000015693;ENSCHIG00000004568;ENSCHIG00000003897;ENSCHIG00000011896;ENSCHIG00000011473;ENSCHIG00000027153;ENSCHIG00000007909;…	128	3165	224	5627	0.418941
4925	Aldosterone synthesis and secretion	ENSCHIG00000019272;ENSCHIG00000012843;ENSCHIG00000024414;ENSCHIG00000018225;ENSCHIG00000026047;ENSCHIG00000021774;ENSCHIG00000016600;ENSCHIG00000024549;ENSCHIG00000018171;ENSCHIG00000023627;ENSCHIG00000009816;ENSCHIG00000022874;ENSCHIG00000020106;ENSCHIG00000011753;ENSCHIG00000005207;ENSCHIG00000025051;ENSCHIG00000019547;ENSCHIG00000011782;ENSCHIG00000018000;ENSCHIG00000021423;ENSCHIG00000007485;…	48	3165	83	5627	0.429686
4710	Circadian rhythm	ENSCHIG00000023621;ENSCHIG00000017495;ENSCHIG00000022992;ENSCHIG00000014557;ENSCHIG00000024028;ENSCHIG00000011956;ENSCHIG00000022335;ENSCHIG00000027161;ENSCHIG00000023402;ENSCHIG00000005408;ENSCHIG00000025826;ENSCHIG00000025775;ENSCHIG00000008573;ENSCHIG00000012392;ENSCHIG00000013197;ENSCHIG00000015807;ENSCHIG00000023568;ENSCHIG00000015966;ENSCHIG00000024108	19	3165	32	5627	0.431971
4662	B cell receptor signaling pathway	ENSCHIG00000021340;ENSCHIG00000018691;ENSCHIG00000004808;ENSCHIG00000000077;ENSCHIG00000016061;ENSCHIG00000025588;ENSCHIG00000021158;ENSCHIG00000018884;ENSCHIG00000011155;ENSCHIG00000016154;ENSCHIG00000016099;ENSCHIG00000011561;ENSCHIG00000019728;ENSCHIG00000022411;ENSCHIG00000015135;ENSCHIG00000023255;ENSCHIG00000024144;ENSCHIG00000025384;ENSCHIG00000016706;ENSCHIG00000000807;ENSCHIG00000022857;…	36	3165	62	5627	0.437991
5145	Toxoplasmosis	ENSCHIG00000015727;ENSCHIG00000013031;ENSCHIG00000014927;ENSCHIG00000001922;ENSCHIG00000003903;ENSCHIG00000009812;ENSCHIG00000014206;ENSCHIG00000014144;ENSCHIG00000022857;ENSCHIG00000025853;ENSCHIG00000024173;ENSCHIG00000019146;ENSCHIG00000010589;ENSCHIG00000000241;ENSCHIG00000021035;ENSCHIG00000018498;ENSCHIG00000013958;ENSCHIG00000022660;ENSCHIG00000026322;ENSCHIG00000020307;ENSCHIG00000025411;…	54	3165	94	5627	0.449304
3430	Mismatch repair	ENSCHIG00000014181;ENSCHIG00000018617;ENSCHIG00000011953;ENSCHIG00000014129;ENSCHIG00000019925;ENSCHIG00000025924;ENSCHIG00000023669;ENSCHIG00000021960;ENSCHIG00000017062;ENSCHIG00000009803;ENSCHIG00000009030;ENSCHIG00000026585	12	3165	20	5627	0.45888
603	Glycosphingolipid biosynthesis - globo and isoglobo series	ENSCHIG00000011247;ENSCHIG00000023291;ENSCHIG00000022129;ENSCHIG00000014679;ENSCHIG00000014375;ENSCHIG00000023912;ENSCHIG00000020660;ENSCHIG00000020180	8	3165	13	5627	0.46312
5412	Arrhythmogenic right ventricular cardiomyopathy (ARVC)	ENSCHIG00000010972;ENSCHIG00000013613;ENSCHIG00000013031;ENSCHIG00000025818;ENSCHIG00000017512;ENSCHIG00000014389;ENSCHIG00000010063;ENSCHIG00000007908;ENSCHIG00000025557;ENSCHIG00000015178;ENSCHIG00000018662;ENSCHIG00000001734;ENSCHIG00000021157;ENSCHIG00000022006;ENSCHIG00000027015;ENSCHIG00000003901;ENSCHIG00000023587;ENSCHIG00000022777;ENSCHIG00000016526;ENSCHIG00000021855;ENSCHIG00000023040;…	34	3165	59	5627	0.469129
3020	RNA polymerase	ENSCHIG00000014609;ENSCHIG00000015728;ENSCHIG00000023006;ENSCHIG00000014527;ENSCHIG00000008824;ENSCHIG00000009008;ENSCHIG00000021910;ENSCHIG00000025995;ENSCHIG00000012072;ENSCHIG00000024078;ENSCHIG00000012813;ENSCHIG00000014151;ENSCHIG00000012907;ENSCHIG00000018204;ENSCHIG00000027173;ENSCHIG00000004352;ENSCHIG00000012279	17	3165	29	5627	0.475003
520	Amino sugar and nucleotide sugar metabolism	ENSCHIG00000017055;ENSCHIG00000021991;ENSCHIG00000025409;ENSCHIG00000012393;ENSCHIG00000017296;ENSCHIG00000015675;ENSCHIG00000023307;ENSCHIG00000020660;ENSCHIG00000024851;ENSCHIG00000003246;ENSCHIG00000006787;ENSCHIG00000015657;ENSCHIG00000022756;ENSCHIG00000000504;ENSCHIG00000014622;ENSCHIG00000025657;ENSCHIG00000012172;ENSCHIG00000026618;ENSCHIG00000020180;ENSCHIG00000014336;ENSCHIG00000000496;…	26	3165	45	5627	0.479787
790	Folate biosynthesis	ENSCHIG00000014594;ENSCHIG00000023788;ENSCHIG00000024942;ENSCHIG00000009653;ENSCHIG00000001958;ENSCHIG00000007290;ENSCHIG00000008851;ENSCHIG00000012120;ENSCHIG00000011667;ENSCHIG00000021110;ENSCHIG00000024080;ENSCHIG00000004827;ENSCHIG00000023867	13	3165	22	5627	0.482105
4977	Vitamin digestion and absorption	ENSCHIG00000026675;ENSCHIG00000013522;ENSCHIG00000010716;ENSCHIG00000025066;ENSCHIG00000014947;ENSCHIG00000023783;ENSCHIG00000016209;ENSCHIG00000012742;ENSCHIG00000018113	9	3165	15	5627	0.49141
4622	RIG-I-like receptor signaling pathway	ENSCHIG00000011803;ENSCHIG00000019146;ENSCHIG00000025521;ENSCHIG00000022857;ENSCHIG00000016860;ENSCHIG00000012511;ENSCHIG00000025883;ENSCHIG00000017942;ENSCHIG00000026463;ENSCHIG00000015699;ENSCHIG00000012825;ENSCHIG00000013958;ENSCHIG00000008257;ENSCHIG00000011345;ENSCHIG00000008473;ENSCHIG00000026351;ENSCHIG00000015888;ENSCHIG00000014206;ENSCHIG00000019684;ENSCHIG00000016446;ENSCHIG00000019848;…	27	3165	47	5627	0.494902
5165	Human papillomavirus infection	ENSCHIG00000025136;ENSCHIG00000025284;ENSCHIG00000013014;ENSCHIG00000016061;ENSCHIG00000020547;ENSCHIG00000021515;ENSCHIG00000012735;ENSCHIG00000014443;ENSCHIG00000027027;ENSCHIG00000019146;ENSCHIG00000016438;ENSCHIG00000018630;ENSCHIG00000019728;ENSCHIG00000019958;ENSCHIG00000015277;ENSCHIG00000017641;ENSCHIG00000012408;ENSCHIG00000016154;ENSCHIG00000014378;ENSCHIG00000016012;ENSCHIG00000012388;…	154	3165	273	5627	0.503604
5163	Human cytomegalovirus infection	ENSCHIG00000017942;ENSCHIG00000004374;ENSCHIG00000025557;ENSCHIG00000020735;ENSCHIG00000020951;ENSCHIG00000011753;ENSCHIG00000024116;ENSCHIG00000018208;ENSCHIG00000015660;ENSCHIG00000016154;ENSCHIG00000021340;ENSCHIG00000006954;ENSCHIG00000011588;ENSCHIG00000014430;ENSCHIG00000008257;ENSCHIG00000026047;ENSCHIG00000014886;ENSCHIG00000020389;ENSCHIG00000012708;ENSCHIG00000026598;ENSCHIG00000007485;…	109	3165	193	5627	0.504446
531	Glycosaminoglycan degradation	ENSCHIG00000020180;ENSCHIG00000023522;ENSCHIG00000016992;ENSCHIG00000008049;ENSCHIG00000025151;ENSCHIG00000025669;ENSCHIG00000014398;ENSCHIG00000014228;ENSCHIG00000020660;ENSCHIG00000025809	10	3165	17	5627	0.516172
4510	Focal adhesion	ENSCHIG00000023615;ENSCHIG00000025693;ENSCHIG00000015995;ENSCHIG00000013813;ENSCHIG00000024478;ENSCHIG00000016322;ENSCHIG00000009252;ENSCHIG00000017641;ENSCHIG00000021158;ENSCHIG00000009044;ENSCHIG00000016526;ENSCHIG00000015178;ENSCHIG00000020744;ENSCHIG00000012800;ENSCHIG00000015335;ENSCHIG00000023255;ENSCHIG00000024766;ENSCHIG00000018884;ENSCHIG00000023990;ENSCHIG00000004808;ENSCHIG00000006532;…	97	3165	172	5627	0.51642
5167	Kaposi sarcoma-associated herpesvirus infection	ENSCHIG00000015773;ENSCHIG00000024404;ENSCHIG00000020041;ENSCHIG00000019728;ENSCHIG00000023209;ENSCHIG00000012192;ENSCHIG00000021476;ENSCHIG00000014919;ENSCHIG00000027161;ENSCHIG00000005207;ENSCHIG00000019146;ENSCHIG00000020175;ENSCHIG00000016058;ENSCHIG00000017639;ENSCHIG00000000077;ENSCHIG00000016446;ENSCHIG00000021802;ENSCHIG00000024116;ENSCHIG00000003903;ENSCHIG00000021158;ENSCHIG00000026598;…	87	3165	155	5627	0.545846
4530	Tight junction	ENSCHIG00000012395;ENSCHIG00000020646;ENSCHIG00000017162;ENSCHIG00000004093;ENSCHIG00000021834;ENSCHIG00000012723;ENSCHIG00000008491;ENSCHIG00000026843;ENSCHIG00000016792;ENSCHIG00000020302;ENSCHIG00000010534;ENSCHIG00000016132;ENSCHIG00000019958;ENSCHIG00000014122;ENSCHIG00000023029;ENSCHIG00000025897;ENSCHIG00000014865;ENSCHIG00000017495;ENSCHIG00000022083;ENSCHIG00000026733;ENSCHIG00000018616;…	78	3165	139	5627	0.548371
4664	Fc epsilon RI signaling pathway	ENSCHIG00000025588;ENSCHIG00000014144;ENSCHIG00000016446;ENSCHIG00000013958;ENSCHIG00000024684;ENSCHIG00000009044;ENSCHIG00000025521;ENSCHIG00000020175;ENSCHIG00000017530;ENSCHIG00000021476;ENSCHIG00000014919;ENSCHIG00000006954;ENSCHIG00000015779;ENSCHIG00000025624;ENSCHIG00000023255;ENSCHIG00000022450;ENSCHIG00000011885;ENSCHIG00000012192;ENSCHIG00000004808;ENSCHIG00000019728;ENSCHIG00000016061;…	31	3165	55	5627	0.549486
3420	Nucleotide excision repair	ENSCHIG00000021930;ENSCHIG00000020168;ENSCHIG00000014551;ENSCHIG00000017709;ENSCHIG00000019925;ENSCHIG00000025924;ENSCHIG00000023669;ENSCHIG00000025635;ENSCHIG00000010540;ENSCHIG00000014326;ENSCHIG00000022567;ENSCHIG00000016647;ENSCHIG00000009859;ENSCHIG00000021645;ENSCHIG00000022561;ENSCHIG00000012368;ENSCHIG00000014969;ENSCHIG00000018617;ENSCHIG00000009030;ENSCHIG00000014725;ENSCHIG00000022533;…	22	3165	39	5627	0.558661
232	Caffeine metabolism	ENSCHIG00000011996	1	3165	1	5627	0.562467
4071	Sphingolipid signaling pathway	ENSCHIG00000018225;ENSCHIG00000006638;ENSCHIG00000021833;ENSCHIG00000010044;ENSCHIG00000017842;ENSCHIG00000014373;ENSCHIG00000016099;ENSCHIG00000019722;ENSCHIG00000014919;ENSCHIG00000013958;ENSCHIG00000023636;ENSCHIG00000005522;ENSCHIG00000020626;ENSCHIG00000021163;ENSCHIG00000015062;ENSCHIG00000023255;ENSCHIG00000015779;ENSCHIG00000021070;ENSCHIG00000024235;ENSCHIG00000021158;ENSCHIG00000015335;…	61	3165	109	5627	0.564117
3050	Proteasome	ENSCHIG00000025493;ENSCHIG00000016963;ENSCHIG00000018478;ENSCHIG00000022596;ENSCHIG00000016997;ENSCHIG00000009268;ENSCHIG00000015309;ENSCHIG00000011511;ENSCHIG00000009755;ENSCHIG00000026335;ENSCHIG00000017291;ENSCHIG00000016431;ENSCHIG00000003582;ENSCHIG00000007996;ENSCHIG00000015510;ENSCHIG00000023396;ENSCHIG00000016023;ENSCHIG00000017071;ENSCHIG00000011938;ENSCHIG00000025638;ENSCHIG00000023176;…	23	3165	41	5627	0.572714
5231	Choline metabolism in cancer	ENSCHIG00000015793;ENSCHIG00000016154;ENSCHIG00000015779;ENSCHIG00000023992;ENSCHIG00000017440;ENSCHIG00000025384;ENSCHIG00000015335;ENSCHIG00000025693;ENSCHIG00000013958;ENSCHIG00000005906;ENSCHIG00000021340;ENSCHIG00000023712;ENSCHIG00000009327;ENSCHIG00000025588;ENSCHIG00000016061;ENSCHIG00000009437;ENSCHIG00000017657;ENSCHIG00000004093;ENSCHIG00000019728;ENSCHIG00000018884;ENSCHIG00000020547;…	49	3165	88	5627	0.587042
5206	MicroRNAs in cancer	ENSCHIG00000014247;ENSCHIG00000027012;ENSCHIG00000016012;ENSCHIG00000022544;ENSCHIG00000010662;ENSCHIG00000016952;ENSCHIG00000015885;ENSCHIG00000017926;ENSCHIG00000021749;ENSCHIG00000020307;ENSCHIG00000020744;ENSCHIG00000014206;ENSCHIG00000024660;ENSCHIG00000017767;ENSCHIG00000006532;ENSCHIG00000025897;ENSCHIG00000020547;ENSCHIG00000015683;ENSCHIG00000015262;ENSCHIG00000016132;ENSCHIG00000008473;…	83	3165	149	5627	0.587797
785	Lipoic acid metabolism	ENSCHIG00000023926;ENSCHIG00000008586	2	3165	3	5627	0.593229
400	Phenylalanine, tyrosine and tryptophan biosynthesis	ENSCHIG00000014204;ENSCHIG00000024327	2	3165	3	5627	0.593229
4115	p53 signaling pathway	ENSCHIG00000010347;ENSCHIG00000016621;ENSCHIG00000016588;ENSCHIG00000020375;ENSCHIG00000017410;ENSCHIG00000006638;ENSCHIG00000023698;ENSCHIG00000006042;ENSCHIG00000019146;ENSCHIG00000016322;ENSCHIG00000015484;ENSCHIG00000017822;ENSCHIG00000024742;ENSCHIG00000025853;ENSCHIG00000011122;ENSCHIG00000023763;ENSCHIG00000016438;ENSCHIG00000018848;ENSCHIG00000022467;ENSCHIG00000014373;ENSCHIG00000019410;…	40	3165	72	5627	0.595946
280	Valine, leucine and isoleucine degradation	ENSCHIG00000011927;ENSCHIG00000025464;ENSCHIG00000010352;ENSCHIG00000010466;ENSCHIG00000025690;ENSCHIG00000016353;ENSCHIG00000024466;ENSCHIG00000025794;ENSCHIG00000014204;ENSCHIG00000024735;ENSCHIG00000023248;ENSCHIG00000021083;ENSCHIG00000011333;ENSCHIG00000026977;ENSCHIG00000020324;ENSCHIG00000016645;ENSCHIG00000016972;ENSCHIG00000024606;ENSCHIG00000007335;ENSCHIG00000008246;ENSCHIG00000015096;…	25	3165	45	5627	0.598752
4218	Cellular senescence	ENSCHIG00000022353;ENSCHIG00000014230;ENSCHIG00000022013;ENSCHIG00000018208;ENSCHIG00000025845;ENSCHIG00000013686;ENSCHIG00000014144;ENSCHIG00000005207;ENSCHIG00000007296;ENSCHIG00000021423;ENSCHIG00000020175;ENSCHIG00000016621;ENSCHIG00000021158;ENSCHIG00000020206;ENSCHIG00000019087;ENSCHIG00000016154;ENSCHIG00000004688;ENSCHIG00000016588;ENSCHIG00000024742;ENSCHIG00000022660;ENSCHIG00000019728;…	82	3165	148	5627	0.616356
250	Alanine, aspartate and glutamate metabolism	ENSCHIG00000025447;ENSCHIG00000013585;ENSCHIG00000018279;ENSCHIG00000015404;ENSCHIG00000022371;ENSCHIG00000001947;ENSCHIG00000020541;ENSCHIG00000014204;ENSCHIG00000027095;ENSCHIG00000016369;ENSCHIG00000008500;ENSCHIG00000013522;ENSCHIG00000025428;ENSCHIG00000016155;ENSCHIG00000022916;ENSCHIG00000024327	16	3165	29	5627	0.622046
4971	Gastric acid secretion	ENSCHIG00000022969;ENSCHIG00000023502;ENSCHIG00000025184;ENSCHIG00000021423;ENSCHIG00000001309;ENSCHIG00000011753;ENSCHIG00000025051;ENSCHIG00000021436;ENSCHIG00000022097;ENSCHIG00000002047;ENSCHIG00000010155;ENSCHIG00000019547;ENSCHIG00000009812;ENSCHIG00000016188;ENSCHIG00000025812;ENSCHIG00000019555;ENSCHIG00000017086;ENSCHIG00000011588;ENSCHIG00000005207;ENSCHIG00000020735;ENSCHIG00000007485;…	33	3165	60	5627	0.629645
4152	AMPK signaling pathway	ENSCHIG00000020615;ENSCHIG00000018191;ENSCHIG00000015673;ENSCHIG00000027161;ENSCHIG00000018293;ENSCHIG00000010534;ENSCHIG00000016154;ENSCHIG00000017495;ENSCHIG00000023255;ENSCHIG00000025069;ENSCHIG00000021001;ENSCHIG00000014171;ENSCHIG00000016344;ENSCHIG00000015556;ENSCHIG00000021833;ENSCHIG00000011027;ENSCHIG00000023593;ENSCHIG00000023496;ENSCHIG00000023157;ENSCHIG00000024432;ENSCHIG00000018012;…	60	3165	109	5627	0.639037
5142	Chagas disease (American trypanosomiasis)	ENSCHIG00000023496;ENSCHIG00000016154;ENSCHIG00000021314;ENSCHIG00000015135;ENSCHIG00000024710;ENSCHIG00000023446;ENSCHIG00000001922;ENSCHIG00000022754;ENSCHIG00000015779;ENSCHIG00000012068;ENSCHIG00000014206;ENSCHIG00000019728;ENSCHIG00000007473;ENSCHIG00000007485;ENSCHIG00000004093;ENSCHIG00000013778;ENSCHIG00000011782;ENSCHIG00000008473;ENSCHIG00000025384;ENSCHIG00000023636;ENSCHIG00000016344;…	50	3165	91	5627	0.64145
4720	Long-term potentiation	ENSCHIG00000006954;ENSCHIG00000019547;ENSCHIG00000014886;ENSCHIG00000021423;ENSCHIG00000010621;ENSCHIG00000016600;ENSCHIG00000017639;ENSCHIG00000014919;ENSCHIG00000004808;ENSCHIG00000010155;ENSCHIG00000018376;ENSCHIG00000022969;ENSCHIG00000000077;ENSCHIG00000007485;ENSCHIG00000026047;ENSCHIG00000021340;ENSCHIG00000005207;ENSCHIG00000016479;ENSCHIG00000026598;ENSCHIG00000004688;ENSCHIG00000024549;…	29	3165	53	5627	0.64398
860	Porphyrin and chlorophyll metabolism	ENSCHIG00000010093;ENSCHIG00000019184;ENSCHIG00000026792;ENSCHIG00000022204;ENSCHIG00000022512;ENSCHIG00000016700;ENSCHIG00000020850;ENSCHIG00000013195;ENSCHIG00000019169;ENSCHIG00000021232;ENSCHIG00000020247;ENSCHIG00000026356	12	3165	22	5627	0.649128
5321	Inflammatory bowel disease (IBD)	ENSCHIG00000020331;ENSCHIG00000025775;ENSCHIG00000009464;ENSCHIG00000015135;ENSCHIG00000004093;ENSCHIG00000008473;ENSCHIG00000017662;ENSCHIG00000011916;ENSCHIG00000027177;ENSCHIG00000005408;ENSCHIG00000022660;ENSCHIG00000022588;ENSCHIG00000021993;ENSCHIG00000023851;ENSCHIG00000020307;ENSCHIG00000020951;ENSCHIG00000013774;ENSCHIG00000013778;ENSCHIG00000018498;ENSCHIG00000024746;ENSCHIG00000026777;…	24	3165	44	5627	0.650135
4913	Ovarian steroidogenesis	ENSCHIG00000018113;ENSCHIG00000026550;ENSCHIG00000011753;ENSCHIG00000025812;ENSCHIG00000024549;ENSCHIG00000009172;ENSCHIG00000023990;ENSCHIG00000012382;ENSCHIG00000014171;ENSCHIG00000022874;ENSCHIG00000025617;ENSCHIG00000011782;ENSCHIG00000023502;ENSCHIG00000025184;ENSCHIG00000011588;ENSCHIG00000022554;ENSCHIG00000026047;ENSCHIG00000020735;ENSCHIG00000019108	19	3165	35	5627	0.659318
563	Glycosylphosphatidylinositol (GPI)-anchor biosynthesis	ENSCHIG00000008447;ENSCHIG00000011675;ENSCHIG00000013960;ENSCHIG00000006611;ENSCHIG00000002739;ENSCHIG00000024521;ENSCHIG00000013107;ENSCHIG00000018177;ENSCHIG00000013782;ENSCHIG00000020192;ENSCHIG00000015619;ENSCHIG00000011168;ENSCHIG00000015763	13	3165	24	5627	0.662018
5100	Bacterial invasion of epithelial cells	ENSCHIG00000009252;ENSCHIG00000019290;ENSCHIG00000002829;ENSCHIG00000011007;ENSCHIG00000021068;ENSCHIG00000021075;ENSCHIG00000023877;ENSCHIG00000014497;ENSCHIG00000017166;ENSCHIG00000026368;ENSCHIG00000013813;ENSCHIG00000026614;ENSCHIG00000010009;ENSCHIG00000026835;ENSCHIG00000024998;ENSCHIG00000025885;ENSCHIG00000013943;ENSCHIG00000016154;ENSCHIG00000015054;ENSCHIG00000023712;ENSCHIG00000026942;…	37	3165	68	5627	0.667679
512	Mucin type O-glycan biosynthesis	ENSCHIG00000013053;ENSCHIG00000010238;ENSCHIG00000012207;ENSCHIG00000008602;ENSCHIG00000025282;ENSCHIG00000018784;ENSCHIG00000017035;ENSCHIG00000012848;ENSCHIG00000023912;ENSCHIG00000025267;ENSCHIG00000010504;ENSCHIG00000017253;ENSCHIG00000010696;ENSCHIG00000011967	14	3165	26	5627	0.673972
3450	Non-homologous end-joining	ENSCHIG00000006955;ENSCHIG00000009155;ENSCHIG00000015879;ENSCHIG00000013822;ENSCHIG00000001019;ENSCHIG00000003400;ENSCHIG00000015648	7	3165	13	5627	0.677782
4060	Cytokine-cytokine receptor interaction	ENSCHIG00000013251;ENSCHIG00000010153;ENSCHIG00000002653;ENSCHIG00000004302;ENSCHIG00000009597;ENSCHIG00000019145;ENSCHIG00000024689;ENSCHIG00000017208;ENSCHIG00000010864;ENSCHIG00000009367;ENSCHIG00000024296;ENSCHIG00000018032;ENSCHIG00000005122;ENSCHIG00000010514;ENSCHIG00000011473;ENSCHIG00000011929;ENSCHIG00000017390;ENSCHIG00000001053;ENSCHIG00000010448;ENSCHIG00000020880;ENSCHIG00000027124;…	100	3165	183	5627	0.699108
4750	Inflammatory mediator regulation of TRP channels	ENSCHIG00000022969;ENSCHIG00000016059;ENSCHIG00000023835;ENSCHIG00000025520;ENSCHIG00000011230;ENSCHIG00000019722;ENSCHIG00000021158;ENSCHIG00000018705;ENSCHIG00000015779;ENSCHIG00000011753;ENSCHIG00000019728;ENSCHIG00000023502;ENSCHIG00000020735;ENSCHIG00000024684;ENSCHIG00000025521;ENSCHIG00000018225;ENSCHIG00000007731;ENSCHIG00000005207;ENSCHIG00000007485;ENSCHIG00000009730;ENSCHIG00000002804;…	47	3165	87	5627	0.703014
4914	Progesterone-mediated oocyte maturation	ENSCHIG00000021340;ENSCHIG00000020134;ENSCHIG00000025812;ENSCHIG00000022068;ENSCHIG00000006954;ENSCHIG00000025184;ENSCHIG00000011030;ENSCHIG00000016446;ENSCHIG00000011829;ENSCHIG00000011007;ENSCHIG00000009677;ENSCHIG00000022275;ENSCHIG00000022582;ENSCHIG00000018376;ENSCHIG00000013147;ENSCHIG00000020500;ENSCHIG00000016154;ENSCHIG00000026047;ENSCHIG00000023990;ENSCHIG00000025605;ENSCHIG00000024549;…	42	3165	78	5627	0.70821
4625	C-type lectin receptor signaling pathway	ENSCHIG00000005207;ENSCHIG00000004688;ENSCHIG00000016600;ENSCHIG00000026966;ENSCHIG00000017140;ENSCHIG00000014206;ENSCHIG00000026390;ENSCHIG00000008473;ENSCHIG00000011063;ENSCHIG00000015135;ENSCHIG00000021158;ENSCHIG00000012192;ENSCHIG00000013779;ENSCHIG00000016706;ENSCHIG00000024426;ENSCHIG00000016154;ENSCHIG00000019728;ENSCHIG00000025521;ENSCHIG00000016446;ENSCHIG00000003071;ENSCHIG00000025837;…	48	3165	89	5627	0.7102
4924	Renin secretion	ENSCHIG00000014863;ENSCHIG00000024353;ENSCHIG00000011470;ENSCHIG00000009812;ENSCHIG00000011782;ENSCHIG00000023233;ENSCHIG00000003305;ENSCHIG00000019272;ENSCHIG00000009677;ENSCHIG00000027161;ENSCHIG00000010778;ENSCHIG00000011883;ENSCHIG00000004688;ENSCHIG00000011230;ENSCHIG00000013440;ENSCHIG00000025590;ENSCHIG00000016600;ENSCHIG00000019737;ENSCHIG00000026598;ENSCHIG00000026624;ENSCHIG00000015448;…	31	3165	58	5627	0.714996
4920	Adipocytokine signaling pathway	ENSCHIG00000015966;ENSCHIG00000013958;ENSCHIG00000018057;ENSCHIG00000022857;ENSCHIG00000020615;ENSCHIG00000014206;ENSCHIG00000026407;ENSCHIG00000025521;ENSCHIG00000016059;ENSCHIG00000015344;ENSCHIG00000020307;ENSCHIG00000015477;ENSCHIG00000021561;ENSCHIG00000023255;ENSCHIG00000017495;ENSCHIG00000015523;ENSCHIG00000015135;ENSCHIG00000015991;ENSCHIG00000012735;ENSCHIG00000024028;ENSCHIG00000025069;…	31	3165	58	5627	0.714996
4611	Platelet activation	ENSCHIG00000017086;ENSCHIG00000020175;ENSCHIG00000012800;ENSCHIG00000022244;ENSCHIG00000007263;ENSCHIG00000016132;ENSCHIG00000026831;ENSCHIG00000021158;ENSCHIG00000013802;ENSCHIG00000016600;ENSCHIG00000021617;ENSCHIG00000012192;ENSCHIG00000010589;ENSCHIG00000012195;ENSCHIG00000016154;ENSCHIG00000011588;ENSCHIG00000017892;ENSCHIG00000021319;ENSCHIG00000016859;ENSCHIG00000018460;ENSCHIG00000022450;…	56	3165	104	5627	0.725795
4660	T cell receptor signaling pathway	ENSCHIG00000003071;ENSCHIG00000015135;ENSCHIG00000010169;ENSCHIG00000004688;ENSCHIG00000011803;ENSCHIG00000006954;ENSCHIG00000015335;ENSCHIG00000025384;ENSCHIG00000021340;ENSCHIG00000022857;ENSCHIG00000015290;ENSCHIG00000021476;ENSCHIG00000020951;ENSCHIG00000018884;ENSCHIG00000014206;ENSCHIG00000000077;ENSCHIG00000023255;ENSCHIG00000017886;ENSCHIG00000025588;ENSCHIG00000015779;ENSCHIG00000021158;…	45	3165	84	5627	0.729482
600	Sphingolipid metabolism	ENSCHIG00000021681;ENSCHIG00000013679;ENSCHIG00000020825;ENSCHIG00000019978;ENSCHIG00000014228;ENSCHIG00000020626;ENSCHIG00000021067;ENSCHIG00000025213;ENSCHIG00000006098;ENSCHIG00000021163;ENSCHIG00000023132;ENSCHIG00000024197;ENSCHIG00000021963;ENSCHIG00000007941;ENSCHIG00000025082;ENSCHIG00000018791;ENSCHIG00000011024;ENSCHIG00000017842;ENSCHIG00000021070;ENSCHIG00000017623	20	3165	38	5627	0.731777
5031	Amphetamine addiction	ENSCHIG00000026891;ENSCHIG00000027161;ENSCHIG00000011027;ENSCHIG00000025051;ENSCHIG00000011446;ENSCHIG00000015448;ENSCHIG00000016252;ENSCHIG00000011930;ENSCHIG00000011782;ENSCHIG00000022969;ENSCHIG00000012800;ENSCHIG00000025384;ENSCHIG00000004688;ENSCHIG00000026598;ENSCHIG00000021423;ENSCHIG00000017696;ENSCHIG00000013802;ENSCHIG00000005207;ENSCHIG00000026387;ENSCHIG00000011230;ENSCHIG00000020389;…	27	3165	51	5627	0.733285
4114	Oocyte meiosis	ENSCHIG00000011829;ENSCHIG00000025051;ENSCHIG00000011397;ENSCHIG00000023496;ENSCHIG00000021423;ENSCHIG00000020134;ENSCHIG00000013739;ENSCHIG00000012800;ENSCHIG00000020164;ENSCHIG00000008504;ENSCHIG00000020500;ENSCHIG00000018710;ENSCHIG00000011230;ENSCHIG00000011030;ENSCHIG00000016099;ENSCHIG00000011007;ENSCHIG00000016600;ENSCHIG00000022068;ENSCHIG00000022874;ENSCHIG00000023502;ENSCHIG00000013802;…	53	3165	99	5627	0.743099
5014	Amyotrophic lateral sclerosis (ALS)	ENSCHIG00000025853;ENSCHIG00000024404;ENSCHIG00000017853;ENSCHIG00000021227;ENSCHIG00000019945;ENSCHIG00000012735;ENSCHIG00000023750;ENSCHIG00000025391;ENSCHIG00000004688;ENSCHIG00000014373;ENSCHIG00000000077;ENSCHIG00000025419;ENSCHIG00000016322;ENSCHIG00000013938;ENSCHIG00000015856;ENSCHIG00000014144;ENSCHIG00000024173;ENSCHIG00000011738;ENSCHIG00000016438;ENSCHIG00000016446;ENSCHIG00000023278;…	22	3165	42	5627	0.747263
3030	DNA replication	ENSCHIG00000013681;ENSCHIG00000020168;ENSCHIG00000020423;ENSCHIG00000009030;ENSCHIG00000018094;ENSCHIG00000009155;ENSCHIG00000021506;ENSCHIG00000022264;ENSCHIG00000019925;ENSCHIG00000023669;ENSCHIG00000023864;ENSCHIG00000018617;ENSCHIG00000027136;ENSCHIG00000025924;ENSCHIG00000014460;ENSCHIG00000014181	16	3165	31	5627	0.759874
750	Vitamin B6 metabolism	ENSCHIG00000014167;ENSCHIG00000008616;ENSCHIG00000003204;ENSCHIG00000023475	4	3165	8	5627	0.763066
910	Nitrogen metabolism	ENSCHIG00000026507;ENSCHIG00000004709;ENSCHIG00000016188;ENSCHIG00000025428;ENSCHIG00000012435	5	3165	10	5627	0.764502
3440	Homologous recombination	ENSCHIG00000006955;ENSCHIG00000016180;ENSCHIG00000023669;ENSCHIG00000008230;ENSCHIG00000018617;ENSCHIG00000011894;ENSCHIG00000010329;ENSCHIG00000024225;ENSCHIG00000008911;ENSCHIG00000022878;ENSCHIG00000016630;ENSCHIG00000013081;ENSCHIG00000016588;ENSCHIG00000014192;ENSCHIG00000015958;ENSCHIG00000010148;ENSCHIG00000014181;ENSCHIG00000011173	18	3165	35	5627	0.773263
71	Fatty acid degradation	ENSCHIG00000010352;ENSCHIG00000009819;ENSCHIG00000010466;ENSCHIG00000015344;ENSCHIG00000008032;ENSCHIG00000024466;ENSCHIG00000025328;ENSCHIG00000012727;ENSCHIG00000016201;ENSCHIG00000015179;ENSCHIG00000023593;ENSCHIG00000024735;ENSCHIG00000022508;ENSCHIG00000008246;ENSCHIG00000021561;ENSCHIG00000024606;ENSCHIG00000023248;ENSCHIG00000013970	18	3165	35	5627	0.773263
52	Galactose metabolism	ENSCHIG00000015657;ENSCHIG00000024851;ENSCHIG00000025657;ENSCHIG00000025820;ENSCHIG00000026540;ENSCHIG00000018654;ENSCHIG00000012393;ENSCHIG00000008852;ENSCHIG00000000496;ENSCHIG00000014228	10	3165	20	5627	0.785874
4725	Cholinergic synapse	ENSCHIG00000010155;ENSCHIG00000018348;ENSCHIG00000009812;ENSCHIG00000017696;ENSCHIG00000013440;ENSCHIG00000019547;ENSCHIG00000012068;ENSCHIG00000021340;ENSCHIG00000016788;ENSCHIG00000009044;ENSCHIG00000010300;ENSCHIG00000020793;ENSCHIG00000004808;ENSCHIG00000020735;ENSCHIG00000023502;ENSCHIG00000024549;ENSCHIG00000011910;ENSCHIG00000025812;ENSCHIG00000021617;ENSCHIG00000015660;ENSCHIG00000016322;…	50	3165	95	5627	0.794405
4623	Cytosolic DNA-sensing pathway	ENSCHIG00000011345;ENSCHIG00000022857;ENSCHIG00000014609;ENSCHIG00000008824;ENSCHIG00000025883;ENSCHIG00000008473;ENSCHIG00000012279;ENSCHIG00000015699;ENSCHIG00000012813;ENSCHIG00000023006;ENSCHIG00000015135;ENSCHIG00000015728;ENSCHIG00000017156;ENSCHIG00000017942;ENSCHIG00000012907;ENSCHIG00000008274;ENSCHIG00000004352;ENSCHIG00000026577;ENSCHIG00000014206;ENSCHIG00000014151;ENSCHIG00000018397;…	22	3165	43	5627	0.796843
5030	Cocaine addiction	ENSCHIG00000027161;ENSCHIG00000014886;ENSCHIG00000011782;ENSCHIG00000026387;ENSCHIG00000009812;ENSCHIG00000026891;ENSCHIG00000011446;ENSCHIG00000004376;ENSCHIG00000015135;ENSCHIG00000003296;ENSCHIG00000017696;ENSCHIG00000008473;ENSCHIG00000004093;ENSCHIG00000016252;ENSCHIG00000022874;ENSCHIG00000006804;ENSCHIG00000020389;ENSCHIG00000025935	18	3165	36	5627	0.823083
4932	Non-alcoholic fatty liver disease (NAFLD)	ENSCHIG00000025852;ENSCHIG00000023667;ENSCHIG00000011503;ENSCHIG00000019728;ENSCHIG00000010206;ENSCHIG00000013251;ENSCHIG00000023321;ENSCHIG00000014171;ENSCHIG00000012735;ENSCHIG00000025521;ENSCHIG00000004093;ENSCHIG00000011587;ENSCHIG00000014206;ENSCHIG00000014925;ENSCHIG00000021158;ENSCHIG00000015966;ENSCHIG00000021213;ENSCHIG00000016438;ENSCHIG00000015275;ENSCHIG00000011290;ENSCHIG00000005106;…	70	3165	133	5627	0.82622
4146	Peroxisome	ENSCHIG00000016201;ENSCHIG00000009133;ENSCHIG00000021561;ENSCHIG00000021537;ENSCHIG00000015179;ENSCHIG00000022553;ENSCHIG00000011489;ENSCHIG00000022508;ENSCHIG00000014174;ENSCHIG00000020481;ENSCHIG00000009947;ENSCHIG00000019935;ENSCHIG00000012333;ENSCHIG00000014899;ENSCHIG00000017449;ENSCHIG00000027027;ENSCHIG00000010466;ENSCHIG00000013394;ENSCHIG00000022361;ENSCHIG00000011681;ENSCHIG00000025593;…	37	3165	72	5627	0.830507
4713	Circadian entrainment	ENSCHIG00000019547;ENSCHIG00000025391;ENSCHIG00000024549;ENSCHIG00000016099;ENSCHIG00000014164;ENSCHIG00000025384;ENSCHIG00000025311;ENSCHIG00000024748;ENSCHIG00000011588;ENSCHIG00000021423;ENSCHIG00000009812;ENSCHIG00000012195;ENSCHIG00000010155;ENSCHIG00000023789;ENSCHIG00000026047;ENSCHIG00000008392;ENSCHIG00000023608;ENSCHIG00000015448;ENSCHIG00000007485;ENSCHIG00000025051;ENSCHIG00000005207;…	40	3165	78	5627	0.84254
3060	Protein export	ENSCHIG00000009842;ENSCHIG00000021240;ENSCHIG00000020545;ENSCHIG00000010014;ENSCHIG00000022345;ENSCHIG00000025078;ENSCHIG00000017551;ENSCHIG00000010577;ENSCHIG00000000545;ENSCHIG00000021465	10	3165	21	5627	0.845802
4970	Salivary secretion	ENSCHIG00000003305;ENSCHIG00000003874;ENSCHIG00000025812;ENSCHIG00000027061;ENSCHIG00000005207;ENSCHIG00000020735;ENSCHIG00000023737;ENSCHIG00000014863;ENSCHIG00000025391;ENSCHIG00000024254;ENSCHIG00000019547;ENSCHIG00000021774;ENSCHIG00000011588;ENSCHIG00000026047;ENSCHIG00000010440;ENSCHIG00000011782;ENSCHIG00000011753;ENSCHIG00000016600;ENSCHIG00000007485;ENSCHIG00000025184;ENSCHIG00000021001;…	33	3165	65	5627	0.846368
4657	IL-17 signaling pathway	ENSCHIG00000022121;ENSCHIG00000013958;ENSCHIG00000015678;ENSCHIG00000013929;ENSCHIG00000025384;ENSCHIG00000021035;ENSCHIG00000026165;ENSCHIG00000016099;ENSCHIG00000009161;ENSCHIG00000011803;ENSCHIG00000019593;ENSCHIG00000026384;ENSCHIG00000008473;ENSCHIG00000009693;ENSCHIG00000016446;ENSCHIG00000014217;ENSCHIG00000015888;ENSCHIG00000013396;ENSCHIG00000014206;ENSCHIG00000003296;ENSCHIG00000017807;…	33	3165	65	5627	0.846368
4730	Long-term depression	ENSCHIG00000004808;ENSCHIG00000014164;ENSCHIG00000012195;ENSCHIG00000011782;ENSCHIG00000012068;ENSCHIG00000014040;ENSCHIG00000009812;ENSCHIG00000014919;ENSCHIG00000019547;ENSCHIG00000021340;ENSCHIG00000014863;ENSCHIG00000023990;ENSCHIG00000023636;ENSCHIG00000022450;ENSCHIG00000016600;ENSCHIG00000019958;ENSCHIG00000007485;ENSCHIG00000025391;ENSCHIG00000023496;ENSCHIG00000016099;ENSCHIG00000024235;…	24	3165	48	5627	0.84663
4911	Insulin secretion	ENSCHIG00000011588;ENSCHIG00000014377;ENSCHIG00000024549;ENSCHIG00000007327;ENSCHIG00000015523;ENSCHIG00000025184;ENSCHIG00000007485;ENSCHIG00000013440;ENSCHIG00000009617;ENSCHIG00000017260;ENSCHIG00000010155;ENSCHIG00000011446;ENSCHIG00000011782;ENSCHIG00000022874;ENSCHIG00000023627;ENSCHIG00000017191;ENSCHIG00000017696;ENSCHIG00000012068;ENSCHIG00000019547;ENSCHIG00000022969;ENSCHIG00000020389;…	34	3165	67	5627	0.850048
4950	Maturity onset diabetes of the young	ENSCHIG00000006086;ENSCHIG00000021570;ENSCHIG00000005605;ENSCHIG00000017929	4	3165	9	5627	0.852979
51	Fructose and mannose metabolism	ENSCHIG00000021991;ENSCHIG00000024187;ENSCHIG00000006787;ENSCHIG00000012393;ENSCHIG00000016031;ENSCHIG00000009582;ENSCHIG00000024851;ENSCHIG00000025820;ENSCHIG00000017296;ENSCHIG00000023423;ENSCHIG00000011993;ENSCHIG00000022224;ENSCHIG00000000496;ENSCHIG00000000504	14	3165	29	5627	0.854201
230	Purine metabolism	ENSCHIG00000010072;ENSCHIG00000015980;ENSCHIG00000009802;ENSCHIG00000012993;ENSCHIG00000023502;ENSCHIG00000024167;ENSCHIG00000011753;ENSCHIG00000012596;ENSCHIG00000014634;ENSCHIG00000020852;ENSCHIG00000017608;ENSCHIG00000026804;ENSCHIG00000016169;ENSCHIG00000023918;ENSCHIG00000016369;ENSCHIG00000023233;ENSCHIG00000020301;ENSCHIG00000013585;ENSCHIG00000017618;ENSCHIG00000025812;ENSCHIG00000025184;…	58	3165	112	5627	0.854775
620	Pyruvate metabolism	ENSCHIG00000016056;ENSCHIG00000003286;ENSCHIG00000023248;ENSCHIG00000018327;ENSCHIG00000020615;ENSCHIG00000019637;ENSCHIG00000014285;ENSCHIG00000012303;ENSCHIG00000022722;ENSCHIG00000010543;ENSCHIG00000024287;ENSCHIG00000008246;ENSCHIG00000012102;ENSCHIG00000021853;ENSCHIG00000022161;ENSCHIG00000013247	16	3165	33	5627	0.859196
4110	Cell cycle	ENSCHIG00000001922;ENSCHIG00000018094;ENSCHIG00000018497;ENSCHIG00000008504;ENSCHIG00000020223;ENSCHIG00000025845;ENSCHIG00000011648;ENSCHIG00000013774;ENSCHIG00000013147;ENSCHIG00000019181;ENSCHIG00000020657;ENSCHIG00000016012;ENSCHIG00000017639;ENSCHIG00000025537;ENSCHIG00000010534;ENSCHIG00000021629;ENSCHIG00000020549;ENSCHIG00000011916;ENSCHIG00000016094;ENSCHIG00000004602;ENSCHIG00000014075;…	60	3165	116	5627	0.861303
740	Riboflavin metabolism	ENSCHIG00000024664;ENSCHIG00000014322;ENSCHIG00000025405	3	3165	7	5627	0.862928
4370	VEGF signaling pathway	ENSCHIG00000026598;ENSCHIG00000021158;ENSCHIG00000024197;ENSCHIG00000015779;ENSCHIG00000006954;ENSCHIG00000013943;ENSCHIG00000024684;ENSCHIG00000009242;ENSCHIG00000016099;ENSCHIG00000023255;ENSCHIG00000006477;ENSCHIG00000016446;ENSCHIG00000021340;ENSCHIG00000004688;ENSCHIG00000020175;ENSCHIG00000010749;ENSCHIG00000021681;ENSCHIG00000004808;ENSCHIG00000000077;ENSCHIG00000019728;ENSCHIG00000014919;…	25	3165	51	5627	0.882061
5152	Tuberculosis	ENSCHIG00000017292;ENSCHIG00000010155;ENSCHIG00000017767;ENSCHIG00000014373;ENSCHIG00000022660;ENSCHIG00000026165;ENSCHIG00000025853;ENSCHIG00000012708;ENSCHIG00000015135;ENSCHIG00000011561;ENSCHIG00000016706;ENSCHIG00000007931;ENSCHIG00000012735;ENSCHIG00000020616;ENSCHIG00000026598;ENSCHIG00000026831;ENSCHIG00000000077;ENSCHIG00000013779;ENSCHIG00000021423;ENSCHIG00000015888;ENSCHIG00000017653;…	70	3165	136	5627	0.889283
4080	Neuroactive ligand-receptor interaction	ENSCHIG00000011223;ENSCHIG00000007748;ENSCHIG00000019203;ENSCHIG00000019609;ENSCHIG00000008260;ENSCHIG00000006450;ENSCHIG00000011152;ENSCHIG00000014506;ENSCHIG00000015811;ENSCHIG00000026387;ENSCHIG00000012176;ENSCHIG00000022715;ENSCHIG00000022036;ENSCHIG00000008059;ENSCHIG00000022709;ENSCHIG00000002804;ENSCHIG00000009172;ENSCHIG00000016511;ENSCHIG00000021183;ENSCHIG00000002663;ENSCHIG00000018265;…	84	3165	162	5627	0.889385
5170	Human immunodeficiency virus 1 infection	ENSCHIG00000016438;ENSCHIG00000017732;ENSCHIG00000013798;ENSCHIG00000023446;ENSCHIG00000013943;ENSCHIG00000011230;ENSCHIG00000005906;ENSCHIG00000025384;ENSCHIG00000018397;ENSCHIG00000014206;ENSCHIG00000005207;ENSCHIG00000003071;ENSCHIG00000014373;ENSCHIG00000016771;ENSCHIG00000015660;ENSCHIG00000009327;ENSCHIG00000021158;ENSCHIG00000006532;ENSCHIG00000011803;ENSCHIG00000008257;ENSCHIG00000004093;…	91	3165	175	5627	0.89002
5203	Viral carcinogenesis	ENSCHIG00000016438;ENSCHIG00000024213;ENSCHIG00000022450;ENSCHIG00000016258;ENSCHIG00000010967;ENSCHIG00000020549;ENSCHIG00000025136;ENSCHIG00000010169;ENSCHIG00000002303;ENSCHIG00000022417;ENSCHIG00000014886;ENSCHIG00000016154;ENSCHIG00000011446;ENSCHIG00000026966;ENSCHIG00000017696;ENSCHIG00000016099;ENSCHIG00000015779;ENSCHIG00000019967;ENSCHIG00000014725;ENSCHIG00000018437;ENSCHIG00000004374;…	91	3165	175	5627	0.89002
5020	Prion diseases	ENSCHIG00000024710;ENSCHIG00000021340;ENSCHIG00000016099;ENSCHIG00000014919;ENSCHIG00000021033;ENSCHIG00000013038;ENSCHIG00000009044;ENSCHIG00000016438;ENSCHIG00000014471;ENSCHIG00000025078;ENSCHIG00000022705	11	3165	24	5627	0.89148
650	Butanoate metabolism	ENSCHIG00000012727;ENSCHIG00000014654;ENSCHIG00000020541;ENSCHIG00000010352;ENSCHIG00000015096;ENSCHIG00000016645;ENSCHIG00000026977;ENSCHIG00000026370;ENSCHIG00000024519	9	3165	20	5627	0.892343
4960	Aldosterone-regulated sodium reabsorption	ENSCHIG00000021500;ENSCHIG00000010215;ENSCHIG00000016099;ENSCHIG00000019728;ENSCHIG00000017191;ENSCHIG00000023627;ENSCHIG00000014171;ENSCHIG00000015779;ENSCHIG00000021047;ENSCHIG00000021158;ENSCHIG00000015335;ENSCHIG00000020175;ENSCHIG00000016518;ENSCHIG00000016154	14	3165	30	5627	0.893024
5032	Morphine addiction	ENSCHIG00000021914;ENSCHIG00000003897;ENSCHIG00000011588;ENSCHIG00000018841;ENSCHIG00000024549;ENSCHIG00000011753;ENSCHIG00000024748;ENSCHIG00000013666;ENSCHIG00000015660;ENSCHIG00000022667;ENSCHIG00000011782;ENSCHIG00000025184;ENSCHIG00000025590;ENSCHIG00000020852;ENSCHIG00000022700;ENSCHIG00000017295;ENSCHIG00000009677;ENSCHIG00000020219;ENSCHIG00000022874;ENSCHIG00000020735;ENSCHIG00000026047;…	32	3165	65	5627	0.89804
4961	Endocrine and other factor-regulated calcium reabsorption	ENSCHIG00000022984;ENSCHIG00000017191;ENSCHIG00000019283;ENSCHIG00000025917;ENSCHIG00000011588;ENSCHIG00000023627;ENSCHIG00000011782;ENSCHIG00000011753;ENSCHIG00000018170;ENSCHIG00000007490;ENSCHIG00000006250;ENSCHIG00000007485;ENSCHIG00000012183;ENSCHIG00000023586;ENSCHIG00000018814;ENSCHIG00000019722;ENSCHIG00000019547;ENSCHIG00000014058;ENSCHIG00000025368	19	3165	40	5627	0.899121
730	Thiamine metabolism	ENSCHIG00000012120;ENSCHIG00000017996;ENSCHIG00000023918;ENSCHIG00000019093;ENSCHIG00000024942;ENSCHIG00000011217	6	3165	14	5627	0.899409
450	Selenocompound metabolism	ENSCHIG00000027023;ENSCHIG00000009074;ENSCHIG00000020357;ENSCHIG00000010810;ENSCHIG00000027098;ENSCHIG00000014872	6	3165	14	5627	0.899409
5132	Salmonella infection	ENSCHIG00000025521;ENSCHIG00000016132;ENSCHIG00000014435;ENSCHIG00000012340;ENSCHIG00000016099;ENSCHIG00000015995;ENSCHIG00000013365;ENSCHIG00000022037;ENSCHIG00000014217;ENSCHIG00000015054;ENSCHIG00000004093;ENSCHIG00000016446;ENSCHIG00000017162;ENSCHIG00000017653;ENSCHIG00000009130;ENSCHIG00000010669;ENSCHIG00000008473;ENSCHIG00000009176;ENSCHIG00000022404;ENSCHIG00000017166;ENSCHIG00000017662;…	34	3165	69	5627	0.902223
4976	Bile secretion	ENSCHIG00000011588;ENSCHIG00000015523;ENSCHIG00000015556;ENSCHIG00000024248;ENSCHIG00000016188;ENSCHIG00000026047;ENSCHIG00000018113;ENSCHIG00000011753;ENSCHIG00000025184;ENSCHIG00000017919;ENSCHIG00000023627;ENSCHIG00000026624;ENSCHIG00000024549;ENSCHIG00000022874;ENSCHIG00000001672;ENSCHIG00000017191;ENSCHIG00000020735;ENSCHIG00000024110;ENSCHIG00000010124;ENSCHIG00000005327;ENSCHIG00000023737;…	24	3165	50	5627	0.906777
4142	Lysosome	ENSCHIG00000011235;ENSCHIG00000020875;ENSCHIG00000014398;ENSCHIG00000014017;ENSCHIG00000014228;ENSCHIG00000005522;ENSCHIG00000013968;ENSCHIG00000022979;ENSCHIG00000017748;ENSCHIG00000025809;ENSCHIG00000025151;ENSCHIG00000021287;ENSCHIG00000022344;ENSCHIG00000011423;ENSCHIG00000018791;ENSCHIG00000014332;ENSCHIG00000012957;ENSCHIG00000002911;ENSCHIG00000013640;ENSCHIG00000024474;ENSCHIG00000008805;…	55	3165	109	5627	0.907476
471	D-Glutamine and D-glutamate metabolism	ENSCHIG00000008500	1	3165	3	5627	0.916298
72	Synthesis and degradation of ketone bodies	ENSCHIG00000015096;ENSCHIG00000026977;ENSCHIG00000026370	3	3165	8	5627	0.922845
4216	Ferroptosis	ENSCHIG00000019684;ENSCHIG00000019342;ENSCHIG00000018949;ENSCHIG00000027016;ENSCHIG00000007923;ENSCHIG00000013328;ENSCHIG00000014795;ENSCHIG00000016700;ENSCHIG00000013397;ENSCHIG00000020375;ENSCHIG00000022029;ENSCHIG00000008642;ENSCHIG00000023885;ENSCHIG00000021561;ENSCHIG00000022508	15	3165	33	5627	0.922999
760	Nicotinate and nicotinamide metabolism	ENSCHIG00000020454;ENSCHIG00000014486;ENSCHIG00000016169;ENSCHIG00000024664;ENSCHIG00000021958;ENSCHIG00000026840;ENSCHIG00000003874;ENSCHIG00000018056;ENSCHIG00000010072;ENSCHIG00000026289;ENSCHIG00000013574;ENSCHIG00000012491;ENSCHIG00000021243	13	3165	29	5627	0.923151
4742	Taste transduction	ENSCHIG00000020735;ENSCHIG00000015235;ENSCHIG00000026047;ENSCHIG00000016788;ENSCHIG00000008916;ENSCHIG00000013666;ENSCHIG00000022634;ENSCHIG00000024699;ENSCHIG00000011753;ENSCHIG00000026032;ENSCHIG00000008918;ENSCHIG00000021500;ENSCHIG00000015448	13	3165	29	5627	0.923151
340	Histidine metabolism	ENSCHIG00000019018;ENSCHIG00000025447;ENSCHIG00000024458;ENSCHIG00000020729;ENSCHIG00000008246;ENSCHIG00000010212;ENSCHIG00000023248	7	3165	17	5627	0.9326
4918	Thyroid hormone synthesis	ENSCHIG00000027161;ENSCHIG00000020389;ENSCHIG00000016211;ENSCHIG00000020735;ENSCHIG00000000679;ENSCHIG00000020320;ENSCHIG00000023627;ENSCHIG00000026047;ENSCHIG00000017983;ENSCHIG00000024549;ENSCHIG00000011753;ENSCHIG00000011588;ENSCHIG00000016848;ENSCHIG00000022874;ENSCHIG00000017696;ENSCHIG00000017191;ENSCHIG00000016600;ENSCHIG00000009693;ENSCHIG00000023502;ENSCHIG00000025812;ENSCHIG00000020785;…	29	3165	61	5627	0.933676
4714	Thermogenesis	ENSCHIG00000008372;ENSCHIG00000014196;ENSCHIG00000027231;ENSCHIG00000021213;ENSCHIG00000000006;ENSCHIG00000021184;ENSCHIG00000017406;ENSCHIG00000018208;ENSCHIG00000014541;ENSCHIG00000011588;ENSCHIG00000013936;ENSCHIG00000022914;ENSCHIG00000010757;ENSCHIG00000026001;ENSCHIG00000010093;ENSCHIG00000011006;ENSCHIG00000026047;ENSCHIG00000007748;ENSCHIG00000017495;ENSCHIG00000009327;ENSCHIG00000017852;…	109	3165	212	5627	0.934907
770	Pantothenate and CoA biosynthesis	ENSCHIG00000017246;ENSCHIG00000022905;ENSCHIG00000015633;ENSCHIG00000024664;ENSCHIG00000018619;ENSCHIG00000017163	6	3165	15	5627	0.936635
4979	Cholesterol metabolism	ENSCHIG00000015994;ENSCHIG00000021287;ENSCHIG00000021424;ENSCHIG00000024291;ENSCHIG00000013328;ENSCHIG00000023643;ENSCHIG00000024204;ENSCHIG00000011235;ENSCHIG00000014005;ENSCHIG00000018113;ENSCHIG00000025481;ENSCHIG00000020194;ENSCHIG00000003548;ENSCHIG00000022004;ENSCHIG00000023510;ENSCHIG00000012569;ENSCHIG00000025069;ENSCHIG00000024248	18	3165	40	5627	0.944512
4973	Carbohydrate digestion and absorption	ENSCHIG00000024699;ENSCHIG00000024851;ENSCHIG00000020175;ENSCHIG00000023255;ENSCHIG00000017191;ENSCHIG00000015779;ENSCHIG00000016154;ENSCHIG00000019728;ENSCHIG00000000496;ENSCHIG00000012393;ENSCHIG00000015030;ENSCHIG00000023627;ENSCHIG00000021158	13	3165	30	5627	0.946189
640	Propanoate metabolism	ENSCHIG00000020615;ENSCHIG00000009133;ENSCHIG00000002940;ENSCHIG00000020324;ENSCHIG00000025690;ENSCHIG00000011927;ENSCHIG00000010352;ENSCHIG00000010543;ENSCHIG00000007335;ENSCHIG00000021083;ENSCHIG00000016353;ENSCHIG00000019725;ENSCHIG00000023231	13	3165	30	5627	0.946189
4724	Glutamatergic synapse	ENSCHIG00000019547;ENSCHIG00000025382;ENSCHIG00000001165;ENSCHIG00000021296;ENSCHIG00000023502;ENSCHIG00000011588;ENSCHIG00000024549;ENSCHIG00000025311;ENSCHIG00000014529;ENSCHIG00000022874;ENSCHIG00000017045;ENSCHIG00000015660;ENSCHIG00000025184;ENSCHIG00000009812;ENSCHIG00000016099;ENSCHIG00000022700;ENSCHIG00000013425;ENSCHIG00000015235;ENSCHIG00000025789;ENSCHIG00000018841;ENSCHIG00000011782;…	43	3165	89	5627	0.947762
4512	ECM-receptor interaction	ENSCHIG00000017641;ENSCHIG00000021157;ENSCHIG00000018004;ENSCHIG00000027027;ENSCHIG00000015178;ENSCHIG00000018630;ENSCHIG00000018312;ENSCHIG00000025639;ENSCHIG00000026322;ENSCHIG00000013031;ENSCHIG00000014389;ENSCHIG00000012979;ENSCHIG00000017231;ENSCHIG00000018365;ENSCHIG00000021491;ENSCHIG00000006763;ENSCHIG00000021319;ENSCHIG00000016204;ENSCHIG00000015310;ENSCHIG00000017892;ENSCHIG00000014471;…	30	3165	64	5627	0.949654
4972	Pancreatic secretion	ENSCHIG00000017191;ENSCHIG00000007485;ENSCHIG00000027061;ENSCHIG00000025115;ENSCHIG00000020646;ENSCHIG00000019547;ENSCHIG00000011753;ENSCHIG00000018453;ENSCHIG00000011588;ENSCHIG00000024724;ENSCHIG00000023627;ENSCHIG00000022874;ENSCHIG00000025812;ENSCHIG00000026047;ENSCHIG00000027015;ENSCHIG00000023737;ENSCHIG00000016600;ENSCHIG00000011782;ENSCHIG00000020735;ENSCHIG00000012183;ENSCHIG00000023502;…	30	3165	64	5627	0.949654
5010	Alzheimer disease	ENSCHIG00000008372;ENSCHIG00000027206;ENSCHIG00000013440;ENSCHIG00000013308;ENSCHIG00000023789;ENSCHIG00000018453;ENSCHIG00000022422;ENSCHIG00000013480;ENSCHIG00000025391;ENSCHIG00000014925;ENSCHIG00000018444;ENSCHIG00000007157;ENSCHIG00000020281;ENSCHIG00000013936;ENSCHIG00000023321;ENSCHIG00000025853;ENSCHIG00000010757;ENSCHIG00000008257;ENSCHIG00000026598;ENSCHIG00000005106;ENSCHIG00000011738;…	77	3165	154	5627	0.951805
500	Starch and sucrose metabolism	ENSCHIG00000024851;ENSCHIG00000024664;ENSCHIG00000011255;ENSCHIG00000015657;ENSCHIG00000000496;ENSCHIG00000017550;ENSCHIG00000012393;ENSCHIG00000018654;ENSCHIG00000015030	9	3165	22	5627	0.951891
220	Arginine biosynthesis	ENSCHIG00000008500;ENSCHIG00000027095;ENSCHIG00000024327;ENSCHIG00000025428;ENSCHIG00000025391;ENSCHIG00000016266	6	3165	16	5627	0.961042
410	beta-Alanine metabolism	ENSCHIG00000026961;ENSCHIG00000001308;ENSCHIG00000020729;ENSCHIG00000011927;ENSCHIG00000010352;ENSCHIG00000009133;ENSCHIG00000015633;ENSCHIG00000023248;ENSCHIG00000013407;ENSCHIG00000008246;ENSCHIG00000006644	11	3165	27	5627	0.965371
360	Phenylalanine metabolism	ENSCHIG00000013407;ENSCHIG00000006644;ENSCHIG00000014204;ENSCHIG00000024327;ENSCHIG00000020729	5	3165	14	5627	0.965532
4744	Phototransduction	ENSCHIG00000011230;ENSCHIG00000020394;ENSCHIG00000021423;ENSCHIG00000025103;ENSCHIG00000005207	5	3165	14	5627	0.965532
4260	Cardiac muscle contraction	ENSCHIG00000022006;ENSCHIG00000013440;ENSCHIG00000017191;ENSCHIG00000026992;ENSCHIG00000016607;ENSCHIG00000013644;ENSCHIG00000014590;ENSCHIG00000010972;ENSCHIG00000023040;ENSCHIG00000012486;ENSCHIG00000014925;ENSCHIG00000007908;ENSCHIG00000008372;ENSCHIG00000009601;ENSCHIG00000019065;ENSCHIG00000017517;ENSCHIG00000013936;ENSCHIG00000024147;ENSCHIG00000015275;ENSCHIG00000023737;ENSCHIG00000017467;…	29	3165	64	5627	0.970823
30	Pentose phosphate pathway	ENSCHIG00000018654;ENSCHIG00000015657;ENSCHIG00000014251;ENSCHIG00000025820;ENSCHIG00000008125;ENSCHIG00000014778;ENSCHIG00000024638	7	3165	19	5627	0.973575
4670	Leukocyte transendothelial migration	ENSCHIG00000012609;ENSCHIG00000018960;ENSCHIG00000003374;ENSCHIG00000020279;ENSCHIG00000009839;ENSCHIG00000015547;ENSCHIG00000016293;ENSCHIG00000012390;ENSCHIG00000001852;ENSCHIG00000016154;ENSCHIG00000011102;ENSCHIG00000009461;ENSCHIG00000015779;ENSCHIG00000010998;ENSCHIG00000010621;ENSCHIG00000022083;ENSCHIG00000017900;ENSCHIG00000020175;ENSCHIG00000024684;ENSCHIG00000026464;ENSCHIG00000019728;…	43	3165	92	5627	0.974547
670	One carbon pool by folate	ENSCHIG00000001482;ENSCHIG00000015447;ENSCHIG00000019598;ENSCHIG00000007932;ENSCHIG00000016234;ENSCHIG00000025785	6	3165	17	5627	0.976555
630	Glyoxylate and dicarboxylate metabolism	ENSCHIG00000010866;ENSCHIG00000019637;ENSCHIG00000021227;ENSCHIG00000024287;ENSCHIG00000014065;ENSCHIG00000021083;ENSCHIG00000025428;ENSCHIG00000007335;ENSCHIG00000020324;ENSCHIG00000008125;ENSCHIG00000023231	11	3165	28	5627	0.977175
4062	Chemokine signaling pathway	ENSCHIG00000003017;ENSCHIG00000024549;ENSCHIG00000010998;ENSCHIG00000019728;ENSCHIG00000018376;ENSCHIG00000019847;ENSCHIG00000025184;ENSCHIG00000016058;ENSCHIG00000021617;ENSCHIG00000011588;ENSCHIG00000020735;ENSCHIG00000020902;ENSCHIG00000025437;ENSCHIG00000006150;ENSCHIG00000003903;ENSCHIG00000024748;ENSCHIG00000012851;ENSCHIG00000025311;ENSCHIG00000021158;ENSCHIG00000015779;ENSCHIG00000013943;…	77	3165	158	5627	0.977548
5133	Pertussis	ENSCHIG00000015758;ENSCHIG00000017942;ENSCHIG00000021314;ENSCHIG00000025384;ENSCHIG00000027216;ENSCHIG00000015888;ENSCHIG00000025521;ENSCHIG00000023246;ENSCHIG00000008473;ENSCHIG00000005207;ENSCHIG00000011503;ENSCHIG00000013958;ENSCHIG00000025937;ENSCHIG00000021423;ENSCHIG00000016446;ENSCHIG00000014396;ENSCHIG00000011230;ENSCHIG00000024710;ENSCHIG00000014497;ENSCHIG00000009812;ENSCHIG00000018498;…	28	3165	63	5627	0.978244
4727	GABAergic synapse	ENSCHIG00000026628;ENSCHIG00000009812;ENSCHIG00000011753;ENSCHIG00000024549;ENSCHIG00000013331;ENSCHIG00000013666;ENSCHIG00000023867;ENSCHIG00000023089;ENSCHIG00000020735;ENSCHIG00000025428;ENSCHIG00000022874;ENSCHIG00000011588;ENSCHIG00000022700;ENSCHIG00000025184;ENSCHIG00000015660;ENSCHIG00000025812;ENSCHIG00000015448;ENSCHIG00000016788;ENSCHIG00000025311;ENSCHIG00000001165;ENSCHIG00000024748;…	26	3165	59	5627	0.978291
5140	Leishmaniasis	ENSCHIG00000011803;ENSCHIG00000008473;ENSCHIG00000012609;ENSCHIG00000022660;ENSCHIG00000001922;ENSCHIG00000018498;ENSCHIG00000004093;ENSCHIG00000011916;ENSCHIG00000016099;ENSCHIG00000016446;ENSCHIG00000027141;ENSCHIG00000012708;ENSCHIG00000017653;ENSCHIG00000022857;ENSCHIG00000015888;ENSCHIG00000025384;ENSCHIG00000015135;ENSCHIG00000021035;ENSCHIG00000017662;ENSCHIG00000009464;ENSCHIG00000013778;…	24	3165	55	5627	0.978469
480	Glutathione metabolism	ENSCHIG00000016681;ENSCHIG00000019373;ENSCHIG00000022467;ENSCHIG00000016848;ENSCHIG00000009359;ENSCHIG00000026902;ENSCHIG00000014133;ENSCHIG00000023150;ENSCHIG00000010000;ENSCHIG00000003808;ENSCHIG00000007898;ENSCHIG00000017360;ENSCHIG00000010963;ENSCHIG00000013397;ENSCHIG00000020481;ENSCHIG00000021386;ENSCHIG00000016853;ENSCHIG00000017983;ENSCHIG00000022658;ENSCHIG00000017469;ENSCHIG00000001308;…	22	3165	51	5627	0.978805
240	Pyrimidine metabolism	ENSCHIG00000012596;ENSCHIG00000024664;ENSCHIG00000026840;ENSCHIG00000022371;ENSCHIG00000008689;ENSCHIG00000012790;ENSCHIG00000024323;ENSCHIG00000021243;ENSCHIG00000017608;ENSCHIG00000011080;ENSCHIG00000009802;ENSCHIG00000018056;ENSCHIG00000010072;ENSCHIG00000026804;ENSCHIG00000010700;ENSCHIG00000022467;ENSCHIG00000016169;ENSCHIG00000025149;ENSCHIG00000017019;ENSCHIG00000000497	20	3165	47	5627	0.97933
5144	Malaria	ENSCHIG00000018960;ENSCHIG00000018498;ENSCHIG00000022660;ENSCHIG00000024573;ENSCHIG00000016627;ENSCHIG00000001922;ENSCHIG00000003089;ENSCHIG00000018782;ENSCHIG00000011916;ENSCHIG00000017641;ENSCHIG00000015941;ENSCHIG00000025069;ENSCHIG00000024296;ENSCHIG00000012390;ENSCHIG00000024998;ENSCHIG00000021886;ENSCHIG00000009839;ENSCHIG00000017653	18	3165	43	5627	0.980084
5340	Primary immunodeficiency	ENSCHIG00000017732;ENSCHIG00000020616;ENSCHIG00000024296;ENSCHIG00000020828;ENSCHIG00000019272;ENSCHIG00000008245;ENSCHIG00000019446;ENSCHIG00000015648;ENSCHIG00000007931	9	3165	24	5627	0.980143
4672	Intestinal immune network for IgA production	ENSCHIG00000010998;ENSCHIG00000009464;ENSCHIG00000024296;ENSCHIG00000015178;ENSCHIG00000013703;ENSCHIG00000013798;ENSCHIG00000006150;ENSCHIG00000022975;ENSCHIG00000016051;ENSCHIG00000017140;ENSCHIG00000011916	11	3165	29	5627	0.985193
4974	Protein digestion and absorption	ENSCHIG00000018004;ENSCHIG00000022436;ENSCHIG00000017191;ENSCHIG00000004672;ENSCHIG00000020793;ENSCHIG00000023627;ENSCHIG00000018716;ENSCHIG00000011087;ENSCHIG00000026534;ENSCHIG00000023773;ENSCHIG00000026756;ENSCHIG00000021319;ENSCHIG00000022634;ENSCHIG00000019062;ENSCHIG00000026298;ENSCHIG00000020955;ENSCHIG00000018312;ENSCHIG00000011190;ENSCHIG00000018630;ENSCHIG00000018324	20	3165	48	5627	0.985467
20	Citrate cycle (TCA cycle)	ENSCHIG00000013247;ENSCHIG00000022161;ENSCHIG00000003808;ENSCHIG00000006876;ENSCHIG00000003286;ENSCHIG00000019725;ENSCHIG00000015687;ENSCHIG00000024287;ENSCHIG00000013325;ENSCHIG00000012102	10	3165	27	5627	0.986323
564	Glycerophospholipid metabolism	ENSCHIG00000014795;ENSCHIG00000015566;ENSCHIG00000019026;ENSCHIG00000007479;ENSCHIG00000014005;ENSCHIG00000024459;ENSCHIG00000011614;ENSCHIG00000021768;ENSCHIG00000018991;ENSCHIG00000020131;ENSCHIG00000022540;ENSCHIG00000020269;ENSCHIG00000009020;ENSCHIG00000018054;ENSCHIG00000015229;ENSCHIG00000011348;ENSCHIG00000014786;ENSCHIG00000022947;ENSCHIG00000019677;ENSCHIG00000017440;ENSCHIG00000010497;…	37	3165	83	5627	0.988117
100	Steroid biosynthesis	ENSCHIG00000014907;ENSCHIG00000024342;ENSCHIG00000008144;ENSCHIG00000012999;ENSCHIG00000021424	5	3165	16	5627	0.988588
4612	Antigen processing and presentation	ENSCHIG00000023446;ENSCHIG00000009464;ENSCHIG00000022121;ENSCHIG00000017807;ENSCHIG00000017732;ENSCHIG00000027161;ENSCHIG00000000679;ENSCHIG00000020875;ENSCHIG00000024461;ENSCHIG00000010529;ENSCHIG00000024672;ENSCHIG00000019796;ENSCHIG00000017000;ENSCHIG00000015727;ENSCHIG00000020616;ENSCHIG00000009256;ENSCHIG00000009755;ENSCHIG00000025411;ENSCHIG00000025426;ENSCHIG00000022996;ENSCHIG00000020965;…	25	3165	59	5627	0.988759
4514	Cell adhesion molecules (CAMs)	ENSCHIG00000017512;ENSCHIG00000015655;ENSCHIG00000015547;ENSCHIG00000019886;ENSCHIG00000008833;ENSCHIG00000021157;ENSCHIG00000011664;ENSCHIG00000022411;ENSCHIG00000021280;ENSCHIG00000006081;ENSCHIG00000009357;ENSCHIG00000015178;ENSCHIG00000016370;ENSCHIG00000015921;ENSCHIG00000007634;ENSCHIG00000003374;ENSCHIG00000026728;ENSCHIG00000019029;ENSCHIG00000015941;ENSCHIG00000026554;ENSCHIG00000026117;…	55	3165	119	5627	0.989634
4964	Proximal tubule bicarbonate reclamation	ENSCHIG00000016188;ENSCHIG00000023627;ENSCHIG00000023089;ENSCHIG00000008500;ENSCHIG00000026624;ENSCHIG00000017191;ENSCHIG00000026507	7	3165	21	5627	0.990398
980	Metabolism of xenobiotics by cytochrome P450	ENSCHIG00000001609;ENSCHIG00000021573;ENSCHIG00000018103;ENSCHIG00000014133;ENSCHIG00000011667;ENSCHIG00000019373;ENSCHIG00000020481;ENSCHIG00000008585;ENSCHIG00000017360;ENSCHIG00000010963;ENSCHIG00000004827;ENSCHIG00000016853;ENSCHIG00000009359;ENSCHIG00000007290;ENSCHIG00000012382;ENSCHIG00000020729;ENSCHIG00000017919;ENSCHIG00000025617	18	3165	45	5627	0.990565
4650	Natural killer cell mediated cytotoxicity	ENSCHIG00000006954;ENSCHIG00000011155;ENSCHIG00000017662;ENSCHIG00000018884;ENSCHIG00000013778;ENSCHIG00000026728;ENSCHIG00000016154;ENSCHIG00000019897;ENSCHIG00000012851;ENSCHIG00000009044;ENSCHIG00000016099;ENSCHIG00000013813;ENSCHIG00000000077;ENSCHIG00000018826;ENSCHIG00000016856;ENSCHIG00000018376;ENSCHIG00000016061;ENSCHIG00000004808;ENSCHIG00000012192;ENSCHIG00000021177;ENSCHIG00000014919;…	44	3165	98	5627	0.99128
3320	PPAR signaling pathway	ENSCHIG00000010466;ENSCHIG00000026484;ENSCHIG00000024110;ENSCHIG00000015335;ENSCHIG00000014174;ENSCHIG00000010326;ENSCHIG00000013898;ENSCHIG00000013526;ENSCHIG00000022508;ENSCHIG00000025069;ENSCHIG00000010352;ENSCHIG00000018012;ENSCHIG00000001672;ENSCHIG00000020436;ENSCHIG00000015179;ENSCHIG00000010266;ENSCHIG00000013970;ENSCHIG00000013751;ENSCHIG00000021561;ENSCHIG00000026407;ENSCHIG00000023593;…	24	3165	58	5627	0.992187
53	Ascorbate and aldarate metabolism	ENSCHIG00000008246;ENSCHIG00000023248	2	3165	9	5627	0.992652
380	Tryptophan metabolism	ENSCHIG00000019018;ENSCHIG00000025617;ENSCHIG00000015687;ENSCHIG00000008032;ENSCHIG00000012382;ENSCHIG00000010352;ENSCHIG00000012430;ENSCHIG00000019906;ENSCHIG00000023248;ENSCHIG00000021227;ENSCHIG00000014204;ENSCHIG00000008246	12	3165	33	5627	0.993428
4723	Retrograde endocannabinoid signaling	ENSCHIG00000020735;ENSCHIG00000007748;ENSCHIG00000022874;ENSCHIG00000013440;ENSCHIG00000021213;ENSCHIG00000016446;ENSCHIG00000025521;ENSCHIG00000025996;ENSCHIG00000016099;ENSCHIG00000016788;ENSCHIG00000015681;ENSCHIG00000018841;ENSCHIG00000024981;ENSCHIG00000013660;ENSCHIG00000011090;ENSCHIG00000024319;ENSCHIG00000023321;ENSCHIG00000007485;ENSCHIG00000026047;ENSCHIG00000011588;ENSCHIG00000013308;…	50	3165	111	5627	0.99359
4978	Mineral absorption	ENSCHIG00000019342;ENSCHIG00000023627;ENSCHIG00000020804;ENSCHIG00000017191;ENSCHIG00000023586;ENSCHIG00000005671;ENSCHIG00000026356;ENSCHIG00000016700;ENSCHIG00000010133;ENSCHIG00000018949;ENSCHIG00000012697	11	3165	31	5627	0.994035
5016	Huntington disease	ENSCHIG00000013936;ENSCHIG00000023539;ENSCHIG00000023321;ENSCHIG00000019065;ENSCHIG00000019283;ENSCHIG00000006206;ENSCHIG00000027231;ENSCHIG00000014213;ENSCHIG00000024204;ENSCHIG00000009947;ENSCHIG00000027173;ENSCHIG00000018041;ENSCHIG00000013480;ENSCHIG00000011640;ENSCHIG00000020741;ENSCHIG00000025215;ENSCHIG00000019146;ENSCHIG00000005106;ENSCHIG00000014541;ENSCHIG00000006804;ENSCHIG00000024147;…	79	3165	168	5627	0.994053
330	Arginine and proline metabolism	ENSCHIG00000021364;ENSCHIG00000026961;ENSCHIG00000001308;ENSCHIG00000007898;ENSCHIG00000024327;ENSCHIG00000016155;ENSCHIG00000008642;ENSCHIG00000008246;ENSCHIG00000019018;ENSCHIG00000026472;ENSCHIG00000009229;ENSCHIG00000023248;ENSCHIG00000025391;ENSCHIG00000026809	14	3165	38	5627	0.995017
5416	Viral myocarditis	ENSCHIG00000011738;ENSCHIG00000018873;ENSCHIG00000019457;ENSCHIG00000021749;ENSCHIG00000000135;ENSCHIG00000014373;ENSCHIG00000025818;ENSCHIG00000024296;ENSCHIG00000012390;ENSCHIG00000010887;ENSCHIG00000019146;ENSCHIG00000009464;ENSCHIG00000019290;ENSCHIG00000009044;ENSCHIG00000015784;ENSCHIG00000016051;ENSCHIG00000009775;ENSCHIG00000025853;ENSCHIG00000012642;ENSCHIG00000010534;ENSCHIG00000015941	21	3165	53	5627	0.99507
4728	Dopaminergic synapse	ENSCHIG00000012800;ENSCHIG00000015062;ENSCHIG00000021833;ENSCHIG00000016446;ENSCHIG00000011230;ENSCHIG00000010155;ENSCHIG00000011446;ENSCHIG00000007473;ENSCHIG00000016788;ENSCHIG00000007485;ENSCHIG00000019547;ENSCHIG00000016344;ENSCHIG00000020389;ENSCHIG00000011782;ENSCHIG00000013958;ENSCHIG00000022969;ENSCHIG00000023496;ENSCHIG00000012233;ENSCHIG00000023255;ENSCHIG00000019958;ENSCHIG00000009878;…	45	3165	102	5627	0.995079
592	alpha-Linolenic acid metabolism	ENSCHIG00000015460;ENSCHIG00000010466;ENSCHIG00000024459;ENSCHIG00000015179	4	3165	15	5627	0.995263
1040	Biosynthesis of unsaturated fatty acids	ENSCHIG00000015179;ENSCHIG00000018012;ENSCHIG00000008334;ENSCHIG00000013624;ENSCHIG00000024668;ENSCHIG00000012333;ENSCHIG00000015460;ENSCHIG00000026063;ENSCHIG00000010466	9	3165	27	5627	0.99534
561	Glycerolipid metabolism	ENSCHIG00000022990;ENSCHIG00000008246;ENSCHIG00000023992;ENSCHIG00000024083;ENSCHIG00000013810;ENSCHIG00000023248;ENSCHIG00000021145;ENSCHIG00000018020;ENSCHIG00000011614;ENSCHIG00000018991;ENSCHIG00000022812;ENSCHIG00000011090;ENSCHIG00000016729;ENSCHIG00000020572;ENSCHIG00000022540;ENSCHIG00000015994;ENSCHIG00000025469;ENSCHIG00000008125	18	3165	47	5627	0.99573
5143	African trypanosomiasis	ENSCHIG00000017653;ENSCHIG00000013251;ENSCHIG00000013949;ENSCHIG00000022754;ENSCHIG00000015941;ENSCHIG00000019906;ENSCHIG00000009839;ENSCHIG00000007485;ENSCHIG00000019547;ENSCHIG00000021886;ENSCHIG00000026366	11	3165	32	5627	0.996288
5033	Nicotine addiction	ENSCHIG00000026891;ENSCHIG00000016788;ENSCHIG00000026387	3	3165	13	5627	0.996872
565	Ether lipid metabolism	ENSCHIG00000017623;ENSCHIG00000011348;ENSCHIG00000021296;ENSCHIG00000019643;ENSCHIG00000014368;ENSCHIG00000014168;ENSCHIG00000008758;ENSCHIG00000022947;ENSCHIG00000025569;ENSCHIG00000013868;ENSCHIG00000024459;ENSCHIG00000010044	12	3165	35	5627	0.997407
260	Glycine, serine and threonine metabolism	ENSCHIG00000008246;ENSCHIG00000010498;ENSCHIG00000006644;ENSCHIG00000019637;ENSCHIG00000013407;ENSCHIG00000026867;ENSCHIG00000005138;ENSCHIG00000015001;ENSCHIG00000010045;ENSCHIG00000023475;ENSCHIG00000008125	11	3165	33	5627	0.997718
4610	Complement and coagulation cascades	ENSCHIG00000022372;ENSCHIG00000010975;ENSCHIG00000012979;ENSCHIG00000024710;ENSCHIG00000022474;ENSCHIG00000024144;ENSCHIG00000021754;ENSCHIG00000019405;ENSCHIG00000019722;ENSCHIG00000010216;ENSCHIG00000016291;ENSCHIG00000000147;ENSCHIG00000003258;ENSCHIG00000016667;ENSCHIG00000018353;ENSCHIG00000014396;ENSCHIG00000002096;ENSCHIG00000018775;ENSCHIG00000007611;ENSCHIG00000002804;ENSCHIG00000022942;…	23	3165	60	5627	0.99832
1523	Antifolate resistance	ENSCHIG00000014206;ENSCHIG00000010716;ENSCHIG00000008473;ENSCHIG00000008851;ENSCHIG00000026821;ENSCHIG00000015135;ENSCHIG00000025520;ENSCHIG00000025066;ENSCHIG00000025785	9	3165	29	5627	0.998343
270	Cysteine and methionine metabolism	ENSCHIG00000001308;ENSCHIG00000014317;ENSCHIG00000023294;ENSCHIG00000026409;ENSCHIG00000014247;ENSCHIG00000014204;ENSCHIG00000024287;ENSCHIG00000026741;ENSCHIG00000024327;ENSCHIG00000010543;ENSCHIG00000013397;ENSCHIG00000026912;ENSCHIG00000016728	13	3165	39	5627	0.998875
5150	Staphylococcus aureus infection	ENSCHIG00000016667;ENSCHIG00000009552;ENSCHIG00000015941;ENSCHIG00000027141;ENSCHIG00000024710;ENSCHIG00000022942;ENSCHIG00000007611;ENSCHIG00000024573;ENSCHIG00000014396;ENSCHIG00000009464;ENSCHIG00000012390;ENSCHIG00000016291;ENSCHIG00000012038	13	3165	39	5627	0.998875
5204	Chemical carcinogenesis	ENSCHIG00000001609;ENSCHIG00000010963;ENSCHIG00000020481;ENSCHIG00000008585;ENSCHIG00000025617;ENSCHIG00000017360;ENSCHIG00000011996;ENSCHIG00000012382;ENSCHIG00000007290;ENSCHIG00000016853;ENSCHIG00000014133;ENSCHIG00000017919;ENSCHIG00000004827;ENSCHIG00000020729;ENSCHIG00000009359;ENSCHIG00000011667;ENSCHIG00000019373	17	3165	48	5627	0.998899
140	Steroid hormone biosynthesis	ENSCHIG00000014977;ENSCHIG00000019108;ENSCHIG00000017340;ENSCHIG00000012382;ENSCHIG00000019579;ENSCHIG00000012029;ENSCHIG00000025617	7	3165	25	5627	0.998937
40	Pentose and glucuronate interconversions	ENSCHIG00000006250;ENSCHIG00000025120;ENSCHIG00000018103	3	3165	15	5627	0.999212
5310	Asthma	ENSCHIG00000024296;ENSCHIG00000009464;ENSCHIG00000011885	3	3165	15	5627	0.999212
4136	Autophagy - other	ENSCHIG00000017021;ENSCHIG00000021542;ENSCHIG00000023070;ENSCHIG00000019684;ENSCHIG00000023636;ENSCHIG00000024580;ENSCHIG00000025379;ENSCHIG00000017209	8	3165	28	5627	0.999224
350	Tyrosine metabolism	ENSCHIG00000024297;ENSCHIG00000014204;ENSCHIG00000013407;ENSCHIG00000020426;ENSCHIG00000020729;ENSCHIG00000024327;ENSCHIG00000006644	7	3165	26	5627	0.999405
5034	Alcoholism	ENSCHIG00000010417;ENSCHIG00000017017;ENSCHIG00000016061;ENSCHIG00000006804;ENSCHIG00000024748;ENSCHIG00000011230;ENSCHIG00000021340;ENSCHIG00000010374;ENSCHIG00000016099;ENSCHIG00000015660;ENSCHIG00000010967;ENSCHIG00000017696;ENSCHIG00000012361;ENSCHIG00000014886;ENSCHIG00000007673;ENSCHIG00000003296;ENSCHIG00000020389;ENSCHIG00000018437;ENSCHIG00000005207;ENSCHIG00000004792;ENSCHIG00000018376;…	55	3165	130	5627	0.999543
5146	Amoebiasis	ENSCHIG00000019547;ENSCHIG00000021158;ENSCHIG00000013024;ENSCHIG00000014090;ENSCHIG00000011782;ENSCHIG00000014471;ENSCHIG00000020175;ENSCHIG00000015779;ENSCHIG00000007485;ENSCHIG00000022660;ENSCHIG00000026322;ENSCHIG00000025419;ENSCHIG00000021319;ENSCHIG00000015135;ENSCHIG00000016184;ENSCHIG00000015310;ENSCHIG00000012068;ENSCHIG00000012960;ENSCHIG00000018498;ENSCHIG00000013943;ENSCHIG00000019728;…	28	3165	74	5627	0.99955
4640	Hematopoietic cell lineage	ENSCHIG00000020828;ENSCHIG00000003258;ENSCHIG00000003874;ENSCHIG00000023355;ENSCHIG00000017758;ENSCHIG00000025069;ENSCHIG00000017892;ENSCHIG00000018324;ENSCHIG00000027016;ENSCHIG00000027141;ENSCHIG00000015355;ENSCHIG00000013222;ENSCHIG00000014497;ENSCHIG00000010000;ENSCHIG00000009532;ENSCHIG00000013031;ENSCHIG00000022411;ENSCHIG00000027124;ENSCHIG00000020331;ENSCHIG00000024144;ENSCHIG00000009464;…	26	3165	70	5627	0.9996
5323	Rheumatoid arthritis	ENSCHIG00000013962;ENSCHIG00000010998;ENSCHIG00000025614;ENSCHIG00000014322;ENSCHIG00000015819;ENSCHIG00000011916;ENSCHIG00000018311;ENSCHIG00000015941;ENSCHIG00000016793;ENSCHIG00000004093;ENSCHIG00000019587;ENSCHIG00000022660;ENSCHIG00000020875;ENSCHIG00000008805;ENSCHIG00000018498;ENSCHIG00000001922;ENSCHIG00000002972;ENSCHIG00000009464;ENSCHIG00000017292;ENSCHIG00000025384;ENSCHIG00000016051;…	25	3165	68	5627	0.999626
62	Fatty acid elongation	ENSCHIG00000013624;ENSCHIG00000024668;ENSCHIG00000016544;ENSCHIG00000024735;ENSCHIG00000024466;ENSCHIG00000026063;ENSCHIG00000008334	7	3165	27	5627	0.99967
10	Glycolysis / Gluconeogenesis	ENSCHIG00000024851;ENSCHIG00000018654;ENSCHIG00000016056;ENSCHIG00000020729;ENSCHIG00000012963;ENSCHIG00000022489;ENSCHIG00000025820;ENSCHIG00000010543;ENSCHIG00000008246;ENSCHIG00000012393;ENSCHIG00000000496;ENSCHIG00000015657;ENSCHIG00000016031;ENSCHIG00000023248;ENSCHIG00000013247;ENSCHIG00000005138;ENSCHIG00000015001;ENSCHIG00000012102	18	3165	53	5627	0.999688
5012	Parkinson disease	ENSCHIG00000015681;ENSCHIG00000026992;ENSCHIG00000025853;ENSCHIG00000021213;ENSCHIG00000014213;ENSCHIG00000025628;ENSCHIG00000025996;ENSCHIG00000014155;ENSCHIG00000019065;ENSCHIG00000013328;ENSCHIG00000014038;ENSCHIG00000014925;ENSCHIG00000013936;ENSCHIG00000009812;ENSCHIG00000013480;ENSCHIG00000013325;ENSCHIG00000006556;ENSCHIG00000024981;ENSCHIG00000026001;ENSCHIG00000005106;ENSCHIG00000016164;…	49	3165	120	5627	0.999783
4726	Serotonergic synapse	ENSCHIG00000025311;ENSCHIG00000006954;ENSCHIG00000022700;ENSCHIG00000022715;ENSCHIG00000020690;ENSCHIG00000019547;ENSCHIG00000017340;ENSCHIG00000018265;ENSCHIG00000018841;ENSCHIG00000016099;ENSCHIG00000018376;ENSCHIG00000007485;ENSCHIG00000010621;ENSCHIG00000016788;ENSCHIG00000015448;ENSCHIG00000024748;ENSCHIG00000011782;ENSCHIG00000004808;ENSCHIG00000025520;ENSCHIG00000015660;ENSCHIG00000022874;…	29	3165	78	5627	0.999786
590	Arachidonic acid metabolism	ENSCHIG00000024459;ENSCHIG00000011667;ENSCHIG00000006002;ENSCHIG00000004827;ENSCHIG00000022658;ENSCHIG00000017983;ENSCHIG00000026833;ENSCHIG00000022554;ENSCHIG00000026026;ENSCHIG00000007290;ENSCHIG00000021573;ENSCHIG00000017470;ENSCHIG00000025520	13	3165	43	5627	0.999849
4740	Olfactory transduction	ENSCHIG00000021423;ENSCHIG00000011821;ENSCHIG00000008263;ENSCHIG00000005207;ENSCHIG00000025812;ENSCHIG00000025051;ENSCHIG00000022667;ENSCHIG00000017456;ENSCHIG00000011230;ENSCHIG00000013464;ENSCHIG00000025311;ENSCHIG00000012195;ENSCHIG00000010155;ENSCHIG00000011087;ENSCHIG00000022969	15	3165	48	5627	0.999872
4966	Collecting duct acid secretion	ENSCHIG00000002972;ENSCHIG00000016793;ENSCHIG00000016188;ENSCHIG00000018789	4	3165	21	5627	0.99991
591	Linoleic acid metabolism	ENSCHIG00000022554;ENSCHIG00000024459	2	3165	15	5627	0.999918
982	Drug metabolism - cytochrome P450	ENSCHIG00000017360;ENSCHIG00000020729;ENSCHIG00000008585;ENSCHIG00000016853;ENSCHIG00000014133;ENSCHIG00000020835;ENSCHIG00000009359;ENSCHIG00000010963;ENSCHIG00000019373;ENSCHIG00000020481;ENSCHIG00000024460	11	3165	40	5627	0.999943
5320	Autoimmune thyroid disease	ENSCHIG00000022754;ENSCHIG00000008042;ENSCHIG00000000135;ENSCHIG00000013251;ENSCHIG00000024296;ENSCHIG00000016051;ENSCHIG00000009464	7	3165	31	5627	0.999971
983	Drug metabolism - other enzymes	ENSCHIG00000017360;ENSCHIG00000025149;ENSCHIG00000014634;ENSCHIG00000016853;ENSCHIG00000022467;ENSCHIG00000010963;ENSCHIG00000014133;ENSCHIG00000021089;ENSCHIG00000019373;ENSCHIG00000011080;ENSCHIG00000011996;ENSCHIG00000008585;ENSCHIG00000017941;ENSCHIG00000019303;ENSCHIG00000009802;ENSCHIG00000009359	16	3165	55	5627	0.999988
4975	Fat digestion and absorption	ENSCHIG00000025069;ENSCHIG00000022990;ENSCHIG00000018113	3	3165	21	5627	0.99999
3010	Ribosome	ENSCHIG00000016433;ENSCHIG00000020569;ENSCHIG00000021516;ENSCHIG00000018687;ENSCHIG00000005203;ENSCHIG00000008708;ENSCHIG00000024783;ENSCHIG00000012712;ENSCHIG00000023211;ENSCHIG00000016445;ENSCHIG00000020942;ENSCHIG00000000811;ENSCHIG00000022475;ENSCHIG00000000179;ENSCHIG00000011261;ENSCHIG00000000516;ENSCHIG00000019224;ENSCHIG00000021720;ENSCHIG00000022930;ENSCHIG00000015166;ENSCHIG00000011797;…	54	3165	140	5627	0.999993
5330	Allograft rejection	ENSCHIG00000013251;ENSCHIG00000000135;ENSCHIG00000022754;ENSCHIG00000016051;ENSCHIG00000024296;ENSCHIG00000009464	6	3165	31	5627	0.999995
190	Oxidative phosphorylation	ENSCHIG00000026001;ENSCHIG00000014541;ENSCHIG00000013801;ENSCHIG00000025996;ENSCHIG00000015681;ENSCHIG00000019065;ENSCHIG00000020281;ENSCHIG00000018041;ENSCHIG00000027231;ENSCHIG00000015275;ENSCHIG00000016164;ENSCHIG00000013936;ENSCHIG00000017517;ENSCHIG00000014213;ENSCHIG00000016793;ENSCHIG00000014038;ENSCHIG00000002972;ENSCHIG00000010093;ENSCHIG00000008931;ENSCHIG00000020741;ENSCHIG00000013611;…	45	3165	122	5627	0.999995
5332	Graft-versus-host disease	ENSCHIG00000022754;ENSCHIG00000000135;ENSCHIG00000009464;ENSCHIG00000016051;ENSCHIG00000013251	5	3165	29	5627	0.999997
4721	Synaptic vesicle cycle	ENSCHIG00000010440;ENSCHIG00000025368;ENSCHIG00000002972;ENSCHIG00000018347;ENSCHIG00000016939;ENSCHIG00000017292;ENSCHIG00000018814;ENSCHIG00000019283;ENSCHIG00000007327;ENSCHIG00000025917;ENSCHIG00000016788;ENSCHIG00000016793;ENSCHIG00000012970;ENSCHIG00000017045;ENSCHIG00000022984;ENSCHIG00000018170	16	3165	58	5627	0.999998
4940	Type I diabetes mellitus	ENSCHIG00000000135;ENSCHIG00000013251;ENSCHIG00000025576;ENSCHIG00000009464;ENSCHIG00000016051;ENSCHIG00000004382;ENSCHIG00000022754	7	3165	36	5627	0.999999
4145	Phagosome	ENSCHIG00000009464;ENSCHIG00000002435;ENSCHIG00000021272;ENSCHIG00000000679;ENSCHIG00000024586;ENSCHIG00000012960;ENSCHIG00000021418;ENSCHIG00000025155;ENSCHIG00000025696;ENSCHIG00000019421;ENSCHIG00000018742;ENSCHIG00000025069;ENSCHIG00000010014;ENSCHIG00000008805;ENSCHIG00000025418;ENSCHIG00000016627;ENSCHIG00000007519;ENSCHIG00000024354;ENSCHIG00000014435;ENSCHIG00000025391;ENSCHIG00000012609;…	47	3165	131	5627	0.999999
830	Retinol metabolism	ENSCHIG00000017958;ENSCHIG00000025617;ENSCHIG00000008787;ENSCHIG00000022990;ENSCHIG00000016596	5	3165	31	5627	0.999999
2010	ABC transporters	ENSCHIG00000016995;ENSCHIG00000024145;ENSCHIG00000017732;ENSCHIG00000007254;ENSCHIG00000014567;ENSCHIG00000022604;ENSCHIG00000010716;ENSCHIG00000017269	8	3165	41	5627	1
5322	Systemic lupus erythematosus	ENSCHIG00000007673;ENSCHIG00000009464;ENSCHIG00000004792;ENSCHIG00000012361;ENSCHIG00000024296;ENSCHIG00000016051;ENSCHIG00000014396;ENSCHIG00000007629;ENSCHIG00000012955;ENSCHIG00000010374;ENSCHIG00000007823;ENSCHIG00000024710;ENSCHIG00000022624;ENSCHIG00000024558;ENSCHIG00000018260;ENSCHIG00000027141;ENSCHIG00000011102;ENSCHIG00000010386;ENSCHIG00000010967;ENSCHIG00000008310;ENSCHIG00000009479	21	3165	89	5627	1
