# Supplementary material for: Transcriptome-Wide Study Revealed That N6-Methyladenosine Participates in Regulation Meat Production in Goats
Source: Foods. 2023 Mar 9;12(6):1159. doi: 10.3390/foods12061159 (PMC10048064; doi:10.3390/foods12061159)
Supplement: Supplementary file 1 [file foods-12-01159-s001.zip › Table S9. KEGG analysis of unique genes associated with m6A peaks in NBY.xlsx]

## Sheet: Sheet1
KEGG analysis of unique genes associated with m6A peaks in NBY
pathway_id	pathway_name	Genes	S gene number	TS gene number	B gene number	TB gene number	pvalue
4080	Neuroactive ligand-receptor interaction	ENSCHIG00000024788;ENSCHIG00000021218;ENSCHIG00000024097;ENSCHIG00000026600;ENSCHIG00000026300;ENSCHIG00000017361;ENSCHIG00000022845;ENSCHIG00000026267;ENSCHIG00000012516;ENSCHIG00000011129;ENSCHIG00000018424;ENSCHIG00000016495;ENSCHIG00000024125;ENSCHIG00000008409;ENSCHIG00000016921;ENSCHIG00000022718;ENSCHIG00000006885;ENSCHIG00000022787;ENSCHIG00000021980;ENSCHIG00000017279;ENSCHIG00000014013;…	24	346	162	5627	4.37782e-05
4723	Retrograde endocannabinoid signaling	ENSCHIG00000013953;ENSCHIG00000011036;ENSCHIG00000018443;ENSCHIG00000022888;ENSCHIG00000024375;ENSCHIG00000005457;ENSCHIG00000016604;ENSCHIG00000023277;ENSCHIG00000011129;ENSCHIG00000014906;ENSCHIG00000023476;ENSCHIG00000025172;ENSCHIG00000000509;ENSCHIG00000023927;ENSCHIG00000018100;ENSCHIG00000019488;ENSCHIG00000014013;ENSCHIG00000024391	18	346	111	5627	0.000123818
4726	Serotonergic synapse	ENSCHIG00000018100;ENSCHIG00000023277;ENSCHIG00000016921;ENSCHIG00000005457;ENSCHIG00000023476;ENSCHIG00000023927;ENSCHIG00000013628;ENSCHIG00000012914;ENSCHIG00000021575;ENSCHIG00000024391;ENSCHIG00000011036;ENSCHIG00000019488;ENSCHIG00000026300;ENSCHIG00000002220	14	346	78	5627	0.000236248
190	Oxidative phosphorylation	ENSCHIG00000016604;ENSCHIG00000014906;ENSCHIG00000022236;ENSCHIG00000024394;ENSCHIG00000011061;ENSCHIG00000016913;ENSCHIG00000012236;ENSCHIG00000023112;ENSCHIG00000024337;ENSCHIG00000026293;ENSCHIG00000010079;ENSCHIG00000025172;ENSCHIG00000017159;ENSCHIG00000018443;ENSCHIG00000013953;ENSCHIG00000019660;ENSCHIG00000014708;ENSCHIG00000022888	18	346	122	5627	0.000417638
4714	Thermogenesis	ENSCHIG00000014708;ENSCHIG00000014436;ENSCHIG00000025366;ENSCHIG00000017159;ENSCHIG00000024066;ENSCHIG00000014973;ENSCHIG00000014016;ENSCHIG00000013874;ENSCHIG00000024391;ENSCHIG00000017016;ENSCHIG00000010079;ENSCHIG00000017350;ENSCHIG00000016604;ENSCHIG00000011061;ENSCHIG00000022888;ENSCHIG00000004991;ENSCHIG00000022348;ENSCHIG00000000509;ENSCHIG00000014906;ENSCHIG00000013953;ENSCHIG00000026293;…	26	346	212	5627	0.000503592
5033	Nicotine addiction	ENSCHIG00000011129;ENSCHIG00000005457;ENSCHIG00000014013;ENSCHIG00000024125;ENSCHIG00000022718	5	346	13	5627	0.000728522
4721	Synaptic vesicle cycle	ENSCHIG00000024394;ENSCHIG00000022236;ENSCHIG00000026700;ENSCHIG00000024337;ENSCHIG00000018337;ENSCHIG00000005457;ENSCHIG00000010364;ENSCHIG00000011358;ENSCHIG00000021575;ENSCHIG00000026938	10	346	58	5627	0.00249637
5012	Parkinson disease	ENSCHIG00000016604;ENSCHIG00000013628;ENSCHIG00000025172;ENSCHIG00000010079;ENSCHIG00000018443;ENSCHIG00000014906;ENSCHIG00000026293;ENSCHIG00000014708;ENSCHIG00000024391;ENSCHIG00000023112;ENSCHIG00000013953;ENSCHIG00000023476;ENSCHIG00000022888;ENSCHIG00000011061;ENSCHIG00000012236;ENSCHIG00000021575	16	346	120	5627	0.00256859
4670	Leukocyte transendothelial migration	ENSCHIG00000027054;ENSCHIG00000023476;ENSCHIG00000025088;ENSCHIG00000019338;ENSCHIG00000000509;ENSCHIG00000002207;ENSCHIG00000014170;ENSCHIG00000016398;ENSCHIG00000015025;ENSCHIG00000004293;ENSCHIG00000014546;ENSCHIG00000021260;ENSCHIG00000023927	13	346	92	5627	0.0038211
4932	Non-alcoholic fatty liver disease (NAFLD)	ENSCHIG00000014906;ENSCHIG00000027180;ENSCHIG00000013628;ENSCHIG00000008732;ENSCHIG00000025172;ENSCHIG00000020795;ENSCHIG00000022888;ENSCHIG00000015049;ENSCHIG00000013953;ENSCHIG00000014436;ENSCHIG00000026293;ENSCHIG00000011061;ENSCHIG00000018443;ENSCHIG00000016604;ENSCHIG00000023112;ENSCHIG00000024066	16	346	133	5627	0.00714773
4911	Insulin secretion	ENSCHIG00000013804;ENSCHIG00000024391;ENSCHIG00000023927;ENSCHIG00000014546;ENSCHIG00000008910;ENSCHIG00000018100;ENSCHIG00000019488;ENSCHIG00000022787;ENSCHIG00000025127;ENSCHIG00000011358	10	346	67	5627	0.00725923
4713	Circadian entrainment	ENSCHIG00000022718;ENSCHIG00000014253;ENSCHIG00000022348;ENSCHIG00000011036;ENSCHIG00000023927;ENSCHIG00000019488;ENSCHIG00000024391;ENSCHIG00000014013;ENSCHIG00000018100;ENSCHIG00000023476;ENSCHIG00000014973	11	346	78	5627	0.00765791
4724	Glutamatergic synapse	ENSCHIG00000021980;ENSCHIG00000026938;ENSCHIG00000018100;ENSCHIG00000022718;ENSCHIG00000018337;ENSCHIG00000014013;ENSCHIG00000023927;ENSCHIG00000019488;ENSCHIG00000021555;ENSCHIG00000011036;ENSCHIG00000023476;ENSCHIG00000024391	12	346	89	5627	0.00782139
4728	Dopaminergic synapse	ENSCHIG00000024391;ENSCHIG00000023476;ENSCHIG00000018100;ENSCHIG00000005457;ENSCHIG00000019488;ENSCHIG00000000509;ENSCHIG00000015049;ENSCHIG00000021575;ENSCHIG00000014943;ENSCHIG00000027180;ENSCHIG00000011036;ENSCHIG00000023927;ENSCHIG00000014013	13	346	102	5627	0.00919647
5031	Amphetamine addiction	ENSCHIG00000021575;ENSCHIG00000023927;ENSCHIG00000014013;ENSCHIG00000022718;ENSCHIG00000024391;ENSCHIG00000011358;ENSCHIG00000019488;ENSCHIG00000007715	8	346	51	5627	0.0117314
5010	Alzheimer disease	ENSCHIG00000013953;ENSCHIG00000026293;ENSCHIG00000022888;ENSCHIG00000014906;ENSCHIG00000022718;ENSCHIG00000012236;ENSCHIG00000025172;ENSCHIG00000023112;ENSCHIG00000008732;ENSCHIG00000011061;ENSCHIG00000018100;ENSCHIG00000014708;ENSCHIG00000010079;ENSCHIG00000019488;ENSCHIG00000018443;ENSCHIG00000013628;ENSCHIG00000016604	17	346	154	5627	0.0130192
5014	Amyotrophic lateral sclerosis (ALS)	ENSCHIG00000024066;ENSCHIG00000013628;ENSCHIG00000026938;ENSCHIG00000000509;ENSCHIG00000022718;ENSCHIG00000014013;ENSCHIG00000008732	7	346	42	5627	0.0130472
4514	Cell adhesion molecules (CAMs)	ENSCHIG00000014302;ENSCHIG00000012657;ENSCHIG00000002207;ENSCHIG00000020344;ENSCHIG00000019712;ENSCHIG00000026694;ENSCHIG00000015025;ENSCHIG00000021260;ENSCHIG00000014170;ENSCHIG00000014877;ENSCHIG00000004293;ENSCHIG00000019338;ENSCHIG00000005650;ENSCHIG00000009485	14	346	119	5627	0.0138404
53	Ascorbate and aldarate metabolism	ENSCHIG00000008405;ENSCHIG00000009526;ENSCHIG00000021660	3	346	9	5627	0.0146588
531	Glycosaminoglycan degradation	ENSCHIG00000026715;ENSCHIG00000007017;ENSCHIG00000001349;ENSCHIG00000008375	4	346	17	5627	0.0176464
5140	Leishmaniasis	ENSCHIG00000014302;ENSCHIG00000000509;ENSCHIG00000025088;ENSCHIG00000014170;ENSCHIG00000023277;ENSCHIG00000016979;ENSCHIG00000008732;ENSCHIG00000019338	8	346	55	5627	0.0181363
4530	Tight junction	ENSCHIG00000014943;ENSCHIG00000015863;ENSCHIG00000024066;ENSCHIG00000004293;ENSCHIG00000015025;ENSCHIG00000022331;ENSCHIG00000024391;ENSCHIG00000002207;ENSCHIG00000019237;ENSCHIG00000021178;ENSCHIG00000019488;ENSCHIG00000017824;ENSCHIG00000016398;ENSCHIG00000021260;ENSCHIG00000014436	15	346	139	5627	0.0229254
4923	Regulation of lipolysis in adipocytes	ENSCHIG00000018424;ENSCHIG00000024391;ENSCHIG00000023476;ENSCHIG00000014973;ENSCHIG00000023277;ENSCHIG00000015049;ENSCHIG00000013874	7	346	47	5627	0.0234115
4924	Renin secretion	ENSCHIG00000024391;ENSCHIG00000025127;ENSCHIG00000014973;ENSCHIG00000013874;ENSCHIG00000019488;ENSCHIG00000023476;ENSCHIG00000018100;ENSCHIG00000026600	8	346	58	5627	0.0243578
630	Glyoxylate and dicarboxylate metabolism	ENSCHIG00000027013;ENSCHIG00000026231;ENSCHIG00000021744;ENSCHIG00000018410;ENSCHIG00000007667	5	346	28	5627	0.0260181
4640	Hematopoietic cell lineage	ENSCHIG00000014170;ENSCHIG00000014931;ENSCHIG00000022287;ENSCHIG00000019338;ENSCHIG00000020344;ENSCHIG00000014302;ENSCHIG00000014503;ENSCHIG00000008732;ENSCHIG00000021178	9	346	70	5627	0.0265236
4727	GABAergic synapse	ENSCHIG00000019488;ENSCHIG00000023476;ENSCHIG00000011036;ENSCHIG00000015518;ENSCHIG00000024391;ENSCHIG00000005457;ENSCHIG00000011129;ENSCHIG00000023927	8	346	59	5627	0.0267281
5146	Amoebiasis	ENSCHIG00000016979;ENSCHIG00000008732;ENSCHIG00000018100;ENSCHIG00000013116;ENSCHIG00000024391;ENSCHIG00000023927;ENSCHIG00000013628;ENSCHIG00000026893;ENSCHIG00000014170	9	346	74	5627	0.0364221
4540	Gap junction	ENSCHIG00000018100;ENSCHIG00000024391;ENSCHIG00000019237;ENSCHIG00000023476;ENSCHIG00000026300;ENSCHIG00000023927;ENSCHIG00000014973;ENSCHIG00000024821;ENSCHIG00000016921	9	346	74	5627	0.0364221
4966	Collecting duct acid secretion	ENSCHIG00000022236;ENSCHIG00000024394;ENSCHIG00000024337;ENSCHIG00000019660	4	346	21	5627	0.0365819
830	Retinol metabolism	ENSCHIG00000009526;ENSCHIG00000022245;ENSCHIG00000017070;ENSCHIG00000017969;ENSCHIG00000002220	5	346	31	5627	0.0387332
5143	African trypanosomiasis	ENSCHIG00000018100;ENSCHIG00000016979;ENSCHIG00000023927;ENSCHIG00000005650;ENSCHIG00000008732	5	346	32	5627	0.0436822
4145	Phagosome	ENSCHIG00000011562;ENSCHIG00000024394;ENSCHIG00000022236;ENSCHIG00000024337;ENSCHIG00000024483;ENSCHIG00000019237;ENSCHIG00000012657;ENSCHIG00000014302;ENSCHIG00000011250;ENSCHIG00000025208;ENSCHIG00000014170;ENSCHIG00000025088;ENSCHIG00000024295	13	346	131	5627	0.0581375
5310	Asthma	ENSCHIG00000008732;ENSCHIG00000016979;ENSCHIG00000014302	3	346	15	5627	0.0604249
140	Steroid hormone biosynthesis	ENSCHIG00000002220;ENSCHIG00000012914;ENSCHIG00000015158;ENSCHIG00000009526	4	346	25	5627	0.0638654
4725	Cholinergic synapse	ENSCHIG00000011036;ENSCHIG00000005457;ENSCHIG00000023927;ENSCHIG00000024125;ENSCHIG00000019488;ENSCHIG00000023476;ENSCHIG00000024391;ENSCHIG00000018100;ENSCHIG00000015049;ENSCHIG00000023067	10	346	95	5627	0.0654548
4071	Sphingolipid signaling pathway	ENSCHIG00000018100;ENSCHIG00000008732;ENSCHIG00000016668;ENSCHIG00000000509;ENSCHIG00000019933;ENSCHIG00000023927;ENSCHIG00000015049;ENSCHIG00000016495;ENSCHIG00000024066;ENSCHIG00000023476;ENSCHIG00000014943	11	346	109	5627	0.0703327
4660	T cell receptor signaling pathway	ENSCHIG00000015296;ENSCHIG00000000509;ENSCHIG00000010166;ENSCHIG00000027054;ENSCHIG00000008732;ENSCHIG00000020344;ENSCHIG00000015049;ENSCHIG00000022703;ENSCHIG00000016979	9	346	84	5627	0.0714529
4024	cAMP signaling pathway	ENSCHIG00000005922;ENSCHIG00000015049;ENSCHIG00000023476;ENSCHIG00000014546;ENSCHIG00000014013;ENSCHIG00000019488;ENSCHIG00000005365;ENSCHIG00000026600;ENSCHIG00000022787;ENSCHIG00000022348;ENSCHIG00000008409;ENSCHIG00000018424;ENSCHIG00000024391;ENSCHIG00000022718;ENSCHIG00000005530	15	346	164	5627	0.078191
410	beta-Alanine metabolism	ENSCHIG00000024098;ENSCHIG00000000476;ENSCHIG00000021660;ENSCHIG00000022166	4	346	27	5627	0.0805876
340	Histidine metabolism	ENSCHIG00000024098;ENSCHIG00000021660;ENSCHIG00000017262	3	346	17	5627	0.0825544
5322	Systemic lupus erythematosus	ENSCHIG00000016979;ENSCHIG00000009699;ENSCHIG00000014302;ENSCHIG00000008340;ENSCHIG00000010006;ENSCHIG00000006672;ENSCHIG00000010392;ENSCHIG00000008732;ENSCHIG00000006209	9	346	89	5627	0.0948776
4512	ECM-receptor interaction	ENSCHIG00000016655;ENSCHIG00000026654;ENSCHIG00000010899;ENSCHIG00000024483;ENSCHIG00000021568;ENSCHIG00000022687;ENSCHIG00000019338	7	346	64	5627	0.0961811
4742	Taste transduction	ENSCHIG00000024391;ENSCHIG00000016974;ENSCHIG00000023553;ENSCHIG00000011129	4	346	29	5627	0.0992466
4970	Salivary secretion	ENSCHIG00000018100;ENSCHIG00000014973;ENSCHIG00000013874;ENSCHIG00000024391;ENSCHIG00000025127;ENSCHIG00000023927;ENSCHIG00000011979	7	346	65	5627	0.102435
5032	Morphine addiction	ENSCHIG00000024391;ENSCHIG00000023927;ENSCHIG00000011036;ENSCHIG00000005457;ENSCHIG00000021555;ENSCHIG00000023476;ENSCHIG00000011129	7	346	65	5627	0.102435
30	Pentose phosphate pathway	ENSCHIG00000013719;ENSCHIG00000013515;ENSCHIG00000017472	3	346	19	5627	0.107615
5330	Allograft rejection	ENSCHIG00000016979;ENSCHIG00000012657;ENSCHIG00000014302;ENSCHIG00000008732	4	346	31	5627	0.119711
5320	Autoimmune thyroid disease	ENSCHIG00000014302;ENSCHIG00000016979;ENSCHIG00000012657;ENSCHIG00000018424	4	346	31	5627	0.119711
5144	Malaria	ENSCHIG00000005650;ENSCHIG00000008732;ENSCHIG00000011749;ENSCHIG00000024483;ENSCHIG00000016979	5	346	43	5627	0.12175
514	Other types of O-glycan biosynthesis	ENSCHIG00000019121;ENSCHIG00000013738;ENSCHIG00000011713	3	346	21	5627	0.135213
4261	Adrenergic signaling in cardiomyocytes	ENSCHIG00000018164;ENSCHIG00000014943;ENSCHIG00000015049;ENSCHIG00000024391;ENSCHIG00000019488;ENSCHIG00000000509;ENSCHIG00000014546;ENSCHIG00000023476;ENSCHIG00000018100;ENSCHIG00000017127;ENSCHIG00000020204	11	346	124	5627	0.139446
5016	Huntington disease	ENSCHIG00000018100;ENSCHIG00000012236;ENSCHIG00000026293;ENSCHIG00000022888;ENSCHIG00000010079;ENSCHIG00000014708;ENSCHIG00000018443;ENSCHIG00000025172;ENSCHIG00000013953;ENSCHIG00000014906;ENSCHIG00000013628;ENSCHIG00000023112;ENSCHIG00000011061;ENSCHIG00000016604	14	346	168	5627	0.15061
4971	Gastric acid secretion	ENSCHIG00000024391;ENSCHIG00000018100;ENSCHIG00000023476;ENSCHIG00000008409;ENSCHIG00000023927;ENSCHIG00000019660	6	346	60	5627	0.161294
4750	Inflammatory mediator regulation of TRP channels	ENSCHIG00000002220;ENSCHIG00000026300;ENSCHIG00000024391;ENSCHIG00000016921;ENSCHIG00000023927;ENSCHIG00000018100;ENSCHIG00000026600;ENSCHIG00000000509	8	346	87	5627	0.164448
4730	Long-term depression	ENSCHIG00000023927;ENSCHIG00000018100;ENSCHIG00000014973;ENSCHIG00000014013;ENSCHIG00000023476	5	346	48	5627	0.170219
5231	Choline metabolism in cancer	ENSCHIG00000023067;ENSCHIG00000026769;ENSCHIG00000017350;ENSCHIG00000021136;ENSCHIG00000022963;ENSCHIG00000015049;ENSCHIG00000024821;ENSCHIG00000023927	8	346	88	5627	0.171906
5034	Alcoholism	ENSCHIG00000021575;ENSCHIG00000006672;ENSCHIG00000012597;ENSCHIG00000010006;ENSCHIG00000010392;ENSCHIG00000008340;ENSCHIG00000023476;ENSCHIG00000006209;ENSCHIG00000009699;ENSCHIG00000022718;ENSCHIG00000011036	11	346	130	5627	0.174648
4940	Type I diabetes mellitus	ENSCHIG00000008732;ENSCHIG00000014302;ENSCHIG00000025090;ENSCHIG00000012657	4	346	36	5627	0.177699
5030	Cocaine addiction	ENSCHIG00000023476;ENSCHIG00000022718;ENSCHIG00000021575;ENSCHIG00000024391	4	346	36	5627	0.177699
4020	Calcium signaling pathway	ENSCHIG00000026300;ENSCHIG00000019488;ENSCHIG00000013874;ENSCHIG00000016921;ENSCHIG00000024821;ENSCHIG00000005457;ENSCHIG00000024391;ENSCHIG00000012516;ENSCHIG00000022718;ENSCHIG00000023927;ENSCHIG00000018100;ENSCHIG00000022451	12	346	145	5627	0.17982
603	Glycosphingolipid biosynthesis - globo and isoglobo series	ENSCHIG00000023768;ENSCHIG00000008375	2	346	13	5627	0.188388
5133	Pertussis	ENSCHIG00000000509;ENSCHIG00000014170;ENSCHIG00000016979;ENSCHIG00000008732;ENSCHIG00000013628;ENSCHIG00000023476	6	346	63	5627	0.188918
5142	Chagas disease (American trypanosomiasis)	ENSCHIG00000018100;ENSCHIG00000017081;ENSCHIG00000015049;ENSCHIG00000016979;ENSCHIG00000000509;ENSCHIG00000023476;ENSCHIG00000014943;ENSCHIG00000008732	8	346	91	5627	0.195161
4260	Cardiac muscle contraction	ENSCHIG00000011061;ENSCHIG00000019488;ENSCHIG00000017127;ENSCHIG00000023112;ENSCHIG00000026293;ENSCHIG00000020204	6	346	64	5627	0.198512
4370	VEGF signaling pathway	ENSCHIG00000019998;ENSCHIG00000015049;ENSCHIG00000023927;ENSCHIG00000023277;ENSCHIG00000000509	5	346	51	5627	0.202382
330	Arginine and proline metabolism	ENSCHIG00000021660;ENSCHIG00000024098;ENSCHIG00000018410;ENSCHIG00000019611	4	346	38	5627	0.203141
5163	Human cytomegalovirus infection	ENSCHIG00000022703;ENSCHIG00000000509;ENSCHIG00000026600;ENSCHIG00000012657;ENSCHIG00000018100;ENSCHIG00000017081;ENSCHIG00000023927;ENSCHIG00000011036;ENSCHIG00000015049;ENSCHIG00000008732;ENSCHIG00000023277;ENSCHIG00000023476;ENSCHIG00000013628;ENSCHIG00000017350;ENSCHIG00000024391	15	346	193	5627	0.206572
360	Phenylalanine metabolism	ENSCHIG00000022166;ENSCHIG00000016391	2	346	14	5627	0.211358
512	Mucin type O-glycan biosynthesis	ENSCHIG00000003265;ENSCHIG00000011189;ENSCHIG00000024307	3	346	26	5627	0.212577
270	Cysteine and methionine metabolism	ENSCHIG00000014710;ENSCHIG00000026043;ENSCHIG00000021911;ENSCHIG00000019343	4	346	39	5627	0.216246
3420	Nucleotide excision repair	ENSCHIG00000017626;ENSCHIG00000015863;ENSCHIG00000007241;ENSCHIG00000006809	4	346	39	5627	0.216246
290	Valine, leucine and isoleucine biosynthesis	ENSCHIG00000021911	1	346	4	5627	0.224241
4720	Long-term potentiation	ENSCHIG00000022718;ENSCHIG00000018100;ENSCHIG00000023927;ENSCHIG00000024391;ENSCHIG00000014013	5	346	53	5627	0.224873
20	Citrate cycle (TCA cycle)	ENSCHIG00000027013;ENSCHIG00000011555;ENSCHIG00000007667	3	346	27	5627	0.229076
62	Fatty acid elongation	ENSCHIG00000015398;ENSCHIG00000020567;ENSCHIG00000000476	3	346	27	5627	0.229076
4961	Endocrine and other factor-regulated calcium reabsorption	ENSCHIG00000024391;ENSCHIG00000023927;ENSCHIG00000018100;ENSCHIG00000010364	4	346	40	5627	0.229574
4979	Cholesterol metabolism	ENSCHIG00000012715;ENSCHIG00000025011;ENSCHIG00000026829;ENSCHIG00000025165	4	346	40	5627	0.229574
4977	Vitamin digestion and absorption	ENSCHIG00000012715;ENSCHIG00000006489	2	346	15	5627	0.234578
40	Pentose and glucuronate interconversions	ENSCHIG00000026715;ENSCHIG00000009526	2	346	15	5627	0.234578
5323	Rheumatoid arthritis	ENSCHIG00000008732;ENSCHIG00000024337;ENSCHIG00000017081;ENSCHIG00000024394;ENSCHIG00000014302;ENSCHIG00000022236	6	346	68	5627	0.238557
2010	ABC transporters	ENSCHIG00000005530;ENSCHIG00000024341;ENSCHIG00000004597;ENSCHIG00000023165	4	346	41	5627	0.243101
4668	TNF signaling pathway	ENSCHIG00000024066;ENSCHIG00000000509;ENSCHIG00000024000;ENSCHIG00000005650;ENSCHIG00000013628;ENSCHIG00000008732;ENSCHIG00000015049;ENSCHIG00000023277	8	346	97	5627	0.245188
4130	SNARE interactions in vesicular transport	ENSCHIG00000026958;ENSCHIG00000026885;ENSCHIG00000011358	3	346	28	5627	0.245803
100	Steroid biosynthesis	ENSCHIG00000015003;ENSCHIG00000025165	2	346	16	5627	0.257933
4072	Phospholipase D signaling pathway	ENSCHIG00000022287;ENSCHIG00000012516;ENSCHIG00000022963;ENSCHIG00000010364;ENSCHIG00000026267;ENSCHIG00000015049;ENSCHIG00000024821;ENSCHIG00000017350;ENSCHIG00000014546;ENSCHIG00000018100	10	346	128	5627	0.261259
1523	Antifolate resistance	ENSCHIG00000008732;ENSCHIG00000024341;ENSCHIG00000005530	3	346	29	5627	0.262714
760	Nicotinate and nicotinamide metabolism	ENSCHIG00000012245;ENSCHIG00000023629;ENSCHIG00000026605	3	346	29	5627	0.262714
5332	Graft-versus-host disease	ENSCHIG00000012657;ENSCHIG00000008732;ENSCHIG00000014302	3	346	29	5627	0.262714
51	Fructose and mannose metabolism	ENSCHIG00000024620;ENSCHIG00000017472;ENSCHIG00000013515	3	346	29	5627	0.262714
3020	RNA polymerase	ENSCHIG00000018071;ENSCHIG00000013984;ENSCHIG00000019479	3	346	29	5627	0.262714
4672	Intestinal immune network for IgA production	ENSCHIG00000016979;ENSCHIG00000014302;ENSCHIG00000019338	3	346	29	5627	0.262714
4146	Peroxisome	ENSCHIG00000023629;ENSCHIG00000004597;ENSCHIG00000010761;ENSCHIG00000017734;ENSCHIG00000024473;ENSCHIG00000026838	6	346	72	5627	0.280787
4612	Antigen processing and presentation	ENSCHIG00000014302;ENSCHIG00000005544;ENSCHIG00000012657;ENSCHIG00000020344;ENSCHIG00000008732	5	346	59	5627	0.296073
3030	DNA replication	ENSCHIG00000007241;ENSCHIG00000018220;ENSCHIG00000015863	3	346	31	5627	0.296912
4625	C-type lectin receptor signaling pathway	ENSCHIG00000000509;ENSCHIG00000015049;ENSCHIG00000016979;ENSCHIG00000011494;ENSCHIG00000023277;ENSCHIG00000008732;ENSCHIG00000022703	7	346	89	5627	0.306172
4611	Platelet activation	ENSCHIG00000024391;ENSCHIG00000010166;ENSCHIG00000014973;ENSCHIG00000018100;ENSCHIG00000000509;ENSCHIG00000015049;ENSCHIG00000016398;ENSCHIG00000023476	8	346	104	5627	0.308124
5221	Acute myeloid leukemia	ENSCHIG00000022287;ENSCHIG00000014170;ENSCHIG00000019747;ENSCHIG00000015049;ENSCHIG00000024067	5	346	60	5627	0.308326
4919	Thyroid hormone signaling pathway	ENSCHIG00000017350;ENSCHIG00000015049;ENSCHIG00000018100;ENSCHIG00000023927;ENSCHIG00000014066;ENSCHIG00000025928;ENSCHIG00000024391;ENSCHIG00000018360	8	346	105	5627	0.317405
5165	Human papillomavirus infection	ENSCHIG00000024337;ENSCHIG00000024483;ENSCHIG00000013628;ENSCHIG00000024394;ENSCHIG00000010899;ENSCHIG00000022236;ENSCHIG00000001918;ENSCHIG00000023277;ENSCHIG00000017350;ENSCHIG00000024821;ENSCHIG00000024391;ENSCHIG00000014943;ENSCHIG00000008732;ENSCHIG00000015049;ENSCHIG00000019338;ENSCHIG00000021568;ENSCHIG00000022720;ENSCHIG00000012657;ENSCHIG00000021916	19	346	273	5627	0.319256
4918	Thyroid hormone synthesis	ENSCHIG00000023927;ENSCHIG00000016569;ENSCHIG00000018424;ENSCHIG00000018100;ENSCHIG00000024391	5	346	61	5627	0.320649
5152	Tuberculosis	ENSCHIG00000008003;ENSCHIG00000013628;ENSCHIG00000008732;ENSCHIG00000016979;ENSCHIG00000000509;ENSCHIG00000024394;ENSCHIG00000022236;ENSCHIG00000014170;ENSCHIG00000015049;ENSCHIG00000014302	10	346	136	5627	0.32542
260	Glycine, serine and threonine metabolism	ENSCHIG00000022166;ENSCHIG00000021911;ENSCHIG00000026231	3	346	33	5627	0.331349
4740	Olfactory transduction	ENSCHIG00000021555;ENSCHIG00000024391;ENSCHIG00000014973;ENSCHIG00000007591	4	346	48	5627	0.341363
4914	Progesterone-mediated oocyte maturation	ENSCHIG00000000509;ENSCHIG00000015049;ENSCHIG00000023476;ENSCHIG00000024391;ENSCHIG00000015422;ENSCHIG00000011982	6	346	78	5627	0.346776
650	Butanoate metabolism	ENSCHIG00000017734;ENSCHIG00000000476	2	346	20	5627	0.350783
534	Glycosaminoglycan biosynthesis - heparan sulfate / heparin	ENSCHIG00000024456;ENSCHIG00000026007	2	346	20	5627	0.350783
5134	Legionellosis	ENSCHIG00000022487;ENSCHIG00000014170;ENSCHIG00000008732;ENSCHIG00000013628	4	346	49	5627	0.355643
5145	Toxoplasmosis	ENSCHIG00000016979;ENSCHIG00000000509;ENSCHIG00000015049;ENSCHIG00000023476;ENSCHIG00000008732;ENSCHIG00000014302;ENSCHIG00000013628	7	346	94	5627	0.35682
4913	Ovarian steroidogenesis	ENSCHIG00000015158;ENSCHIG00000023277;ENSCHIG00000024391	3	346	35	5627	0.365736
4975	Fat digestion and absorption	ENSCHIG00000019452;ENSCHIG00000012715	2	346	21	5627	0.373475
601	Glycosphingolipid biosynthesis - lacto and neolacto series	ENSCHIG00000019121;ENSCHIG00000023768	2	346	21	5627	0.373475
5169	Epstein-Barr virus infection	ENSCHIG00000000509;ENSCHIG00000010249;ENSCHIG00000014931;ENSCHIG00000013628;ENSCHIG00000012657;ENSCHIG00000017824;ENSCHIG00000017513;ENSCHIG00000020396;ENSCHIG00000022720;ENSCHIG00000015049;ENSCHIG00000008732;ENSCHIG00000014302	12	346	173	5627	0.375311
4022	cGMP-PKG signaling pathway	ENSCHIG00000022703;ENSCHIG00000014973;ENSCHIG00000013874;ENSCHIG00000019488;ENSCHIG00000025127;ENSCHIG00000016495;ENSCHIG00000008910;ENSCHIG00000023476;ENSCHIG00000015049;ENSCHIG00000018100	10	346	142	5627	0.375498
5230	Central carbon metabolism in cancer	ENSCHIG00000024821;ENSCHIG00000022287;ENSCHIG00000015049;ENSCHIG00000019849	4	346	51	5627	0.384181
5170	Human immunodeficiency virus 1 infection	ENSCHIG00000021618;ENSCHIG00000006809;ENSCHIG00000011036;ENSCHIG00000012657;ENSCHIG00000008732;ENSCHIG00000013628;ENSCHIG00000021916;ENSCHIG00000000509;ENSCHIG00000023927;ENSCHIG00000022703;ENSCHIG00000015049;ENSCHIG00000023476	12	346	175	5627	0.390624
860	Porphyrin and chlorophyll metabolism	ENSCHIG00000009526;ENSCHIG00000026715	2	346	22	5627	0.395839
4650	Natural killer cell mediated cytotoxicity	ENSCHIG00000015350;ENSCHIG00000013628;ENSCHIG00000008732;ENSCHIG00000012657;ENSCHIG00000019712;ENSCHIG00000011749;ENSCHIG00000023927	7	346	98	5627	0.39789
4380	Osteoclast differentiation	ENSCHIG00000017513;ENSCHIG00000025088;ENSCHIG00000008094;ENSCHIG00000019747;ENSCHIG00000008732;ENSCHIG00000000509;ENSCHIG00000015049	7	346	98	5627	0.39789
4931	Insulin resistance	ENSCHIG00000008732;ENSCHIG00000020795;ENSCHIG00000020330;ENSCHIG00000022587;ENSCHIG00000014877;ENSCHIG00000014436;ENSCHIG00000015049	7	346	98	5627	0.39789
72	Synthesis and degradation of ketone bodies	ENSCHIG00000017734	1	346	8	5627	0.398311
4150	mTOR signaling pathway	ENSCHIG00000014436;ENSCHIG00000022606;ENSCHIG00000024337;ENSCHIG00000004991;ENSCHIG00000017350;ENSCHIG00000019849;ENSCHIG00000015049;ENSCHIG00000008732;ENSCHIG00000023927	9	346	130	5627	0.406363
10	Glycolysis / Gluconeogenesis	ENSCHIG00000013515;ENSCHIG00000017472;ENSCHIG00000021744;ENSCHIG00000021660	4	346	53	5627	0.412567
5416	Viral myocarditis	ENSCHIG00000017127;ENSCHIG00000012657;ENSCHIG00000013628;ENSCHIG00000014302	4	346	53	5627	0.412567
600	Sphingolipid metabolism	ENSCHIG00000016668;ENSCHIG00000000421;ENSCHIG00000019933	3	346	38	5627	0.416678
4930	Type II diabetes mellitus	ENSCHIG00000019488;ENSCHIG00000005457;ENSCHIG00000008732	3	346	38	5627	0.416678
5410	Hypertrophic cardiomyopathy (HCM)	ENSCHIG00000019338;ENSCHIG00000014436;ENSCHIG00000019488;ENSCHIG00000020204;ENSCHIG00000008732	5	346	69	5627	0.420156
4110	Cell cycle	ENSCHIG00000011982;ENSCHIG00000023781;ENSCHIG00000015195;ENSCHIG00000022720;ENSCHIG00000015863;ENSCHIG00000006809;ENSCHIG00000021916;ENSCHIG00000015422	8	346	116	5627	0.421756
5150	Staphylococcus aureus infection	ENSCHIG00000016979;ENSCHIG00000014170;ENSCHIG00000014302	3	346	39	5627	0.433381
5340	Primary immunodeficiency	ENSCHIG00000020344;ENSCHIG00000017513	2	346	24	5627	0.43941
4927	Cortisol synthesis and secretion	ENSCHIG00000024391;ENSCHIG00000019488;ENSCHIG00000015158;ENSCHIG00000018100	4	346	55	5627	0.440669
5202	Transcriptional misregulation in cancer	ENSCHIG00000006672;ENSCHIG00000012179;ENSCHIG00000019860;ENSCHIG00000019747;ENSCHIG00000014170;ENSCHIG00000010829;ENSCHIG00000019810;ENSCHIG00000024067;ENSCHIG00000026198;ENSCHIG00000025141	10	346	150	5627	0.443192
4010	MAPK signaling pathway	ENSCHIG00000013628;ENSCHIG00000024821;ENSCHIG00000010166;ENSCHIG00000008732;ENSCHIG00000021558;ENSCHIG00000024391;ENSCHIG00000024066;ENSCHIG00000022703;ENSCHIG00000005457;ENSCHIG00000022761;ENSCHIG00000019488;ENSCHIG00000015422;ENSCHIG00000015049;ENSCHIG00000023927;ENSCHIG00000022287;ENSCHIG00000000509	16	346	246	5627	0.445374
4915	Estrogen signaling pathway	ENSCHIG00000014746;ENSCHIG00000018100;ENSCHIG00000013100;ENSCHIG00000018811;ENSCHIG00000015049;ENSCHIG00000024391;ENSCHIG00000023476	7	346	103	5627	0.449158
5414	Dilated cardiomyopathy (DCM)	ENSCHIG00000008732;ENSCHIG00000019488;ENSCHIG00000019338;ENSCHIG00000020204;ENSCHIG00000024391	5	346	72	5627	0.457068
4933	AGE-RAGE signaling pathway in diabetic complications	ENSCHIG00000015049;ENSCHIG00000018100;ENSCHIG00000000509;ENSCHIG00000008732;ENSCHIG00000013628;ENSCHIG00000005650	6	346	88	5627	0.458501
4392	Hippo signaling pathway - multiple species	ENSCHIG00000026187;ENSCHIG00000012974	2	346	25	5627	0.460545
4340	Hedgehog signaling pathway	ENSCHIG00000005365;ENSCHIG00000024391;ENSCHIG00000021555	3	346	41	5627	0.466233
5160	Hepatitis C	ENSCHIG00000015049;ENSCHIG00000021260;ENSCHIG00000013628;ENSCHIG00000014943;ENSCHIG00000015025;ENSCHIG00000002207;ENSCHIG00000004293;ENSCHIG00000008732	8	346	121	5627	0.469247
910	Nitrogen metabolism	ENSCHIG00000019407	1	346	10	5627	0.470136
4217	Necroptosis	ENSCHIG00000003788;ENSCHIG00000008340;ENSCHIG00000010392;ENSCHIG00000015350;ENSCHIG00000006209;ENSCHIG00000006747;ENSCHIG00000008732;ENSCHIG00000024000	8	346	122	5627	0.478659
350	Tyrosine metabolism	ENSCHIG00000026560;ENSCHIG00000022166	2	346	26	5627	0.481209
3320	PPAR signaling pathway	ENSCHIG00000025011;ENSCHIG00000019452;ENSCHIG00000011562;ENSCHIG00000008250	4	346	58	5627	0.48203
5412	Arrhythmogenic right ventricular cardiomyopathy (ARVC)	ENSCHIG00000016271;ENSCHIG00000019488;ENSCHIG00000014649;ENSCHIG00000019338	4	346	59	5627	0.495554
4371	Apelin signaling pathway	ENSCHIG00000015518;ENSCHIG00000024391;ENSCHIG00000014436;ENSCHIG00000022348;ENSCHIG00000023476;ENSCHIG00000018100;ENSCHIG00000015049;ENSCHIG00000011036	8	346	124	5627	0.497357
4623	Cytosolic DNA-sensing pathway	ENSCHIG00000013984;ENSCHIG00000018071;ENSCHIG00000006747	3	346	43	5627	0.498219
120	Primary bile acid biosynthesis	ENSCHIG00000025011	1	346	11	5627	0.502775
4620	Toll-like receptor signaling pathway	ENSCHIG00000000509;ENSCHIG00000008003;ENSCHIG00000008732;ENSCHIG00000015049;ENSCHIG00000017081	5	346	76	5627	0.505187
4610	Complement and coagulation cascades	ENSCHIG00000014170;ENSCHIG00000015374;ENSCHIG00000010953;ENSCHIG00000021633	4	346	60	5627	0.508928
5321	Inflammatory bowel disease (IBD)	ENSCHIG00000008732;ENSCHIG00000014302;ENSCHIG00000016979	3	346	44	5627	0.513848
4136	Autophagy - other	ENSCHIG00000004991;ENSCHIG00000015518	2	346	28	5627	0.521039
520	Amino sugar and nucleotide sugar metabolism	ENSCHIG00000003087;ENSCHIG00000020819;ENSCHIG00000008375	3	346	45	5627	0.529215
280	Valine, leucine and isoleucine degradation	ENSCHIG00000017734;ENSCHIG00000000476;ENSCHIG00000021660	3	346	45	5627	0.529215
230	Purine metabolism	ENSCHIG00000022348;ENSCHIG00000025470;ENSCHIG00000018530;ENSCHIG00000012802;ENSCHIG00000025212;ENSCHIG00000025152;ENSCHIG00000026605	7	346	112	5627	0.538857
3460	Fanconi anemia pathway	ENSCHIG00000021344;ENSCHIG00000012587;ENSCHIG00000021916	3	346	46	5627	0.544308
4064	NF-kappa B signaling pathway	ENSCHIG00000017513;ENSCHIG00000008003;ENSCHIG00000017670;ENSCHIG00000008732;ENSCHIG00000023277	5	346	80	5627	0.55155
5418	Fluid shear stress and atherosclerosis	ENSCHIG00000000509;ENSCHIG00000008732;ENSCHIG00000005650;ENSCHIG00000014436;ENSCHIG00000013089;ENSCHIG00000024066;ENSCHIG00000015049;ENSCHIG00000025088	8	346	130	5627	0.552141
4973	Carbohydrate digestion and absorption	ENSCHIG00000015049;ENSCHIG00000019488	2	346	30	5627	0.558775
640	Propanoate metabolism	ENSCHIG00000000476;ENSCHIG00000021744	2	346	30	5627	0.558775
3410	Base excision repair	ENSCHIG00000007241;ENSCHIG00000015863	2	346	30	5627	0.558775
4360	Axon guidance	ENSCHIG00000016847;ENSCHIG00000022703;ENSCHIG00000023476;ENSCHIG00000010390;ENSCHIG00000026845;ENSCHIG00000021379;ENSCHIG00000015571;ENSCHIG00000014299;ENSCHIG00000016398;ENSCHIG00000020693	10	346	164	5627	0.558792
4622	RIG-I-like receptor signaling pathway	ENSCHIG00000000509;ENSCHIG00000014644;ENSCHIG00000008732	3	346	47	5627	0.559117
561	Glycerolipid metabolism	ENSCHIG00000021660;ENSCHIG00000026829;ENSCHIG00000022963	3	346	47	5627	0.559117
510	N-Glycan biosynthesis	ENSCHIG00000026547;ENSCHIG00000019121;ENSCHIG00000013738	3	346	47	5627	0.559117
4921	Oxytocin signaling pathway	ENSCHIG00000024391;ENSCHIG00000023927;ENSCHIG00000018100;ENSCHIG00000023277;ENSCHIG00000023476;ENSCHIG00000019488;ENSCHIG00000014436;ENSCHIG00000022703	8	346	131	5627	0.56104
4916	Melanogenesis	ENSCHIG00000018100;ENSCHIG00000023476;ENSCHIG00000024391;ENSCHIG00000022287;ENSCHIG00000023927	5	346	81	5627	0.562812
4218	Cellular senescence	ENSCHIG00000000509;ENSCHIG00000015049;ENSCHIG00000017350;ENSCHIG00000010139;ENSCHIG00000021916;ENSCHIG00000012657;ENSCHIG00000022703;ENSCHIG00000019488;ENSCHIG00000022720	9	346	148	5627	0.563935
5206	MicroRNAs in cancer	ENSCHIG00000023927;ENSCHIG00000015422;ENSCHIG00000013628;ENSCHIG00000022720;ENSCHIG00000024821;ENSCHIG00000020204;ENSCHIG00000023277;ENSCHIG00000017670;ENSCHIG00000026619	9	346	149	5627	0.57224
4657	IL-17 signaling pathway	ENSCHIG00000023277;ENSCHIG00000013628;ENSCHIG00000000509;ENSCHIG00000008732	4	346	65	5627	0.573203
4974	Protein digestion and absorption	ENSCHIG00000010899;ENSCHIG00000018337;ENSCHIG00000020640	3	346	48	5627	0.573634
5204	Chemical carcinogenesis	ENSCHIG00000009526;ENSCHIG00000023277;ENSCHIG00000002220	3	346	48	5627	0.573634
4659	Th17 cell differentiation	ENSCHIG00000017135;ENSCHIG00000000509;ENSCHIG00000014302;ENSCHIG00000014900;ENSCHIG00000022703	5	346	82	5627	0.573931
4978	Mineral absorption	ENSCHIG00000024816;ENSCHIG00000026692	2	346	31	5627	0.576835
5161	Hepatitis B	ENSCHIG00000000509;ENSCHIG00000023927;ENSCHIG00000008732;ENSCHIG00000015049;ENSCHIG00000015863;ENSCHIG00000022703;ENSCHIG00000022720;ENSCHIG00000013628	8	346	134	5627	0.587268
604	Glycosphingolipid biosynthesis - ganglio series	ENSCHIG00000008375	1	346	14	5627	0.589145
730	Thiamine metabolism	ENSCHIG00000025470	1	346	14	5627	0.589145
450	Selenocompound metabolism	ENSCHIG00000018657	1	346	14	5627	0.589145
533	Glycosaminoglycan biosynthesis - keratan sulfate	ENSCHIG00000019121	1	346	14	5627	0.589145
4710	Circadian rhythm	ENSCHIG00000006809;ENSCHIG00000014436	2	346	32	5627	0.594349
4976	Bile secretion	ENSCHIG00000005530;ENSCHIG00000025018;ENSCHIG00000024391	3	346	50	5627	0.601762
4270	Vascular smooth muscle contraction	ENSCHIG00000025127;ENSCHIG00000023927;ENSCHIG00000008910;ENSCHIG00000024391;ENSCHIG00000019488;ENSCHIG00000018100	6	346	102	5627	0.604883
620	Pyruvate metabolism	ENSCHIG00000021660;ENSCHIG00000021744	2	346	33	5627	0.611317
380	Tryptophan metabolism	ENSCHIG00000021660;ENSCHIG00000000476	2	346	33	5627	0.611317
4151	PI3K-Akt signaling pathway	ENSCHIG00000024821;ENSCHIG00000014436;ENSCHIG00000019338;ENSCHIG00000010899;ENSCHIG00000011036;ENSCHIG00000019805;ENSCHIG00000022287;ENSCHIG00000015398;ENSCHIG00000024483;ENSCHIG00000026267;ENSCHIG00000014943;ENSCHIG00000017350;ENSCHIG00000022720;ENSCHIG00000021568;ENSCHIG00000015049;ENSCHIG00000004991	16	346	272	5627	0.612379
591	Linoleic acid metabolism	ENSCHIG00000002220	1	346	15	5627	0.614471
5167	Kaposi sarcoma-associated herpesvirus infection	ENSCHIG00000012657;ENSCHIG00000022703;ENSCHIG00000015049;ENSCHIG00000000509;ENSCHIG00000015518;ENSCHIG00000015902;ENSCHIG00000013628;ENSCHIG00000023277;ENSCHIG00000011036	9	346	155	5627	0.620545
5132	Salmonella infection	ENSCHIG00000024295;ENSCHIG00000008003;ENSCHIG00000000509;ENSCHIG00000017081	4	346	69	5627	0.621069
1524	Platinum drug resistance	ENSCHIG00000024816;ENSCHIG00000015049;ENSCHIG00000024066;ENSCHIG00000013628	4	346	69	5627	0.621069
4015	Rap1 signaling pathway	ENSCHIG00000014170;ENSCHIG00000014546;ENSCHIG00000018100;ENSCHIG00000026267;ENSCHIG00000022287;ENSCHIG00000024821;ENSCHIG00000023927;ENSCHIG00000023476;ENSCHIG00000000509;ENSCHIG00000015049	10	346	173	5627	0.627864
4070	Phosphatidylinositol signaling system	ENSCHIG00000022484;ENSCHIG00000018100;ENSCHIG00000012002;ENSCHIG00000022963;ENSCHIG00000023927	5	346	88	5627	0.637369
220	Arginine biosynthesis	ENSCHIG00000007853	1	346	16	5627	0.63824
4621	NOD-like receptor signaling pathway	ENSCHIG00000018100;ENSCHIG00000015518;ENSCHIG00000008732;ENSCHIG00000016424;ENSCHIG00000000509;ENSCHIG00000022451;ENSCHIG00000024000	7	346	123	5627	0.639458
5203	Viral carcinogenesis	ENSCHIG00000014472;ENSCHIG00000013628;ENSCHIG00000012657;ENSCHIG00000010006;ENSCHIG00000012597;ENSCHIG00000019307;ENSCHIG00000022236;ENSCHIG00000022720;ENSCHIG00000009699;ENSCHIG00000024391	10	346	175	5627	0.642439
4926	Relaxin signaling pathway	ENSCHIG00000023476;ENSCHIG00000015049;ENSCHIG00000018100;ENSCHIG00000024391;ENSCHIG00000000509;ENSCHIG00000011036	6	346	106	5627	0.642612
4062	Chemokine signaling pathway	ENSCHIG00000023476;ENSCHIG00000018100;ENSCHIG00000027180;ENSCHIG00000027054;ENSCHIG00000015049;ENSCHIG00000011036;ENSCHIG00000024391;ENSCHIG00000021555;ENSCHIG00000017081	9	346	158	5627	0.643612
71	Fatty acid degradation	ENSCHIG00000000476;ENSCHIG00000021660	2	346	35	5627	0.643618
1521	EGFR tyrosine kinase inhibitor resistance	ENSCHIG00000024821;ENSCHIG00000015049;ENSCHIG00000011115;ENSCHIG00000023927	4	346	71	5627	0.6437
4614	Renin-angiotensin system	ENSCHIG00000018729	1	346	17	5627	0.660548
511	Other glycan degradation	ENSCHIG00000008375	1	346	17	5627	0.660548
4664	Fc epsilon RI signaling pathway	ENSCHIG00000015049;ENSCHIG00000000509;ENSCHIG00000008732	3	346	55	5627	0.666574
983	Drug metabolism - other enzymes	ENSCHIG00000026715;ENSCHIG00000009526;ENSCHIG00000016586	3	346	55	5627	0.666574
4630	Jak-STAT signaling pathway	ENSCHIG00000024821;ENSCHIG00000019805;ENSCHIG00000014900;ENSCHIG00000016979;ENSCHIG00000015049;ENSCHIG00000016224	6	346	109	5627	0.669453
4310	Wnt signaling pathway	ENSCHIG00000023927;ENSCHIG00000022761;ENSCHIG00000018100;ENSCHIG00000022703;ENSCHIG00000012315;ENSCHIG00000006809;ENSCHIG00000024391	7	346	129	5627	0.688664
4213	Longevity regulating pathway - multiple species	ENSCHIG00000014436;ENSCHIG00000024391;ENSCHIG00000015049	3	346	57	5627	0.690252
900	Terpenoid backbone biosynthesis	ENSCHIG00000024473	1	346	19	5627	0.701132
4920	Adipocytokine signaling pathway	ENSCHIG00000008732;ENSCHIG00000015049;ENSCHIG00000014436	3	346	58	5627	0.70161
4068	FoxO signaling pathway	ENSCHIG00000015049;ENSCHIG00000016979;ENSCHIG00000015518;ENSCHIG00000000509;ENSCHIG00000022761;ENSCHIG00000014436	6	346	114	5627	0.711269
4962	Vasopressin-regulated water reabsorption	ENSCHIG00000024295;ENSCHIG00000024391	2	346	40	5627	0.715073
4912	GnRH signaling pathway	ENSCHIG00000000509;ENSCHIG00000024391;ENSCHIG00000018100;ENSCHIG00000019488	4	346	78	5627	0.71572
4140	Autophagy - animal	ENSCHIG00000015518;ENSCHIG00000024391;ENSCHIG00000017350;ENSCHIG00000014436;ENSCHIG00000015049;ENSCHIG00000004991	6	346	115	5627	0.719184
3430	Mismatch repair	ENSCHIG00000015863	1	346	20	5627	0.719572
5222	Small cell lung cancer	ENSCHIG00000023277;ENSCHIG00000013628;ENSCHIG00000022720;ENSCHIG00000015049	4	346	79	5627	0.725084
3050	Proteasome	ENSCHIG00000010249;ENSCHIG00000020396	2	346	41	5627	0.727834
5205	Proteoglycans in cancer	ENSCHIG00000007017;ENSCHIG00000023927;ENSCHIG00000024391;ENSCHIG00000018205;ENSCHIG00000013089;ENSCHIG00000013628;ENSCHIG00000000509;ENSCHIG00000015049;ENSCHIG00000008732	9	346	171	5627	0.733987
4922	Glucagon signaling pathway	ENSCHIG00000014436;ENSCHIG00000018100;ENSCHIG00000024391;ENSCHIG00000015049	4	346	80	5627	0.734217
5215	Prostate cancer	ENSCHIG00000022720;ENSCHIG00000015049;ENSCHIG00000024821;ENSCHIG00000025141	4	346	80	5627	0.734217
4910	Insulin signaling pathway	ENSCHIG00000024391;ENSCHIG00000015049;ENSCHIG00000017350;ENSCHIG00000014436;ENSCHIG00000017472;ENSCHIG00000014877	6	346	117	5627	0.734563
4120	Ubiquitin mediated proteolysis	ENSCHIG00000017824;ENSCHIG00000009811;ENSCHIG00000017670;ENSCHIG00000020937;ENSCHIG00000013990;ENSCHIG00000006809	6	346	117	5627	0.734563
515	Mannose type O-glycan biosynthesis	ENSCHIG00000019121	1	346	21	5627	0.736876
4114	Oocyte meiosis	ENSCHIG00000006809;ENSCHIG00000024391;ENSCHIG00000022720;ENSCHIG00000015195;ENSCHIG00000011982	5	346	99	5627	0.73746
4510	Focal adhesion	ENSCHIG00000019338;ENSCHIG00000010899;ENSCHIG00000023927;ENSCHIG00000024483;ENSCHIG00000013089;ENSCHIG00000021568;ENSCHIG00000016398;ENSCHIG00000015049;ENSCHIG00000024821	9	346	172	5627	0.740255
4662	B cell receptor signaling pathway	ENSCHIG00000022703;ENSCHIG00000017513;ENSCHIG00000015049	3	346	62	5627	0.743878
4917	Prolactin signaling pathway	ENSCHIG00000015158;ENSCHIG00000000509;ENSCHIG00000015049	3	346	62	5627	0.743878
590	Arachidonic acid metabolism	ENSCHIG00000002220;ENSCHIG00000023277	2	346	43	5627	0.751908
970	Aminoacyl-tRNA biosynthesis	ENSCHIG00000018657;ENSCHIG00000018888	2	346	43	5627	0.751908
500	Starch and sucrose metabolism	ENSCHIG00000025102	1	346	22	5627	0.753116
564	Glycerophospholipid metabolism	ENSCHIG00000012002;ENSCHIG00000020256;ENSCHIG00000010576;ENSCHIG00000022963	4	346	83	5627	0.760248
4925	Aldosterone synthesis and secretion	ENSCHIG00000024391;ENSCHIG00000019488;ENSCHIG00000023927;ENSCHIG00000018100	4	346	83	5627	0.760248
4211	Longevity regulating pathway	ENSCHIG00000017350;ENSCHIG00000014436;ENSCHIG00000024391;ENSCHIG00000015049	4	346	83	5627	0.760248
4972	Pancreatic secretion	ENSCHIG00000023927;ENSCHIG00000025127;ENSCHIG00000018100	3	346	64	5627	0.763159
5166	Human T-cell leukemia virus 1 infection	ENSCHIG00000021916;ENSCHIG00000014302;ENSCHIG00000024391;ENSCHIG00000015049;ENSCHIG00000019747;ENSCHIG00000015195;ENSCHIG00000022703;ENSCHIG00000008732;ENSCHIG00000022720;ENSCHIG00000012657	10	346	195	5627	0.769671
980	Metabolism of xenobiotics by cytochrome P450	ENSCHIG00000022245;ENSCHIG00000009526	2	346	45	5627	0.774129
563	Glycosylphosphatidylinositol (GPI)-anchor biosynthesis	ENSCHIG00000023320	1	346	24	5627	0.782659
5020	Prion diseases	ENSCHIG00000024391	1	346	24	5627	0.782659
5214	Glioma	ENSCHIG00000023927;ENSCHIG00000024821;ENSCHIG00000015049	3	346	67	5627	0.789859
4210	Apoptosis	ENSCHIG00000015350;ENSCHIG00000024066;ENSCHIG00000015049;ENSCHIG00000013628;ENSCHIG00000008732;ENSCHIG00000019237	6	346	125	5627	0.790072
240	Pyrimidine metabolism	ENSCHIG00000026605;ENSCHIG00000025212	2	346	47	5627	0.794596
4658	Th1 and Th2 cell differentiation	ENSCHIG00000022703;ENSCHIG00000014302;ENSCHIG00000000509	3	346	69	5627	0.806237
4934	Cushing syndrome	ENSCHIG00000018100;ENSCHIG00000023476;ENSCHIG00000024391;ENSCHIG00000015158;ENSCHIG00000019488;ENSCHIG00000022720	6	346	128	5627	0.808459
4152	AMPK signaling pathway	ENSCHIG00000014943;ENSCHIG00000015049;ENSCHIG00000017350;ENSCHIG00000017472;ENSCHIG00000014436	5	346	109	5627	0.809568
4142	Lysosome	ENSCHIG00000026715;ENSCHIG00000022236;ENSCHIG00000001349;ENSCHIG00000008375;ENSCHIG00000024394	5	346	109	5627	0.809568
1040	Biosynthesis of unsaturated fatty acids	ENSCHIG00000020567	1	346	27	5627	0.820494
4115	p53 signaling pathway	ENSCHIG00000022720;ENSCHIG00000013628;ENSCHIG00000021916	3	346	72	5627	0.828785
4928	Parathyroid hormone synthesis, secretion and action	ENSCHIG00000023476;ENSCHIG00000024391;ENSCHIG00000023927;ENSCHIG00000018100	4	346	94	5627	0.839017
4215	Apoptosis - multiple species	ENSCHIG00000013628	1	346	29	5627	0.841992
250	Alanine, aspartate and glutamate metabolism	ENSCHIG00000013950	1	346	29	5627	0.841992
4960	Aldosterone-regulated sodium reabsorption	ENSCHIG00000023927	1	346	30	5627	0.851758
310	Lysine degradation	ENSCHIG00000021660;ENSCHIG00000000476	2	346	54	5627	0.853878
4012	ErbB signaling pathway	ENSCHIG00000015049;ENSCHIG00000023927;ENSCHIG00000011115	3	346	76	5627	0.85533
4666	Fc gamma R-mediated phagocytosis	ENSCHIG00000014472;ENSCHIG00000015049;ENSCHIG00000023927	3	346	78	5627	0.867205
5218	Melanoma	ENSCHIG00000024821;ENSCHIG00000015049	2	346	56	5627	0.8677
4216	Ferroptosis	ENSCHIG00000026043	1	346	33	5627	0.877591
4137	Mitophagy - animal	ENSCHIG00000015518;ENSCHIG00000016424	2	346	58	5627	0.880315
4060	Cytokine-cytokine receptor interaction	ENSCHIG00000014900;ENSCHIG00000008732;ENSCHIG00000017081;ENSCHIG00000016979;ENSCHIG00000015350;ENSCHIG00000012502;ENSCHIG00000019805;ENSCHIG00000016224	8	346	183	5627	0.88422
4350	TGF-beta signaling pathway	ENSCHIG00000008732;ENSCHIG00000006809;ENSCHIG00000012502	3	346	82	5627	0.888409
5223	Non-small cell lung cancer	ENSCHIG00000023927;ENSCHIG00000015049	2	346	60	5627	0.891813
4144	Endocytosis	ENSCHIG00000017559;ENSCHIG00000003788;ENSCHIG00000021555;ENSCHIG00000025208;ENSCHIG00000014852;ENSCHIG00000012657;ENSCHIG00000017824;ENSCHIG00000018388;ENSCHIG00000013089;ENSCHIG00000010364	10	346	224	5627	0.891907
3440	Homologous recombination	ENSCHIG00000021344	1	346	35	5627	0.892266
565	Ether lipid metabolism	ENSCHIG00000026971	1	346	35	5627	0.892266
3022	Basal transcription factors	ENSCHIG00000019307	1	346	35	5627	0.892266
5211	Renal cell carcinoma	ENSCHIG00000015049;ENSCHIG00000006809	2	346	62	5627	0.90228
4066	HIF-1 signaling pathway	ENSCHIG00000023927;ENSCHIG00000006809;ENSCHIG00000015049	3	346	86	5627	0.90654
1522	Endocrine resistance	ENSCHIG00000000509;ENSCHIG00000015049;ENSCHIG00000024391	3	346	87	5627	0.910637
4520	Adherens junction	ENSCHIG00000014877;ENSCHIG00000022761	2	346	65	5627	0.916224
5164	Influenza A	ENSCHIG00000000509;ENSCHIG00000008732;ENSCHIG00000015350;ENSCHIG00000014302;ENSCHIG00000015049	5	346	133	5627	0.919403
562	Inositol phosphate metabolism	ENSCHIG00000018100;ENSCHIG00000022484	2	346	66	5627	0.920442
982	Drug metabolism - cytochrome P450	ENSCHIG00000009526	1	346	40	5627	0.921728
4810	Regulation of actin cytoskeleton	ENSCHIG00000019338;ENSCHIG00000016398;ENSCHIG00000024821;ENSCHIG00000026267;ENSCHIG00000014472;ENSCHIG00000014170;ENSCHIG00000009748	7	346	176	5627	0.923687
5212	Pancreatic cancer	ENSCHIG00000015049;ENSCHIG00000021344	2	346	67	5627	0.92446
5100	Bacterial invasion of epithelial cells	ENSCHIG00000013089;ENSCHIG00000010364	2	346	68	5627	0.928287
4330	Notch signaling pathway	ENSCHIG00000010829	1	346	44	5627	0.939394
3015	mRNA surveillance pathway	ENSCHIG00000014943;ENSCHIG00000013473	2	346	72	5627	0.941839
4014	Ras signaling pathway	ENSCHIG00000015049;ENSCHIG00000024821;ENSCHIG00000010166;ENSCHIG00000024391;ENSCHIG00000011036;ENSCHIG00000022287;ENSCHIG00000023927	7	346	186	5627	0.946142
5217	Basal cell carcinoma	ENSCHIG00000005365	1	346	50	5627	0.958721
4390	Hippo signaling pathway	ENSCHIG00000014943;ENSCHIG00000012502;ENSCHIG00000026187;ENSCHIG00000012974	4	346	128	5627	0.960003
480	Glutathione metabolism	ENSCHIG00000026043	1	346	51	5627	0.961282
5210	Colorectal cancer	ENSCHIG00000015049;ENSCHIG00000013628	2	346	80	5627	0.961999
4722	Neurotrophin signaling pathway	ENSCHIG00000015049;ENSCHIG00000000509;ENSCHIG00000024066	3	346	106	5627	0.963108
5162	Measles	ENSCHIG00000022720;ENSCHIG00000013628;ENSCHIG00000015049	3	346	106	5627	0.963108
5213	Endometrial cancer	ENSCHIG00000015049	1	346	53	5627	0.965938
3013	RNA transport	ENSCHIG00000017670;ENSCHIG00000017756;ENSCHIG00000018603;ENSCHIG00000026592	4	346	135	5627	0.970685
5200	Pathways in cancer	ENSCHIG00000024391;ENSCHIG00000013628;ENSCHIG00000018100;ENSCHIG00000006809;ENSCHIG00000011036;ENSCHIG00000005365;ENSCHIG00000023277;ENSCHIG00000010166;ENSCHIG00000022287;ENSCHIG00000021344;ENSCHIG00000015049;ENSCHIG00000026267;ENSCHIG00000019747;ENSCHIG00000023476;ENSCHIG00000024821;ENSCHIG00000022720;ENSCHIG00000023927;ENSCHIG00000026600	18	346	433	5627	0.976256
3010	Ribosome	ENSCHIG00000021732;ENSCHIG00000017184;ENSCHIG00000020757;ENSCHIG00000014292	4	346	140	5627	0.976616
5224	Breast cancer	ENSCHIG00000021344;ENSCHIG00000022287;ENSCHIG00000015049	3	346	118	5627	0.979474
5225	Hepatocellular carcinoma	ENSCHIG00000015049;ENSCHIG00000023787;ENSCHIG00000017016;ENSCHIG00000023927	4	346	149	5627	0.984558
4141	Protein processing in endoplasmic reticulum	ENSCHIG00000017626;ENSCHIG00000006809;ENSCHIG00000017538;ENSCHIG00000024066	4	346	153	5627	0.987198
5220	Chronic myeloid leukemia	ENSCHIG00000015049	1	346	70	5627	0.98856
4550	Signaling pathways regulating pluripotency of stem cells	ENSCHIG00000000509;ENSCHIG00000015049	2	346	102	5627	0.988643
5168	Herpes simplex virus 1 infection	ENSCHIG00000015049;ENSCHIG00000026239;ENSCHIG00000008732;ENSCHIG00000014302;ENSCHIG00000019180;ENSCHIG00000015218;ENSCHIG00000012657;ENSCHIG00000013628;ENSCHIG00000017350;ENSCHIG00000017739	10	346	296	5627	0.989862
3040	Spliceosome	ENSCHIG00000023204;ENSCHIG00000019180	2	346	114	5627	0.99423
5226	Gastric cancer	ENSCHIG00000015049;ENSCHIG00000022720	2	346	116	5627	0.994851
